# Supplementary material for: Accessing elusive σ-type cyclopropenium cation equivalents through redox gold catalysis
Source: Nat Chem. 2024 May 23;16(6):901–12. doi: 10.1038/s41557-024-01535-8 (PMC11164686; doi:10.1038/s41557-024-01535-8)
Supplement: Supplementary file 2 — Crystallographic data for compound 1k; CCDC reference 2260609. [file 41557_2024_1535_MOESM2_ESM.cif]

data_xl-01-102
_audit_creation_date               2021-10-25
_audit_creation_method
;
Olex2 1.5
(compiled 2021.10.07 svn.r9718050b for OlexSys, GUI svn.r6410)
;
_shelx_SHELXL_version_number       '2018/3'
_audit_contact_author_address      ?
_audit_contact_author_email        ?
_audit_contact_author_name         ''
_audit_contact_author_phone        ?
_publ_contact_author_id_orcid      ?
_publ_section_references
;
Dolomanov, O.V., Bourhis, L.J., Gildea, R.J, Howard, J.A.K. & Puschmann, H.
 (2009), J. Appl. Cryst. 42, 339-341.

Sheldrick, G.M. (2015). Acta Cryst. A71, 3-8.

Sheldrick, G.M. (2015). Acta Cryst. C71, 3-8.
;
_chemical_name_common              ?
_chemical_name_systematic          ?
_chemical_formula_moiety           'C22 H15 F6 I O5'
_chemical_formula_sum              'C22 H15 F6 I O5'
_chemical_formula_weight           600.24
_chemical_melting_point            ?
_chemical_oxdiff_formula           'C22 H15 O5 F6 I1'
loop_
  _atom_type_symbol
  _atom_type_description
  _atom_type_scat_dispersion_real
  _atom_type_scat_dispersion_imag
  _atom_type_scat_source
 'C' 'C' 0.0033 0.0016 'International Tables Vol C Tables 4.2.6.8 and 6.1.1.4'
 'H' 'H' 0.0000 0.0000 'International Tables Vol C Tables 4.2.6.8 and 6.1.1.4'
 'F' 'F' 0.0171 0.0103 'International Tables Vol C Tables 4.2.6.8 and 6.1.1.4'
 'I' 'I' -0.4742 1.8119 'International Tables Vol C Tables 4.2.6.8 and 6.1.1.4'
 'O' 'O' 0.0106 0.0060 'International Tables Vol C Tables 4.2.6.8 and 6.1.1.4'

_shelx_space_group_comment
;
The symmetry employed for this shelxl refinement is uniquely defined
by the following loop, which should always be used as a source of
symmetry information in preference to the above space-group names.
They are only intended as comments.
;
_space_group_crystal_system        'monoclinic'
_space_group_IT_number             14
_space_group_name_H-M_alt          'P 1 21/n 1'
_space_group_name_Hall             '-P 2yn'
loop_
  _space_group_symop_operation_xyz
 'x, y, z'
 '-x+1/2, y+1/2, -z+1/2'
 '-x, -y, -z'
 'x-1/2, -y-1/2, z-1/2'

_cell_length_a                     16.6125(5)
_cell_length_b                     7.7673(2)
_cell_length_c                     18.9493(6)
_cell_angle_alpha                  90
_cell_angle_beta                   110.931(3)
_cell_angle_gamma                  90
_cell_volume                       2283.74(12)
_cell_formula_units_Z              4
_cell_measurement_reflns_used      8182
_cell_measurement_temperature      229.99(10)
_cell_measurement_theta_max        29.1010
_cell_measurement_theta_min        3.4090
_shelx_estimated_absorpt_T_max     0.886
_shelx_estimated_absorpt_T_min     0.786
_exptl_absorpt_coefficient_mu      1.482
_exptl_absorpt_correction_T_max    0.975
_exptl_absorpt_correction_T_min    0.957
_exptl_absorpt_correction_type     analytical
_exptl_absorpt_process_details
;
CrysAlisPro 1.171.41.119a (Rigaku Oxford Diffraction, 2021)
Analytical numeric absorption correction using a multifaceted crystal
model based on expressions derived by R.C. Clark & J.S. Reid.
(Clark, R. C. & Reid, J. S. (1995). Acta Cryst. A51, 887-897)
Empirical absorption correction using spherical harmonics,
implemented in SCALE3 ABSPACK scaling algorithm.
;
_exptl_absorpt_special_details     ?
_exptl_crystal_colour              'clear pale colourless'
_exptl_crystal_density_diffrn      1.746
_exptl_crystal_density_meas        ?
_exptl_crystal_density_method      ?
_exptl_crystal_description         plate
_exptl_crystal_F_000               1176
loop_
  _exptl_crystal_face_index_h
  _exptl_crystal_face_index_k
  _exptl_crystal_face_index_l
  _exptl_crystal_face_perp_dist
 2 0 1 0.0943
 20 -5 -15 0.0646
 13 0 -26 0.0772
 -13 0 26 0.0745
 -16 -7 0 0.0740
 8 7 15 0.0858
 -9 8 17 0.0754
 9 -8 -17 0.0754
 -12 6 -12 0.0505
 12 -6 12 0.0667
 0 10 -10 0.0362
 0 -10 10 0.0475
 1 3 -24 0.0605
 16 7 -15 0.0609
 14 9 -2 0.0697
 -21 4 11 0.0643
 -10 -3 -18 0.0792
 8 3 19 0.0841
 -7 10 -6 0.0305
 -5 5 -20 0.0502
 -12 -9 12 0.0513
 -10 -10 0 0.0672
 22 1 -2 0.0899

_exptl_crystal_size_max            0.171
_exptl_crystal_size_mid            0.15
_exptl_crystal_size_min            0.084
loop_
  _exptl_oxdiff_crystal_face_indexfrac_h
  _exptl_oxdiff_crystal_face_indexfrac_k
  _exptl_oxdiff_crystal_face_indexfrac_l
  _exptl_oxdiff_crystal_face_x
  _exptl_oxdiff_crystal_face_y
  _exptl_oxdiff_crystal_face_z
 1.9986 0.0001 0.9992 0.0886 -0.0314 -0.0611
 20.0510 -4.8203 -14.9399 0.8277 -0.2931 0.4785
 12.9746 0.0832 -26.0548 0.1782 -0.5968 0.7824
 -12.9123 -0.0502 26.0740 -0.1773 0.5934 -0.7851
 -15.9751 -7.4141 -0.3803 -0.2466 0.8327 0.4958
 7.5626 6.7917 14.7500 0.1289 -0.4382 -0.8896
 -8.6140 8.2972 16.9623 -0.5388 -0.1610 -0.8269
 8.6140 -8.2972 -16.9623 0.5388 0.1610 0.8269
 -12.1293 5.9023 -11.6384 -0.8991 -0.2665 0.3474
 12.1103 -5.8795 11.7038 0.8980 0.2662 -0.3504
 0.3510 10.1339 -9.6018 -0.6076 -0.7930 -0.0434
 -0.3675 -10.0808 9.8982 0.6079 0.7934 0.0308
 1.2202 3.4623 -24.1301 -0.4170 -0.5429 0.7289
 16.0009 7.0986 -14.9093 0.0788 -0.9943 0.0714
 13.8577 8.6897 -2.1035 0.0719 -0.9009 -0.4281
 -21.3902 4.2964 11.4864 -0.8946 0.3157 -0.3164
 -9.8302 -2.5100 -17.9025 -0.4672 0.1662 0.8684
 8.1172 2.9137 19.1305 0.3963 -0.1412 -0.9072
 -6.8972 9.6630 -6.3608 -0.8226 -0.5662 -0.0532
 -4.6086 4.6330 -20.1904 -0.6510 -0.4472 0.6133
 -11.9695 -8.8555 12.1491 0.1298 0.9905 0.0461
 -9.8512 -9.7951 0.2296 0.1139 0.8649 0.4888
 22.3727 1.1910 -2.2472 0.7701 -0.5905 -0.2415

_exptl_transmission_factor_max     ?
_exptl_transmission_factor_min     ?
_diffrn_reflns_av_R_equivalents    0.0247
_diffrn_reflns_av_unetI/netI       0.0302
_diffrn_reflns_Laue_measured_fraction_full  0.999
_diffrn_reflns_Laue_measured_fraction_max  0.866
_diffrn_reflns_limit_h_max         20
_diffrn_reflns_limit_h_min         -22
_diffrn_reflns_limit_k_max         7
_diffrn_reflns_limit_k_min         -10
_diffrn_reflns_limit_l_max         25
_diffrn_reflns_limit_l_min         -23
_diffrn_reflns_number              18406
_diffrn_reflns_point_group_measured_fraction_full  0.999
_diffrn_reflns_point_group_measured_fraction_max  0.866
_diffrn_reflns_theta_full          25.242
_diffrn_reflns_theta_max           29.537
_diffrn_reflns_theta_min           2.806
_diffrn_ambient_environment        N~2~
_diffrn_ambient_temperature        229.99(10)
_diffrn_detector                   'CCD plate'
_diffrn_detector_area_resol_mean   5.2817
_diffrn_detector_type              AtlasS2
_diffrn_measured_fraction_theta_full  0.999
_diffrn_measured_fraction_theta_max  0.866
_diffrn_measurement_details
;
List of Runs (angles in degrees, time in seconds):

  # Type    Start    End  Width  t~exp~   \w     \q     \k     \f   Frames
--------------------------------------------------------------------------
  1  \w     19.00  48.00   1.00   18.03    --   11.50 -90.00 175.00   29
  2  \w    -26.00  -1.00   1.00   18.03    --  -11.81 -90.00 175.00   25
  3  \w    -44.00 -19.00   1.00   18.03    --  -11.81  90.00 -69.00   25
  4  \w     41.00 100.00   1.00   18.03    --   11.50 178.00 120.00   59
  5  \w     40.00  74.00   1.00   18.03    --   11.50 178.00-180.00   34
  6  \w    -12.00  44.00   1.00   18.03    --   11.50 -77.00 120.00   56
  7  \w    -15.00  10.00   1.00   18.03    --  -11.81  77.00  60.00   25
  8  \w    -41.00  20.00   1.00   18.03    --  -11.81 -77.00 -90.00   61
;
_diffrn_measurement_device         'four-circle diffractometer'
_diffrn_measurement_device_type    'SuperNova, Dual, Cu at home/near, AtlasS2'
_diffrn_measurement_method         '\w scans'
_diffrn_orient_matrix_type        
 'CrysAlisPro convention (1999,Acta A55,543-557)'
_diffrn_orient_matrix_UB_11        0.0382859000
_diffrn_orient_matrix_UB_12        -0.0498552000
_diffrn_orient_matrix_UB_13        0.0120651000
_diffrn_orient_matrix_UB_21        -0.0216723000
_diffrn_orient_matrix_UB_22        -0.0662286000
_diffrn_orient_matrix_UB_23        0.0119001000
_diffrn_orient_matrix_UB_31        -0.0124053000
_diffrn_orient_matrix_UB_32        -0.0382744000
_diffrn_orient_matrix_UB_33        -0.0363278000
_diffrn_radiation_monochromator    mirror
_diffrn_radiation_probe            x-ray
_diffrn_radiation_type             'Mo K\a'
_diffrn_radiation_wavelength       0.71073
_diffrn_source                     'micro-focus sealed X-ray tube'
_diffrn_source_type                'SuperNova (Mo) X-ray Source'
_reflns_Friedel_coverage           0.000
_reflns_Friedel_fraction_full      .
_reflns_Friedel_fraction_max       .
_reflns_number_gt                  4588
_reflns_number_total               5533
_reflns_special_details
;
 Reflections were merged by SHELXL according to the crystal
 class for the calculation of statistics and refinement.
 
 _reflns_Friedel_fraction is defined as the number of unique
 Friedel pairs measured divided by the number that would be
 possible theoretically, ignoring centric projections and
 systematic absences.
;
_reflns_threshold_expression       'I > 2\s(I)'
_computing_cell_refinement         'CrysAlisPro 1.171.41.119a (Rigaku OD, 2021)'
_computing_data_collection         'CrysAlisPro 1.171.41.119a (Rigaku OD, 2021)'
_computing_data_reduction          'CrysAlisPro 1.171.41.119a (Rigaku OD, 2021)'
_computing_molecular_graphics      'Olex2 1.5 (Dolomanov et al., 2009)'
_computing_publication_material    'Olex2 1.5 (Dolomanov et al., 2009)'
_computing_structure_refinement    'SHELXL 2018/3 (Sheldrick, 2015)'
_computing_structure_solution      'SHELXT  (Sheldrick, 2015)'
_refine_diff_density_max           0.537
_refine_diff_density_min           -0.376
_refine_diff_density_rms           0.074
_refine_ls_extinction_coef         .
_refine_ls_extinction_method       none
_refine_ls_goodness_of_fit_ref     1.036
_refine_ls_hydrogen_treatment      constr
_refine_ls_matrix_type             full
_refine_ls_number_parameters       328
_refine_ls_number_reflns           5533
_refine_ls_number_restraints       30
_refine_ls_R_factor_all            0.0438
_refine_ls_R_factor_gt             0.0322
_refine_ls_restrained_S_all        1.062
_refine_ls_shift/su_max            0.003
_refine_ls_shift/su_mean           0.000
_refine_ls_structure_factor_coef   Fsqd
_refine_ls_weighting_details      
 'w=1/[\s^2^(Fo^2^)+(0.0317P)^2^+1.5854P] where P=(Fo^2^+2Fc^2^)/3'
_refine_ls_weighting_scheme        calc
_refine_ls_wR_factor_gt            0.0689
_refine_ls_wR_factor_ref           0.0749
_refine_special_details            ?
_olex2_refinement_description
;
1. Fixed Uiso
 At 1.2 times of:
  All C(H) groups
 At 1.5 times of:
  All C(H,H,H) groups
2. Restrained distances
 O2-C4 \\sim O3-C4 \\sim O5-C6 \\sim O6-C6
 with sigma of 0.02
3. Uiso/Uaniso restraints and constraints
Uanis(O2) \\sim Ueq, Uanis(O3) \\sim Ueq, Uanis(O5) \\sim Ueq, Uanis(O6) \\sim
Ueq: with sigma of 0.004 and sigma for terminal atoms of 0.008
4. Others
 Sof(O3)=Sof(O5)=1-FVAR(1)
 Sof(O2)=Sof(O6)=FVAR(1)
5.a Aromatic/amide H refined with riding coordinates:
 C9(H9), C10(H10), C11(H11), C12(H12), C13(H13), C18(H18), C19(H19), C20(H20),
 C21(H21)
5.b Idealised Me refined as rotating group:
 C5(H5A,H5B,H5C), C7(H7A,H7B,H7C)
;
_atom_sites_solution_hydrogens     geom
_atom_sites_solution_primary       dual
_atom_sites_solution_secondary     difmap
loop_
  _atom_site_label
  _atom_site_type_symbol
  _atom_site_fract_x
  _atom_site_fract_y
  _atom_site_fract_z
  _atom_site_U_iso_or_equiv
  _atom_site_adp_type
  _atom_site_occupancy
  _atom_site_site_symmetry_order
  _atom_site_calc_flag
  _atom_site_refinement_flags_posn
  _atom_site_refinement_flags_adp
  _atom_site_refinement_flags_occupancy
  _atom_site_disorder_assembly
  _atom_site_disorder_group
 I1 I 0.62840(2) 0.60656(2) 0.52668(2) 0.03486(7) Uani 1 1 d . . . . .
 F1 F 0.54262(14) 0.6970(3) 0.74880(10) 0.0720(6) Uani 1 1 d . . . . .
 F2 F 0.58985(15) 0.5037(3) 0.69398(13) 0.0786(6) Uani 1 1 d . . . . .
 F3 F 0.45354(15) 0.5279(4) 0.67059(12) 0.0811(7) Uani 1 1 d . . . . .
 F4 F 0.43123(15) 0.9268(3) 0.65820(15) 0.0844(7) Uani 1 1 d . . . . .
 F5 F 0.36734(12) 0.7585(3) 0.56448(14) 0.0815(7) Uani 1 1 d . . . . .
 F6 F 0.43907(16) 0.9710(4) 0.54906(15) 0.0958(8) Uani 1 1 d . . . . .
 O1 O 0.51133(12) 0.6355(3) 0.55616(11) 0.0449(5) Uani 1 1 d . . . . .
 O2 O 0.9431(10) 0.5797(17) 0.6546(6) 0.086(4) Uani 0.291(8) 1 d D U P A 1
 O3 O 0.9796(3) 0.5552(6) 0.6215(4) 0.097(2) Uani 0.709(8) 1 d D U P A 2
 O4 O 0.91164(15) 0.7968(3) 0.58436(14) 0.0661(7) Uani 1 1 d . . . . .
 O5 O 0.8612(4) 0.2595(5) 0.5781(2) 0.0778(18) Uani 0.709(8) 1 d D U P A 2
 O6 O 0.9233(7) 0.2932(14) 0.5567(8) 0.098(5) Uani 0.291(8) 1 d D U P A 1
 O7 O 0.82094(19) 0.3007(3) 0.45676(14) 0.0732(8) Uani 1 1 d . . . . .
 C1 C 0.74784(17) 0.6220(3) 0.50883(15) 0.0335(6) Uani 1 1 d . . . . .
 C2 C 0.83865(16) 0.5474(4) 0.52932(15) 0.0331(6) Uani 1 1 d . . . . .
 C3 C 0.78351(16) 0.6441(3) 0.45942(14) 0.0290(5) Uani 1 1 d . . . . .
 C4 C 0.9139(2) 0.6325(4) 0.58728(19) 0.0475(7) Uani 1 1 d D . . . .
 C5 C 0.9817(3) 0.8930(5) 0.6369(3) 0.0793(13) Uani 1 1 d . . . . .
 H5A H 1.034226 0.870021 0.627193 0.119 Uiso 1 1 calc R U . . .
 H5B H 0.989383 0.858586 0.688097 0.119 Uiso 1 1 calc R U . . .
 H5C H 0.968724 1.015014 0.630734 0.119 Uiso 1 1 calc R U . . .
 C6 C 0.8489(2) 0.3574(4) 0.52410(18) 0.0475(7) Uani 1 1 d D . . . .
 C7 C 0.8230(3) 0.1170(4) 0.4446(2) 0.0697(11) Uani 1 1 d . . . . .
 H7A H 0.803437 0.093686 0.390786 0.105 Uiso 1 1 calc R U . . .
 H7B H 0.785568 0.059159 0.466265 0.105 Uiso 1 1 calc R U . . .
 H7C H 0.881525 0.075079 0.468544 0.105 Uiso 1 1 calc R U . . .
 C8 C 0.78500(17) 0.7019(3) 0.38735(14) 0.0312(5) Uani 1 1 d . . . . .
 C9 C 0.70978(19) 0.7664(3) 0.33294(16) 0.0416(7) Uani 1 1 d . . . . .
 H9 H 0.658070 0.770289 0.342549 0.050 Uiso 1 1 calc R U . . .
 C10 C 0.7125(3) 0.8246(4) 0.26462(18) 0.0596(10) Uani 1 1 d . . . . .
 H10 H 0.662265 0.868144 0.227625 0.072 Uiso 1 1 calc R U . . .
 C11 C 0.7878(3) 0.8188(5) 0.2508(2) 0.0668(11) Uani 1 1 d . . . . .
 H11 H 0.789172 0.859655 0.204535 0.080 Uiso 1 1 calc R U . . .
 C12 C 0.8615(3) 0.7540(4) 0.3040(2) 0.0582(9) Uani 1 1 d . . . . .
 H12 H 0.912756 0.749390 0.293706 0.070 Uiso 1 1 calc R U . . .
 C13 C 0.86048(19) 0.6954(4) 0.37240(16) 0.0389(6) Uani 1 1 d . . . . .
 H13 H 0.911011 0.651271 0.408744 0.047 Uiso 1 1 calc R U . . .
 C14 C 0.51994(17) 0.7376(4) 0.61666(15) 0.0390(6) Uani 1 1 d . . . . .
 C15 C 0.5259(2) 0.6167(5) 0.68336(19) 0.0546(8) Uani 1 1 d . . . . .
 C16 C 0.4392(2) 0.8498(5) 0.5970(2) 0.0603(9) Uani 1 1 d . . . . .
 C17 C 0.60110(18) 0.8488(4) 0.63771(16) 0.0409(7) Uani 1 1 d . . . . .
 C18 C 0.6190(2) 0.9861(5) 0.6888(2) 0.0626(10) Uani 1 1 d . . . . .
 H18 H 0.582768 1.007581 0.716157 0.075 Uiso 1 1 calc R U . . .
 C19 C 0.6893(3) 1.0898(5) 0.6992(2) 0.0692(11) Uani 1 1 d . . . . .
 H19 H 0.700447 1.182181 0.733394 0.083 Uiso 1 1 calc R U . . .
 C20 C 0.7438(2) 1.0598(5) 0.6598(2) 0.0575(9) Uani 1 1 d . . . . .
 H20 H 0.790663 1.133863 0.666050 0.069 Uiso 1 1 calc R U . . .
 C21 C 0.72940(19) 0.9208(4) 0.61118(17) 0.0421(7) Uani 1 1 d . . . . .
 H21 H 0.767037 0.896553 0.585383 0.051 Uiso 1 1 calc R U . . .
 C22 C 0.65864(16) 0.8190(4) 0.60159(14) 0.0342(6) Uani 1 1 d . . . . .

loop_
  _atom_site_aniso_label
  _atom_site_aniso_U_11
  _atom_site_aniso_U_22
  _atom_site_aniso_U_33
  _atom_site_aniso_U_23
  _atom_site_aniso_U_13
  _atom_site_aniso_U_12
 I1 0.02916(10) 0.04490(11) 0.03544(11) -0.00670(7) 0.01753(8) -0.00490(7)
 F1 0.0793(14) 0.1011(17) 0.0418(11) -0.0030(11) 0.0294(10) -0.0004(13)
 F2 0.0846(15) 0.0762(15) 0.0791(15) 0.0220(12) 0.0345(12) 0.0255(13)
 F3 0.0751(15) 0.1084(19) 0.0718(14) 0.0044(13) 0.0410(12) -0.0303(14)
 F4 0.0673(14) 0.0935(17) 0.1019(18) -0.0304(14) 0.0416(13) 0.0204(12)
 F5 0.0313(10) 0.1001(18) 0.1076(18) -0.0257(14) 0.0182(11) 0.0041(10)
 F6 0.0723(16) 0.104(2) 0.0980(18) 0.0457(16) 0.0144(14) 0.0224(14)
 O1 0.0330(10) 0.0651(14) 0.0439(11) -0.0180(10) 0.0225(9) -0.0107(9)
 O2 0.095(7) 0.085(6) 0.062(6) 0.016(5) 0.008(5) -0.028(5)
 O3 0.053(3) 0.073(3) 0.126(4) -0.021(3) -0.017(3) 0.023(2)
 O4 0.0548(14) 0.0458(13) 0.0705(16) -0.0097(12) -0.0109(12) -0.0079(11)
 O5 0.135(4) 0.046(2) 0.054(2) 0.0155(16) 0.036(2) 0.016(2)
 O6 0.076(6) 0.064(6) 0.118(7) 0.000(5) -0.009(5) 0.010(5)
 O7 0.116(2) 0.0327(12) 0.0545(15) -0.0046(11) 0.0109(14) 0.0106(13)
 C1 0.0278(13) 0.0405(15) 0.0345(14) -0.0026(11) 0.0139(11) -0.0004(11)
 C2 0.0296(13) 0.0364(14) 0.0350(14) -0.0009(11) 0.0137(11) 0.0002(11)
 C3 0.0270(12) 0.0258(12) 0.0359(14) -0.0040(10) 0.0133(11) -0.0008(10)
 C4 0.0394(17) 0.0481(18) 0.0497(19) -0.0002(14) 0.0093(14) 0.0045(14)
 C5 0.055(2) 0.067(2) 0.090(3) -0.028(2) -0.004(2) -0.0101(19)
 C6 0.0533(19) 0.0401(17) 0.0452(18) 0.0044(14) 0.0131(15) 0.0097(14)
 C7 0.105(3) 0.0329(17) 0.073(3) -0.0083(16) 0.034(2) 0.0029(18)
 C8 0.0393(14) 0.0201(11) 0.0365(14) -0.0045(10) 0.0165(11) -0.0023(10)
 C9 0.0455(16) 0.0324(14) 0.0435(16) -0.0006(12) 0.0118(13) 0.0025(12)
 C10 0.086(3) 0.0376(16) 0.0419(18) 0.0054(14) 0.0071(18) -0.0018(18)
 C11 0.117(4) 0.0458(19) 0.045(2) 0.0031(16) 0.037(2) -0.022(2)
 C12 0.082(3) 0.053(2) 0.058(2) -0.0111(17) 0.049(2) -0.0244(18)
 C13 0.0422(15) 0.0381(15) 0.0438(16) -0.0059(12) 0.0241(13) -0.0053(13)
 C14 0.0345(14) 0.0515(17) 0.0358(14) -0.0056(12) 0.0186(12) 0.0022(12)
 C15 0.0515(19) 0.069(2) 0.051(2) -0.0013(16) 0.0278(16) 0.0016(17)
 C16 0.0437(19) 0.070(2) 0.068(2) -0.0035(19) 0.0201(17) 0.0111(17)
 C17 0.0365(15) 0.0491(17) 0.0393(15) -0.0078(13) 0.0165(13) 0.0005(13)
 C18 0.055(2) 0.072(2) 0.066(2) -0.0320(19) 0.0278(18) -0.0068(18)
 C19 0.060(2) 0.071(3) 0.075(3) -0.035(2) 0.021(2) -0.0125(19)
 C20 0.0463(18) 0.056(2) 0.066(2) -0.0168(17) 0.0153(17) -0.0140(16)
 C21 0.0346(15) 0.0473(17) 0.0442(16) -0.0033(13) 0.0137(13) -0.0048(12)
 C22 0.0313(13) 0.0369(14) 0.0335(14) -0.0028(11) 0.0105(11) 0.0011(11)

_geom_special_details
;
 All esds (except the esd in the dihedral angle between two l.s. planes)
 are estimated using the full covariance matrix.  The cell esds are taken
 into account individually in the estimation of esds in distances, angles
 and torsion angles; correlations between esds in cell parameters are only
 used when they are defined by crystal symmetry.  An approximate (isotropic)
 treatment of cell esds is used for estimating esds involving l.s. planes.
;
loop_
  _geom_bond_atom_site_label_1
  _geom_bond_atom_site_label_2
  _geom_bond_distance
  _geom_bond_site_symmetry_2
  _geom_bond_publ_flag
 I1 O1 2.2185(18) . ?
 I1 C1 2.132(3) . ?
 I1 C22 2.117(3) . ?
 F1 C15 1.326(4) . ?
 F2 C15 1.337(4) . ?
 F3 C15 1.331(4) . ?
 F4 C16 1.354(4) . ?
 F5 C16 1.335(4) . ?
 F6 C16 1.308(5) . ?
 O1 C14 1.359(3) . ?
 O2 C4 1.261(9) . ?
 O3 C4 1.211(5) . ?
 O4 C4 1.277(4) . ?
 O4 C5 1.441(4) . ?
 O5 C6 1.231(4) . ?
 O6 C6 1.269(9) . ?
 O7 C6 1.271(4) . ?
 O7 C7 1.448(4) . ?
 C1 C2 1.531(4) . ?
 C1 C3 1.286(4) . ?
 C2 C3 1.514(4) . ?
 C2 C4 1.491(4) . ?
 C2 C6 1.493(4) . ?
 C3 C8 1.446(4) . ?
 C5 H5A 0.9700 . ?
 C5 H5B 0.9700 . ?
 C5 H5C 0.9700 . ?
 C7 H7A 0.9700 . ?
 C7 H7B 0.9700 . ?
 C7 H7C 0.9700 . ?
 C8 C9 1.398(4) . ?
 C8 C13 1.382(4) . ?
 C9 H9 0.9400 . ?
 C9 C10 1.387(4) . ?
 C10 H10 0.9400 . ?
 C10 C11 1.368(6) . ?
 C11 H11 0.9400 . ?
 C11 C12 1.373(5) . ?
 C12 H12 0.9400 . ?
 C12 C13 1.380(4) . ?
 C13 H13 0.9400 . ?
 C14 C15 1.549(4) . ?
 C14 C16 1.530(4) . ?
 C14 C17 1.529(4) . ?
 C17 C18 1.399(4) . ?
 C17 C22 1.379(4) . ?
 C18 H18 0.9400 . ?
 C18 C19 1.373(5) . ?
 C19 H19 0.9400 . ?
 C19 C20 1.384(5) . ?
 C20 H20 0.9400 . ?
 C20 C21 1.384(4) . ?
 C21 H21 0.9400 . ?
 C21 C22 1.374(4) . ?

loop_
  _geom_angle_atom_site_label_1
  _geom_angle_atom_site_label_2
  _geom_angle_atom_site_label_3
  _geom_angle
  _geom_angle_site_symmetry_1
  _geom_angle_site_symmetry_3
  _geom_angle_publ_flag
 C1 I1 O1 169.59(9) . . ?
 C22 I1 O1 76.79(9) . . ?
 C22 I1 C1 92.93(10) . . ?
 C14 O1 I1 115.73(16) . . ?
 C4 O4 C5 119.0(3) . . ?
 C6 O7 C7 118.7(3) . . ?
 C2 C1 I1 145.8(2) . . ?
 C3 C1 I1 145.1(2) . . ?
 C3 C1 C2 64.32(19) . . ?
 C3 C2 C1 49.96(16) . . ?
 C4 C2 C1 120.6(2) . . ?
 C4 C2 C3 120.7(2) . . ?
 C4 C2 C6 113.7(2) . . ?
 C6 C2 C1 118.9(2) . . ?
 C6 C2 C3 118.7(2) . . ?
 C1 C3 C2 65.72(19) . . ?
 C1 C3 C8 153.7(3) . . ?
 C8 C3 C2 140.5(2) . . ?
 O2 C4 O4 111.3(7) . . ?
 O2 C4 C2 121.3(6) . . ?
 O3 C4 O4 121.7(4) . . ?
 O3 C4 C2 122.1(3) . . ?
 O4 C4 C2 114.0(3) . . ?
 O4 C5 H5A 109.5 . . ?
 O4 C5 H5B 109.5 . . ?
 O4 C5 H5C 109.5 . . ?
 H5A C5 H5B 109.5 . . ?
 H5A C5 H5C 109.5 . . ?
 H5B C5 H5C 109.5 . . ?
 O5 C6 O7 120.8(3) . . ?
 O5 C6 C2 123.0(3) . . ?
 O6 C6 O7 107.2(7) . . ?
 O6 C6 C2 118.0(6) . . ?
 O7 C6 C2 113.6(3) . . ?
 O7 C7 H7A 109.5 . . ?
 O7 C7 H7B 109.5 . . ?
 O7 C7 H7C 109.5 . . ?
 H7A C7 H7B 109.5 . . ?
 H7A C7 H7C 109.5 . . ?
 H7B C7 H7C 109.5 . . ?
 C9 C8 C3 119.7(2) . . ?
 C13 C8 C3 120.4(2) . . ?
 C13 C8 C9 120.0(3) . . ?
 C8 C9 H9 120.4 . . ?
 C10 C9 C8 119.1(3) . . ?
 C10 C9 H9 120.4 . . ?
 C9 C10 H10 119.8 . . ?
 C11 C10 C9 120.3(3) . . ?
 C11 C10 H10 119.8 . . ?
 C10 C11 H11 119.7 . . ?
 C10 C11 C12 120.5(3) . . ?
 C12 C11 H11 119.7 . . ?
 C11 C12 H12 119.9 . . ?
 C11 C12 C13 120.3(3) . . ?
 C13 C12 H12 119.9 . . ?
 C8 C13 H13 120.1 . . ?
 C12 C13 C8 119.8(3) . . ?
 C12 C13 H13 120.1 . . ?
 O1 C14 C15 107.0(3) . . ?
 O1 C14 C16 107.9(2) . . ?
 O1 C14 C17 111.5(2) . . ?
 C16 C14 C15 109.8(3) . . ?
 C17 C14 C15 109.6(2) . . ?
 C17 C14 C16 110.9(3) . . ?
 F1 C15 F2 106.2(3) . . ?
 F1 C15 F3 106.7(3) . . ?
 F1 C15 C14 114.1(3) . . ?
 F2 C15 C14 109.7(3) . . ?
 F3 C15 F2 107.8(3) . . ?
 F3 C15 C14 112.1(3) . . ?
 F4 C16 C14 112.9(3) . . ?
 F5 C16 F4 106.6(3) . . ?
 F5 C16 C14 111.8(3) . . ?
 F6 C16 F4 107.5(3) . . ?
 F6 C16 F5 106.4(3) . . ?
 F6 C16 C14 111.3(3) . . ?
 C18 C17 C14 124.1(3) . . ?
 C22 C17 C14 118.6(2) . . ?
 C22 C17 C18 117.2(3) . . ?
 C17 C18 H18 119.8 . . ?
 C19 C18 C17 120.4(3) . . ?
 C19 C18 H18 119.8 . . ?
 C18 C19 H19 119.6 . . ?
 C18 C19 C20 120.7(3) . . ?
 C20 C19 H19 119.6 . . ?
 C19 C20 H20 120.0 . . ?
 C21 C20 C19 119.9(3) . . ?
 C21 C20 H20 120.0 . . ?
 C20 C21 H21 120.9 . . ?
 C22 C21 C20 118.3(3) . . ?
 C22 C21 H21 120.9 . . ?
 C17 C22 I1 115.0(2) . . ?
 C21 C22 I1 121.6(2) . . ?
 C21 C22 C17 123.4(3) . . ?

loop_
  _geom_torsion_atom_site_label_1
  _geom_torsion_atom_site_label_2
  _geom_torsion_atom_site_label_3
  _geom_torsion_atom_site_label_4
  _geom_torsion
  _geom_torsion_site_symmetry_1
  _geom_torsion_site_symmetry_2
  _geom_torsion_site_symmetry_3
  _geom_torsion_site_symmetry_4
  _geom_torsion_publ_flag
 I1 O1 C14 C15 -104.2(2) . . . . ?
 I1 O1 C14 C16 137.7(2) . . . . ?
 I1 O1 C14 C17 15.7(3) . . . . ?
 I1 C1 C2 C3 155.7(4) . . . . ?
 I1 C1 C2 C4 -98.2(4) . . . . ?
 I1 C1 C2 C6 51.0(4) . . . . ?
 I1 C1 C3 C2 -156.1(4) . . . . ?
 I1 C1 C3 C8 20.5(8) . . . . ?
 O1 C14 C15 F1 174.0(2) . . . . ?
 O1 C14 C15 F2 55.1(3) . . . . ?
 O1 C14 C15 F3 -64.5(3) . . . . ?
 O1 C14 C16 F4 165.5(3) . . . . ?
 O1 C14 C16 F5 45.4(4) . . . . ?
 O1 C14 C16 F6 -73.6(4) . . . . ?
 O1 C14 C17 C18 168.6(3) . . . . ?
 O1 C14 C17 C22 -7.8(4) . . . . ?
 C1 C2 C3 C8 -177.6(4) . . . . ?
 C1 C2 C4 O2 98.2(11) . . . . ?
 C1 C2 C4 O3 157.0(6) . . . . ?
 C1 C2 C4 O4 -39.4(4) . . . . ?
 C1 C2 C6 O5 -92.9(5) . . . . ?
 C1 C2 C6 O6 -164.5(9) . . . . ?
 C1 C2 C6 O7 68.8(4) . . . . ?
 C1 C3 C8 C9 -5.8(7) . . . . ?
 C1 C3 C8 C13 173.4(5) . . . . ?
 C2 C1 C3 C8 176.6(6) . . . . ?
 C2 C3 C8 C9 169.2(3) . . . . ?
 C2 C3 C8 C13 -11.5(5) . . . . ?
 C3 C1 C2 C4 106.1(3) . . . . ?
 C3 C1 C2 C6 -104.6(3) . . . . ?
 C3 C2 C4 O2 157.0(11) . . . . ?
 C3 C2 C4 O3 -144.2(6) . . . . ?
 C3 C2 C4 O4 19.4(4) . . . . ?
 C3 C2 C6 O5 -150.5(4) . . . . ?
 C3 C2 C6 O6 137.9(9) . . . . ?
 C3 C2 C6 O7 11.2(4) . . . . ?
 C3 C8 C9 C10 178.7(3) . . . . ?
 C3 C8 C13 C12 -178.8(3) . . . . ?
 C4 C2 C3 C1 -106.0(3) . . . . ?
 C4 C2 C3 C8 76.4(4) . . . . ?
 C4 C2 C6 O5 58.4(5) . . . . ?
 C4 C2 C6 O6 -13.2(10) . . . . ?
 C4 C2 C6 O7 -139.9(3) . . . . ?
 C5 O4 C4 O2 39.3(9) . . . . ?
 C5 O4 C4 O3 -15.3(7) . . . . ?
 C5 O4 C4 C2 -179.0(3) . . . . ?
 C6 C2 C3 C1 105.0(3) . . . . ?
 C6 C2 C3 C8 -72.6(4) . . . . ?
 C6 C2 C4 O2 -52.6(11) . . . . ?
 C6 C2 C4 O3 6.3(7) . . . . ?
 C6 C2 C4 O4 169.9(3) . . . . ?
 C7 O7 C6 O5 -14.5(6) . . . . ?
 C7 O7 C6 O6 51.1(8) . . . . ?
 C7 O7 C6 C2 -176.7(3) . . . . ?
 C8 C9 C10 C11 0.0(5) . . . . ?
 C9 C8 C13 C12 0.5(4) . . . . ?
 C9 C10 C11 C12 0.7(5) . . . . ?
 C10 C11 C12 C13 -0.7(5) . . . . ?
 C11 C12 C13 C8 0.1(5) . . . . ?
 C13 C8 C9 C10 -0.5(4) . . . . ?
 C14 C17 C18 C19 -173.8(3) . . . . ?
 C14 C17 C22 I1 -4.3(3) . . . . ?
 C14 C17 C22 C21 174.0(3) . . . . ?
 C15 C14 C16 F4 49.2(4) . . . . ?
 C15 C14 C16 F5 -70.9(4) . . . . ?
 C15 C14 C16 F6 170.2(3) . . . . ?
 C15 C14 C17 C18 -73.1(4) . . . . ?
 C15 C14 C17 C22 110.4(3) . . . . ?
 C16 C14 C15 F1 -69.1(4) . . . . ?
 C16 C14 C15 F2 171.9(3) . . . . ?
 C16 C14 C15 F3 52.3(4) . . . . ?
 C16 C14 C17 C18 48.3(4) . . . . ?
 C16 C14 C17 C22 -128.1(3) . . . . ?
 C17 C14 C15 F1 53.0(3) . . . . ?
 C17 C14 C15 F2 -66.0(3) . . . . ?
 C17 C14 C15 F3 174.4(3) . . . . ?
 C17 C14 C16 F4 -72.1(4) . . . . ?
 C17 C14 C16 F5 167.8(3) . . . . ?
 C17 C14 C16 F6 48.8(4) . . . . ?
 C17 C18 C19 C20 -0.4(6) . . . . ?
 C18 C17 C22 I1 179.0(3) . . . . ?
 C18 C17 C22 C21 -2.7(5) . . . . ?
 C18 C19 C20 C21 -2.1(6) . . . . ?
 C19 C20 C21 C22 2.2(5) . . . . ?
 C20 C21 C22 I1 178.5(2) . . . . ?
 C20 C21 C22 C17 0.3(5) . . . . ?
 C22 C17 C18 C19 2.7(5) . . . . ?

_shelx_res_file
;
TITL XL-01-102 in P2(1)/n
    xl-01-102.res
    created by SHELXL-2018/3 at 14:16:51 on 25-Oct-2021
CELL 0.71073 16.612487 7.767263 18.949291 90 110.9312 90
ZERR 4 0.000477 0.0002 0.00055 0 0.0033 0
LATT 1
SYMM 0.5-X,0.5+Y,0.5-Z
SFAC C H F I O
UNIT 88 60 24 4 20
ISOR 0.004 0.008 O2 O3 O5 O6
SADI O2 C4 O3 C4 O5 C6 O6 C6

L.S. 10
PLAN  10
SIZE 0.171 0.15 0.084
TEMP -43
CONF
LIST 4
MORE -1
BOND
fmap 2 53
acta
BOND $H
OMIT -3 0 3
REM <olex2.extras>
REM <HklSrc "%.\\xl-01-102.hkl">
REM </olex2.extras>

WGHT    0.031700    1.585400
FVAR       2.42280   0.29115
I1    4    0.628403    0.606560    0.526684    11.00000    0.02916    0.04490 =
         0.03544   -0.00670    0.01753   -0.00490
F1    3    0.542625    0.697033    0.748803    11.00000    0.07932    0.10114 =
         0.04181   -0.00304    0.02936   -0.00041
F2    3    0.589850    0.503703    0.693980    11.00000    0.08464    0.07622 =
         0.07910    0.02204    0.03448    0.02555
F3    3    0.453543    0.527935    0.670592    11.00000    0.07513    0.10842 =
         0.07176    0.00440    0.04103   -0.03035
F4    3    0.431232    0.926808    0.658203    11.00000    0.06727    0.09353 =
         0.10187   -0.03039    0.04162    0.02043
F5    3    0.367335    0.758489    0.564479    11.00000    0.03126    0.10014 =
         0.10758   -0.02569    0.01816    0.00406
F6    3    0.439074    0.971022    0.549058    11.00000    0.07226    0.10412 =
         0.09801    0.04573    0.01437    0.02238
O1    5    0.511327    0.635547    0.556164    11.00000    0.03296    0.06507 =
         0.04388   -0.01800    0.02253   -0.01070
PART 1
O2    5    0.943137    0.579673    0.654607    21.00000    0.09514    0.08545 =
         0.06222    0.01635    0.00835   -0.02842
PART 2
O3    5    0.979589    0.555179    0.621459   -21.00000    0.05289    0.07251 =
         0.12560   -0.02064   -0.01665    0.02328
PART 0
O4    5    0.911640    0.796824    0.584363    11.00000    0.05483    0.04578 =
         0.07047   -0.00967   -0.01087   -0.00788
PART 2
O5    5    0.861173    0.259500    0.578060   -21.00000    0.13538    0.04623 =
         0.05355    0.01552    0.03605    0.01616
PART 1
O6    5    0.923280    0.293239    0.556719    21.00000    0.07602    0.06434 =
         0.11845   -0.00034   -0.00874    0.01010
PART 0
O7    5    0.820944    0.300743    0.456765    11.00000    0.11645    0.03269 =
         0.05450   -0.00459    0.01090    0.01059
C1    1    0.747842    0.622039    0.508826    11.00000    0.02776    0.04049 =
         0.03450   -0.00264    0.01387   -0.00038
C2    1    0.838648    0.547398    0.529324    11.00000    0.02964    0.03642 =
         0.03501   -0.00091    0.01367    0.00016
C3    1    0.783506    0.644096    0.459416    11.00000    0.02705    0.02580 =
         0.03594   -0.00401    0.01331   -0.00076
C4    1    0.913857    0.632522    0.587281    11.00000    0.03936    0.04808 =
         0.04974   -0.00017    0.00930    0.00454
C5    1    0.981717    0.892964    0.636887    11.00000    0.05539    0.06745 =
         0.09012   -0.02836   -0.00446   -0.01006
AFIX 137
H5A   2    1.034226    0.870021    0.627193    11.00000   -1.50000
H5B   2    0.989383    0.858586    0.688097    11.00000   -1.50000
H5C   2    0.968724    1.015014    0.630734    11.00000   -1.50000
AFIX   0
C6    1    0.848900    0.357410    0.524104    11.00000    0.05331    0.04015 =
         0.04520    0.00436    0.01308    0.00969
C7    1    0.823042    0.117000    0.444584    11.00000    0.10485    0.03285 =
         0.07302   -0.00830    0.03368    0.00290
AFIX 137
H7A   2    0.803437    0.093686    0.390786    11.00000   -1.50000
H7B   2    0.785568    0.059159    0.466265    11.00000   -1.50000
H7C   2    0.881525    0.075079    0.468544    11.00000   -1.50000
AFIX   0
C8    1    0.785000    0.701885    0.387349    11.00000    0.03930    0.02010 =
         0.03653   -0.00445    0.01653   -0.00233
C9    1    0.709778    0.766396    0.332945    11.00000    0.04545    0.03235 =
         0.04353   -0.00058    0.01180    0.00251
AFIX  43
H9    2    0.658070    0.770289    0.342549    11.00000   -1.20000
AFIX   0
C10   1    0.712462    0.824572    0.264615    11.00000    0.08639    0.03759 =
         0.04189    0.00541    0.00713   -0.00176
AFIX  43
H10   2    0.662265    0.868144    0.227625    11.00000   -1.20000
AFIX   0
C11   1    0.787809    0.818846    0.250795    11.00000    0.11693    0.04579 =
         0.04466    0.00309    0.03735   -0.02228
AFIX  43
H11   2    0.789172    0.859655    0.204535    11.00000   -1.20000
AFIX   0
C12   1    0.861461    0.753953    0.303968    11.00000    0.08245    0.05346 =
         0.05807   -0.01113    0.04877   -0.02442
AFIX  43
H12   2    0.912756    0.749390    0.293706    11.00000   -1.20000
AFIX   0
C13   1    0.860476    0.695420    0.372399    11.00000    0.04219    0.03809 =
         0.04376   -0.00594    0.02415   -0.00527
AFIX  43
H13   2    0.911011    0.651271    0.408744    11.00000   -1.20000
AFIX   0
C14   1    0.519937    0.737590    0.616665    11.00000    0.03452    0.05149 =
         0.03579   -0.00563    0.01859    0.00220
C15   1    0.525890    0.616698    0.683356    11.00000    0.05152    0.06917 =
         0.05087   -0.00132    0.02784    0.00156
C16   1    0.439197    0.849759    0.596961    11.00000    0.04365    0.06955 =
         0.06799   -0.00347    0.02015    0.01107
C17   1    0.601102    0.848762    0.637709    11.00000    0.03653    0.04914 =
         0.03934   -0.00782    0.01649    0.00055
C18   1    0.619050    0.986141    0.688778    11.00000    0.05465    0.07175 =
         0.06637   -0.03196    0.02780   -0.00680
AFIX  43
H18   2    0.582768    1.007581    0.716157    11.00000   -1.20000
AFIX   0
C19   1    0.689287    1.089831    0.699169    11.00000    0.05995    0.07056 =
         0.07452   -0.03538    0.02095   -0.01254
AFIX  43
H19   2    0.700447    1.182181    0.733394    11.00000   -1.20000
AFIX   0
C20   1    0.743846    1.059836    0.659784    11.00000    0.04628    0.05602 =
         0.06626   -0.01680    0.01526   -0.01398
AFIX  43
H20   2    0.790663    1.133863    0.666050    11.00000   -1.20000
AFIX   0
C21   1    0.729399    0.920763    0.611178    11.00000    0.03465    0.04726 =
         0.04416   -0.00327    0.01372   -0.00481
AFIX  43
H21   2    0.767037    0.896553    0.585383    11.00000   -1.20000
AFIX   0
C22   1    0.658642    0.818996    0.601591    11.00000    0.03130    0.03687 =
         0.03351   -0.00277    0.01051    0.00110
HKLF 4


REM  XL-01-102 in P2(1)/n
REM wR2 = 0.0749, GooF = S = 1.036, Restrained GooF = 1.062 for all data
REM R1 = 0.0322 for 4588 Fo > 4sig(Fo) and 0.0438 for all 5533 data
REM 328 parameters refined using 30 restraints

END

WGHT      0.0317      1.5854

REM Highest difference peak  0.537,  deepest hole -0.376,  1-sigma level  0.074
Q1    1   0.7998  0.2813  0.4950  11.00000  0.05    0.54
Q2    1   0.9010  0.6785  0.6592  11.00000  0.05    0.50
Q3    1   0.4448  0.8896  0.4822  11.00000  0.05    0.49
Q4    1   0.6377  0.5534  0.5630  11.00000  0.05    0.46
Q5    1   0.9863  0.6053  0.5734  11.00000  0.05    0.41
Q6    1   0.9228  0.2964  0.5041  11.00000  0.05    0.40
Q7    1   0.3812  0.8429  0.4765  11.00000  0.05    0.38
Q8    1   0.9624  0.7630  0.5755  11.00000  0.05    0.37
Q9    1   0.6200  0.5258  0.5008  11.00000  0.05    0.36
Q10   1   0.6029  0.8835  0.6036  11.00000  0.05    0.35
;
_shelx_res_checksum                56539
_shelx_hkl_file
;
   0   0  -3 6.91622 40.6200   1
   0   0   3 1.27270 38.9355   3
   0   0  -3-25.2590 32.1736   8
   0   0   3 26.6562 34.3472   8
   0   0  -4 25616.9 530.229   1
   0   0   4 25424.7 529.459   3
   0   0  -4 25993.3 450.259   8
   0   0   4 26052.7 445.322   8
   0   0   5 609.997 101.184   3
   0   0  -5 267.526 90.5397   1
   0   0  -5 277.089 70.6346   8
   0   0   5 178.463 65.7941   8
   0   0  -6 21124.1 594.532   1
   0   0   6 21849.6 604.187   3
   0   0   6 24424.2 529.330   8
   0   0  -6 22875.5 521.401   8
   0   0   6 22924.8 560.249   6
   0   0  -7 97.7301 89.7889   1
   0   0   7 50.1042 61.8547   3
   0   0   7 658.421 113.754   8
   0   0  -7 677.557 119.064   8
   0   0   7 481.352 110.756   6
   0   0   8 759.158 144.600   3
   0   0  -8 575.889 128.173   1
   0   0   8 1228.87 154.799   8
   0   0  -8 1043.80 138.443   8
   0   0   9-77.1492 99.3719   3
   0   0  -9-145.740 109.104   1
   0   0  -9 96.0628 70.8635   8
   0   0   9-73.1763 81.6285   8
   0   0 -10 12698.5 594.933   1
   0   0  10 12020.5 584.581   3
   0   0 -10 11201.6 482.761   8
   0   0  10 12877.5 500.964   8
   0   0  10 12673.0 550.623   6
   0   0  11-121.323 126.660   3
   0   0 -11-112.829 120.381   1
   0   0 -11 55.1531 74.4770   8
   0   0  11-6.49344 74.4606   8
   0   0  11 67.5939 93.3125   6
   0   0 -12 7500.97 514.086   1
   0   0  12 8021.69 539.206   3
   0   0 -12 7202.77 434.281   8
   0   0  12 8147.99 446.937   8
   0   0  12 8006.23 493.713   6
   0   0 -13 114.603 127.172   1
   0   0 -13 94.4492 82.5324   8
   0   0  13 67.1846 77.1632   8
   0   0  13 315.570 135.298   6
   0   0 -14 55516.5 1524.16   1
   0   0 -14 54091.3 1288.45   8
   0   0  14 53428.9 1231.89   8
   0   0 -15 84.9158 136.930   1
   0   0  15 55.4241 86.0787   8
   0   0 -15 33.1410 89.8612   8
   0   0  16 12511.0 648.470   8
   0   0  17 320.376 142.765   8
   0   0  18 17843.5 838.958   8
   0   0  19 172.107 135.350   8
   0   0  20 6365.60 545.785   8
   0   0  21 153.381 158.633   8
   0   0  22 6684.53 593.961   8
   0   0  23 85.3555 155.969   8
   0  -1  -1 144452. 897.591   4
   0  -1  -1 143817. 896.790   5
   0  -1  -2 139946. 967.904   4
   0  -1   2 137082. 860.570   3
   0   1   2 139473. 874.055   3
   0  -1   2 136829. 856.739   1
   0   1   2 138709. 862.613   1
   0   1  -2 136598. 856.589   3
   0  -1  -2 139204. 886.267   3
   0  -1  -2 138418. 873.081   1
   0   1  -2 136792. 853.519   1
   0   1   2 142255. 1006.33   7
   0   1   2 138937. 873.458   6
   0  -1  -2 143066. 871.684   6
   0  -1  -3 206449. 1322.90   4
   0   1  -3 199735. 1282.77   3
   0   1   3 201025. 1292.36   3
   0   1   3 195735. 1266.80   1
   0  -1   3 199726. 1271.78   1
   0  -1  -3 197223. 1272.20   1
   0   1  -3 194601. 1258.04   1
   0  -1   3 200722. 1289.43   3
   0  -1  -3 205316. 1309.72   3
   0   1   3 206984. 1346.54   7
   0   1  -3 207512. 1293.27   8
   0   1   3 206444. 1217.48   6
   0  -1  -3 208013. 1205.33   6
   0  -1  -4 190834. 1411.71   4
   0   1  -4 192028. 1457.45   3
   0   1  -4 194008. 1445.94   1
   0  -1   4 186850. 1439.19   3
   0  -1  -4 190815. 1440.93   1
   0   1   4 191004. 1442.43   1
   0   1   4 191007. 1453.00   3
   0  -1   4 187085. 1423.65   1
   0  -1  -4 191015. 1457.39   3
   0   1   4 194309. 1392.99   7
   0   1  -4 191387. 1362.68   8
   0  -1  -4 191327. 1296.63   6
   0   1   4 190723. 1330.99   6
   0  -1  -5 111454. 1234.70   1
   0  -1   5 111550. 1240.09   1
   0  -1   5 113037. 1245.15   3
   0  -1  -5 110920. 1251.34   3
   0   1   5 112208. 1235.81   1
   0   1   5 111492. 1247.25   3
   0   1  -5 113992. 1238.45   1
   0   1  -5 112318. 1119.24   8
   0  -1   5 109376. 1110.52   8
   0   1   5 112375. 1127.74   6
   0  -1  -5 112235. 1114.21   6
   0   1  -6 33319.8 737.060   1
   0   1   6 32611.0 734.439   1
   0   1   6 32456.7 738.885   3
   0  -1  -6 33859.9 748.890   1
   0  -1   6 33688.1 748.717   3
   0  -1   6 32697.3 734.846   1
   0   1  -6 33388.6 663.704   8
   0   1   6 32808.3 635.979   8
   0  -1   6 32620.5 654.637   8
   0   1   6 33071.0 672.390   6
   0  -1  -6 33007.0 658.916   6
   0  -1   7 12044.5 480.684   1
   0   1   7 11694.4 483.161   1
   0  -1  -7 11393.7 472.945   1
   0   1   7 11279.2 470.303   3
   0  -1   7 12291.5 491.189   3
   0   1  -7 12076.9 480.861   1
   0  -1   7 12318.7 423.875   8
   0   1  -7 12063.5 427.954   8
   0   1   7 11648.4 411.739   8
   0  -1  -7 12056.0 432.139   6
   0   1   7 12034.9 439.170   6
   0  -1   8 36351.1 895.959   1
   0  -1  -8 34210.8 874.688   1
   0   1   8 34275.1 881.096   3
   0   1  -8 36004.2 887.085   1
   0  -1   8 34512.0 888.366   3
   0  -1   8 35215.5 761.111   8
   0   1  -8 34864.1 774.792   8
   0   1   8 34142.8 749.057   8
   0  -1  -8 34466.7 776.088   6
   0   1   8 34694.6 797.186   6
   0  -1   9-6.45410 73.5006   3
   0  -1  -9 18.0488 66.9478   1
   0   1   9-92.4012 103.532   3
   0   1  -9 214.356 98.8893   1
   0   1  -9 58.4876 66.4221   8
   0  -1   9 140.632 82.5717   8
   0   1   9-7.69162 57.5970   8
   0   1   9 86.5239 82.7702   6
   0  -1  10 19207.1 746.275   3
   0  -1 -10 20668.7 765.679   1
   0   1  10 22033.3 797.477   3
   0   1 -10 21069.0 769.426   1
   0   1 -10 19817.3 661.694   8
   0  -1  10 20296.0 649.253   8
   0   1  10 21084.8 662.468   8
   0   1  10 20167.1 694.844   6
   0   1  11 302.325 104.532   4
   0   1 -11 473.158 145.398   1
   0   1  11 580.748 150.665   3
   0  -1 -11 238.692 109.641   1
   0  -1  11 404.551 137.869   3
   0   1 -11 398.915 116.021   8
   0  -1  11 603.084 137.574   8
   0   1  11 354.859 112.260   8
   0   1  11 427.892 125.798   6
   0   1  12 14947.3 692.165   4
   0  -1  12 14492.8 723.383   3
   0   1 -12 15605.8 733.870   1
   0   1  12 15524.9 738.284   3
   0  -1 -12 15735.4 743.573   1
   0   1 -12 15459.2 640.761   8
   0  -1  12 15135.0 620.062   8
   0   1  12 15020.0 613.913   8
   0   1  12 14775.5 665.618   6
   0  -1  12 15137.7 690.581   6
   0   1 -13 16195.4 786.492   1
   0  -1 -13 16190.0 797.123   1
   0  -1  13 16747.5 681.747   8
   0   1  13 16488.6 666.686   8
   0   1 -13 16831.1 706.996   8
   0   1  13 16655.9 744.441   6
   0  -1  14 6399.05 444.583   8
   0   1 -14 6151.54 447.350   8
   0   1  14 6050.84 428.452   8
   0  -1 -14 5694.70 492.650   1
   0   1 -14 6526.10 525.523   1
   0   1  15 14031.1 668.632   8
   0   1 -15 14083.1 706.746   8
   0  -1  15 14379.8 685.172   8
   0  -1 -15 12290.6 758.375   1
   0  -1  16 1419.40 237.153   8
   0   1  16 1250.44 213.675   8
   0   1  17 11171.3 648.581   8
   0  -1  17 11409.3 664.679   8
   0  -1  18 17.0509 107.211   8
   0   1  18 280.511 137.853   8
   0  -1  19 12011.5 732.881   8
   0   1  19 10052.3 658.445   8
   0   1  20-29.8376 103.079   8
   0   1  21 5099.74 503.451   8
   0   1  22 125.738 147.545   8
   0   1  23 1238.79 288.772   8
   0  -2   0 8401.97 288.629   5
   0   2   1 17604.9 419.559   5
   0  -2  -1 17228.1 420.946   4
   0  -2  -1 17516.1 422.885   5
   0  -2  -2 73.8757 31.5022   1
   0   2   2 30.0787 28.6594   3
   0   2  -2 61.7503 27.9119   1
   0  -2   2 72.6867 33.2399   3
   0  -2  -2 74.2645 59.3832   4
   0  -2  -2 29.2439 63.5282   5
   0   2   2 116.577 55.9767   4
   0   2   3 13733.7 413.708   4
   0  -2  -3 15168.3 438.230   4
   0   2   3 14013.9 340.617   3
   0   2  -3 14892.9 342.819   1
   0  -2   3 14401.6 340.762   3
   0  -2  -3 14842.3 350.255   1
   0   2   3 15253.0 454.695   7
   0  -2  -3 14204.4 366.493   6
   0  -2  -3 15103.5 441.097   5
   0   2   4 3050.58 216.154   4
   0  -2  -4 3095.92 214.084   4
   0   2  -4 3519.54 197.944   1
   0  -2  -4 3212.99 194.625   1
   0   2   4 3033.64 186.676   3
   0  -2   4 3299.45 194.583   3
   0  -2  -4 3607.55 238.862   7
   0   2   4 3597.70 235.938   7
   0   2   4 3451.76 199.197   6
   0  -2  -4 3466.61 195.321   6
   0  -2  -5 144100. 1499.50   4
   0   2   5 140172. 1488.19   4
   0   2   5 138235. 1380.22   3
   0   2  -5 135734. 1356.55   1
   0  -2   5 136633. 1370.81   3
   0  -2  -5 135689. 1367.91   1
   0   2   5 139343. 1488.28   7
   0  -2  -5 135991. 1294.81   6
   0   2   5 137141. 1330.24   6
   0   2   6 100925. 1345.45   4
   0  -2  -6 106471. 1353.55   4
   0  -2  -6 102549. 1306.10   1
   0  -2   6 103655. 1310.89   3
   0   2   6 104559. 1323.92   3
   0   2  -6 103995. 1299.70   1
   0   2  -6 102200. 1322.31   8
   0   2   6 102008. 1344.39   7
   0  -2  -6 103176. 1206.73   6
   0   2   6 101544. 1232.63   6
   0   2   7 119540. 1526.12   4
   0  -2  -7 117840. 1498.35   4
   0   2   7 117836. 1528.18   3
   0  -2  -7 117246. 1517.95   1
   0   2  -7 118943. 1504.52   1
   0  -2   7 120228. 1531.67   3
   0   2   7 119372. 1510.31   7
   0   2  -7 117612. 1476.42   8
   0  -2  -7 119849. 1390.04   6
   0   2   7 114579. 1407.83   6
   0  -2  -8 6959.54 402.548   1
   0  -2   8 6615.21 392.963   3
   0   2   8 6569.12 384.888   3
   0   2  -8 6368.96 382.585   1
   0   2   8 6191.81 366.772   7
   0   2  -8 6515.63 372.753   8
   0  -2  -8 7026.76 360.751   6
   0   2   8 6579.45 363.899   6
   0  -2   9 69000.9 1338.75   3
   0   2   9 71810.8 1357.72   3
   0  -2  -9 68570.9 1324.13   1
   0   2  -9 72814.7 1346.94   1
   0   2   9 68768.4 1211.08   8
   0   2  -9 70264.6 1263.69   8
   0   2   9 68761.9 1261.32   7
   0  -2  -9 71082.5 1202.03   6
   0   2   9 69964.3 1239.94   6
   0   2  10 29.8615 80.7322   4
   0  -2  10 174.651 95.8970   3
   0   2 -10 41.7960 88.9895   1
   0   2  10 106.795 81.2901   3
   0  -2 -10 46.0838 101.433   1
   0   2 -10 148.194 79.9245   8
   0   2  10 159.317 89.0037   8
   0  -2 -10 126.133 98.1638   6
   0   2  10-1.62435 75.2021   7
   0   2  10 3.51948 78.3570   6
   0   2  11 23418.3 853.452   4
   0  -2  11 23273.5 864.057   3
   0   2  11 23071.1 858.188   3
   0  -2 -11 23827.8 874.590   1
   0   2 -11 24459.1 875.098   1
   0   2  11 22842.0 757.228   8
   0   2  11 24128.8 808.055   7
   0   2 -11 23205.4 797.608   8
   0   2  11 24292.2 817.604   6
   0  -2 -11 22684.0 752.911   6
   0   2  12 3944.37 370.082   4
   0  -2 -12 4130.07 387.794   1
   0   2  12 4350.15 394.964   3
   0   2 -12 3949.24 375.291   1
   0  -2  12 4113.79 391.895   3
   0   2 -12 4218.89 360.772   8
   0   2  12 3722.68 322.981   8
   0   2  12 3596.47 333.897   7
   0   2  12 3793.82 344.440   6
   0   2 -13 35881.3 1168.35   1
   0  -2 -13 35855.7 1185.70   1
   0   2  13 35847.7 1058.11   7
   0   2 -13 38265.2 1115.80   8
   0   2  13 36651.0 1040.24   8
   0   2  13 34926.8 1088.73   6
   0  -2 -14 298.716 111.559   1
   0   2  14 432.323 127.980   8
   0   2 -14 586.763 161.772   8
   0   2  14 699.395 183.614   7
   0   2  15 7681.83 512.990   8
   0   2  15 7178.81 506.720   7
   0   2  16 3050.98 342.806   8
   0   2  17 4292.59 417.875   8
   0   2  18 504.711 148.696   8
   0   2  19-94.1205 141.150   8
   0   2  20 608.950 191.926   8
   0   2  21-150.294 169.625   8
   0   2  22-1.74604 150.543   8
   0   2  23 1413.27 319.369   8
   0  -3   0 104.403 82.2989   5
   0  -3  -1 62764.5 980.321   4
   0  -3  -1 62191.5 973.789   5
   0  -3  -2 118578. 1372.34   4
   0   3   2 116573. 1347.27   5
   0  -3  -2 112510. 1353.87   5
   0  -3  -3 92182.3 1267.80   4
   0  -3  -3 94385.7 1282.91   5
   0   3   3 94024.1 1260.03   5
   0  -3  -4 18235.4 443.368   1
   0   3   4 17883.4 567.817   4
   0  -3  -4 17590.1 581.151   4
   0  -3  -4 18020.5 491.651   6
   0  -3  -4 17939.1 586.318   5
   0   3   5 11652.4 484.454   4
   0  -3  -5 12471.6 492.322   4
   0  -3  -5 11995.1 406.617   1
   0  -3   5 11932.6 401.121   3
   0  -3  -5 11678.1 515.553   7
   0   3   5 11880.9 501.831   7
   0  -3  -5 11882.2 423.277   6
   0  -3  -6 48403.4 1010.45   4
   0  -3   6 47322.5 887.507   3
   0   3  -6 47843.4 880.394   1
   0  -3  -6 46069.4 879.075   1
   0   3   6 47130.6 1033.07   7
   0  -3  -6 48165.1 890.198   6
   0  -3  -7 2740.93 259.294   4
   0  -3   7 2944.60 244.325   3
   0   3  -7 2845.25 238.685   1
   0  -3  -7 2728.68 236.651   1
   0   3   7 2693.91 232.533   3
   0   3  -7 3229.16 284.218   8
   0   3   7 3407.53 294.524   7
   0  -3  -7 3067.35 240.213   6
   0   3   7 2775.69 240.641   6
   0  -3  -8 76028.3 1366.95   4
   0   3   8 74173.6 1392.09   4
   0  -3  -8 74429.0 1302.33   1
   0   3  -8 77503.4 1312.88   1
   0   3   8 75006.9 1296.31   3
   0  -3   8 77256.5 1311.21   3
   0   3  -8 74007.4 1367.16   8
   0   3   8 76302.7 1399.34   7
   0  -3  -8 76262.9 1217.94   6
   0   3   8 75636.4 1271.66   6
   0   3   9 524.251 146.159   4
   0  -3  -9 490.004 147.129   4
   0  -3   9 365.777 113.544   3
   0   3  -9 486.894 133.646   1
   0  -3  -9 451.331 128.622   1
   0   3   9 440.706 135.634   7
   0   3  -9 335.557 127.187   8
   0  -3  -9 606.564 141.377   6
   0   3   9 434.783 130.880   6
   0   3  10 39840.2 1105.93   4
   0  -3 -10 38740.0 1063.78   4
   0  -3  10 39516.8 1071.08   3
   0   3 -10 40909.6 1067.59   1
   0  -3 -10 39126.8 1069.47   1
   0   3  10 38241.9 1062.79   7
   0   3 -10 38855.1 1057.59   8
   0   3  10 41278.0 1037.81   6
   0  -3 -10 39588.7 978.159   6
   0   3  10 39248.4 1107.71   5
   0   3  11 3316.85 342.240   4
   0  -3 -11 3287.91 338.245   1
   0   3  11 2905.62 300.193   8
   0   3 -11 3180.40 327.921   8
   0   3  11 3510.98 344.542   7
   0  -3 -11 2922.74 287.239   6
   0   3  11 3242.05 310.136   6
   0   3  12 29201.6 951.284   8
   0   3 -12 28607.1 985.279   8
   0   3  12 29093.4 975.921   7
   0  -3 -12 30092.0 933.048   6
   0   3  12 28511.9 954.147   6
   0   3  13 5020.73 433.324   7
   0   3  13 4542.29 394.150   8
   0  -3 -13 4568.08 385.621   6
   0   3  13 5264.91 439.409   6
   0   3  14 9793.33 604.099   8
   0   3  15 1120.61 217.585   8
   0   3  16 2359.78 322.138   8
   0   3  17 1085.59 234.014   8
   0   3  18 458.669 185.402   8
   0   3  19 678.906 201.269   8
   0   3  20 219.180 157.460   8
   0   3  21 1426.44 308.335   8
   0   3  22 824.494 248.826   8
   0  -4   0 61898.7 1100.67   5
   0  -4  -1 610.103 117.626   5
   0  -4  -1 764.396 133.791   4
   0  -4   1 1253.47 172.009   5
   0  -4  -2 107635. 1523.25   4
   0  -4  -2 110379. 1542.09   5
   0   4   3 42567.4 536.525   2
   0  -4   3 40585.9 522.580   2
   0  -4  -3 42911.1 987.055   4
   0   4   3 44879.3 991.978   5
   0  -4  -3 40150.7 962.928   5
   0  -4  -4 53551.5 1129.46   4
   0  -4  -4 53736.2 1132.80   5
   0  -4  -4 53079.0 956.546   6
   0   4   4 54313.0 1125.21   5
   0  -4  -5-54.3802 84.5292   4
   0  -4  -5-11.0058 79.9137   5
   0  -4  -5 3.36402 75.5308   6
   0  -4  -6 14636.9 618.192   4
   0   4   6 15763.9 642.153   4
   0  -4  -6 15160.0 669.486   7
   0  -4  -6 15545.1 549.513   6
   0  -4  -7 9854.88 530.362   4
   0   4   7 10486.3 543.865   4
   0  -4  -7 10481.7 467.950   6
   0   4   7 10444.6 552.367   5
   0   4   8 12882.3 626.118   4
   0  -4  -8 13437.1 633.663   4
   0   4  -8 12593.3 619.347   8
   0  -4  -8 12819.8 535.538   6
   0   4   8 14215.9 661.569   5
   0  -4  -9 1187.13 217.059   4
   0   4   9 1278.69 218.663   4
   0   4  -9 1021.02 195.368   8
   0   4   9 1351.35 223.371   7
   0  -4  -9 1113.14 179.250   6
   0  -4 -10 325.437 119.407   4
   0   4  10 765.926 189.042   7
   0   4 -10 636.425 172.210   8
   0  -4 -10 836.748 157.502   6
   0  -4 -11 18524.3 810.641   4
   0  -4 -11 16055.3 677.203   6
   0   4  12 4035.28 385.545   6
   0  -4 -12 3638.76 344.965   6
   0   4  13 1741.82 274.346   8
   0  -4 -13 1745.28 248.353   6
   0   4  14 5917.77 491.892   8
   0  -4 -14 4912.65 430.317   6
   0   4  15 4207.22 432.694   8
   0   4  16 12930.1 773.395   8
   0   4  17 367.188 217.984   8
   0   4  18 7474.25 636.931   8
   0   4  19-125.780 152.941   8
   0   4  20 3533.88 472.888   8
   0   4  21 658.390 235.721   8
   0   4  22 1211.82 316.903   8
   0  -5   0-196.060 134.898   5
   0  -5  -1 40971.4 1048.69   4
   0  -5  -1 39268.2 1122.99   7
   0  -5   1 37218.8 963.394   5
   0  -5  -1 37890.3 1002.48   5
   0  -5   2 625.290 152.356   5
   0  -5  -2 449.367 153.354   4
   0  -5  -2 336.721 120.344   5
   0  -5  -2 828.995 200.965   7
   0  -5  -3 63088.1 1344.32   4
   0  -5  -3 62587.1 1437.28   7
   0  -5  -3 63286.6 1351.49   5
   0  -5   4 54.1087 41.3023   2
   0   5   4 31.1719 53.7224   2
   0  -5  -4-37.8746 125.465   4
   0  -5  -4 123.877 109.659   5
   0  -5  -4-60.2243 82.5229   6
   0  -5  -4 163.500 108.514   7
   0  -5  -5 20851.4 794.215   4
   0   5   5 20319.8 779.304   5
   0  -5   5 19931.2 485.794   2
   0   5   5 20923.6 500.172   2
   0  -5  -5 19419.2 848.288   7
   0  -5  -5 20407.4 800.987   5
   0  -5  -5 20283.2 668.382   6
   0  -5   6 77.2884 67.6901   2
   0   5   6 33.4856 58.8270   2
   0  -5  -6 339.406 160.009   4
   0   5   6 133.445 95.6861   5
   0  -5  -6-30.9339 111.113   7
   0  -5  -6 29.1769 80.3629   6
   0   5   7 1165.26 211.238   4
   0  -5  -7 855.876 184.859   4
   0  -5  -7 1108.01 187.334   6
   0  -5  -7 748.713 182.102   7
   0  -5  -8-76.2690 103.747   4
   0  -5  -8 135.472 83.1861   6
   0  -5  -9-4.83509 96.9422   4
   0  -5  -9-3.23213 84.8386   6
   0  -5 -10 1048.23 211.796   4
   0  -5 -10 1150.17 196.286   6
   0  -5 -11 108.773 105.585   4
   0  -5 -11 164.098 108.953   6
   0  -5 -12 121.000 110.405   4
   0  -5 -12 174.336 108.664   6
   0  -5 -13 1051.66 228.197   4
   0  -5 -13 1079.93 204.809   6
   0   5  14 1457.62 285.068   8
   0  -5 -14 1191.58 229.446   6
   0   5  15 9628.21 691.512   8
   0  -5 -15 9010.58 606.267   6
   0   5  16 1775.45 320.667   8
   0   5  17 7603.99 642.954   8
   0   5  18 77.4066 121.355   8
   0   5  19 6268.94 654.275   2
   0   5  19 5115.16 569.760   8
   0  -5  20-274.415 248.468   2
   0   5  20-144.699 206.232   2
   0   5  20 350.590 208.291   8
   0   5  21 1482.79 332.039   2
   0  -5  21 2005.71 404.869   2
   0   5  21 2110.17 409.161   8
   0  -6   0 8797.06 542.581   4
   0  -6   0 10156.5 638.811   7
   0  -6   0 10387.6 583.205   5
   0  -6  -1 0.36091 100.637   5
   0  -6  -1-18.8038 100.822   4
   0  -6   1-94.3171 123.383   5
   0  -6  -1 44.7228 107.342   7
   0  -6  -2 13855.7 683.531   4
   0  -6  -2 11949.8 702.344   7
   0  -6  -2 12883.4 661.451   5
   0  -6   2 11314.1 605.523   5
   0  -6  -3 10498.8 609.709   4
   0  -6   3 10703.7 579.025   5
   0  -6  -3 9991.11 648.118   7
   0  -6  -3 10386.3 606.836   5
   0  -6  -4 1742.88 270.664   4
   0  -6  -4 1784.46 276.838   5
   0  -6  -4 1623.05 228.644   6
   0  -6  -4 1402.17 271.172   7
   0  -6  -5 6501.10 497.173   4
   0  -6  -5 5718.39 524.297   7
   0  -6  -5 6145.55 494.730   5
   0  -6  -5 5904.34 396.570   6
   0  -6  -6 6562.59 497.380   4
   0  -6   6 6460.85 294.345   2
   0   6   6 6627.15 298.279   2
   0  -6  -6 7123.49 578.785   7
   0  -6  -6 6723.19 429.417   6
   0  -6  -7 4924.80 453.492   4
   0   6   7 4534.54 283.502   2
   0  -6   7 4382.96 280.633   2
   0  -6  -7 5438.32 507.953   7
   0  -6  -7 4941.55 381.153   6
   0   6   8-116.430 101.778   2
   0  -6   8-43.6175 97.2705   2
   0  -6  -8-6.10564 106.620   4
   0  -6  -8 77.3784 98.0297   6
   0   6   9 1774.72 226.391   2
   0  -6  -9 2033.22 307.658   4
   0  -6  -9 1815.59 258.994   6
   0   6  10-142.345 127.951   2
   0  -6 -10 166.091 143.524   4
   0  -6 -10 176.792 114.822   6
   0  -6  11 12410.8 627.219   2
   0   6  11 11630.3 606.206   2
   0  -6 -11 12135.0 744.460   4
   0  -6 -11 10706.5 600.873   6
   0  -6  12 1500.09 247.906   2
   0   6  12 1340.42 228.392   2
   0  -6 -12 1770.62 305.121   4
   0  -6 -12 1862.98 273.989   6
   0  -6  13 5301.77 461.052   2
   0   6  13 4889.82 445.590   2
   0  -6 -13 5509.31 532.060   4
   0  -6 -13 4869.51 443.701   6
   0   6  14 799.903 197.370   2
   0  -6  14 510.741 172.820   2
   0  -6 -14 520.568 183.035   4
   0  -6 -14 1318.18 249.553   6
   0   6  15 3127.37 397.197   2
   0  -6  15 2635.98 373.625   2
   0  -6 -15 2679.30 358.310   6
   0  -6  16 2350.38 361.777   2
   0   6  16 2199.18 333.424   2
   0   6  16 2759.44 418.323   8
   0  -6 -16 2890.71 381.482   6
   0   6  17 1438.88 318.488   8
   0   6  17 1278.61 293.250   2
   0  -6  17 1352.77 294.110   2
   0   6  18 1545.43 342.803   8
   0   6  18 708.130 240.081   2
   0  -6  18 1029.75 282.605   2
   0   6  19-24.5156 169.780   8
   0   6  19 105.736 183.128   2
   0  -6  19 214.351 188.728   2
   0   6  20 1916.46 417.952   8
   0   6  20 1376.64 392.396   2
   0  -6  20 1612.52 366.585   2
   0  -7   0-61.2576 121.532   4
   0  -7   0-7.77491 106.521   5
   0  -7   0-59.3431 151.342   7
   0  -7  -1 151.344 92.8387   4
   0  -7  -1 147.345 112.469   5
   0  -7   1 104.124 113.555   5
   0  -7   1 183.179 137.389   7
   0  -7  -1 467.136 206.997   7
   0  -7  -2 1413.88 247.480   5
   0  -7   2 1509.20 248.717   5
   0  -7  -2 1660.35 271.827   4
   0  -7  -2 1852.30 322.121   7
   0  -7   2 1488.28 278.963   7
   0  -7  -3 20.6217 117.094   5
   0  -7  -3 122.144 150.061   4
   0  -7   3-71.5294 125.200   5
   0  -7  -3-149.670 188.746   7
   0  -7  -4 8651.57 609.569   4
   0  -7  -4 7379.76 640.848   7
   0  -7   4 7827.33 550.637   5
   0  -7  -4 7410.25 579.191   5
   0  -7  -4 8112.32 501.725   6
   0  -7  -5 1680.84 278.048   4
   0  -7  -5 996.151 230.404   5
   0  -7   5 1563.41 267.667   5
   0  -7  -5 1553.74 300.073   7
   0  -7  -5 1631.41 239.631   6
   0  -7  -6 5913.30 516.839   4
   0  -7  -6 6681.90 610.802   7
   0  -7  -6 6806.22 468.481   6
   0  -7  -7 122.020 167.398   4
   0  -7  -7 89.0329 160.536   7
   0  -7  -7 96.1439 89.0402   6
   0  -7   8 10705.6 442.388   2
   0   7   8 11559.0 459.361   2
   0  -7  -8 10281.5 697.296   4
   0  -7  -8 9577.60 564.322   6
   0  -7   9 224.817 113.008   2
   0   7   9 200.027 115.316   2
   0  -7  -9 391.086 186.980   4
   0  -7  -9 193.596 138.997   6
   0   7  10 13271.5 587.121   2
   0  -7 -10 13395.1 832.520   4
   0  -7 -10 13816.7 705.574   6
   0   7  11 1281.92 216.657   2
   0  -7  11 718.647 162.319   2
   0  -7 -11 947.246 253.591   4
   0  -7 -11 864.479 197.297   6
   0  -7  12 5212.11 422.503   2
   0   7  12 4488.85 395.915   2
   0  -7 -12 4257.98 495.642   4
   0  -7 -12 4185.68 412.083   6
   0  -7 -13 362.562 191.515   4
   0  -7 -13 543.047 174.772   6
   0  -7 -14 2865.41 438.867   4
   0  -7 -14 2461.84 350.896   6
   0  -7 -15-21.2885 135.253   6
   0   7  16 344.485 214.254   8
   0  -7 -16 420.993 170.083   6
   0   7  17-57.0147 194.416   8
   0   7  18 802.402 256.837   8
   0  -8   0 4250.89 458.990   4
   0  -8   0 3816.86 433.516   5
   0  -8   0 4072.39 503.728   7
   0  -8   1 347.748 176.134   4
   0  -8  -1 96.8726 129.238   5
   0  -8  -1 11.6990 135.386   4
   0  -8   1 63.0192 120.924   5
   0  -8  -1 150.755 162.884   7
   0  -8   1 100.661 191.071   7
   0  -8  -2 5866.91 543.534   4
   0  -8   2 5300.42 524.334   4
   0  -8   2 4499.93 533.655   7
   0  -8  -2 5531.21 594.106   7
   0  -8   2 6229.23 542.841   5
   0  -8  -2 4597.29 480.030   5
   0  -8  -3 1447.10 277.439   4
   0  -8   3 1259.57 244.293   5
   0  -8  -3 890.135 245.413   5
   0  -8   3 1446.34 305.835   7
   0  -8  -3 1277.10 321.914   7
   0  -8   4 3154.91 392.695   5
   0  -8  -4 3400.90 424.992   4
   0  -8  -4 2885.91 392.483   5
   0  -8   4 2997.39 431.225   7
   0  -8  -4 3102.92 483.061   7
   0  -8  -4 2989.63 332.208   6
   0  -8  -5 2909.54 393.207   4
   0  -8   5 3428.49 403.582   5
   0  -8  -5 3832.09 373.645   6
   0  -8  -5 3690.42 494.631   7
   0  -8   6 3543.90 405.725   5
   0  -8  -6 3696.04 448.606   4
   0  -8  -6 3703.04 518.513   7
   0  -8  -6 3878.50 388.573   6
   0  -8  -7 7983.37 654.952   4
   0  -8   7 8028.07 610.759   5
   0  -8  -7 8313.79 761.128   7
   0  -8  -7 8474.61 560.829   6
   0  -8  -8 713.258 244.587   4
   0  -8  -8 1023.55 212.266   6
   0  -8  -9 4572.71 505.480   4
   0  -8  -9 5301.63 452.258   6
   0  -8 -10 115.685 170.809   4
   0  -8 -10-3.41140 105.677   6
   0  -8 -11 3728.80 484.883   4
   0  -8 -11 3569.75 392.991   6
   0  -8 -12-152.590 164.376   4
   0  -8 -13 1101.83 287.427   4
   0  -8 -14 77.8090 148.939   4
   0  -9   0 188.954 208.892   4
   0  -9   0 199.920 205.560   5
   0  -9   0 46.0709 171.571   7
   0  -9  -1 4581.22 528.140   5
   0  -9  -1 5092.33 559.870   4
   0  -9   1 6060.43 608.430   4
   0  -9   1 6437.39 680.103   7
   0  -9  -1 5851.63 655.265   7
   0  -9   1 5121.61 553.330   5
   0  -9   2-45.5194 152.804   4
   0  -9  -2-168.472 170.388   5
   0  -9  -2 45.5648 144.183   4
   0  -9   2 104.904 152.977   5
   0  -9   2 2.25123 188.944   7
   0  -9  -2-23.1392 175.693   7
   0  -9   3 2525.39 406.117   4
   0  -9  -3 2900.10 431.624   4
   0  -9   3 2508.22 387.166   5
   0  -9  -3 2446.62 409.176   5
   0  -9   3 3006.66 466.922   7
   0  -9  -3 3218.42 376.712   6
   0  -9  -3 3070.42 511.795   7
   0  -9  -4 575.787 232.655   5
   0  -9   4 593.061 240.152   5
   0  -9  -4 119.327 165.470   4
   0  -9   4 207.808 175.288   7
   0  -9  -4 597.847 189.067   6
   0  -9  -4 609.899 245.764   7
   0  -9   5 1265.73 288.411   5
   0  -9  -5 1613.56 347.180   4
   0  -9   5 1814.06 373.083   7
   0  -9  -5 1444.35 358.494   7
   0  -9   6 1279.65 299.710   5
   0  -9  -6 1036.31 279.923   4
   0  -9   6 1470.87 357.384   7
   0  -9  -6 1538.75 374.388   7
   0  -9  -7 687.020 223.703   4
   0  -9   7 648.314 220.383   5
   0  -9   7 472.799 227.250   7
   0  -9  -8 592.532 212.109   4
   0  -9   8 955.904 258.913   5
   0  -9   8 985.798 294.848   7
   0  -9   9 446.923 187.506   5
   0  -9  -9 338.537 198.829   4
   0  -9  10 84.1326 153.443   5
   0  -9 -10 362.187 215.170   4
   0  -9 -11 120.667 150.595   4
   0  -9  11 34.3719 165.634   5
   0 -10   0 2264.81 403.379   4
   0 -10   0 1994.99 396.299   5
   0 -10   1-338.457 214.980   5
   0 -10   1 141.740 193.921   4
   0 -10  -1-461.022 233.080   5
   0 -10  -1-113.520 229.611   4
   0 -10   2 1958.66 397.408   4
   0 -10  -2 1400.24 345.157   4
   0 -10   2 942.111 280.013   5
   0 -10  -2 1740.15 392.317   5
   0 -10   3 98.7296 167.962   5
   0 -10  -3 431.615 246.334   5
   0 -10  -3-83.3740 194.977   4
   0 -10   3 120.787 168.060   4
   0 -10   4 566.537 253.550   4
   0 -10  -4 790.115 281.370   4
   0 -10   4 706.747 278.899   5
   0 -10  -5 75.0757 152.561   4
   0 -10   5 195.570 193.081   5
   0 -10   5 15.7142 186.552   4
   0 -10   6-150.139 178.415   5
   0 -10  -6-159.281 245.472   4
   0 -10   7 402.110 221.012   5
   0 -10   8 237.631 191.356   5
  -1   0  24 386.606 218.614   8
  -1   0  23 5716.13 578.061   8
  -1   0  22-261.810 173.305   8
  -1   0  21 5200.20 513.829   8
  -1   0  20-19.3421 130.838   8
  -1   0  19 4369.35 444.850   8
  -1   0  18 164.757 154.062   8
  -1   0  17 258.251 121.026   8
  -1   0  16 64.3807 106.222   8
   1   0 -15 1252.94 222.050   8
  -1   0  15 1208.99 219.763   8
   1   0 -14-345.996 121.468   8
  -1   0  14-130.503 130.964   8
  -1   0  13 4819.91 412.310   4
  -1   0  13 4257.73 402.070   1
  -1   0  13 3898.70 338.699   8
   1   0 -13 3666.66 336.313   8
  -1   0  13 4550.43 387.429   6
   1   0 -12 99.8906 91.2711   8
  -1   0  12 24.1402 80.1629   8
  -1   0  12-59.0637 90.5953   6
   1   0 -11 54295.4 1126.21   8
  -1   0  11 55392.7 1119.98   8
  -1   0  11 55061.0 1173.29   6
   1   0 -10-57.6025 96.8883   1
   1   0 -10-8.16299 65.7416   8
  -1   0  10 79.2928 71.3784   8
  -1   0  10-19.7619 81.3983   6
   1   0  -9 1410.42 194.487   1
  -1   0   9 1585.32 176.031   8
   1   0  -9 1646.78 181.273   8
  -1   0   9 1295.77 168.514   6
  -1   0   8-18.9695 55.1011   3
   1   0  -8-26.3066 58.1777   1
   1   0  -8-37.6630 56.4769   8
  -1   0   8-18.5529 59.6652   8
  -1   0   8-9.86861 58.1758   6
   1   0  -7 67053.2 1116.32   1
   1   0  -7 69581.5 1003.95   8
  -1   0   7 68400.4 992.977   8
  -1   0   7 68424.4 997.634   6
   1   0  -6 29.3250 65.5142   1
   1   0  -6 31.5800 48.1299   8
  -1   0   6 34.3856 49.6557   8
   1   0  -5 212742. 1494.63   8
  -1   0   5 219279. 1501.68   8
   1   0  -4 40.0814 45.6141   8
   1   0  -3 55661.5 608.722   8
  -1   0  -2 0.27084 17.7130   8
   1   0   2 0.22905 16.6684   8
  -1   0  -2-2.74468 33.2424   6
   1   0   3 18600.4 300.608   8
  -1   0  -3 19448.0 309.105   8
  -1   0  -3 18377.0 391.605   6
  -1   0  -4 70.6782 61.3577   1
   1   0   4 97.8919 38.9960   8
  -1   0  -4 23.8229 33.5514   8
  -1   0  -4-3.57020 51.5459   6
   1   0   5 60316.2 954.554   3
  -1   0  -5 60554.3 956.435   1
   1   0   5 61469.1 732.290   8
  -1   0  -5 61106.7 740.364   8
  -1   0  -5 61435.6 871.633   6
  -1   0  -6 37.0021 72.0899   1
   1   0   6-13.6348 60.9761   3
  -1   0  -6 17.8128 41.1448   8
   1   0   6-44.8217 44.6679   8
  -1   0  -7 19950.3 645.632   1
   1   0   7 19970.1 647.649   3
   1   0   7 19601.2 502.839   8
  -1   0  -7 19677.4 507.005   8
   1   0   8 49.9559 69.5798   3
  -1   0  -8 76.3635 74.4033   1
  -1   0  -8 40.3302 56.0119   8
   1   0   8-33.4685 60.5795   8
  -1   0  -9 49537.0 1139.04   1
   1   0   9 48861.4 1150.27   3
  -1   0  -9 48102.0 920.912   8
   1   0   9 48807.6 904.366   8
  -1   0 -10-154.357 121.345   1
   1   0  10-74.0115 120.063   3
   1   0  10-59.8611 75.3124   8
  -1   0 -10-77.0711 65.5307   8
  -1   0 -11 71552.0 1531.88   1
   1   0  11 69945.2 1550.34   3
   1   0  11 71601.6 1220.80   8
  -1   0 -11 68879.5 1239.66   8
   1   0  11 72732.8 1434.69   6
  -1   0 -12-101.729 125.658   1
   1   0  12-41.7461 118.863   3
   1   0  12 44.9356 81.3875   8
  -1   0 -12 135.282 105.293   8
   1   0  12 102.143 120.995   6
  -1   0 -13 76778.7 1743.72   1
   1   0  13 73884.7 1371.50   8
  -1   0 -13 71808.4 1410.50   8
  -1   0 -14-2.36758 137.875   1
   1   0  14 30.3502 89.1310   8
  -1   0 -14 227.794 126.802   8
  -1   0 -15 55028.8 1607.14   1
   1   0  15 50684.7 1238.23   8
  -1   0 -16-96.1093 130.592   1
   1   0  16 131.294 103.678   8
  -1   0 -17 10628.2 779.526   1
   1   0  17 11141.4 630.493   8
   1   0  18 144.732 126.454   8
   1   0  19 2317.09 320.877   8
   1   0  20-116.087 129.598   8
   1   0  21 902.498 245.388   8
   1   0  22 337.833 180.635   8
  -1   1  24 1926.45 364.089   8
  -1   1  23 288.515 192.514   8
  -1   1  22 3583.96 457.507   8
  -1  -1  21 1483.88 306.777   8
  -1   1  21 1406.44 272.441   8
  -1   1  20 5049.50 501.371   8
  -1  -1  20 6372.16 562.410   8
  -1   1  19 3070.28 378.792   8
  -1  -1  19 3394.14 408.903   8
  -1  -1  18 2408.75 345.164   8
  -1   1  18 1597.91 275.307   8
  -1  -1  17 7526.41 548.656   8
  -1   1  17 7177.90 530.569   8
  -1  -1  16 276.153 132.266   8
  -1   1  16 185.724 123.388   8
  -1   1  15 6028.97 455.115   8
  -1  -1  15 5951.09 445.800   8
   1   1 -14 339.615 128.586   8
  -1   1  14 252.558 119.721   8
  -1  -1  14 397.782 158.069   8
   1   1 -13 24226.1 849.324   8
  -1   1  13 24293.7 823.740   8
  -1  -1  13 24086.4 826.040   8
  -1   1  13 24074.2 858.618   6
  -1  -1  13 22902.2 865.777   6
  -1   1  12 7570.02 486.935   4
  -1  -1  12 7762.68 516.590   1
  -1   1  12 8584.49 544.030   1
  -1  -1  12 7745.59 458.404   8
  -1   1  12 8410.65 472.206   8
   1   1 -12 8106.51 476.386   8
  -1  -1  12 8232.14 493.228   6
  -1   1  12 8269.34 481.560   6
  -1   1  11 10976.6 581.882   1
   1  -1 -11 11330.8 603.638   3
  -1  -1  11 11797.4 603.623   1
   1   1 -11 11210.4 532.143   8
  -1  -1  11 11311.6 520.763   8
  -1   1  11 10614.2 504.627   8
  -1   1  11 11325.7 529.753   6
  -1   1  10 27121.4 870.588   1
   1   1 -10 28617.9 892.452   3
  -1   1  10 28657.0 785.910   8
   1   1 -10 28238.3 803.482   8
  -1  -1  10 27929.1 774.835   8
  -1   1  10 28037.4 781.286   6
  -1   1   9 793.063 145.456   1
   1   1  -9 720.807 144.260   3
   1  -1  -9 722.385 128.306   1
   1   1  -9 626.779 127.595   8
  -1  -1   9 748.761 135.797   8
  -1   1   9 602.782 115.658   8
  -1   1   9 782.473 135.195   6
   1   1  -8 40601.1 929.628   1
  -1   1   8 40139.9 926.320   1
   1  -1  -8 40266.4 929.683   1
   1  -1  -8 40380.6 933.132   3
  -1  -1   8 40579.5 926.578   1
   1   1  -8 39927.0 930.631   3
  -1   1   8 40687.8 838.227   8
   1   1  -8 39885.6 839.944   8
  -1  -1   8 40040.0 839.383   8
  -1   1   8 40573.8 816.298   6
  -1  -1   7 1644.17 180.113   1
   1  -1  -7 1468.84 172.324   3
  -1   1   7 1560.36 182.702   1
   1  -1  -7 1837.68 193.934   1
   1   1  -7 1493.42 176.838   3
  -1  -1   7 1546.83 162.399   8
  -1   1   7 1549.89 160.025   8
   1   1  -7 1614.75 166.723   8
  -1   1   7 1610.56 158.162   6
   1  -1  -6 183414. 1645.17   4
  -1   1   6 184375. 1712.21   1
   1   1  -6 181676. 1715.30   3
   1  -1  -6 180354. 1713.58   3
  -1  -1   6 184642. 1700.69   1
   1   1  -6 187844. 1594.12   8
  -1   1   6 186245. 1564.79   8
  -1  -1   6 189630. 1582.38   8
  -1   1   6 186761. 1470.86   6
   1  -1  -5 15866.2 445.057   4
  -1  -1   5 15843.0 450.970   1
   1  -1  -5 15289.0 449.599   3
  -1   1   5 16293.8 462.752   1
   1   1  -5 15288.3 446.854   3
  -1  -1   5 16221.2 436.658   8
   1   1  -5 15234.0 423.201   8
   1  -1  -5 15706.8 378.352   6
  -1   1   5 16306.3 389.944   6
   1  -1  -4 256347. 1635.24   4
  -1  -1   4 246241. 1576.12   1
   1  -1  -4 245865. 1596.97   3
   1   1  -4 249028. 1584.37   3
  -1   1   4 246150. 1583.44   1
   1   1  -4 246218. 1586.91   8
   1  -1  -4 248592. 1316.82   6
  -1   1   4 243999. 1315.34   6
   1  -1  -3 24258.7 454.691   4
   1   1  -3 25069.4 429.068   3
  -1   1   3 23872.2 427.686   1
  -1  -1   3 24884.0 430.147   1
   1   1  -3 24429.1 458.020   8
   1  -1  -3 25492.4 347.846   6
  -1   1   3 24371.4 351.426   6
   1  -1  -2 8791.74 257.245   4
  -1   1   2 9250.91 265.743   7
   1  -1  -1 299.067 54.1848   4
   1  -1  -1 126.597 32.3863   5
  -1   1   1 74.1723 28.4582   5
  -1   1   1 118.360 41.1310   7
  -1  -1   0 22617.9 294.753   4
   1  -1   0 22354.4 343.613   7
   1  -1   0 23236.9 285.219   5
   1   1   1 275930. 1155.06   2
   1  -1   1 278389. 1143.28   2
  -1  -1  -1 282884. 1148.72   2
   1   1   1 281267. 1183.15   4
  -1  -1  -1 282583. 1178.28   4
  -1  -1  -1 280387. 1344.53   5
   1   1   2 6481.18 208.507   4
  -1  -1  -2 6954.61 214.064   4
  -1  -1  -2 6717.76 223.313   7
   1   1   2 6962.52 240.715   6
  -1  -1  -2 6776.91 231.320   5
  -1  -1  -2 6638.14 227.349   6
   1   1   3 20255.9 424.557   4
  -1  -1  -3 20153.9 417.103   4
   1   1   3 19655.8 403.551   7
  -1  -1  -3 19933.9 407.111   7
   1   1   3 19710.6 433.375   6
   1   1   3 19762.4 434.361   5
  -1  -1  -3 19701.2 433.170   6
   1   1   4 176.657 60.5333   4
  -1  -1  -4 223.950 73.1817   1
   1   1   4 168.970 60.0782   3
  -1   1  -4 190.808 65.5840   1
  -1   1  -4 239.214 64.1959   8
   1   1   4 206.658 56.1879   7
  -1  -1  -4 241.147 68.9407   6
   1   1   4 178.930 60.5558   6
   1   1   5 67902.0 951.398   4
  -1  -1  -5 67272.2 1011.50   1
   1  -1   5 68761.6 1019.90   3
  -1   1  -5 69106.8 1010.03   1
   1   1   5 66941.1 1005.91   3
  -1   1  -5 66591.0 848.158   8
   1   1   5 67340.8 819.762   8
   1   1   5 68907.3 871.850   7
   1   1   5 68145.2 958.417   6
  -1  -1  -5 67893.1 940.269   6
   1   1   6 21102.3 578.214   4
  -1  -1  -6 20718.9 612.040   1
   1   1   6 20060.3 604.395   3
  -1   1  -6 20577.2 602.163   1
   1  -1   6 20112.4 601.528   3
   1   1   6 20762.8 490.500   8
   1   1   6 20955.3 514.417   7
  -1   1  -6 20371.1 509.707   8
   1   1   6 21134.2 581.960   6
  -1  -1  -6 19921.5 551.692   6
   1   1   7 58809.2 1029.95   4
   1   1   7 58420.9 1111.13   3
  -1  -1  -7 55927.4 1080.46   1
  -1   1  -7 55839.2 1079.40   1
   1  -1   7 57739.0 1097.97   3
   1   1   7 55543.9 887.455   7
  -1   1  -7 56752.8 910.860   8
   1   1   7 54648.6 862.477   8
   1  -1   7 57261.4 903.899   8
  -1  -1  -7 56799.9 991.720   6
   1   1   7 57269.3 1018.20   6
  -1  -1  -8 55664.6 1154.58   1
   1  -1   8 56963.6 1170.03   3
  -1   1  -8 56128.5 1147.63   1
   1   1   8 55132.0 1155.41   3
   1  -1   8 53709.6 930.223   8
  -1   1  -8 54627.7 948.682   8
   1   1   8 54713.4 929.847   8
  -1  -1  -8 52666.0 1021.82   6
   1   1   8 55060.7 1067.53   6
  -1   1  -9 80021.9 1445.40   1
   1   1   9 80635.8 1483.28   3
   1  -1   9 78655.2 1470.54   3
  -1  -1  -9 77604.9 1451.27   1
   1   1   9 77185.1 1162.69   8
  -1   1  -9 76157.6 1203.64   8
   1  -1   9 80123.3 1201.81   8
   1   1   9 78065.8 1350.04   6
  -1  -1  -9 79575.4 1321.12   6
   1   1  10 29416.2 891.063   4
   1  -1  10 29523.4 951.604   3
  -1  -1 -10 30171.6 946.325   1
   1   1  10 29743.9 954.610   3
  -1   1 -10 29852.2 937.736   1
   1   1  10 27610.0 738.852   8
   1  -1  10 28870.1 766.472   8
  -1   1 -10 29935.4 797.929   8
   1   1  10 29289.3 872.317   6
   1   1  11 8644.79 512.021   4
   1   1  11 8827.29 549.394   3
   1  -1  11 8158.12 533.206   3
  -1   1 -11 9198.71 553.524   1
  -1  -1 -11 8405.97 532.184   1
  -1   1 -11 8737.55 453.803   8
   1   1  11 8525.95 435.022   8
   1  -1  11 8105.33 434.897   8
   1  -1  11 8764.32 514.278   6
   1   1  11 8791.56 509.633   6
   1   1  12 16865.4 745.796   4
  -1   1 -12 17478.2 793.107   1
  -1  -1 -12 16870.8 787.611   1
   1  -1  12 16697.8 793.040   3
   1   1  12 16814.0 796.963   3
   1  -1  12 18447.9 671.613   8
  -1   1 -12 17387.2 679.008   8
   1   1  12 17546.7 647.168   8
   1   1  12 18631.1 772.399   6
   1  -1  12 17940.3 769.613   6
  -1   1 -13 414.814 178.839   1
  -1  -1 -13 133.569 133.042   1
  -1   1 -13 77.9439 84.9570   8
   1   1  13 412.822 135.524   8
   1  -1  13 473.478 145.690   8
  -1   1 -14 30061.9 1143.29   1
  -1  -1 -14 29277.7 1134.17   1
   1  -1  14 30183.1 941.072   8
   1   1  14 29515.5 906.069   7
   1   1  14 27396.2 881.308   8
  -1   1 -14 28648.5 958.008   8
  -1  -1 -15 6559.72 566.702   1
  -1   1 -15 6117.92 542.965   1
  -1   1 -15 6122.46 459.703   8
   1   1  15 6219.57 438.686   7
   1   1  15 5740.23 425.390   8
   1  -1  15 6550.18 471.044   8
  -1   1 -16 8894.35 678.836   1
  -1  -1 -16 8326.19 658.785   1
   1   1  16 8491.98 529.789   7
   1  -1  16 9066.84 567.762   8
   1   1  16 8895.30 547.481   8
  -1  -1 -17 47.3631 162.430   1
  -1   1 -17-364.941 206.664   1
   1   1  17 59.7619 91.6215   8
   1   1  17 5.74334 134.759   7
   1   1  18 5847.75 484.807   8
   1   1  19 2062.44 309.031   8
   1   1  20 1314.54 250.602   8
   1   1  21 812.039 210.394   8
   1   1  22 193.592 159.326   8
  -1   2  24-189.070 212.565   8
  -1   2  23 503.490 205.013   8
  -1   2  22 466.723 203.422   8
  -1   2  21-298.435 156.455   8
  -1   2  20 3396.57 420.737   8
  -1   2  19 1100.09 252.232   8
  -1   2  18 13286.9 763.788   8
  -1   2  17 1153.72 239.791   8
  -1   2  16 19926.5 871.533   8
  -1   2  15 1091.18 213.247   8
  -1   2  15 1410.24 248.121   7
  -1   2  14 20235.7 834.411   7
  -1   2  14 19136.1 806.460   8
  -1   2  14 20885.0 845.954   6
  -1   2  13 57.5240 80.5724   8
   1   2 -13 384.555 141.614   8
  -1   2  13 230.635 109.084   7
  -1   2  13 211.738 107.814   6
  -1   2  12 43000.5 1194.49   4
   1   2 -12 43829.2 1156.50   8
  -1   2  12 43749.4 1140.14   7
  -1   2  12 43150.6 1106.18   8
  -1   2  12 44152.2 1117.47   6
  -1   2  11 13889.3 643.942   4
  -1   2  11 13978.9 662.131   1
  -1  -2  11 14156.2 664.193   1
  -1   2  11 13661.5 612.112   7
  -1   2  11 14370.5 613.693   8
   1   2 -11 13796.4 619.586   8
  -1   2  11 14123.8 598.316   6
  -1   2  10 34565.2 986.474   1
  -1   2  10 34689.4 908.355   8
  -1   2  10 34338.8 936.656   7
   1   2 -10 34639.7 939.645   8
  -1   2  10 32301.5 853.531   6
   1  -2  -9 389.492 126.189   4
  -1   2   9 309.571 99.3837   1
   1   2  -9 437.560 119.745   3
  -1   2   9 474.622 122.991   8
   1   2  -9 528.998 127.594   8
  -1   2   9 442.199 109.288   6
   1  -2  -9 402.260 98.0362   6
  -1   2   9 174.242 82.8733   7
   1  -2  -8 44272.3 971.943   4
   1  -2  -8 46026.3 1008.72   3
  -1   2   8 44931.4 984.667   1
   1   2  -8 44832.0 983.313   3
  -1  -2   8 45474.0 992.628   1
  -1   2   8 45078.6 981.591   7
   1   2  -8 43536.3 957.938   8
   1  -2  -8 45094.1 854.527   6
  -1   2   8 43970.1 875.187   6
   1  -2  -7 3584.81 268.878   4
   1  -2  -7 3797.65 273.498   3
  -1   2   7 3856.05 273.698   1
   1   2  -7 3851.09 274.879   3
  -1  -2   7 3349.63 252.419   1
  -1   2   7 3269.29 256.376   7
   1   2  -7 3462.17 261.191   8
  -1   2   7 3318.22 227.955   6
   1  -2  -7 3828.67 236.888   6
  -1   2   6 5192.55 305.785   4
   1  -2  -6 5079.36 303.503   4
   1  -2  -6 5040.02 290.663   3
  -1   2   6 4712.91 277.357   1
   1   2  -6 4318.10 266.754   3
  -1  -2   6 4537.47 272.416   1
  -1   2   6 4939.37 305.079   7
   1   2  -6 4852.44 292.886   8
  -1   2   6 4433.84 243.849   6
   1  -2  -6 5020.82 241.701   6
   1  -2  -5 46389.0 848.837   4
  -1   2   5 47652.9 786.006   1
  -1  -2   5 47765.5 783.394   1
   1  -2  -5 46619.7 788.762   3
   1   2  -5 46610.1 774.341   3
  -1   2   5 46815.5 888.819   7
   1   2  -5 48210.4 858.772   8
   1  -2  -5 46970.9 684.121   6
  -1   2   5 46779.8 699.940   6
   1  -2  -4 2616.41 199.383   4
   1  -2  -4 3019.43 182.811   3
  -1  -2   4 2839.15 172.436   1
  -1   2   4 2732.83 170.012   1
   1   2  -4 2912.31 175.608   3
  -1   2   4 3298.94 227.579   7
  -1   2   4 2685.33 157.826   6
   1  -2  -4 2739.50 158.238   6
  -1   2   4 2518.83 191.426   5
   1  -2  -3 2879.05 202.807   4
   1  -2  -3 2453.85 141.524   3
   1   2  -3 2722.24 143.716   3
  -1  -2   3 2879.49 146.556   1
  -1   2   3 3118.50 154.790   1
  -1   2   3 2667.45 198.587   7
   1  -2  -3 2634.28 138.438   6
  -1   2   3 2573.79 180.189   5
   1  -2  -2 73636.8 937.047   4
  -1   2   2 73884.7 604.604   1
  -1   2   2 74360.0 956.940   7
  -1   2   2 75541.2 876.629   5
   1  -2  -2 75549.1 883.673   5
  -1   2   1 159686. 1204.01   5
   1  -2  -1 162983. 1225.41   5
   1  -2   1 3999.43 142.803   2
   1   2   1 4156.43 147.075   2
  -1  -2  -1 3966.71 197.847   4
  -1  -2  -1 3967.81 217.716   5
  -1  -2  -2 218519. 1531.35   4
   1   2   2 216407. 1522.12   4
   1   2   2 219814. 1247.08   2
  -1  -2  -2 222485. 1696.31   7
  -1  -2  -2 228717. 1678.07   5
  -1  -2  -3 2413.44 175.049   4
   1   2   3 2224.92 173.221   4
  -1  -2  -3 2200.06 150.917   1
   1   2   3 2286.18 154.083   3
  -1   2  -3 2308.25 153.433   1
  -1  -2  -3 2123.85 182.175   7
  -1  -2  -3 2394.37 186.586   5
  -1  -2  -3 2398.07 178.366   6
   1   2   4 132371. 1354.78   4
  -1  -2  -4 136767. 1365.85   4
  -1   2  -4 131518. 1258.36   1
  -1  -2  -4 130605. 1275.05   1
   1  -2   4 129444. 1275.49   3
   1   2   4 134338. 1288.60   3
  -1  -2  -4 135642. 1427.93   7
  -1  -2  -4 133860. 1328.11   6
   1   2   4 136532. 1363.58   6
  -1  -2  -5 12859.6 448.446   4
   1   2   5 14827.1 481.033   4
  -1   2  -5 13401.7 447.608   1
   1  -2   5 13634.7 456.555   3
   1   2   5 14374.7 472.189   3
  -1  -2  -5 13506.6 455.498   1
   1   2   5 13696.2 464.796   7
  -1  -2  -5 13787.1 471.302   7
   1   2   5 13809.2 465.216   6
  -1  -2  -5 13650.6 450.986   6
  -1  -2  -6 236501. 2029.84   4
   1  -2   6 234144. 2061.63   3
  -1  -2  -6 234926. 2059.89   1
  -1   2  -6 231969. 1957.11   8
   1   2   6 234180. 1993.73   7
  -1  -2  -6 239544. 1978.62   6
   1   2   6 234067. 2016.33   6
   1   2   7 36988.7 863.937   4
  -1  -2  -7 35970.2 871.298   1
   1   2   7 36729.1 886.985   3
  -1   2  -7 37922.9 883.071   1
   1  -2   7 37210.8 891.432   3
  -1   2  -7 37348.8 827.534   8
   1   2   7 37685.3 839.743   7
   1   2   7 36855.6 847.009   6
  -1  -2  -7 37788.4 833.526   6
   1  -2   8 44572.9 1038.62   3
  -1   2  -8 42100.8 994.504   1
   1   2   8 43409.4 1027.12   3
  -1  -2  -8 42972.2 1022.45   1
  -1   2  -8 43490.8 939.020   8
   1   2   8 44769.2 944.395   7
  -1  -2  -8 42571.5 933.880   6
   1   2   8 44384.5 984.608   6
   1   2   9 22302.0 756.362   4
   1   2   9 21979.7 781.571   3
   1  -2   9 22641.4 789.798   3
  -1  -2  -9 23828.4 803.905   1
  -1   2  -9 22711.4 773.312   1
   1   2   9 21942.7 671.430   8
  -1   2  -9 21664.9 700.256   8
   1   2   9 23350.7 720.224   7
  -1  -2  -9 23229.3 733.494   6
   1   2   9 22745.1 764.057   5
   1   2   9 22207.9 744.319   6
   1   2  10 17609.5 707.794   4
  -1  -2 -10 16946.4 715.602   1
  -1   2 -10 18279.7 733.757   1
   1  -2  10 17817.6 739.393   3
   1   2  10 17156.4 728.286   3
  -1   2 -10 17635.5 659.349   8
   1   2  10 16189.6 605.028   8
   1   2  10 17071.8 642.292   7
   1   2  10 17512.1 701.628   5
   1  -2  10 18017.4 712.411   6
  -1  -2 -10 16871.9 656.289   6
   1   2  10 18313.6 708.723   6
   1   2  11 2028.96 264.924   4
   1   2  11 1854.99 261.345   3
  -1   2 -11 2055.09 270.402   1
   1  -2  11 1840.47 256.262   3
  -1  -2 -11 1876.68 258.027   1
  -1   2 -11 2241.76 254.692   8
   1   2  11 2059.01 234.998   8
   1   2  11 2191.89 269.939   6
   1  -2  11 1869.68 249.992   6
   1   2  11 1782.47 222.804   7
  -1  -2 -11 2139.09 251.068   6
   1  -2  12 2047.28 289.868   3
  -1   2 -12 2706.63 319.471   1
  -1  -2 -12 1807.37 267.792   1
   1   2  12 2306.59 304.889   3
   1   2  12 2236.38 244.850   8
  -1   2 -12 2049.73 246.525   8
   1   2  12 1572.43 224.272   7
   1   2  12 1851.44 254.808   6
  -1  -2 -12 1975.15 254.154   6
  -1  -2 -13 1855.39 291.054   1
  -1   2 -13 1853.59 288.768   1
   1   2  13 2041.46 254.531   8
  -1   2 -13 2406.26 284.833   8
   1   2  13 1921.21 248.022   7
  -1   2 -14 120.864 121.766   1
  -1  -2 -14 367.559 176.749   1
   1   2  14 117.647 105.446   8
  -1   2 -14 182.055 104.504   8
   1   2  14 252.463 107.191   7
  -1  -2 -15 59.5597 117.666   1
  -1   2 -15-60.6512 137.810   1
   1   2  15 93.8060 97.9909   8
   1   2  15 208.560 132.467   7
  -1   2 -16 1220.31 256.297   1
  -1  -2 -16 1626.19 313.477   1
   1   2  16 2000.20 277.762   8
   1   2  16 2118.22 289.415   7
   1   2  17 475.497 152.766   8
   1   2  18 1071.18 218.786   8
   1   2  19 126.754 118.182   8
   1   2  20 4381.80 450.195   8
   1   2  21-77.6477 126.787   8
  -1   3  23 220.510 179.566   8
  -1   3  22 930.783 274.599   8
  -1   3  21 331.271 237.566   8
  -1   3  20 143.889 144.927   8
  -1   3  19 5013.06 516.101   8
  -1   3  18-91.3064 138.276   8
  -1   3  17 6744.70 555.095   8
  -1   3  16 1057.31 233.049   8
  -1   3  15 19941.8 889.879   8
  -1   3  14 4266.27 405.473   8
  -1   3  14 3620.91 370.657   6
  -1   3  13 32790.2 1066.67   8
  -1   3  13 32176.1 1082.51   7
  -1   3  13 31243.1 1002.92   6
   1   3 -12 677.851 162.934   8
  -1   3  12 727.196 180.144   8
   1  -3 -12 741.976 166.266   6
  -1   3  12 1285.62 209.900   6
  -1   3  12 655.154 171.662   7
  -1   3  11 25766.7 930.225   4
   1  -3 -11 27267.1 927.859   4
   1   3 -11 27130.1 928.055   8
  -1   3  11 27750.8 941.888   7
  -1   3  11 26107.1 880.003   8
   1  -3 -11 26788.8 795.805   6
  -1   3  11 27257.2 845.192   6
  -1   3  11 26867.4 950.801   5
  -1   3  10 1134.44 199.005   5
   1  -3 -10 1393.35 218.347   4
  -1   3  10 1161.97 201.689   4
   1   3 -10 869.603 170.636   8
  -1   3  10 1117.85 192.061   7
   1  -3 -10 948.757 156.866   6
  -1   3  10 1109.33 174.485   6
  -1   3   9 13569.3 622.004   4
   1  -3  -9 14053.9 619.799   4
  -1   3   9 14069.9 591.587   1
   1   3  -9 14521.1 634.144   8
  -1   3   9 13751.1 620.063   7
  -1   3   9 13043.8 527.329   6
   1  -3  -9 14381.2 528.003   6
   1  -3  -8 7594.52 442.237   4
  -1   3   8 7095.61 434.657   4
  -1   3   8 7004.84 392.874   1
  -1  -3   8 7687.57 407.088   1
  -1   3   8 7388.44 446.364   7
   1   3  -8 7256.73 433.103   8
  -1   3   8 7644.67 385.050   6
   1  -3  -8 7292.03 360.365   6
   1  -3  -7 59205.0 1163.18   4
  -1  -3   7 55263.4 1009.06   1
   1  -3  -7 56853.2 1047.88   3
  -1   3   7 57049.8 1031.22   1
   1   3  -7 57879.5 1158.04   8
  -1   3   7 59046.3 1206.32   7
   1  -3  -7 58772.9 947.717   6
  -1   3   7 56612.4 974.325   6
   1  -3  -6 8801.94 436.882   4
   1   3  -6 8427.50 367.389   3
   1  -3  -6 8598.31 379.617   3
  -1   3   6 7935.18 352.818   1
  -1  -3   6 8326.92 363.138   1
  -1   3   6 8990.99 454.588   7
   1  -3  -6 8606.18 346.084   6
  -1   3   5 1221.39 171.489   4
   1  -3  -5 1221.02 170.325   4
   1  -3  -5 1300.34 136.374   3
  -1   3   5 1325.50 135.366   1
   1   3  -5 1284.39 137.536   3
  -1  -3   5 1390.39 137.932   1
  -1   3   5 1744.16 207.438   7
   1  -3  -5 1496.29 138.517   6
   1  -3  -4 19656.6 617.899   4
  -1   3   4 20461.3 614.019   4
   1  -3  -4 20273.9 458.052   3
  -1   3   4 20805.6 455.155   1
   1   3  -4 19763.3 443.676   3
  -1  -3   4 20563.7 448.467   1
  -1   3   4 21129.6 652.149   7
  -1   3   4 19923.2 595.525   5
   1  -3  -4 20297.4 469.836   6
   1  -3  -3 91405.5 825.995   3
  -1  -3   3 89747.1 800.636   1
   1   3  -3 90421.6 798.797   3
  -1   3   3 90740.4 807.806   1
   1  -3  -3 89901.6 1281.53   4
  -1   3   3 89264.0 1203.68   5
   1  -3  -3 90885.9 1225.49   5
   1   3  -2 2957.52 112.758   3
   1  -3  -2 2752.93 118.457   3
  -1  -3   2 2787.32 113.092   1
  -1   3   2 2922.44 114.601   1
   1  -3  -2 2890.52 225.289   4
  -1   3   2 2507.73 198.235   5
   1  -3  -2 2618.12 210.976   5
   1  -3  -1 71918.5 1123.98   7
   1  -3  -1 72712.8 1013.48   5
  -1  -3   0 8787.27 371.576   5
   1  -3   0 9111.18 350.962   5
   1   3   1 65252.5 509.977   3
  -1  -3  -1 64263.8 524.293   1
  -1   3  -1 64666.5 490.232   1
  -1  -3  -1 64507.7 973.818   4
  -1  -3  -1 66138.4 1036.63   5
   1  -3   2 22326.6 387.242   2
   1   3   2 22308.5 393.182   2
   1  -3   2 21893.3 387.347   3
   1   3   2 22510.3 392.844   3
  -1   3  -2 22350.8 377.725   1
  -1  -3  -2 22219.8 393.670   1
  -1  -3  -2 22496.6 595.364   4
  -1  -3  -2 22047.5 619.362   5
   1   3   3 180330. 1334.41   3
  -1  -3  -3 184614. 1334.06   1
   1   3   3 180961. 1312.32   2
   1  -3   3 184464. 1318.82   3
  -1   3  -3 182485. 1282.59   1
   1  -3   3 185236. 1302.16   2
   1   3   3 186661. 1718.12   4
  -1  -3  -3 180482. 1843.93   5
  -1  -3  -3 181724. 1663.99   6
  -1  -3  -4 24380.9 656.718   4
   1   3   4 24444.0 661.822   4
   1   3   4 24787.7 554.822   3
   1  -3   4 25350.1 560.332   3
  -1   3  -4 25898.7 553.500   1
  -1  -3  -4 25638.0 568.557   1
  -1  -3  -4 25629.2 732.069   7
  -1  -3  -4 25895.5 647.402   6
  -1  -3  -4 27651.8 744.969   5
  -1  -3  -5 44948.9 933.709   4
   1   3   5 45077.3 944.024   4
   1   3   5 44834.3 829.177   3
   1  -3   5 43640.8 823.027   3
  -1  -3  -5 42946.3 818.192   1
  -1   3  -5 44914.3 815.896   1
  -1  -3  -5 44134.9 985.703   7
  -1  -3  -5 44983.7 884.354   6
   1   3   6 9301.60 414.146   3
  -1   3  -6 9598.00 412.943   1
   1  -3   6 9264.80 415.356   3
  -1  -3  -6 10691.4 442.142   1
  -1  -3  -6 9235.27 443.199   4
  -1  -3  -6 9439.15 426.925   6
  -1  -3  -7 89267.4 1413.92   4
   1  -3   7 86890.3 1357.30   3
  -1   3  -7 90055.7 1354.56   1
  -1  -3  -7 88382.4 1370.89   1
   1   3   7 87596.9 1370.12   3
  -1   3  -7 88431.8 1430.86   8
   1   3   7 88412.8 1450.59   7
  -1  -3  -7 86468.1 1337.03   6
   1   3   8 2188.10 249.373   4
  -1  -3  -8 2486.15 256.697   4
   1   3   8 1998.14 225.833   3
   1  -3   8 2333.43 240.209   3
  -1   3  -8 2274.81 239.264   1
  -1  -3  -8 1917.90 223.730   1
   1   3   8 2098.92 243.872   7
  -1   3  -8 2336.35 254.265   8
  -1  -3  -8 2090.52 229.247   6
   1   3   8 2522.52 256.367   6
  -1  -3  -9 25710.8 849.803   4
   1   3   9 24099.0 829.802   4
  -1  -3  -9 23738.4 813.161   1
   1  -3   9 24966.5 833.127   3
  -1   3  -9 25351.6 814.160   1
   1   3   9 24779.1 827.216   3
  -1   3  -9 25296.1 824.470   8
   1   3   9 23825.1 799.567   7
   1   3   9 24691.2 820.888   6
   1   3   9 25658.5 862.140   5
  -1  -3  -9 24785.4 774.111   6
   1   3  10 9874.54 552.053   4
   1  -3  10 8917.66 522.765   3
  -1  -3 -10 9197.59 532.371   1
   1   3  10 9083.35 534.700   3
  -1   3 -10 9008.94 517.690   1
   1   3  10 9721.88 534.482   7
  -1   3 -10 9021.48 513.795   8
   1   3  10 9307.96 550.193   5
   1   3  10 9140.23 520.406   6
  -1  -3 -10 8930.75 490.636   6
   1   3  11 2698.88 313.391   4
  -1  -3 -11 3157.88 336.194   1
   1   3  11 2599.97 298.360   3
  -1   3 -11 3002.22 314.377   1
   1  -3  11 2009.21 266.092   3
  -1   3 -11 2685.36 306.174   8
   1   3  11 2933.70 316.447   7
   1   3  11 3273.48 312.138   8
  -1  -3 -11 2514.38 278.765   6
   1   3  11 2731.59 300.768   6
  -1   3 -12 2467.32 301.055   1
   1   3  12 2855.31 338.586   3
  -1  -3 -12 3689.57 371.597   1
   1  -3  12 2770.08 329.878   3
  -1   3 -12 2685.32 309.177   8
   1   3  12 3104.26 322.188   7
   1   3  12 3369.64 328.443   8
  -1  -3 -12 2713.58 295.397   6
   1   3  12 3202.13 347.299   6
  -1  -3 -13 545.652 174.337   1
  -1   3 -13 792.308 187.048   1
   1   3  13 877.636 192.757   7
   1   3  13 979.681 206.981   8
  -1  -3 -13 623.903 161.403   6
  -1  -3 -14 9713.41 663.673   1
  -1   3 -14 9783.99 654.723   1
   1   3  14 10552.8 612.163   8
  -1  -3 -14 9956.02 605.856   6
  -1  -3 -15 135.354 130.104   1
   1   3  15 228.668 120.045   8
   1   3  16 1331.18 253.091   8
   1   3  17 5736.43 500.035   8
   1   3  18 3751.08 417.599   8
   1   3  19 5246.48 498.961   8
   1   3  20 920.984 244.924   8
   1   3  21 2535.32 454.506   2
   1   3  21 3357.04 439.067   8
  -1   4  23 2411.12 473.867   8
  -1   4  22-75.3673 161.769   8
  -1   4  21 1585.53 340.254   8
  -1   4  20-36.0982 132.484   8
  -1   4  19 2313.47 381.962   8
  -1   4  18 1373.20 296.975   8
  -1   4  17 1513.73 294.355   8
  -1   4  16 5965.28 535.975   8
  -1   4  15 30.0692 124.529   8
  -1   4  14 3544.99 385.449   8
  -1   4  13 2873.80 344.793   8
   1  -4 -13 2685.40 293.668   6
  -1   4  13 2508.30 295.551   6
   1  -4 -12 3303.38 354.981   4
  -1   4  12 3637.05 339.019   6
   1  -4 -12 4088.75 343.271   6
   1  -4 -11 11672.1 649.319   4
  -1   4  11 10899.6 553.763   6
   1  -4 -11 10138.3 510.417   6
   1  -4 -10 10019.1 581.109   4
   1   4 -10 11288.3 621.716   8
  -1   4  10 11233.6 639.537   7
   1  -4 -10 11137.8 506.313   6
   1  -4  -9 30981.4 989.343   4
  -1   4   9 31533.5 1015.89   4
   1   4  -9 31879.3 1013.87   8
  -1   4   9 32207.2 1036.22   7
   1  -4  -9 31731.5 819.447   6
  -1   4   9 31224.9 1023.87   5
  -1   4   8 5082.78 394.748   4
   1  -4  -8 5201.17 402.889   4
   1   4  -8 5039.44 397.473   8
  -1   4   8 5125.76 410.398   7
  -1   4   8 4903.59 388.128   5
   1  -4  -8 4674.98 306.939   6
  -1   4   7 45809.0 1126.69   4
   1  -4  -7 44235.6 1106.96   4
  -1   4   7 48576.4 1205.55   7
  -1   4   7 46854.7 1137.82   5
   1  -4  -7 44360.5 887.458   6
  -1   4   6 817.766 153.498   4
  -1   4   6 771.427 163.939   5
   1  -4  -6 804.633 163.735   4
   1  -4  -6 531.559 113.566   6
   1  -4  -5 29708.5 875.841   4
   1  -4  -5 29852.5 674.693   6
  -1   4   5 29935.7 860.051   5
   1  -4  -4 11773.9 545.852   4
   1  -4  -4 12629.6 539.573   5
   1  -4  -4 12515.0 427.933   6
  -1   4   4 12935.8 548.173   5
   1  -4  -3 89687.3 1451.24   4
  -1   4   3 88397.5 1367.58   5
   1  -4  -3 85724.3 1368.89   5
   1  -4  -2 15521.9 590.412   4
   1  -4  -2 15247.0 559.959   5
   1  -4  -1 40168.0 888.191   5
   1  -4   0 55224.0 1148.91   7
  -1  -4   0 54832.4 1066.01   5
   1  -4   0 53900.0 997.259   5
  -1  -4  -1 8672.78 417.102   4
  -1  -4  -1 8827.21 443.683   5
   1  -4   1 9032.19 402.331   5
  -1  -4  -2 3499.43 143.477   1
  -1  -4  -2 3251.67 270.081   4
  -1  -4  -2 3818.55 298.478   5
   1  -4   3 3757.08 181.389   3
   1  -4   3 4357.40 199.186   2
   1   4   3 3874.28 192.764   2
  -1  -4  -3 4184.12 192.927   1
  -1  -4  -3 4478.03 320.259   4
  -1  -4  -3 4398.05 327.366   5
  -1   4  -4 25433.0 537.302   1
   1   4   4 24645.2 544.673   2
   1  -4   4 25141.9 543.928   2
   1  -4   4 24896.1 544.342   3
   1   4   4 25904.7 549.414   3
  -1  -4  -4 26094.5 556.383   1
  -1  -4  -4 25552.6 767.011   4
  -1  -4  -4 24902.7 798.158   5
  -1  -4  -4 25646.8 712.082   6
   1  -4   5 79.3229 71.9425   2
   1  -4   5 175.938 58.9200   3
  -1   4  -5 95.5593 50.4823   1
  -1  -4  -5 40.5482 56.3682   1
   1   4   5 77.2641 73.4531   2
   1   4   5 144.393 51.7063   3
  -1  -4  -5 28.3170 75.6176   4
  -1  -4  -5 294.212 113.299   5
  -1  -4  -5 109.452 86.2987   7
  -1  -4  -5 428.499 121.086   6
  -1  -4  -6 14560.1 615.315   4
   1   4   6 15321.0 626.963   4
  -1  -4  -6 15290.4 526.807   1
   1   4   6 14548.9 510.464   3
   1  -4   6 14508.9 511.690   2
   1  -4   6 14465.2 509.540   3
   1   4   6 15645.9 521.001   2
  -1   4  -6 14815.7 507.380   1
  -1  -4  -6 14287.3 660.437   7
  -1  -4  -6 14046.2 557.310   6
   1   4   7 8832.09 504.707   4
  -1  -4  -7 9915.89 525.013   4
   1   4   7 9020.28 437.341   3
  -1   4  -7 8551.13 417.684   1
  -1  -4  -7 8950.02 431.934   1
   1  -4   7 9098.90 437.750   3
  -1  -4  -7 9058.26 541.241   7
   1   4   7 8343.83 504.621   5
  -1  -4  -7 8998.62 463.637   6
  -1   4  -8 812.460 140.166   1
   1   4   8 687.843 136.172   3
   1  -4   8 1022.74 161.237   3
  -1  -4  -8 728.867 138.370   1
   1   4   8 1121.18 200.328   5
   1   4   8 927.568 182.308   4
  -1  -4  -8 1144.92 198.459   4
  -1  -4  -8 1252.77 189.721   6
   1   4   9 15570.1 722.426   4
  -1  -4  -9 14181.6 662.740   4
  -1   4  -9 15967.0 652.596   1
  -1  -4  -9 15173.3 649.475   1
   1  -4   9 15074.7 649.968   3
   1   4   9 15125.0 642.692   3
  -1   4  -9 15829.2 707.753   8
  -1  -4  -9 14715.1 626.143   6
  -1  -4 -10 108.254 142.795   4
   1  -4  10-38.7327 110.497   3
   1   4  10-85.0465 118.758   3
  -1   4 -10 93.4145 91.0016   1
  -1  -4 -10-124.898 139.712   1
  -1   4 -10 170.678 98.8200   8
  -1  -4 -10-94.4939 102.392   6
  -1  -4 -11 21063.9 848.699   1
  -1   4 -11 21036.5 835.419   1
   1  -4  11 21543.0 864.068   3
  -1  -4 -11 22140.7 834.958   6
  -1  -4 -12 1289.17 239.048   1
  -1  -4 -12 1275.57 236.579   6
   1   4  13 17912.1 819.133   8
  -1  -4 -13 18510.2 812.968   6
   1   4  14 790.273 205.373   8
  -1  -4 -14 430.531 160.214   6
   1   4  15 13426.4 749.102   8
  -1  -4 -15 12809.0 730.605   6
   1   4  16 2664.19 358.003   8
   1   4  17 8650.63 645.914   8
   1   4  18 2630.97 385.275   8
   1   4  19 3914.03 521.596   2
   1  -4  19 4031.01 527.748   2
   1   4  19 4519.87 495.785   8
   1   4  20-249.740 253.623   2
   1  -4  20 353.165 207.997   2
   1   4  20 218.996 188.420   8
   1   4  21 871.684 297.407   2
   1  -4  21 842.769 288.803   2
  -1   5  22 2014.09 472.210   8
  -1   5  21 2.97058 179.353   8
  -1   5  20 3178.89 468.494   8
  -1   5  19 336.188 198.055   8
  -1   5  18 1169.64 273.591   8
  -1   5  17 432.325 189.529   8
  -1   5  16 1017.74 256.688   8
  -1   5  15 609.136 187.441   8
   1  -5 -14 3.70999 164.106   4
   1  -5 -14-105.012 120.425   6
   1  -5 -13 13.8861 151.948   4
   1  -5 -13-41.1224 94.0069   6
   1  -5 -12 473.277 173.813   4
   1  -5 -12 602.235 151.084   6
   1  -5 -11 2031.03 302.651   4
   1  -5 -11 2262.06 258.955   6
   1  -5 -10 9751.98 618.020   4
   1  -5 -10 10015.9 507.055   6
   1  -5  -9 3769.67 381.876   4
   1  -5  -9 2867.15 269.630   6
   1  -5  -8 25631.8 946.240   4
   1  -5  -8 24447.2 733.545   6
   1  -5  -7 48.1692 129.925   4
   1  -5  -7 153.463 94.6677   6
   1  -5  -6 36701.9 1092.35   4
   1  -5  -6 34803.7 1143.48   7
   1  -5  -6 33531.4 814.185   6
  -1   5   6 34457.2 1035.90   5
   1  -5  -5 187.446 115.154   4
  -1   5   5 150.187 99.8540   5
   1  -5  -5 155.866 113.603   7
   1  -5  -5 220.024 91.4788   6
   1  -5  -4 70133.5 1468.39   4
  -1   5   4 70942.8 707.207   2
   1  -5  -4 71739.4 1574.63   7
   1  -5  -4 72269.7 1148.99   6
   1  -5  -4 71716.6 1443.26   5
   1  -5  -3 431.791 163.095   4
   1  -5  -3 352.873 140.444   5
   1  -5  -3 511.815 169.756   7
   1  -5  -2 93658.7 1620.49   4
   1  -5  -2 90941.4 1714.66   7
   1  -5  -2 92685.8 1551.39   5
   1  -5  -1 5930.01 414.836   4
   1  -5  -1 5665.76 432.543   7
   1  -5  -1 6007.77 395.123   5
  -1  -5   1 5783.74 393.727   5
  -1  -5   0 25065.7 795.329   4
   1  -5   0 24493.8 873.877   7
   1  -5   0 25196.0 787.191   5
  -1  -5   0 26064.0 840.908   5
  -1  -5  -1 3105.58 288.490   4
  -1  -5  -1 2399.27 273.574   5
  -1  -5  -1 2657.84 303.334   7
   1  -5   1 3196.26 284.519   5
  -1  -5  -2 13472.9 599.510   4
   1  -5   2 11989.6 534.018   5
  -1  -5  -2 13411.6 615.198   5
  -1  -5  -3 3094.74 300.312   4
  -1  -5  -3 3744.90 363.297   7
  -1  -5  -3 3656.01 335.417   5
  -1  -5  -4 3057.12 300.384   4
  -1  -5  -4 2752.76 301.512   5
  -1  -5  -4 3126.07 346.621   7
  -1  -5  -4 2719.95 270.836   6
   1  -5   5 665.798 115.285   2
   1   5   5 735.839 118.975   2
  -1  -5  -5 680.497 154.501   5
  -1  -5  -5 722.939 147.482   4
   1   5   5 565.393 151.931   5
  -1  -5  -5 553.433 133.447   6
  -1  -5  -5 416.411 133.074   7
   1  -5   6 1362.80 156.735   2
   1   5   6 1409.10 163.508   2
  -1  -5  -6 1108.39 194.193   4
  -1  -5  -6 1394.02 208.362   6
  -1  -5  -6 1308.83 232.018   7
   1   5   7 513.667 115.564   2
   1  -5   7 458.562 116.431   2
   1   5   7 362.965 128.010   4
  -1  -5  -7 484.973 158.052   4
  -1  -5  -7 619.167 158.518   6
  -1  -5  -7 474.328 158.899   7
   1   5   8 14748.5 587.109   2
  -1  -5  -8 15607.5 737.417   4
  -1  -5  -8 14195.9 642.013   6
   1   5   9 2690.45 271.107   2
  -1  -5  -9 3496.14 360.430   4
  -1  -5  -9 3245.21 318.152   6
   1  -5  10 21704.9 810.219   2
   1   5  10 24106.3 855.347   2
  -1  -5 -10 22285.7 913.446   4
  -1  -5 -10 20873.4 821.505   6
   1  -5  11 807.247 184.637   2
   1   5  11 822.422 178.279   2
  -1  -5 -11 991.800 239.083   4
  -1  -5 -11 1249.77 237.393   6
   1  -5  12 30831.9 1065.51   2
   1   5  12 29345.3 1043.49   2
  -1  -5 -12 30498.3 1158.30   4
  -1  -5 -12 29562.8 1031.91   6
   1  -5  13 2305.75 316.108   2
   1   5  13 2346.87 324.894   2
  -1  -5 -13 2431.04 320.778   6
   1  -5  14 11174.9 710.967   2
   1   5  14 10350.1 691.779   2
   1   5  14 10379.7 690.151   8
  -1  -5 -14 9536.20 634.916   6
   1   5  15 133.314 138.863   2
   1  -5  15-34.2594 160.182   2
   1   5  15 172.413 163.296   8
  -1  -5 -15-19.5734 142.648   6
   1   5  16 5729.73 553.389   2
   1  -5  16 5617.78 551.361   2
   1   5  16 5284.41 525.591   8
  -1  -5 -16 4978.28 484.426   6
   1  -5  17-140.975 182.588   2
   1   5  17-142.796 183.023   2
   1   5  17-79.8272 137.102   8
   1  -5  18 2298.42 399.073   2
   1   5  18 2417.83 413.451   2
   1   5  18 2013.03 345.599   8
   1  -5  19-159.343 199.686   2
   1   5  19-256.609 226.647   2
   1   5  19 28.0797 150.459   8
   1  -5  20 894.662 294.844   2
   1   5  20 1002.46 302.087   2
   1   5  20 1061.94 304.427   8
  -1  -6  20-100.779 194.574   2
  -1   6  20 42.1279 216.012   2
  -1   6  20 31.6051 186.557   8
  -1  -6  19 979.376 259.606   2
  -1   6  19 886.185 253.745   2
  -1   6  19 924.333 291.801   8
  -1   6  18 1885.11 354.733   2
  -1   6  18 1752.72 348.798   8
  -1   6  17 581.303 215.568   8
  -1   6  16 3195.63 457.866   8
   1  -6 -15 1333.78 317.736   4
   1  -6 -15 1372.93 250.520   6
   1  -6 -14 4109.43 473.576   4
   1  -6 -14 3514.56 365.580   6
   1  -6 -13 218.712 180.432   4
   1  -6 -13-32.2347 95.6399   6
   1  -6 -12 2972.79 394.601   4
   1  -6 -12 3191.34 330.208   6
   1  -6 -11 628.867 201.064   4
   1  -6 -11 853.926 178.993   6
   1  -6 -10 8825.45 632.109   4
   1  -6 -10 8139.89 479.647   6
   1  -6  -9 7678.32 582.902   4
   1  -6  -9 8794.80 486.113   6
  -1   6   8 17730.8 573.673   2
   1  -6  -8 17810.6 865.366   4
   1  -6  -8 18110.2 678.326   6
  -1   6   7 5251.39 284.306   2
  -1  -6   7 5502.47 291.026   2
   1  -6  -7 5794.20 489.580   4
   1  -6  -7 5531.67 371.561   6
   1  -6  -6 6845.29 523.801   4
  -1   6   6 6008.31 265.084   2
  -1  -6   6 6272.52 273.054   2
   1  -6  -6 5974.97 523.679   7
   1  -6  -6 6996.99 410.365   6
   1  -6  -5 16999.4 804.186   4
  -1   6   5 18380.3 361.084   2
  -1  -6   5 18070.0 352.395   2
   1  -6  -5 18623.2 904.896   7
   1  -6  -5 17817.2 819.269   5
   1  -6  -5 17894.9 644.916   6
   1  -6  -4 1412.15 248.420   4
   1  -6  -4 1157.97 214.694   5
   1  -6  -4 1332.71 190.140   6
   1  -6  -4 1057.93 229.180   7
   1  -6  -3 16803.4 776.066   4
  -1  -6   3 16436.6 729.353   5
   1  -6  -3 17581.1 859.265   7
   1  -6  -3 16915.8 767.480   5
   1  -6  -2 7668.01 525.520   4
   1  -6  -2 7383.89 556.786   7
   1  -6  -2 6163.32 457.052   5
  -1  -6   2 7437.02 491.119   5
   1  -6  -1 8650.92 557.352   4
   1  -6  -1 8079.40 577.264   7
   1  -6  -1 8282.11 522.590   5
  -1  -6   1 8806.36 538.326   5
  -1  -6   0 19483.7 783.927   4
  -1  -6   0 20222.2 898.268   7
   1  -6   0 18956.9 865.853   7
  -1  -6   0 19584.9 810.669   5
   1  -6   0 19734.8 776.471   5
   1  -6   1 1232.88 207.689   5
  -1  -6  -1 1234.92 216.627   4
  -1  -6  -1 1451.84 238.095   5
   1  -6   1 1310.94 255.433   7
  -1  -6  -1 1764.20 290.783   7
  -1  -6  -2 22484.3 858.099   4
  -1  -6  -2 20557.1 921.167   7
   1  -6   2 23164.0 934.985   7
   1  -6   2 21842.3 802.012   5
  -1  -6  -2 22361.5 884.418   5
  -1  -6  -3 1206.33 232.399   5
  -1  -6  -3 1513.92 246.422   4
   1  -6   3 1457.51 236.480   5
  -1  -6  -3 1616.30 290.817   7
   1  -6   4 27819.1 896.633   5
  -1  -6  -4 27317.5 980.471   4
  -1  -6  -4 28537.6 1105.46   7
  -1  -6  -4 26994.5 878.408   6
  -1  -6  -4 27037.1 1017.30   5
  -1  -6  -5 2944.46 361.967   5
  -1  -6  -5 2859.11 335.432   4
  -1  -6  -5 2649.11 356.369   7
  -1  -6  -5 2748.51 298.977   6
  -1  -6  -6 19916.8 855.327   4
  -1  -6  -6 22164.1 1018.48   7
  -1  -6  -6 22317.5 825.757   6
   1  -6   7 79.2711 83.9221   2
   1   6   7 87.4759 95.1794   2
  -1  -6  -7-106.031 137.915   4
  -1  -6  -7 143.682 118.408   6
  -1  -6  -7 214.051 173.809   7
  -1  -6  -8 11333.4 673.797   4
   1  -6   8 12686.1 539.247   2
   1   6   8 12716.4 543.962   2
  -1  -6  -8 12037.7 774.780   7
  -1  -6  -8 11227.6 606.893   6
   1   6   9 7801.38 457.325   2
  -1  -6  -9 7905.66 579.836   4
  -1  -6  -9 7610.88 515.201   6
   1   6  10 6912.41 457.507   2
   1  -6  10 6672.01 453.872   2
  -1  -6 -10 7510.77 577.240   4
  -1  -6 -10 6304.21 483.551   6
   1   6  11 5626.45 438.041   2
   1  -6  11 5200.39 438.354   2
  -1  -6 -11 5254.70 499.153   4
  -1  -6 -11 5742.99 460.722   6
   1  -6  12 2848.09 339.778   2
   1   6  12 3102.26 359.520   2
  -1  -6 -12 2655.90 363.242   4
  -1  -6 -12 3067.31 359.497   6
   1   6  13 3189.61 367.477   2
   1  -6  13 3556.21 391.636   2
  -1  -6 -13 3294.81 417.560   4
  -1  -6 -13 3040.65 368.758   6
   1  -6  14 142.692 145.651   2
   1   6  14-99.7880 150.141   2
  -1  -6 -14-45.0686 113.168   6
   1  -6  15 1849.46 309.112   2
   1   6  15 2097.91 339.250   2
   1   6  15 1982.40 349.166   8
  -1  -6 -15 2278.72 337.775   6
   1  -6  16 95.5719 163.476   2
   1   6  16 620.714 216.038   2
   1   6  16 148.335 165.268   8
  -1  -6 -16 417.109 186.479   6
   1  -6  17 518.931 227.166   2
   1   6  17 657.683 219.869   2
   1   6  17 916.505 285.112   8
   1   6  18 547.344 273.121   2
   1  -6  18 632.008 246.670   2
   1   6  18 883.384 247.750   8
   1  -6  19 192.827 203.254   2
   1   6  19 76.3089 217.813   2
   1   6  19 714.452 282.910   8
  -1   7  18 281.488 179.437   8
  -1   7  17 3330.40 493.566   8
   1  -7 -15 6054.61 625.135   4
   1  -7 -15 5323.45 477.115   6
   1  -7 -14 77.3361 180.267   4
   1  -7 -14 369.663 142.345   6
  -1   7  13 6939.45 504.522   2
   1  -7 -13 5441.90 569.853   4
   1  -7 -13 6788.34 507.164   6
  -1  -7  12 137.393 120.755   2
  -1   7  12 23.8090 96.5590   2
   1  -7 -12 226.479 213.071   4
   1  -7 -12 121.400 114.809   6
  -1   7  11 5484.20 398.527   2
   1  -7 -11 5519.30 553.734   4
   1  -7 -11 6324.57 460.690   6
  -1   7  10 79.2888 79.1344   2
   1  -7 -10 143.634 133.769   4
   1  -7 -10-4.81002 86.6931   6
  -1  -7   9 4832.13 317.616   2
  -1   7   9 5563.25 343.061   2
   1  -7  -9 5527.46 531.090   4
   1  -7  -9 5240.13 403.431   6
  -1  -7   8 1054.50 140.916   2
  -1   7   8 1355.26 164.071   2
   1  -7  -8 737.270 207.520   4
   1  -7  -8 1056.85 184.472   6
   1  -7  -7 993.138 233.261   4
   1  -7  -7 1050.12 194.006   6
   1  -7  -6 205.379 139.466   4
   1  -7  -6 159.857 143.886   7
   1  -7  -6 273.394 110.657   6
   1  -7  -5-113.870 183.441   4
   1  -7  -5 276.893 144.716   6
   1  -7  -5 136.339 126.555   7
  -1  -7   4 120.938 114.255   5
   1  -7  -4 298.834 155.684   5
   1  -7  -4-23.6638 127.214   4
   1  -7  -4 82.1885 84.5765   6
   1  -7  -4-78.5168 151.113   7
   1  -7  -3 1018.00 227.109   4
  -1  -7   3 1662.09 282.674   5
   1  -7  -3 1114.61 225.440   5
   1  -7  -3 1229.71 267.362   7
   1  -7  -2 119.535 112.933   4
   1  -7  -2 459.571 187.725   5
  -1  -7   2 266.440 132.425   5
   1  -7  -2 512.138 200.562   7
  -1  -7   1 5644.32 474.952   4
   1  -7  -1 6288.28 525.923   4
  -1  -7   1 6216.52 548.635   7
   1  -7  -1 5121.82 505.598   7
  -1  -7   1 5116.95 462.213   5
   1  -7  -1 6046.08 489.409   5
  -1  -7   0-71.4358 149.088   5
  -1  -7   0 63.4395 129.849   4
   1  -7   0-22.1088 107.259   5
   1  -7   0 162.848 128.165   4
   1  -7   0-26.8488 144.911   7
  -1  -7   0 128.882 179.280   7
  -1  -7  -1 8690.39 593.545   4
  -1  -7  -1 8206.09 648.042   7
   1  -7   1 8737.59 652.803   7
  -1  -7  -1 8071.65 584.095   5
   1  -7   1 8296.80 563.440   5
  -1  -7  -2 340.631 166.672   5
   1  -7   2 964.337 198.829   5
  -1  -7  -2 520.441 172.296   4
   1  -7   2 231.409 170.111   7
  -1  -7  -2 494.868 198.929   7
  -1  -7  -3 17822.1 863.104   4
   1  -7   3 18504.5 927.083   7
  -1  -7  -3 17761.4 961.710   7
   1  -7   3 17692.4 804.904   5
  -1  -7  -3 18276.7 906.388   5
  -1  -7  -4 247.236 178.181   5
   1  -7   4 265.657 163.176   5
  -1  -7  -4 217.295 146.847   4
  -1  -7  -4 54.9183 143.937   7
  -1  -7  -4 119.180 131.761   6
   1  -7   5 24575.0 940.611   5
  -1  -7  -5 25263.4 1030.48   4
  -1  -7  -5 24876.3 1164.99   7
  -1  -7  -5 25412.2 929.243   6
  -1  -7  -5 24898.7 1087.00   5
  -1  -7  -6 2298.99 332.120   4
  -1  -7  -6 2912.35 449.721   7
  -1  -7  -6 2294.96 298.775   6
  -1  -7  -7 18174.9 894.196   4
  -1  -7  -7 19058.8 1037.86   7
  -1  -7  -7 19066.7 822.134   6
  -1  -7  -8 467.424 181.202   4
  -1  -7  -8 368.749 144.518   6
  -1  -7  -8 336.705 186.738   7
   1   7   9 3291.85 299.826   2
  -1  -7  -9 2712.95 374.778   4
  -1  -7  -9 2277.74 305.942   6
   1   7  10 184.966 118.796   2
  -1  -7 -10 45.2589 126.450   4
  -1  -7 -10 319.655 151.598   6
   1  -7  11 2984.43 320.693   2
   1   7  11 3333.62 336.614   2
  -1  -7 -11 2625.99 386.858   4
  -1  -7 -11 2995.65 363.980   6
   1   7  12 245.767 117.604   2
   1  -7  12 280.859 154.243   2
  -1  -7 -12 197.364 159.241   4
  -1  -7 -12 467.634 168.299   6
  -1  -7 -13 71.4473 139.912   4
  -1  -7 -13 365.025 150.145   6
  -1  -7 -14-29.2264 112.261   6
  -1  -7 -15 42.1375 138.216   6
   1   7  16 172.889 174.057   8
  -1  -7 -16 84.0494 148.911   6
   1   7  17 172.167 211.709   8
   1   7  18 79.2818 251.253   8
   1  -8 -14 1431.04 351.933   4
   1  -8 -13-46.9232 140.573   4
   1  -8 -12 3005.48 447.113   4
   1  -8 -11 1003.67 281.813   4
   1  -8 -10 2835.06 428.329   4
   1  -8  -9 2510.63 381.964   4
   1  -8  -9 2671.70 308.196   6
   1  -8  -8 23.8746 137.593   4
   1  -8  -8 354.172 156.776   6
  -1  -8   7 1980.64 321.409   5
   1  -8  -7 1512.09 309.616   4
   1  -8  -7 1629.89 246.692   6
   1  -8  -6 340.387 193.493   4
  -1  -8   6 241.236 158.534   5
   1  -8  -6-151.569 208.795   7
   1  -8  -6 233.596 116.053   6
   1  -8  -5 4013.81 464.766   4
   1  -8  -5 3834.03 357.370   6
   1  -8  -5 3681.95 487.171   7
  -1  -8   5 4127.64 453.007   5
   1  -8  -4 2.81807 128.480   5
  -1  -8   4 42.2968 142.872   5
   1  -8  -4-84.6079 161.552   4
   1  -8  -4 106.121 119.633   6
   1  -8  -4-95.8693 148.238   7
  -1  -8   3 1604.14 297.888   5
   1  -8  -3 1734.38 318.539   4
   1  -8  -3 1575.66 300.030   5
  -1  -8   3 1740.44 334.048   7
   1  -8  -3 1959.07 360.341   7
  -1  -8   2-14.6420 139.617   5
  -1  -8   2 37.3842 121.418   4
   1  -8  -2-319.780 180.154   5
   1  -8  -2-40.4833 168.793   4
  -1  -8   2 311.713 206.608   7
   1  -8  -2-307.769 224.589   7
  -1  -8   1 4554.96 480.632   4
   1  -8  -1 5282.84 523.456   4
  -1  -8   1 4762.29 560.199   7
   1  -8  -1 4253.62 517.945   7
  -1  -8   1 5131.78 503.195   5
   1  -8  -1 4346.13 472.385   5
   1  -8   0 3198.32 408.429   4
  -1  -8   0 3598.65 414.286   4
   1  -8   0 3612.36 419.031   5
  -1  -8   0 3459.08 435.369   5
  -1  -8   0 3724.48 482.658   7
   1  -8   0 4144.52 518.252   7
   1  -8   1 2094.97 337.305   4
  -1  -8  -1 2261.19 349.906   5
   1  -8   1 2989.23 392.850   5
  -1  -8  -1 2138.83 342.108   4
   1  -8   1 2041.23 378.126   7
  -1  -8  -1 2336.89 403.621   7
  -1  -8  -2 6357.73 561.561   4
   1  -8   2 6411.53 619.777   7
  -1  -8  -2 6833.91 658.931   7
  -1  -8  -2 5690.10 552.452   5
   1  -8   2 5561.60 508.823   5
   1  -8   3 366.139 180.031   5
  -1  -8  -3 342.915 156.914   4
  -1  -8  -3 252.258 184.793   5
   1  -8   3 871.422 265.399   7
  -1  -8  -3 473.360 266.544   7
  -1  -8  -4 6176.10 569.083   4
  -1  -8  -4 6591.40 656.253   7
   1  -8   4 7719.01 665.770   7
  -1  -8  -4 6231.25 501.372   6
   1  -8   4 7319.37 560.756   5
  -1  -8  -4 7532.31 648.223   5
  -1  -8  -5 41.9328 118.582   4
   1  -8   5 149.290 140.382   5
  -1  -8  -5 132.583 165.148   5
   1  -8   5 194.810 158.313   7
  -1  -8  -5 182.968 186.393   7
  -1  -8  -5 46.1196 118.403   6
  -1  -8  -6 3095.70 411.639   4
   1  -8   6 3030.31 378.836   5
   1  -8   6 3070.75 434.495   7
  -1  -8  -6 2192.63 414.676   7
  -1  -8  -6 2890.36 353.400   6
   1  -8   7-10.3297 127.437   5
  -1  -8  -7 110.532 119.021   4
  -1  -8  -7-142.552 180.787   7
  -1  -8  -7 99.3214 128.075   6
   1  -8   8 3187.74 383.071   5
  -1  -8  -8 3259.39 424.580   4
  -1  -8  -8 3028.73 362.127   6
  -1  -8  -9 2090.50 354.597   4
  -1  -8  -9 1582.70 277.322   6
  -1  -8 -10 1121.25 281.178   4
  -1  -8 -10 1534.30 280.212   6
  -1  -8 -11 1300.19 292.100   4
  -1  -8 -11 1751.99 308.230   6
  -1  -8 -12-112.535 156.157   4
  -1  -8 -12 301.264 174.554   6
  -1  -8 -13 2674.36 435.341   4
  -1  -8 -14 18.2425 169.952   4
   1  -9 -11-114.929 193.306   4
  -1  -9  10 703.051 240.659   5
   1  -9 -10 755.619 262.299   4
   1  -9  -9 125.439 159.429   4
  -1  -9   9 524.456 221.105   5
  -1  -9   8 3995.82 482.293   5
   1  -9  -8 4108.17 518.363   4
  -1  -9   7 167.856 170.482   5
   1  -9  -7-56.8601 166.837   4
   1  -9  -6 5531.71 594.718   4
  -1  -9   6 4113.61 490.301   5
  -1  -9   6 5361.73 611.732   7
   1  -9  -6 4193.49 590.290   7
  -1  -9   5 525.855 232.587   5
   1  -9  -5 873.026 286.939   4
  -1  -9   5 417.655 213.719   7
   1  -9  -5 676.675 244.466   7
   1  -9  -4 3317.20 471.088   4
  -1  -9   4 3373.98 472.214   5
  -1  -9   4 3566.04 502.197   7
   1  -9  -4 3118.98 494.741   7
   1  -9  -3-19.4731 160.059   5
   1  -9  -3 119.211 152.304   4
  -1  -9   3 185.688 205.649   5
  -1  -9   3 209.770 178.756   4
  -1  -9   3 180.590 212.707   7
   1  -9  -3-37.8725 162.373   7
   1  -9  -2 5294.46 571.466   4
  -1  -9   2 5562.63 579.339   4
  -1  -9   2 4420.70 514.641   5
  -1  -9   2 5388.12 615.065   7
   1  -9  -2 5488.00 576.438   5
   1  -9  -2 5605.21 643.318   7
   1  -9  -1 694.001 255.279   4
   1  -9  -1 508.677 210.189   5
  -1  -9   1 671.623 248.416   4
  -1  -9   1 247.846 193.372   5
  -1  -9   1 533.313 279.836   7
   1  -9  -1 397.773 243.620   7
   1  -9   0 5055.82 569.479   4
  -1  -9   0 5236.94 556.743   5
  -1  -9   0 5336.23 559.874   4
   1  -9   0 5647.42 643.430   7
  -1  -9   0 6058.99 678.944   7
   1  -9   0 6238.17 601.245   5
   1  -9   1 140.915 158.946   4
   1  -9   1 44.0204 148.535   5
  -1  -9  -1 179.079 152.231   4
  -1  -9  -1-231.232 173.928   5
  -1  -9  -1-90.9772 171.219   7
   1  -9   1 111.440 177.256   7
  -1  -9  -2 264.647 187.397   5
   1  -9   2 575.818 220.673   5
   1  -9   2 620.923 223.418   4
  -1  -9  -2 535.461 202.601   4
   1  -9   2 287.146 169.532   7
  -1  -9  -2 450.206 218.953   7
  -1  -9  -3-298.980 215.556   4
  -1  -9  -3-198.466 212.539   5
   1  -9   3 80.4767 131.346   5
   1  -9   3-249.380 205.007   7
  -1  -9  -3-199.922 203.258   7
  -1  -9  -3-14.1537 142.282   6
   1  -9   4-207.134 166.901   5
  -1  -9  -4-170.843 177.678   5
  -1  -9  -4-121.944 172.612   4
   1  -9   4 82.0189 164.057   7
  -1  -9  -4-12.1835 104.875   6
  -1  -9  -4-138.361 250.926   7
  -1  -9  -5 478.766 218.074   4
   1  -9   5 346.964 191.900   5
   1  -9   5 161.014 158.112   7
  -1  -9  -5 298.198 202.094   7
  -1  -9  -5 505.492 196.719   6
   1  -9   6 89.5678 134.852   5
  -1  -9  -6-11.9548 150.810   4
   1  -9   6 291.447 205.472   7
  -1  -9  -6-192.588 235.423   7
  -1  -9  -6 302.610 160.525   6
  -1  -9  -7-112.410 171.760   4
   1  -9   7-68.1256 124.136   5
   1  -9   7 98.3601 186.911   7
  -1  -9  -7-88.3746 209.068   7
  -1  -9  -8 216.815 201.993   4
   1  -9   8 660.470 215.413   5
   1  -9   8 722.086 242.295   7
   1  -9   9 1066.69 273.098   5
  -1  -9  -9 368.854 185.182   4
   1  -9   9 645.764 252.358   7
  -1  -9 -10 588.573 229.833   4
   1  -9  10 1005.63 260.515   5
   1  -9  10 683.778 267.386   7
  -1  -9 -11 111.206 181.887   4
   1  -9  11 497.667 250.986   7
  -1 -10   9 124.639 186.550   5
  -1 -10   8 197.660 152.626   5
  -1 -10   7 1124.86 300.061   5
  -1 -10   6-9.86408 157.923   5
   1 -10  -5 3812.74 544.892   4
  -1 -10   5 2596.54 438.032   5
  -1 -10   5 3842.54 529.125   4
  -1 -10   4 325.387 210.468   4
   1 -10  -4 368.349 227.799   4
  -1 -10   4 214.787 201.853   5
  -1 -10   3 850.367 274.171   4
   1 -10  -3 1447.02 357.556   4
  -1 -10   3 1147.71 326.098   5
   1 -10  -2-20.1073 158.281   5
   1 -10  -2-120.371 196.660   4
  -1 -10   2 50.7437 150.564   4
  -1 -10   2-54.4490 191.156   5
   1 -10  -1 854.101 268.295   4
  -1 -10   1 1226.64 341.771   4
  -1 -10   1 735.276 247.069   5
   1 -10  -1 413.334 229.189   5
   1 -10   0 599.289 231.976   5
  -1 -10   0 1027.13 307.059   5
   1 -10   0 769.472 261.441   4
  -1 -10   0 891.937 256.557   4
  -1 -10  -1 801.377 260.626   5
   1 -10   1 615.060 238.181   4
  -1 -10  -1 234.635 159.569   4
   1 -10   1 311.451 178.892   5
  -1 -10  -2 796.208 268.664   4
   1 -10   2 1028.87 294.322   5
   1 -10   2 1720.26 353.669   4
  -1 -10  -2 1065.00 327.749   5
   1 -10   2 2055.06 440.035   7
   1 -10   3 455.396 180.651   5
  -1 -10  -3 763.127 272.231   4
   1 -10   3 627.529 257.718   4
   1 -10   3 738.685 279.860   7
   1 -10   4 562.074 260.759   4
  -1 -10  -4 1326.81 320.326   4
   1 -10   4 409.314 218.090   5
   1 -10   4 1398.93 368.367   7
   1 -10   5-212.043 186.064   5
  -1 -10  -5 309.805 194.089   4
   1 -10   5 153.412 202.893   7
  -1 -10  -6 199.031 219.279   4
   1 -10   6 181.910 168.324   5
  -1 -10  -7 302.742 221.619   4
   1 -10   7 454.521 233.053   5
  -2   0  25 482.584 286.798   8
  -2   0  24 2651.44 425.430   8
  -2   0  23 16.3394 145.076   8
  -2   0  22-38.4473 144.752   8
  -2   0  21-201.480 169.269   8
  -2   0  20 451.105 186.581   8
  -2   0  19 108.778 116.342   8
  -2   0  18-176.134 150.355   8
  -2   0  17 26.6918 121.258   8
  -2   0  16 11333.0 642.564   8
  -2   0  15 44.9556 97.1388   8
   2   0 -14 1952.79 292.974   3
  -2   0  14 1715.93 243.826   8
   2   0 -14 1808.37 248.744   8
  -2   0  14 1712.04 248.401   6
  -2   0  13 88.3024 104.572   4
   2   0 -13 29.2936 107.359   3
   2   0 -13-55.0187 65.7372   8
  -2   0  13-96.5966 101.347   8
  -2   0  13-70.4022 94.3414   6
  -2   0  12 111498. 1807.76   4
  -2   0  12 108302. 1680.45   8
   2   0 -12 110854. 1721.72   8
  -2   0  12 112748. 1720.35   6
  -2   0  11 34.8309 92.1476   8
   2   0 -11 93.3624 93.7971   8
  -2   0  11-17.6271 60.8490   6
  -2   0  10 138558. 1705.95   8
   2   0 -10 136473. 1736.19   8
  -2   0  10 138996. 1703.72   6
  -2   0   9 20.8307 69.5024   8
   2   0  -9 66.8851 61.8843   8
   2   0  -8 34927.4 786.202   8
  -2   0   8 34710.1 768.412   8
  -2   0   7 23.9971 57.8515   4
   2   0  -7 59.9349 55.8869   8
  -2   0   7 21.4803 57.5195   8
  -2   0   6 106094. 1174.62   4
  -2   0   6 104109. 1174.21   8
   2   0  -6 105427. 1181.95   8
  -2   0   5 26.4382 46.2776   4
   2   0  -5 16.2727 40.3338   8
  -2   0   4 53645.0 659.530   4
   2   0  -4 55336.4 715.389   8
  -2   0   3 12.3581 28.3934   4
   2   0  -3-13.2577 30.1915   4
   2   0  -3-4.80216 30.9960   8
  -2   0   2 173.690 33.7237   4
   2   0  -2 209.898 43.3225   8
  -2   0  -1 91.3960 66.8359   2
  -2   0  -1-2.04130 21.2432   5
   2   0   1 7.44704 21.1009   5
  -2   0  -1-6.71623 37.9603   6
  -2   0  -2 53570.0 706.614   2
   2   0   2 52794.3 491.737   5
  -2   0  -2 52211.0 650.288   6
  -2   0  -3 18.6296 23.4160   8
   2   0   3 27.0052 27.3801   8
  -2   0  -3-4.80292 64.9470   6
   2   0   4 46709.3 526.625   8
  -2   0  -4 46622.1 537.386   8
  -2   0  -4 46531.2 752.067   6
  -2   0  -5 31.7127 40.6566   8
   2   0   5 59.1877 41.3613   8
  -2   0  -5 62.5740 62.0369   6
  -2   0  -6 108934. 1454.47   1
   2   0   6 105865. 1027.27   8
  -2   0  -6 108628. 1050.98   8
  -2   0  -6 104481. 1317.47   6
  -2   0  -7 139.292 97.1772   1
   2   0   7 112.711 93.8291   3
  -2   0  -7 41.6822 47.4309   8
   2   0   7 31.3013 56.7293   8
  -2   0  -7-1.42883 76.1763   6
   2   0   8 96975.5 1590.10   3
  -2   0  -8 98806.0 1577.89   1
   2   0   8 96866.0 1155.75   8
  -2   0  -8 95894.8 1185.23   8
   2   0   9 266.073 131.673   3
  -2   0  -9 69.6143 112.575   1
   2   0   9-3.82791 58.3996   8
  -2   0  -9 18.0983 62.7989   8
   2   0  10 140952. 2124.97   3
  -2   0 -10 144055. 2125.60   1
  -2   0 -10 142640. 1631.44   8
   2   0  10 142293. 1599.19   8
  -2   0 -11-48.0737 104.317   1
   2   0  11-9.83679 84.7957   3
  -2   0 -11-8.89491 69.6756   8
   2   0  11-11.2610 70.1730   8
   2   0  11 11.5471 82.8091   6
  -2   0 -12 49015.0 1364.39   1
  -2   0 -12 46383.3 1055.12   8
   2   0  12 47612.4 1030.59   8
  -2   0 -13-108.715 147.997   1
   2   0  13 31.0944 71.3982   8
  -2   0 -13 92.8073 86.0004   8
  -2   0 -14-134.042 179.491   1
   2   0  14 213.317 123.440   8
  -2   0 -15-193.747 174.348   1
   2   0  15-72.6717 82.1105   8
  -2   0 -16 525.585 203.231   1
   2   0  16 228.330 98.9923   8
  -2   0 -17-42.1387 175.519   1
   2   0  17 118.849 120.157   8
  -2   0 -18 607.878 242.586   1
   2   0  18 639.317 185.089   8
  -2   0 -19-242.284 199.206   1
   2   0  19-53.3139 117.562   8
   2   0  20 1124.57 241.128   8
   2   0  21-300.533 249.301   2
  -2   1  25 1334.61 358.185   8
  -2   1  24 771.643 266.747   8
  -2   1  23 1827.08 356.035   8
  -2  -1  22 1765.94 336.028   8
  -2   1  22 1939.28 344.986   8
  -2   1  21 699.786 223.516   8
  -2  -1  21 695.751 229.611   8
  -2   1  20 3293.95 422.104   8
  -2  -1  20 4180.89 462.574   8
  -2   1  19-280.714 161.438   8
  -2  -1  19-5.00368 145.538   8
  -2   1  18 7443.00 572.591   8
  -2  -1  18 7430.85 570.784   8
  -2   1  17 3713.57 396.843   8
  -2  -1  17 3753.42 390.579   8
  -2   1  16 4414.04 414.574   8
  -2  -1  16 4266.52 401.279   8
  -2   1  15 4680.27 407.754   8
  -2  -1  15 4379.75 395.604   8
   2   1 -14 10278.7 643.530   3
   2  -1 -14 10038.0 638.922   3
  -2   1  14 10188.9 571.181   8
  -2  -1  14 10579.5 580.405   8
   2   1 -14 10446.5 591.509   8
  -2   1  14 9993.34 566.659   6
  -2   1  13 15296.0 717.114   4
  -2   1  13 14809.4 748.081   1
   2  -1 -13 14657.8 743.573   3
   2   1 -13 12789.0 698.709   3
  -2  -1  13 14258.4 728.118   1
  -2   1  13 14631.6 654.675   8
   2   1 -13 14703.9 678.067   8
  -2  -1  13 14708.0 658.489   8
  -2   1  13 15104.4 656.363   6
  -2   1  12 1647.39 229.430   4
   2  -1 -12 1739.30 258.104   3
  -2   1  12 2023.50 264.696   1
   2   1 -12 1872.11 267.512   3
  -2  -1  12 1967.26 264.250   1
   2   1 -12 2271.54 261.380   8
  -2   1  12 1691.92 229.963   8
  -2  -1  12 1465.79 218.690   8
  -2   1  12 1608.98 207.914   6
  -2  -1  11 51923.3 1240.13   1
  -2   1  11 49828.7 1228.82   1
   2   1 -11 50381.8 1232.25   3
   2  -1 -11 52456.3 1269.51   3
  -2   1  11 49427.4 1106.29   8
   2   1 -11 51589.9 1162.61   8
  -2  -1  11 51822.9 1122.69   8
  -2   1  11 50760.3 1081.76   6
  -2   1  10 3067.73 294.430   1
   2   1 -10 3538.54 291.971   8
  -2   1  10 3278.04 274.892   8
  -2  -1  10 3531.81 286.713   8
  -2   1  10 3688.54 277.512   6
  -2   1   9 42347.2 1005.50   1
   2   1  -9 42104.4 1008.56   3
  -2   1   9 42912.4 926.606   8
  -2  -1   9 42473.9 928.300   8
   2   1  -9 42149.1 936.850   8
  -2   1   9 41961.8 854.090   6
   2   1  -8 12587.2 518.002   3
  -2   1   8 12654.1 515.938   1
   2  -1  -8 13285.0 529.499   3
  -2  -1   8 13486.7 524.478   1
  -2  -1   8 13672.4 496.318   8
   2   1  -8 13548.0 502.262   8
  -2   1   8 13439.8 499.238   8
  -2   1   8 13319.0 448.322   6
   2  -1  -7 34511.4 748.353   4
  -2   1   7 34204.5 784.478   1
   2   1  -7 34354.3 793.132   3
   2  -1  -7 34733.1 798.815   3
  -2  -1   7 35377.4 793.180   1
  -2   1   7 35083.1 753.237   8
   2   1  -7 34307.1 748.034   8
  -2  -1   7 35144.3 744.297   8
  -2   1   7 33825.6 650.630   6
   2  -1  -6 36872.8 730.611   4
   2  -1  -6 36663.0 749.566   3
  -2  -1   6 36747.1 743.662   1
  -2   1   6 37241.7 753.773   1
   2   1  -6 38581.8 763.804   3
  -2   1   6 36690.2 725.464   8
   2   1  -6 38122.0 730.575   8
  -2   1   6 37725.5 612.504   6
   2  -1  -5 68677.2 922.245   4
   2   1  -5 68772.4 917.013   8
  -2   1   5 68172.4 719.674   6
   2  -1  -4 163610. 1314.32   4
   2   1  -4 163362. 1307.89   8
  -2   1   4 164561. 943.365   6
   2  -1  -3 10409.2 306.951   4
   2   1  -3 9590.13 293.624   8
  -2   1   3 10080.3 177.501   6
   2  -1  -2 1441.14 116.183   4
   2   1  -2 1487.16 110.516   8
  -2   1   1 1812.49 113.373   7
  -2  -1   0 52529.5 401.604   4
   2   1   0 53435.1 398.796   4
   2  -1   0 52766.9 534.559   7
  -2   1   0 51881.7 527.555   7
   2  -1   0 51202.6 424.245   6
   2   1   1 3741.34 134.657   4
  -2  -1  -1 3947.65 136.936   4
  -2  -1  -1 4428.96 187.166   2
  -2   1  -1 3982.44 178.046   2
   2  -1   1 4102.46 190.727   2
   2  -1   1 4132.52 135.064   7
  -2  -1  -1 3886.62 176.431   5
   2  -1   1 4225.16 155.344   6
   2  -1   2 320381. 1776.03   2
  -2  -1  -2 331186. 1780.48   2
   2   1   2 329654. 1799.69   2
   2   1   2 336191. 1515.35   4
   2   1   2 336582. 1697.13   5
  -2  -1  -2 329009. 1822.93   6
   2  -1   2 332393. 1604.18   6
  -2  -1  -2 325811. 1702.47   5
   2   1   3 133031. 1101.90   4
   2  -1   3 137910. 1269.36   2
   2   1   3 137439. 1277.26   2
  -2  -1  -3 136117. 1057.30   7
  -2  -1  -3 134767. 1261.82   6
   2  -1   3 137249. 1180.26   6
   2   1   3 138095. 1183.13   5
   2   1   4 42061.7 691.700   4
   2   1   4 41149.8 764.611   2
   2   1   4 42376.7 616.961   7
  -2   1  -4 42688.1 613.692   8
  -2  -1  -4 42440.9 629.387   7
  -2  -1  -4 41921.4 759.247   6
   2   1   4 41461.6 704.220   5
   2  -1   4 42675.2 727.794   6
   2   1   4 42477.0 765.678   6
   2   1   5 61156.5 922.085   4
   2   1   5 61032.3 740.725   8
  -2   1  -5 60672.4 795.835   8
   2   1   5 60440.6 788.341   7
  -2  -1  -5 61172.9 965.813   6
   2   1   5 61202.2 918.660   5
   2   1   5 60314.4 980.240   6
   2  -1   5 60100.5 949.692   6
   2   1   6 8840.01 383.102   4
  -2  -1  -6 9385.22 431.913   1
  -2   1  -6 8771.88 417.778   1
   2   1   6 8355.34 317.301   7
  -2   1  -6 9205.97 337.316   8
   2   1   6 8921.02 312.305   8
   2   1   6 9054.88 402.355   6
  -2  -1  -6 8660.52 390.067   6
   2   1   7 84146.0 1272.09   4
   2  -1   7 81833.9 1357.28   3
  -2   1  -7 83383.5 1366.39   1
  -2  -1  -7 84275.8 1373.40   1
   2   1   7 81642.4 1370.94   3
  -2   1  -7 83077.6 1082.38   8
   2   1   7 80895.7 1053.52   7
   2   1   7 81558.2 1016.91   8
  -2  -1  -7 82572.9 1264.78   6
  -2  -1  -8 8177.41 465.199   1
  -2   1  -8 8775.00 473.824   1
   2  -1   8 8079.66 462.912   3
   2   1   8 7292.78 436.220   3
   2   1   8 7370.95 332.353   8
   2   1   8 7946.67 353.052   7
  -2   1  -8 8250.97 367.753   8
  -2  -1  -8 8173.04 426.397   6
   2   1   9 54806.9 1264.63   3
  -2  -1  -9 52543.7 1229.89   1
  -2   1  -9 53917.5 1225.39   1
   2  -1   9 50190.2 1213.03   3
   2   1   9 51785.1 927.027   8
   2   1   9 51996.9 934.292   7
  -2   1  -9 49733.1 952.782   8
  -2  -1  -9 53456.3 1129.96   6
   2   1   9 50852.2 1152.07   6
   2   1  10 5133.06 379.858   4
   2  -1  10 4365.30 381.888   3
  -2  -1 -10 4362.42 382.829   1
   2   1  10 4892.21 403.784   3
  -2   1 -10 5027.47 409.774   1
   2   1  10 5001.49 312.997   8
   2   1  10 4540.00 294.935   7
  -2   1 -10 4888.50 320.979   8
  -2  -1 -10 5277.00 383.435   6
   2   1  10 5033.50 387.658   6
   2   1  11 11238.1 595.584   4
  -2   1 -11 11062.2 623.406   1
   2  -1  11 12139.8 665.309   3
  -2  -1 -11 11768.6 652.755   1
   2   1  11 11285.4 643.868   3
  -2   1 -11 11942.2 522.962   8
   2   1  11 11094.2 476.573   7
   2   1  11 11597.3 491.574   8
   2   1  11 12118.1 619.145   6
   2  -1  11 10304.8 570.952   6
  -2  -1 -12 5190.94 455.111   1
  -2   1 -12 5705.60 479.082   1
   2   1  12 5202.37 345.758   8
   2   1  12 4735.65 329.654   7
  -2   1 -12 5467.19 381.076   8
  -2   1 -13 9112.78 620.112   1
  -2  -1 -13 8804.61 622.982   1
   2   1  13 8684.26 464.900   8
   2   1  13 9196.69 476.174   7
  -2   1 -13 9007.67 503.777   8
  -2  -1 -14 8112.44 608.192   1
  -2   1 -14 8107.57 605.696   1
  -2   1 -14 7346.67 477.820   8
   2   1  14 7874.54 466.452   8
   2   1  14 7683.89 458.920   7
  -2  -1 -15 2392.85 355.245   1
  -2   1 -15 2661.68 383.509   1
  -2   1 -15 3151.09 335.941   8
   2   1  15 2726.67 296.176   8
   2   1  15 2660.44 287.307   7
  -2   1 -16 9604.46 719.543   1
  -2  -1 -16 11260.0 786.947   1
   2   1  16 9692.26 564.500   8
   2   1  16 10530.3 571.458   7
  -2  -1 -17 34.4529 133.514   1
  -2   1 -17 138.391 166.643   1
   2   1  17 137.858 111.720   8
   2   1  17-227.524 128.573   7
  -2  -1 -18 3256.16 472.496   1
  -2   1 -18 3741.64 507.790   1
   2   1  18 3443.56 367.821   8
  -2  -1 -19 34.8051 138.920   1
  -2   1 -19 205.005 159.883   1
   2   1  19 104.891 118.340   8
   2   1  20 3153.98 368.209   8
   2  -1  21-27.3217 224.185   2
   2   1  21 202.589 184.200   2
   2   1  21 334.843 149.532   8
  -2   2  24-160.946 204.211   8
  -2   2  23 3963.07 511.194   8
  -2   2  22-124.196 175.459   8
  -2   2  21 8917.07 699.523   8
  -2   2  20 494.512 207.121   8
  -2   2  19 13602.7 804.092   8
  -2   2  18 617.864 211.859   8
  -2   2  17 17078.1 847.269   8
  -2   2  16 1917.92 286.366   8
  -2   2  15 7099.19 516.278   8
  -2   2  14 1121.92 204.246   8
  -2   2  14 1003.90 197.077   6
  -2   2  13 8574.76 571.115   1
   2  -2 -13 9049.77 587.424   3
  -2  -2  13 8229.49 553.847   1
   2   2 -13 8369.87 560.187   3
  -2   2  13 8787.32 530.888   8
   2   2 -13 9799.01 579.046   8
  -2   2  13 8904.85 510.499   6
  -2   2  12 1479.81 229.381   4
   2  -2 -12 1595.02 245.841   3
  -2   2  12 1817.62 251.408   1
  -2  -2  12 997.833 192.732   1
   2   2 -12 1519.24 236.886   3
   2   2 -12 1648.50 231.055   8
  -2   2  12 1505.89 228.134   8
  -2   2  12 1692.55 225.681   6
   2  -2 -11 2623.64 291.492   3
   2   2 -11 2392.49 270.378   3
  -2  -2  11 2807.35 294.047   1
  -2   2  11 2726.51 291.985   1
   2   2 -11 2710.10 283.714   8
  -2   2  11 2667.98 281.185   8
  -2   2  11 2786.21 263.150   6
   2  -2 -10 6488.06 411.032   4
  -2   2  10 7086.52 439.575   1
   2   2 -10 5918.72 398.830   3
   2   2 -10 6462.69 408.539   8
  -2   2  10 6782.99 412.364   8
  -2   2  10 6355.69 360.087   6
   2  -2  -9 1028.22 165.413   4
   2   2  -9 902.724 148.522   3
  -2   2   9 653.154 139.032   1
   2   2  -9 727.098 142.511   8
  -2   2   9 889.787 159.387   8
  -2   2   9 1009.75 142.222   6
   2  -2  -8 10585.0 476.583   4
   2   2  -8 11012.0 481.353   3
  -2   2   8 10781.3 478.454   1
   2  -2  -8 10463.6 479.352   3
  -2  -2   8 10471.6 464.826   1
   2   2  -8 11156.6 491.665   8
  -2   2   8 9620.25 384.474   6
   2  -2  -7 16698.2 572.811   4
  -2  -2   7 14975.9 514.743   1
   2   2  -7 15828.8 541.720   3
   2  -2  -7 16033.5 547.009   3
  -2   2   7 15376.9 528.268   1
   2   2  -7 16305.4 558.343   8
   2  -2  -7 15350.3 423.640   6
  -2   2   7 16228.8 451.977   6
   2  -2  -6 56077.1 998.791   4
   2   2  -6 54488.4 908.391   3
  -2  -2   6 55594.1 908.571   1
  -2   2   6 54215.6 913.158   1
   2  -2  -6 55275.8 937.333   3
  -2   2   6 56399.3 1025.39   7
   2   2  -6 54331.2 981.445   8
   2  -2  -6 55768.0 727.145   6
  -2   2   6 54691.6 751.124   6
   2  -2  -5 81235.5 1152.39   4
  -2  -2   5 82717.3 1019.68   1
   2   2  -5 82691.4 1012.36   3
  -2   2   5 83457.2 1027.94   1
  -2   2   5 85355.6 1208.71   7
   2   2  -5 82288.3 1138.35   8
  -2   2   5 82929.7 825.505   6
   2  -2  -5 81605.4 793.699   6
   2  -2  -4 1758.38 166.296   4
  -2   2   4 1633.72 164.991   7
  -2   2   4 1644.87 153.224   5
   2  -2  -4 1677.42 100.649   6
  -2   2   4 1895.78 111.173   6
   2  -2  -3 76878.7 1034.46   4
  -2   2   3 76205.2 1041.56   7
   2  -2  -3 77951.4 570.671   6
  -2   2   3 76163.5 929.987   5
  -2   2   2 23.9726 44.8555   5
  -2   2   2 13.9648 53.7653   7
   2  -2  -2 29.8898 60.0098   7
  -2   2   1 174892. 1402.78   7
   2  -2  -1 169331. 1427.45   7
  -2   2   1 171265. 1167.80   5
   2  -2  -1 170621. 1176.63   5
  -2  -2   0 27926.8 465.907   4
   2  -2   0 26437.5 538.825   7
   2  -2   0 27688.0 445.140   5
  -2  -2  -1 121854. 1033.92   4
  -2  -2  -1 122350. 966.021   2
  -2   2  -1 123179. 932.251   2
   2  -2   1 122295. 1101.95   7
  -2  -2  -1 123455. 1223.18   5
   2   2   2 4978.17 223.849   2
   2  -2   2 5004.14 230.081   2
   2   2   2 4898.62 228.771   4
  -2  -2  -2 5192.17 229.056   4
  -2  -2  -2 5170.76 263.309   5
  -2  -2  -3 240814. 1682.84   4
   2   2   3 234015. 1669.54   4
   2  -2   3 234724. 1671.41   2
   2   2   3 240989. 1689.30   2
  -2  -2  -3 232288. 1798.45   7
   2   2   3 233101. 1829.38   5
  -2  -2  -3 237836. 1848.38   6
  -2  -2  -3 241082. 1860.00   5
  -2  -2  -4 11718.9 398.904   4
   2   2   4 11988.3 406.376   4
   2  -2   4 12502.0 430.110   2
   2   2   4 11477.1 409.916   2
  -2  -2  -4 11793.4 421.783   7
  -2  -2  -4 11912.6 437.826   6
   2   2   4 12471.6 444.896   5
  -2  -2  -4 12694.3 456.885   5
  -2  -2  -5 122542. 1374.30   4
   2   2   5 126897. 1405.66   4
  -2   2  -5 120947. 1420.44   1
  -2  -2  -5 120777. 1446.37   1
   2   2   5 121783. 1428.57   2
  -2  -2  -5 123358. 1407.77   7
  -2  -2  -5 124402. 1463.35   6
   2   2   5 121075. 1467.86   5
   2   2   5 123559. 1498.06   6
   2   2   6 3858.89 269.651   4
  -2  -2  -6 3968.26 280.835   1
   2   2   6 3545.63 270.290   3
   2  -2   6 4127.72 286.296   3
  -2   2  -6 4002.23 283.722   1
   2   2   6 4101.75 263.650   7
  -2   2  -6 4062.86 264.390   8
   2   2   6 3519.04 269.929   6
  -2  -2  -6 3617.52 266.966   6
   2   2   6 3991.35 282.535   5
   2   2   7 3259.92 266.914   4
   2   2   7 3246.90 275.473   3
  -2   2  -7 3018.64 263.313   1
   2  -2   7 2894.57 263.530   3
  -2  -2  -7 2555.99 247.592   1
  -2   2  -7 2906.76 236.421   8
   2   2   7 2971.05 236.936   7
  -2  -2  -7 3181.54 265.282   6
   2   2   7 3020.91 266.415   6
   2  -2   8 405.413 108.949   3
   2   2   8 347.077 95.7862   3
  -2   2  -8 310.928 101.176   1
  -2  -2  -8 199.297 82.9879   1
  -2   2  -8 508.164 110.054   8
   2   2   8 307.995 77.3872   8
   2   2   8 563.242 111.501   7
  -2  -2  -8 588.564 133.117   6
   2   2   8 358.472 115.219   6
   2   2   9 2996.60 282.508   4
   2  -2   9 2917.08 294.395   3
   2   2   9 2630.65 285.739   3
  -2   2  -9 2682.24 281.114   1
  -2  -2  -9 2880.22 298.983   1
   2   2   9 3046.60 261.037   7
  -2   2  -9 2788.20 255.736   8
   2   2   9 2923.36 241.756   8
   2   2   9 3203.01 292.644   5
  -2  -2  -9 3021.69 285.664   6
   2  -2   9 2731.52 282.943   6
   2   2   9 2880.94 284.971   6
   2   2  10 72.4367 82.1998   5
   2   2  10 258.522 114.558   4
   2  -2  10-33.3446 103.980   3
  -2  -2 -10-27.3161 103.284   1
   2   2  10 42.2790 81.6924   3
  -2   2 -10 41.4779 107.325   1
   2   2  10 95.1150 81.0055   7
   2   2  10-86.7272 71.1021   8
  -2   2 -10-41.0826 85.3852   8
   2   2  10-35.6954 92.9470   6
  -2  -2 -10-5.43943 92.0863   6
   2  -2  10 136.516 97.9491   6
   2   2  11 1587.61 238.514   4
   2   2  11 1590.38 224.120   5
   2   2  11 1884.94 272.578   3
  -2   2 -11 1152.39 206.662   1
  -2  -2 -11 1444.81 233.155   1
   2  -2  11 1190.02 208.454   3
  -2   2 -11 1280.07 194.684   8
   2   2  11 1263.52 184.596   8
   2   2  11 1365.01 186.079   7
   2   2  11 1688.16 242.129   6
   2  -2  11 1526.23 237.991   6
  -2  -2 -11 1281.15 215.363   6
  -2   2 -12 985.526 203.983   1
  -2  -2 -12 1539.46 267.132   1
   2   2  12 1377.94 196.652   8
   2   2  12 1300.44 203.198   7
  -2   2 -12 1767.71 243.149   8
  -2  -2 -12 922.716 189.852   6
  -2   2 -13 10762.1 670.266   1
  -2  -2 -13 11164.3 695.166   1
  -2   2 -13 11074.2 593.055   8
   2   2  13 10816.0 554.985   7
   2   2  13 11293.8 561.496   8
  -2  -2 -13 11261.8 633.178   6
  -2  -2 -14 1669.84 294.617   1
  -2   2 -14 1443.44 276.636   1
  -2   2 -14 1366.16 232.204   8
   2   2  14 1668.32 236.863   8
   2   2  14 1746.49 252.209   7
  -2   2 -15 25795.3 1120.83   1
  -2  -2 -15 25658.2 1139.78   1
   2   2  15 24792.3 885.640   8
   2   2  15 25224.3 907.623   7
  -2  -2 -16 601.692 206.529   1
  -2   2 -16 644.268 222.372   1
   2   2  16 1243.41 240.823   7
   2   2  16 993.338 192.664   8
  -2   2 -17 16274.7 962.975   1
  -2  -2 -17 16843.5 1006.83   1
   2   2  17 16444.1 768.563   8
  -2   2 -18 117.343 152.330   1
  -2  -2 -18-92.1905 154.975   1
   2   2  18-34.2819 105.063   8
   2   2  19 7271.28 721.018   2
   2   2  19 7912.32 574.297   8
   2  -2  20-28.7063 230.192   2
   2   2  20-12.1591 221.129   2
   2   2  20 18.1059 121.654   8
   2  -2  21 5727.78 700.149   2
   2   2  21 5584.94 685.933   2
  -2   3  24 2417.85 430.972   8
  -2   3  23 971.122 280.940   8
  -2   3  22 3439.78 474.189   8
  -2   3  21 96.8183 128.811   8
  -2   3  20 4353.59 501.826   8
  -2   3  19 238.165 141.396   8
  -2   3  18 7787.27 623.122   8
  -2   3  17 1126.20 244.215   8
  -2   3  16 8885.22 634.512   8
  -2   3  15 962.838 210.924   8
  -2   3  14 6739.53 511.623   8
  -2   3  14 7272.50 495.436   6
  -2   3  13 11640.8 660.949   1
  -2  -3  13 11466.7 651.124   1
  -2   3  13 11526.5 641.955   8
  -2   3  13 10794.7 568.382   6
   2  -3 -12 6454.90 478.368   4
   2  -3 -12 6494.48 481.220   3
  -2  -3  12 6409.06 466.513   1
  -2   3  12 6435.61 473.108   1
  -2   3  12 6197.15 457.719   8
   2   3 -12 7018.66 498.185   8
  -2   3  12 7255.74 511.404   7
  -2   3  12 6734.30 436.407   6
   2  -3 -11 3564.88 340.606   4
  -2   3  11 3255.47 329.175   4
   2  -3 -11 3107.78 321.369   3
   2   3 -11 3100.88 306.293   3
  -2  -3  11 2833.69 297.232   1
  -2   3  11 3255.25 318.747   1
   2   3 -11 3377.78 333.783   8
  -2   3  11 3122.35 320.550   8
  -2   3  11 3386.87 335.232   7
  -2   3  11 3632.56 298.820   6
   2  -3 -10 3674.15 332.167   4
  -2   3  10 3548.20 334.165   4
  -2   3  10 4256.68 344.886   1
   2   3 -10 3834.56 328.634   3
  -2   3  10 4196.45 372.449   7
   2   3 -10 4513.91 375.371   8
  -2   3  10 4039.34 298.664   6
   2  -3 -10 3906.43 282.059   6
  -2   3  10 3777.94 336.881   5
   2  -3  -9 10672.6 538.855   4
  -2   3   9 11242.1 522.266   1
   2   3  -9 10900.3 512.315   3
   2   3  -9 12098.7 576.773   8
  -2   3   9 11562.2 577.329   7
  -2   3   9 11434.9 464.468   6
   2  -3  -9 11613.8 443.414   6
   2  -3  -8 384.365 137.993   4
   2  -3  -8 540.537 125.632   3
   2   3  -8 513.558 109.931   3
  -2   3   8 424.929 105.937   1
  -2  -3   8 549.078 119.380   1
   2   3  -8 286.835 105.268   8
   2  -3  -8 443.992 103.079   6
  -2   3   8 391.066 94.1127   6
  -2   3   8 405.807 122.189   7
   2  -3  -7 978.430 155.482   4
   2  -3  -7 1124.03 151.751   3
  -2   3   7 1112.72 146.111   1
   2   3  -7 1043.16 145.323   3
  -2  -3   7 1385.89 165.449   1
   2   3  -7 1207.99 182.661   8
  -2   3   7 909.871 160.541   7
  -2   3   7 979.172 126.790   6
   2  -3  -7 1268.60 134.079   6
   2  -3  -6 2271.45 236.820   4
  -2  -3   6 2728.54 206.078   1
   2   3  -6 2649.70 204.932   3
  -2   3   6 2669.24 203.297   1
   2  -3  -6 2554.54 207.719   3
  -2   3   6 2424.24 246.167   7
  -2   3   6 2950.88 254.096   5
   2  -3  -6 2308.81 165.717   6
   2  -3  -5 8053.30 416.831   4
   2  -3  -5 7872.11 323.576   3
  -2  -3   5 8615.72 327.108   1
   2   3  -5 7727.01 311.281   3
  -2   3   5 8540.85 329.010   1
  -2   3   5 7766.14 417.621   7
   2  -3  -5 8179.72 277.607   6
  -2   3   5 7819.60 384.493   5
   2  -3  -4 98387.2 1401.30   4
   2   3  -4 100294. 982.745   3
  -2   3   4 97675.6 1004.59   1
   2  -3  -4 97848.5 1009.14   3
  -2  -3   4 95694.1 999.627   1
  -2   3   4 96171.8 1419.25   7
   2  -3  -4 100236. 912.474   6
  -2   3   4 97195.3 1288.69   5
   2  -3  -3 10134.5 441.051   4
  -2   3   3 10404.1 447.137   7
   2  -3  -3 10435.3 407.030   5
  -2   3   3 10655.6 404.262   5
   2  -3  -2 58907.5 1033.51   4
   2  -3  -2 57361.6 1039.44   7
  -2   3   2 58157.7 893.048   5
   2  -3  -2 58064.3 911.215   5
   2  -3  -1-1.42588 56.8907   5
   2  -3  -1 27.3799 54.3965   7
  -2  -3   0 72361.5 961.264   4
  -2  -3   0 73873.8 1112.88   5
  -2  -3   0 72507.3 666.494   2
  -2   3   0 73000.6 618.126   2
   2  -3   0 72837.1 1110.59   7
   2  -3   0 72351.4 935.473   5
   2  -3   1 10051.1 344.656   5
  -2  -3  -1 10868.0 391.419   4
   2  -3   1 10498.2 411.259   7
  -2  -3  -1 9905.72 421.453   5
  -2  -3  -2 123070. 1346.84   4
  -2  -3  -2 120932. 1499.97   5
  -2  -3  -3 606.042 133.498   5
  -2  -3  -3 613.759 108.684   4
   2   3   3 397.918 90.2986   4
   2   3   3 608.464 99.5492   2
   2  -3   3 638.422 101.969   2
  -2  -3  -3 574.954 120.886   7
  -2  -3  -3 615.279 124.734   6
   2   3   4 30684.3 735.088   4
  -2  -3  -4 30427.6 729.106   4
  -2   3  -4 29862.2 642.421   1
   2   3   4 30483.3 671.145   2
   2   3   4 29137.6 652.789   3
  -2  -3  -4 29641.3 660.728   1
   2  -3   4 29889.0 661.528   2
  -2  -3  -4 30128.4 800.573   7
  -2  -3  -4 31150.4 804.512   5
  -2  -3  -4 29277.1 742.056   6
   2   3   5 13928.7 527.245   4
  -2  -3  -5 14856.0 536.858   4
  -2  -3  -5 12867.6 477.843   1
   2  -3   5 14387.2 500.155   3
   2   3   5 14188.3 497.423   2
   2   3   5 14175.4 495.056   3
   2  -3   5 13592.9 492.598   2
  -2   3  -5 14171.6 482.650   1
  -2  -3  -5 15046.6 584.362   7
  -2  -3  -5 14298.9 572.160   5
  -2  -3  -5 13711.9 529.960   6
   2  -3   6 15636.1 559.793   2
  -2   3  -6 15210.3 544.399   1
  -2  -3  -6 14394.7 543.208   1
   2   3   6 16384.5 570.889   2
   2  -3   6 16052.2 569.757   3
   2   3   6 16131.8 572.266   3
  -2  -3  -6 16195.7 578.023   4
  -2  -3  -6 14483.3 562.316   6
   2   3   7 28178.4 808.469   3
  -2   3  -7 27302.1 780.534   1
  -2  -3  -7 27233.4 797.670   1
   2  -3   7 26847.5 793.045   3
   2   3   7 26894.2 777.439   2
  -2  -3  -7 27818.0 798.371   4
  -2  -3  -7 28244.8 815.607   6
   2   3   7 26823.6 832.940   5
   2   3   8 8579.67 479.094   4
  -2  -3  -8 8741.79 485.167   1
  -2   3  -8 8704.62 462.646   1
   2  -3   8 8551.97 477.145   3
   2   3   8 8700.47 485.162   3
  -2   3  -8 8671.89 462.593   8
   2   3   8 8565.77 490.641   5
  -2  -3  -8 8242.81 464.778   6
   2   3   8 9384.74 510.003   6
   2   3   9 19237.9 748.807   4
   2  -3   9 19853.5 767.842   3
  -2   3  -9 19533.3 742.828   1
  -2  -3  -9 19746.6 773.279   1
   2   3   9 19700.7 772.948   3
  -2   3  -9 19202.1 711.006   8
   2   3   9 19187.0 762.604   5
   2   3   9 19545.3 758.014   6
  -2  -3  -9 20145.7 736.203   6
   2   3  10 990.037 195.629   4
   2   3  10 878.167 187.617   5
   2   3  10 710.328 167.321   3
  -2   3 -10 706.009 172.520   1
   2  -3  10 890.470 190.706   3
  -2  -3 -10 714.803 173.491   1
  -2   3 -10 822.261 166.350   8
  -2  -3 -10 882.787 179.611   6
   2   3  10 949.863 196.398   6
   2  -3  10 969.035 195.258   6
   2   3  11 9293.13 584.967   3
  -2  -3 -11 8205.71 549.000   1
  -2   3 -11 9414.26 572.298   1
   2  -3  11 10078.1 610.200   3
   2   3  11 9669.21 517.223   8
   2   3  11 9215.89 530.993   7
  -2   3 -11 9058.38 533.169   8
   2   3  11 10126.5 595.347   6
  -2  -3 -11 10011.3 567.626   6
  -2  -3 -12 19033.4 865.094   1
  -2   3 -12 18948.8 848.393   1
   2   3  12 17384.8 745.196   7
  -2   3 -12 15663.0 725.618   8
   2   3  12 17218.2 712.886   8
  -2  -3 -12 16815.0 755.530   6
  -2  -3 -13 3217.12 389.351   1
  -2   3 -13 3198.36 375.694   1
   2   3  13 2704.66 313.738   7
   2   3  13 3334.61 330.577   8
  -2   3 -13 3025.52 345.728   8
  -2  -3 -13 3325.63 358.683   6
  -2   3 -14 8661.36 629.401   1
  -2  -3 -14 8712.49 646.720   1
   2   3  14 8600.80 555.332   7
   2   3  14 8224.70 530.593   8
  -2  -3 -14 8035.98 571.954   6
  -2   3 -15 256.174 151.444   1
  -2  -3 -15 477.616 179.324   1
   2   3  15 265.097 130.689   8
  -2   3 -16 4671.47 507.406   1
  -2  -3 -16 4275.49 491.091   1
   2   3  16 4544.27 424.807   8
   2   3  17-235.596 248.117   2
  -2  -3 -17 37.4745 151.156   1
   2   3  17 242.489 145.956   8
   2   3  18 10730.0 831.913   2
   2  -3  18 11696.1 861.299   2
   2   3  18 11126.7 695.732   8
   2  -3  19 44.0616 173.247   2
   2   3  19-46.4952 242.590   2
   2   3  19 532.078 192.818   8
   2   3  20 6340.03 707.754   2
   2  -3  20 6128.08 681.934   2
   2   3  20 7361.47 589.320   8
  -2   4  23 450.272 259.568   8
  -2   4  22 1050.52 305.327   8
  -2   4  21 298.566 164.991   8
  -2   4  20-72.3659 126.637   8
  -2   4  19 1680.47 319.961   8
  -2   4  18 413.165 178.152   8
  -2   4  17 2053.15 347.448   8
  -2   4  16 1854.50 313.311   8
  -2   4  15 2441.37 349.448   8
  -2   4  14 13280.1 756.575   8
  -2   4  14 12786.6 661.815   6
   2  -4 -13 2639.61 339.388   4
  -2   4  13 3299.65 377.846   8
  -2   4  13 2841.99 303.314   6
   2  -4 -12 12389.6 693.926   4
  -2   4  12 11651.2 572.548   6
   2  -4 -12 12230.6 554.579   6
  -2  -4  11 994.333 189.924   1
   2  -4 -11 1189.08 224.492   4
  -2   4  11 1209.21 194.235   6
   2  -4 -11 746.570 147.841   6
   2  -4 -10 22102.9 865.125   4
  -2   4  10 22290.9 780.743   1
  -2   4  10 22456.1 898.072   7
   2  -4 -10 22032.6 669.713   6
   2  -4  -9 3220.52 333.067   4
  -2   4   9 3287.48 332.642   4
  -2   4   9 3237.02 290.159   1
   2   4  -9 3252.00 335.083   8
  -2   4   9 3255.20 337.213   7
  -2   4   9 3715.49 353.658   5
   2  -4  -9 2785.45 232.477   6
  -2   4   8 38675.9 1082.03   4
   2  -4  -8 38955.6 1078.82   4
  -2   4   8 39112.6 903.836   1
   2  -4  -8 39866.8 929.699   3
  -2  -4   8 38373.3 892.921   1
   2   4  -8 37419.4 883.176   3
  -2   4   8 37578.1 1108.10   7
   2   4  -8 38715.5 1088.39   8
  -2   4   8 40172.7 1083.25   5
   2  -4  -8 38398.3 791.957   6
   2  -4  -7 11836.1 585.985   4
  -2   4   7 12391.9 595.884   4
  -2   4   7 11803.9 464.011   1
   2   4  -7 11695.2 461.220   3
   2  -4  -7 11861.7 473.869   3
  -2  -4   7 11929.3 463.035   1
  -2   4   7 11124.4 581.458   7
   2  -4  -7 12029.8 422.572   6
  -2   4   7 11803.2 571.540   5
   2  -4  -6 34081.1 966.372   4
   2  -4  -6 34498.2 743.581   3
  -2   4   6 33863.7 706.778   1
   2   4  -6 34965.6 716.917   3
  -2  -4   6 33605.6 711.150   1
  -2   4   6 34705.9 957.160   4
  -2   4   6 34257.2 993.161   7
   2  -4  -6 33944.5 684.673   6
  -2   4   6 34795.4 930.755   5
  -2   4   5 2469.26 172.455   1
   2   4  -5 2234.02 167.894   3
   2  -4  -5 2336.83 177.548   3
  -2  -4   5 2474.50 175.898   1
   2  -4  -5 2391.10 270.275   4
   2  -4  -5 2126.61 167.489   6
  -2   4   5 2453.59 246.878   5
   2  -4  -4 42308.9 653.332   3
  -2   4   4 41741.1 624.666   1
  -2  -4   4 42731.7 632.209   1
   2   4  -4 43052.7 629.396   3
   2  -4  -4 43094.0 1048.55   4
  -2   4   4 44628.8 980.876   5
   2  -4  -4 42349.3 704.877   6
   2  -4  -3 601.044 71.1417   3
   2   4  -3 682.555 71.3481   3
  -2  -4   3 616.258 70.3666   1
  -2   4   3 703.274 70.7290   1
   2  -4  -3 806.505 162.801   4
   2  -4  -3 548.130 111.966   5
  -2   4   3 732.028 142.536   5
   2   4  -2 10644.0 209.330   3
  -2   4   2 9999.28 205.859   1
   2  -4  -2 9812.54 483.900   4
   2  -4  -2 9555.39 436.368   5
  -2  -4   1 6997.66 168.037   2
   2  -4  -1 6098.85 388.678   7
   2  -4  -1 7003.33 360.403   5
  -2  -4   0 2254.96 231.447   5
  -2  -4   0 3217.52 249.082   4
   2  -4   0 3037.23 273.297   7
   2  -4   0 2948.27 231.198   5
  -2  -4  -1 9517.97 424.823   4
  -2   4  -1 9353.74 225.354   1
   2  -4   1 9475.63 467.665   7
  -2  -4  -1 8921.35 455.691   5
   2  -4   1 9266.58 396.746   5
   2   4   2 17646.8 387.397   3
  -2   4  -2 18658.6 382.526   1
  -2  -4  -2 18092.8 401.398   1
  -2  -4  -2 17915.8 597.427   4
  -2  -4  -2 18294.0 661.207   5
   2  -4   3 51.1885 38.8461   3
  -2  -4  -3-3.07458 47.8706   1
  -2   4  -3 55.1246 58.1469   1
   2   4   3-33.7231 46.2884   3
  -2  -4  -3 82.0278 76.7552   4
  -2  -4  -3-108.043 116.290   5
  -2  -4  -4 88060.7 1120.09   1
   2   4   4 89297.3 1126.07   2
   2   4   4 86915.9 1121.97   3
   2  -4   4 90515.0 1128.13   3
   2  -4   4 88840.2 1134.37   2
  -2   4  -4 88184.5 1086.23   1
  -2  -4  -4 88334.3 1381.06   4
  -2  -4  -4 87193.0 1407.54   6
  -2  -4  -4 88188.1 1527.88   5
  -2  -4  -5 3808.97 302.485   4
   2  -4   5 3386.01 246.699   3
   2   4   5 3613.01 253.105   3
   2   4   5 3618.55 262.808   2
   2  -4   5 3390.41 250.623   2
  -2  -4  -5 3764.76 262.212   1
  -2   4  -5 3226.79 234.083   1
  -2  -4  -5 3233.49 314.612   7
  -2  -4  -5 3284.43 316.624   5
  -2  -4  -5 4035.76 314.126   6
  -2  -4  -6 32787.0 918.396   4
   2   4   6 31966.2 806.224   3
   2  -4   6 31685.5 804.307   3
   2  -4   6 30981.5 786.878   2
  -2   4  -6 32319.7 784.437   1
  -2  -4  -6 30119.9 781.808   1
   2   4   6 31516.8 789.230   2
  -2  -4  -6 30962.3 972.896   7
  -2  -4  -6 31167.7 881.924   6
   2   4   6 30690.0 941.528   5
   2   4   7 1239.19 176.991   3
   2   4   7 1246.13 172.786   2
  -2  -4  -7 1666.04 211.227   1
   2  -4   7 1202.82 176.806   2
  -2   4  -7 1056.54 158.849   1
   2  -4   7 1520.69 191.021   3
  -2  -4  -7 1369.64 211.261   4
   2   4   7 1489.19 219.178   4
   2   4   7 1886.87 257.842   5
  -2  -4  -7 1503.77 220.945   6
  -2  -4  -7 1320.34 225.430   7
  -2   4  -8 52499.4 1140.53   1
   2  -4   8 52574.9 1183.88   3
   2   4   8 51702.5 1169.44   3
   2   4   8 52376.8 1162.04   2
  -2  -4  -8 51270.4 1163.43   1
  -2  -4  -8 56120.3 1258.68   4
   2   4   8 53247.0 1274.38   4
  -2  -4  -8 50919.1 1193.24   6
  -2  -4  -9 201.604 147.436   4
   2   4   9 85.1697 123.848   4
   2   4   9 86.6968 109.426   2
   2   4   9 193.461 122.869   3
   2  -4   9 153.499 94.1502   2
  -2  -4  -9 244.936 122.505   1
   2  -4   9-58.3022 95.2966   3
  -2   4  -9 185.477 118.869   1
  -2   4  -9 340.515 151.527   8
  -2  -4  -9 177.651 143.704   6
   2  -4  10 22986.2 863.852   2
   2  -4  10 23816.4 889.134   3
  -2   4 -10 23446.4 858.627   1
   2   4  10 24637.2 884.750   2
  -2  -4 -10 24682.6 899.098   1
   2   4  10 23271.4 875.889   3
  -2   4 -10 24877.7 913.476   8
  -2  -4 -10 24401.7 876.928   6
   2  -4  11 4185.04 392.851   3
   2   4  11 4431.75 407.322   3
   2  -4  11 4019.93 388.288   2
   2   4  11 3895.15 378.856   2
  -2   4 -11 4408.73 395.533   1
  -2  -4 -11 3939.11 384.792   1
  -2  -4 -11 4122.74 389.691   6
  -2   4 -12 5290.26 452.051   1
  -2  -4 -12 5027.27 451.576   1
   2   4  12 5069.29 456.941   2
   2  -4  12 4821.58 442.155   2
   2   4  12 4799.21 410.618   8
  -2  -4 -12 5248.52 452.000   6
  -2  -4 -13 1463.94 267.349   1
   2   4  13 1507.64 271.879   2
  -2   4 -13 1526.97 274.104   1
   2  -4  13 1145.69 222.144   2
   2   4  13 1519.30 264.625   8
  -2  -4 -13 1671.40 283.931   6
   2   4  14 5034.83 491.819   2
  -2   4 -14 5104.36 481.203   1
   2  -4  14 4902.34 488.589   2
  -2  -4 -14 5094.46 491.840   1
   2   4  14 6061.17 485.126   8
  -2  -4 -14 4794.09 466.425   6
  -2  -4 -15 1329.42 293.540   1
   2   4  15 1580.77 289.716   2
   2  -4  15 1094.37 263.466   2
   2   4  15 1363.49 253.497   8
  -2  -4 -15 1800.29 298.230   6
   2   4  16 2168.97 363.473   2
   2  -4  16 1422.83 297.557   2
   2   4  16 1462.88 284.570   8
  -2  -4 -16 2191.39 341.234   6
   2   4  17 901.944 225.966   8
   2   4  17 1211.33 288.790   2
   2   4  18 82.9882 137.572   8
   2   4  18 27.9859 191.586   2
   2   4  19 488.239 181.987   8
   2  -4  19 43.3073 193.670   2
   2   4  19-27.8200 196.250   2
   2  -4  20 76.6032 184.925   2
   2   4  20-182.000 212.582   2
  -2   5  22 548.273 256.438   8
  -2   5  21 245.182 205.077   8
  -2   5  20 454.689 238.926   8
  -2   5  19-310.560 221.850   8
  -2   5  18 155.833 158.385   8
  -2   5  17 967.843 264.968   8
  -2   5  16 37.0682 125.269   8
   2  -5 -15 7971.77 650.495   4
  -2   5  15 7632.58 628.052   8
   2  -5 -14 105.662 141.488   4
   2  -5 -13 12520.6 753.174   4
   2  -5 -13 10949.0 564.297   6
   2  -5 -12 236.412 136.125   4
   2  -5 -12 283.233 109.725   6
   2  -5 -11 20120.1 910.175   4
   2  -5 -11 18954.3 682.754   6
   2  -5 -10 737.157 186.108   4
   2  -5 -10 928.534 157.589   6
   2  -5  -9 26668.0 993.249   4
   2  -5  -9 26487.7 737.423   6
   2  -5  -8 1249.89 222.267   4
   2  -5  -8 1273.11 168.304   6
   2  -5  -7 17146.6 771.125   4
   2  -5  -7 17368.3 552.003   6
  -2   5   7 17373.9 750.381   5
  -2   5   6 1190.98 211.684   5
   2  -5  -6 1085.06 208.668   4
   2  -5  -6 937.775 136.092   6
   2  -5  -5 2646.74 304.885   4
  -2   5   5 2497.20 274.093   5
   2  -5  -5 2674.65 213.876   6
   2  -5  -5 1919.53 267.093   7
   2  -5  -4-137.511 131.338   5
  -2   5   4 185.344 124.748   5
   2  -5  -4-4.44494 80.8262   4
   2  -5  -4-164.714 163.034   7
   2  -5  -4 135.103 75.8013   6
   2  -5  -3 3908.71 352.575   4
   2  -5  -3 4198.24 377.466   7
   2  -5  -3 4077.05 330.317   5
   2  -5  -2 7408.44 469.950   4
   2  -5  -2 7905.70 505.579   7
   2  -5  -2 7266.30 427.622   5
  -2  -5   1 531.557 146.023   5
   2  -5  -1 404.165 121.877   5
   2  -5  -1 647.940 172.340   7
  -2  -5   0 14214.3 584.513   4
   2  -5   0 13801.4 649.682   7
   2  -5   0 14024.4 578.290   5
  -2  -5   0 14524.8 636.888   5
   2  -5   1 1434.81 187.725   5
  -2  -5  -1 1542.37 207.508   4
  -2  -5  -1 1117.49 200.017   5
   2  -5   1 1268.50 208.565   7
  -2  -5  -2 1100.12 188.534   5
  -2  -5  -2 1194.65 181.126   4
   2  -5   2 1076.78 162.408   5
   2  -5   2 1105.24 196.798   7
  -2  -5  -2 1031.12 206.767   7
  -2  -5  -2 1165.57 90.1987   1
   2  -5   2 1193.33 88.8900   3
   2  -5   3 2612.24 242.574   5
  -2  -5  -3 2561.17 271.949   4
  -2  -5  -3 1984.86 245.234   5
   2  -5   3 2793.62 165.788   3
  -2  -5  -3 2747.65 168.129   1
  -2  -5  -3 2478.38 299.892   7
  -2  -5  -4 11808.4 572.482   4
  -2   5  -4 11814.2 377.290   1
   2  -5   4 10915.3 376.208   3
  -2  -5  -4 11841.8 393.889   1
   2   5   4 12217.5 395.432   3
  -2  -5  -4 11905.6 648.085   7
  -2  -5  -4 12536.4 584.795   6
  -2  -5  -4 10973.5 595.958   5
  -2  -5  -5 29090.5 900.663   4
   2  -5   5 28324.7 671.009   3
  -2  -5  -5 27349.5 667.432   1
   2   5   5 26581.5 650.993   3
   2  -5   5 27568.7 678.809   2
   2   5   5 28360.3 692.078   2
  -2   5  -5 28371.9 652.645   1
  -2  -5  -5 27676.8 995.300   7
  -2  -5  -5 28508.2 883.067   6
  -2  -5  -5 28037.1 977.862   5
  -2  -5  -6 11986.7 599.311   4
   2  -5   6 10964.2 461.963   3
   2   5   6 11575.5 479.237   2
   2  -5   6 10500.4 463.104   2
   2   5   6 10770.3 457.135   3
  -2   5  -6 11047.9 450.014   1
   2   5   6 10912.0 574.401   4
  -2  -5  -6 10796.6 457.407   1
  -2  -5  -6 11350.3 661.608   7
  -2  -5  -6 10729.5 558.122   6
  -2  -5  -6 12193.6 652.500   5
  -2  -5  -7 45587.2 1208.50   4
   2   5   7 43464.5 1178.99   4
  -2  -5  -7 43492.2 995.774   1
  -2   5  -7 43257.0 957.427   1
   2   5   7 44108.9 995.598   3
   2  -5   7 42923.7 988.231   2
   2   5   7 44114.6 1005.34   2
   2  -5   7 42512.3 972.001   3
  -2  -5  -7 43242.8 1303.10   7
  -2  -5  -7 43495.0 1139.02   6
  -2  -5  -8 189.098 95.7556   1
   2   5   8 219.126 101.762   3
  -2   5  -8 437.454 132.570   1
   2   5   8 57.4471 100.445   2
   2  -5   8 160.792 107.890   3
  -2  -5  -8 150.306 123.796   4
  -2  -5  -8 257.566 139.791   6
  -2  -5  -8 331.592 152.596   7
   2  -5   9 26158.3 879.512   3
   2   5   9 27644.8 905.073   3
   2   5   9 27211.4 895.942   2
  -2  -5  -9 28070.6 909.153   1
  -2   5  -9 29176.7 897.421   1
  -2  -5  -9 28215.0 1003.89   4
  -2  -5  -9 25902.4 929.385   6
   2  -5  10 289.301 138.953   3
   2  -5  10-124.666 118.267   2
  -2  -5 -10 148.357 111.011   1
  -2   5 -10 26.2166 92.9924   1
   2   5  10-54.5183 110.070   2
  -2  -5 -10-82.1934 133.118   4
  -2  -5 -10-29.1555 101.335   6
   2   5  11 16213.1 759.102   2
  -2  -5 -11 16234.6 771.036   1
   2  -5  11 16640.0 783.903   3
   2  -5  11 16586.1 784.124   2
  -2  -5 -11 16544.9 827.187   4
  -2  -5 -11 16308.7 775.845   6
  -2  -5 -12 532.030 177.620   1
   2  -5  12 269.790 146.243   2
   2   5  12 239.905 151.702   2
  -2  -5 -12 398.446 162.387   6
   2  -5  13 16472.0 846.658   2
   2   5  13 15095.1 813.608   2
  -2  -5 -13 15853.3 812.486   6
   2  -5  14 252.966 168.270   2
   2   5  14 201.441 129.745   2
   2   5  14 116.522 109.502   8
  -2  -5 -14 185.674 150.593   6
   2   5  15 3386.35 425.899   2
   2  -5  15 2541.09 371.496   2
   2   5  15 3391.29 405.701   8
  -2  -5 -15 2958.26 385.499   6
   2  -5  16 299.471 197.331   2
   2   5  16 117.370 160.971   2
   2   5  16 528.461 207.114   8
  -2  -5 -16 255.014 180.045   6
   2  -5  17-72.5415 167.843   2
   2   5  17-74.1750 185.862   2
   2   5  17 25.3469 120.387   8
  -2  -5 -17 195.195 151.274   6
   2   5  18 616.405 213.389   8
   2  -5  18 828.584 273.242   2
   2   5  18 652.508 229.053   2
   2   5  19 210.049 222.835   2
   2  -5  19-17.6544 226.514   2
   2  -5  20 642.638 297.636   2
   2   5  20 943.922 326.813   2
  -2   6  20 150.681 204.247   8
  -2   6  19 2402.73 429.187   8
  -2   6  18 89.5462 187.863   8
  -2   6  17 1217.32 299.517   8
  -2   6  16 480.569 198.246   8
   2  -6 -15 2591.46 395.545   4
   2  -6 -14 1181.73 295.082   4
   2  -6 -14 1006.84 184.794   6
   2  -6 -13 2220.76 343.410   4
   2  -6 -13 2320.11 274.285   6
   2  -6 -12 4653.51 487.497   4
   2  -6 -12 4625.95 366.563   6
   2  -6 -11 553.855 200.857   4
   2  -6 -11 632.568 150.169   6
   2  -6 -10 8852.61 633.985   4
   2  -6 -10 7663.31 433.776   6
   2  -6  -9 2331.71 320.051   4
   2  -6  -9 2034.77 223.602   6
   2  -6  -8 13220.3 750.145   4
   2  -6  -8 13920.7 553.131   6
   2  -6  -7 1070.89 240.744   4
   2  -6  -7 1198.36 167.256   6
   2  -6  -6 6325.37 520.000   4
   2  -6  -6 7540.72 599.192   7
   2  -6  -6 6856.56 377.190   6
   2  -6  -5 3819.06 397.707   4
  -2   6   5 3441.07 150.633   2
  -2  -6   5 3424.75 150.500   2
   2  -6  -5 3755.86 418.902   7
   2  -6  -5 3350.28 266.892   6
   2  -6  -4 6143.35 487.606   4
   2  -6  -4 6506.67 534.808   7
   2  -6  -4 6340.39 476.742   5
   2  -6  -4 6577.46 363.454   6
  -2  -6   3 5471.08 440.861   5
   2  -6  -3 5513.63 458.115   4
   2  -6  -3 5091.96 471.692   7
   2  -6  -3 5187.38 421.628   5
   2  -6  -2 267.671 118.826   5
  -2  -6   2 110.495 107.849   5
   2  -6  -2 67.0689 117.193   4
   2  -6  -2 60.9780 117.190   7
   2  -6  -1 11475.1 651.401   4
  -2  -6   1 12043.6 608.802   4
   2  -6  -1 11751.6 689.031   7
   2  -6  -1 12287.9 612.756   5
  -2  -6   1 12320.8 650.540   5
  -2  -6   0 259.164 128.296   4
  -2  -6   0 275.145 124.728   5
   2  -6   0 197.481 106.655   5
   2  -6   0 68.2252 103.699   7
  -2  -6  -1 14499.7 674.831   4
   2  -6   1 14632.6 748.331   7
  -2  -6  -1 13479.1 749.013   7
   2  -6   1 14385.5 641.907   5
  -2  -6  -1 15114.6 735.077   5
   2  -6   2 4.34591 108.605   5
  -2  -6  -2 246.169 113.733   4
  -2  -6  -2 32.8641 144.846   5
  -2  -6  -2 152.773 113.171   7
  -2  -6  -3 11305.4 609.467   4
   2  -6   3 11062.7 641.193   7
  -2  -6  -3 11689.1 712.610   7
  -2  -6  -3 11336.1 657.339   5
   2  -6   3 10834.0 556.893   5
  -2  -6  -4 4037.63 381.687   4
   2  -6   4 4314.84 354.684   5
  -2  -6  -4 4178.17 437.116   7
  -2  -6  -4 4217.01 374.672   6
  -2  -6  -4 4171.76 406.874   5
  -2  -6  -5 25119.2 924.069   4
  -2  -6  -5 26574.9 1101.20   7
  -2  -6  -5 27118.3 1054.09   5
  -2  -6  -5 25274.4 903.865   6
  -2  -6  -6 13966.1 705.918   4
  -2  -6  -6 14130.8 815.901   7
  -2  -6  -6 13636.2 671.518   6
  -2  -6  -6 13289.8 763.069   5
  -2  -6  -7 20938.7 876.384   4
   2  -6   7 18980.7 649.254   2
  -2  -6  -7 21660.0 1018.19   7
  -2  -6  -7 22381.2 876.267   6
   2   6   8 1842.16 238.140   2
  -2  -6  -8 1976.66 300.001   4
  -2  -6  -8 2249.16 351.666   7
  -2  -6  -8 2008.44 286.875   6
   2   6   9 1125.09 203.263   2
  -2  -6  -9 889.772 227.404   4
  -2  -6  -9 809.938 194.224   6
   2  -6  10 7666.86 503.878   2
   2   6  10 9057.50 546.498   2
  -2  -6 -10 7574.99 577.530   4
  -2  -6 -10 8241.03 571.358   6
   2   6  11 1073.60 220.991   2
   2  -6  11 774.144 195.684   2
  -2  -6 -11 1518.11 291.653   4
  -2  -6 -11 1162.58 233.167   6
   2   6  12 3167.18 371.779   2
   2  -6  12 3931.14 403.839   2
  -2  -6 -12 2936.35 387.448   4
  -2  -6 -12 3485.14 397.098   6
   2   6  13 3111.62 388.577   2
   2  -6  13 2995.86 372.707   2
  -2  -6 -13 2347.07 334.131   6
   2   6  14 1909.43 312.811   2
   2  -6  14 1407.10 288.223   2
  -2  -6 -14 1381.05 289.821   6
   2  -6  15 3101.03 419.181   2
   2   6  15 3733.01 449.827   2
   2   6  15 3261.35 418.171   8
  -2  -6 -15 3498.24 435.871   6
   2   6  16-39.4088 157.056   2
   2  -6  16 81.6194 157.248   2
   2   6  16-25.7727 142.601   8
  -2  -6 -16 419.444 204.918   6
   2  -6  17 3619.44 487.871   2
   2   6  17 2640.14 418.799   2
   2   6  17 3126.77 440.994   8
  -2  -6 -17 3262.85 443.184   6
   2   6  18 210.728 197.515   8
   2   6  18-56.9408 189.015   2
   2  -6  18 63.9929 177.464   2
   2   6  19 3400.14 551.765   2
   2  -6  19 4079.84 575.797   2
  -2   7  18 2132.17 413.637   8
  -2   7  17 70.9160 153.133   8
   2  -7 -16 4669.65 575.653   4
   2  -7 -15 175.363 177.216   4
   2  -7 -14 2355.32 391.561   4
   2  -7 -14 2788.86 318.586   6
  -2   7  13-156.822 143.357   2
   2  -7 -13 164.444 139.319   4
   2  -7 -13-74.3904 85.7640   6
  -2   7  12 1619.90 231.793   2
   2  -7 -12 1434.86 317.555   4
   2  -7 -12 1777.92 253.257   6
  -2   7  11-91.8688 101.035   2
   2  -7 -11 17.5792 134.512   4
   2  -7 -11-17.9409 72.7776   6
  -2   7  10-59.6200 90.9750   2
   2  -7 -10 240.418 136.898   4
   2  -7 -10 196.357 101.589   6
  -2  -7   9 408.839 99.0878   2
  -2   7   9 857.721 142.398   2
   2  -7  -9 561.198 199.574   4
   2  -7  -9 786.293 157.282   6
  -2  -7   8 1091.95 140.327   2
  -2   7   8 1104.95 132.938   2
   2  -7  -8 833.324 235.635   4
   2  -7  -8 1184.66 199.033   6
  -2   7   7 452.762 76.1067   2
  -2  -7   7 492.057 72.4411   2
   2  -7  -7 908.849 235.989   4
   2  -7  -7 577.177 132.059   6
   2  -7  -6 4637.47 491.523   4
   2  -7  -6 4876.24 523.865   7
   2  -7  -6 5457.80 365.984   6
   2  -7  -5-159.255 159.492   4
   2  -7  -5-37.6308 96.2637   6
   2  -7  -5-156.372 177.619   7
   2  -7  -4 10938.4 711.875   4
  -2  -7   4 11693.7 697.297   5
   2  -7  -4 12690.2 815.197   7
   2  -7  -4 11386.7 690.358   5
   2  -7  -4 11074.5 516.321   6
   2  -7  -3 382.052 164.317   4
  -2  -7   3 609.157 201.834   5
   2  -7  -3 876.255 221.730   5
   2  -7  -3 766.827 251.441   7
   2  -7  -2 22353.6 1003.38   4
  -2  -7   2 23630.8 938.725   4
   2  -7  -2 22105.3 1056.32   7
   2  -7  -2 21973.7 925.447   5
  -2  -7   2 20709.5 931.157   5
   2  -7  -1 385.982 193.806   4
  -2  -7   1 583.502 172.450   4
   2  -7  -1 358.225 151.371   5
  -2  -7   1 206.066 157.952   5
   2  -7  -1 756.011 253.654   7
  -2  -7   0 21040.9 885.072   4
   2  -7   0 21450.3 970.121   4
   2  -7   0 20933.6 1005.61   7
  -2  -7   0 21734.3 1031.90   7
  -2  -7   0 20304.4 928.264   5
   2  -7   0 19674.7 849.125   5
  -2  -7  -1 271.705 137.604   5
  -2  -7  -1-57.1068 137.383   4
   2  -7   1 70.6771 130.911   5
  -2  -7  -1 175.599 149.407   7
   2  -7   1 417.647 202.937   7
  -2  -7  -2 22659.1 935.916   4
  -2  -7  -2 22908.4 1076.19   7
   2  -7   2 22441.7 1014.09   7
  -2  -7  -2 22151.1 995.039   5
   2  -7   2 21762.1 875.074   5
   2  -7   3 1378.06 243.288   5
  -2  -7  -3 1321.23 254.828   4
  -2  -7  -3 1594.50 305.759   5
   2  -7   3 1428.91 288.498   7
  -2  -7  -3 1245.98 283.365   7
  -2  -7  -4 6323.72 515.217   4
  -2  -7  -4 6923.55 615.473   7
   2  -7   4 6095.77 537.532   7
   2  -7   4 6436.95 476.547   5
  -2  -7  -4 6226.92 554.115   5
  -2  -7  -4 5335.18 449.278   6
  -2  -7  -5 57.5243 146.251   5
   2  -7   5 255.426 150.279   5
  -2  -7  -5-5.76916 132.474   4
   2  -7   5 62.4125 118.517   7
  -2  -7  -5 117.679 162.004   7
  -2  -7  -5 231.467 145.965   6
  -2  -7  -6 3642.13 446.894   5
   2  -7   6 3100.65 341.752   5
  -2  -7  -6 3710.48 408.076   4
  -2  -7  -6 3135.02 443.274   7
  -2  -7  -6 3449.73 373.580   6
  -2  -7  -7-207.819 178.085   7
  -2  -7  -7 69.3147 140.090   6
  -2  -7  -8 870.478 219.818   4
  -2  -7  -8 473.888 172.620   6
  -2  -7  -8 493.984 193.120   7
  -2  -7  -9 119.496 145.727   4
  -2  -7  -9-198.582 151.397   6
   2  -7  10 1616.16 239.646   2
  -2  -7 -10 1559.68 281.770   4
  -2  -7 -10 1769.61 295.352   6
   2  -7  11 346.949 164.553   2
   2   7  11 376.086 184.988   2
  -2  -7 -11 81.7592 111.634   4
  -2  -7 -11 240.649 151.652   6
  -2  -7 -12 894.484 258.705   4
  -2  -7 -12 656.146 203.824   6
  -2  -7 -13-43.9255 145.866   6
  -2  -7 -14 3388.76 435.025   6
  -2  -7 -15-133.035 172.654   6
   2   7  16 2437.30 408.784   8
  -2  -7 -16 3349.78 448.115   6
   2   7  17 136.267 220.387   8
  -2  -7 -17 381.009 252.666   6
   2  -8 -14-44.1455 155.249   4
   2  -8 -13 1951.55 376.614   4
   2  -8 -12 2026.29 381.590   4
   2  -8 -11 899.801 285.700   4
   2  -8 -10 2123.13 372.109   4
   2  -8  -9 145.015 189.694   4
   2  -8  -8 4434.24 510.611   4
   2  -8  -8 4870.80 380.865   6
   2  -8  -7 2075.40 356.423   4
   2  -8  -7 2008.51 247.859   6
  -2  -8   6 2550.40 383.104   5
   2  -8  -6 2373.46 375.384   4
   2  -8  -6 2116.30 247.900   6
   2  -8  -5 2818.52 407.147   4
  -2  -8   5 3857.48 446.265   5
   2  -8  -5 2777.05 287.577   6
   2  -8  -5 3106.88 463.852   7
   2  -8  -4 220.825 175.643   4
  -2  -8   4 94.0709 122.383   5
   2  -8  -4 277.763 127.771   6
   2  -8  -4-8.19331 144.762   7
   2  -8  -3 5549.43 548.333   4
  -2  -8   3 4402.60 470.869   5
  -2  -8   3 4369.81 460.109   4
   2  -8  -3 4927.11 575.020   7
   2  -8  -3 4233.64 460.840   5
  -2  -8   2-187.612 181.659   4
  -2  -8   2-62.3392 160.409   5
   2  -8  -2-45.3179 150.880   5
   2  -8  -2 27.4072 132.783   4
   2  -8  -2-201.667 197.644   7
  -2  -8   1 8244.04 616.183   4
   2  -8  -1 7969.09 654.812   4
  -2  -8   1 7951.71 698.305   7
   2  -8  -1 8550.27 722.201   7
  -2  -8   1 8063.64 637.630   5
   2  -8  -1 8334.27 612.700   5
   2  -8   0 233.368 127.156   5
   2  -8   0 1145.57 287.914   4
  -2  -8   0 392.719 190.889   5
  -2  -8   0 830.496 233.887   4
  -2  -8   0 818.080 258.669   7
   2  -8   0 720.400 240.617   7
  -2  -8  -1 9329.98 662.521   4
   2  -8   1 9720.03 726.477   4
   2  -8   1 8617.13 711.521   7
  -2  -8  -1 8702.99 733.996   7
   2  -8   1 7467.20 584.280   5
  -2  -8  -1 9187.96 693.887   5
  -2  -8  -2 611.474 200.858   4
  -2  -8  -2 592.230 205.575   5
   2  -8   2 512.260 146.424   5
   2  -8   2 375.711 182.763   7
  -2  -8  -2 431.570 174.766   7
  -2  -8  -3 2559.12 353.036   4
   2  -8   3 3095.43 367.490   5
  -2  -8  -3 2620.64 403.922   5
   2  -8   3 3418.98 452.572   7
  -2  -8  -3 3591.30 491.547   7
  -2  -8  -4 728.850 214.335   4
   2  -8   4 630.030 190.590   5
  -2  -8  -4 1191.21 273.452   5
   2  -8   4 590.352 230.226   7
  -2  -8  -4 644.211 241.748   7
  -2  -8  -4 519.750 184.647   6
  -2  -8  -5 1343.88 311.555   5
  -2  -8  -5 1194.91 254.281   4
   2  -8   5 1482.74 259.788   5
   2  -8   5 1706.79 326.202   7
  -2  -8  -5 2002.17 313.265   6
  -2  -8  -5 1513.55 330.479   7
  -2  -8  -6 5752.54 528.240   4
   2  -8   6 6409.61 606.381   7
  -2  -8  -6 5751.00 634.190   7
   2  -8   6 5835.43 499.622   5
  -2  -8  -6 5664.02 495.938   6
  -2  -8  -7 464.262 189.889   4
   2  -8   7 415.309 179.903   5
   2  -8   7 730.630 250.064   7
  -2  -8  -7-91.9093 186.141   7
  -2  -8  -7 523.373 186.263   6
  -2  -8  -8 2214.12 372.231   4
   2  -8   8 2336.94 328.353   5
   2  -8   8 2445.17 368.487   7
  -2  -8  -8 2182.99 390.596   7
  -2  -8  -8 2804.72 362.778   6
   2  -8   9 275.180 180.870   5
  -2  -8  -9-57.1036 132.788   4
   2  -8   9 358.433 167.712   7
  -2  -8  -9 255.341 190.566   6
  -2  -8 -10 1573.66 305.079   4
  -2  -8 -10 1451.92 283.814   6
  -2  -8 -11 805.693 245.560   4
  -2  -8 -11 427.038 185.599   6
  -2  -8 -12 2531.98 413.187   4
  -2  -8 -12 1742.10 317.388   6
  -2  -8 -13 513.912 238.270   4
  -2  -8 -13 965.122 251.993   6
   2  -9 -10 362.647 202.253   4
  -2  -9   9 3162.08 447.819   5
   2  -9  -9 2948.28 458.465   4
   2  -9  -8 276.222 193.149   4
  -2  -9   8 277.605 190.730   5
   2  -9  -7 3233.33 466.745   4
  -2  -9   7 3772.30 482.062   5
  -2  -9   6-94.5138 192.786   5
   2  -9  -6 47.4008 173.665   4
  -2  -9   5 1962.88 353.122   5
   2  -9  -5 2084.50 381.497   4
   2  -9  -5 1908.16 398.696   7
   2  -9  -4 808.488 235.072   4
  -2  -9   4 893.168 271.205   5
  -2  -9   4 1379.68 300.471   4
  -2  -9   4 729.331 275.471   7
   2  -9  -4 740.576 245.487   7
  -2  -9   3 1214.92 297.661   5
   2  -9  -3 1061.28 296.732   4
  -2  -9   3 1001.95 282.155   4
  -2  -9   3 1628.58 349.797   7
   2  -9  -3 1191.51 307.470   7
  -2  -9   2 1020.38 265.768   4
   2  -9  -2 1458.38 332.120   4
   2  -9  -2 1146.29 272.481   5
  -2  -9   2 1257.16 292.964   5
  -2  -9   2 1278.77 336.113   7
   2  -9  -2 986.764 306.466   7
  -2  -9   1 590.169 231.714   4
   2  -9  -1 336.757 217.242   4
  -2  -9   1 306.757 188.645   5
   2  -9  -1 334.436 191.668   5
  -2  -9   1 395.767 254.056   7
   2  -9  -1 46.9079 183.506   7
  -2  -9   0 209.621 142.279   4
   2  -9   0-89.4560 139.257   4
  -2  -9   0 198.660 181.551   5
   2  -9   0 152.073 146.133   5
  -2  -9   0 175.137 162.246   7
   2  -9   0 221.542 176.555   7
  -2  -9  -1 319.815 211.170   5
   2  -9   1 180.609 163.610   4
   2  -9   1 292.483 170.177   5
  -2  -9  -1 228.214 167.306   4
  -2  -9  -1 665.763 241.891   7
   2  -9   1 368.155 224.148   7
   2  -9   2 231.414 189.866   4
   2  -9   2 234.123 144.931   5
  -2  -9  -2-18.5831 189.499   5
  -2  -9  -2-60.0527 152.342   4
  -2  -9  -2-111.102 223.726   7
   2  -9   2 37.8801 176.746   7
  -2  -9  -3 1290.88 291.916   4
  -2  -9  -3 1270.24 317.454   5
   2  -9   3 1598.19 305.940   5
   2  -9   3 1826.47 367.125   7
  -2  -9  -3 1604.04 381.728   7
  -2  -9  -3 1850.16 322.963   6
  -2  -9  -4 249.633 210.441   5
  -2  -9  -4 68.3064 133.792   4
   2  -9   4-193.875 153.295   5
   2  -9   4-103.815 204.800   7
  -2  -9  -4-101.457 222.916   7
  -2  -9  -4 86.5370 126.340   6
   2  -9   5 1676.12 298.772   5
  -2  -9  -5 1380.19 301.875   4
  -2  -9  -5 1529.31 362.742   5
   2  -9   5 1188.84 311.829   7
  -2  -9  -5 1147.50 274.246   6
  -2  -9  -5 1214.44 307.139   7
   2  -9   6 93.9663 145.559   5
  -2  -9  -6 458.420 213.826   4
   2  -9   6 581.735 254.177   7
  -2  -9  -6 352.156 186.124   6
  -2  -9  -6 493.778 242.513   7
   2  -9   7 3679.81 433.697   5
  -2  -9  -7 4190.69 492.808   4
   2  -9   7 4340.22 551.474   7
  -2  -9  -7 4462.04 477.968   6
  -2  -9  -7 4672.72 633.773   7
   2  -9   8 505.607 191.879   5
  -2  -9  -8 406.205 186.828   4
  -2  -9  -9 6082.53 619.150   4
   2  -9   9 5005.63 580.838   7
  -2  -9 -10 581.891 259.361   4
   2  -9  10 229.001 222.241   7
  -2  -9 -11 2047.44 383.250   4
   2  -9  11 3423.58 501.676   7
  -2 -10   9 249.975 232.390   5
  -2 -10   8 960.138 283.347   5
  -2 -10   7 532.361 247.665   5
  -2 -10   6 2497.08 438.946   5
  -2 -10   6 2806.86 482.114   4
  -2 -10   5 359.951 229.520   4
  -2 -10   5 343.982 206.276   5
  -2 -10   4 2550.14 439.098   4
  -2 -10   4 2236.02 426.569   5
   2 -10  -4 1755.92 391.185   4
  -2 -10   3 683.557 261.074   4
   2 -10  -3 56.2434 184.841   4
  -2 -10   3 905.756 296.557   5
   2 -10  -2 470.550 234.475   4
  -2 -10   2 881.503 272.065   5
  -2 -10   2 524.669 253.091   4
  -2 -10   1 287.121 199.058   5
   2 -10  -1 46.2515 191.626   4
  -2 -10   1-32.2079 189.906   4
   2 -10  -1-104.570 161.632   5
   2 -10   0-108.407 213.133   4
  -2 -10   0 26.6376 174.449   4
  -2 -10   0 192.087 195.581   5
   2 -10   0-27.5950 157.382   5
   2 -10   1 648.989 240.223   4
  -2 -10  -1 986.606 278.491   4
  -2 -10  -1 964.428 298.876   5
   2 -10   1 317.153 206.856   5
   2 -10   1 1100.92 353.769   7
  -2 -10  -2 1704.35 350.616   4
   2 -10   2 913.998 298.940   5
   2 -10   2 977.933 321.539   7
   2 -10   3 445.678 215.957   5
  -2 -10  -3 102.265 191.600   4
   2 -10   3 381.915 254.202   7
  -2 -10  -4 1185.87 307.239   4
   2 -10   4 810.156 270.403   5
   2 -10   4 1284.48 369.205   7
   2 -10   5 463.181 204.742   5
  -2 -10  -5 632.547 238.382   4
   2 -10   5 199.171 201.809   7
  -2 -10  -6 986.222 281.515   4
   2 -10   6 1524.28 391.177   7
  -2 -10  -7 198.953 178.653   4
   2 -10   7 230.101 261.722   7
  -3   0  25 286.838 203.632   8
  -3   0  24 15.7113 165.217   8
  -3   0  23-107.530 167.494   8
  -3   0  22 128.396 188.453   8
  -3   0  21 947.460 260.858   8
  -3   0  20 10.6758 119.171   8
  -3   0  19 2290.76 342.783   8
  -3   0  18 31.2356 129.623   8
  -3   0  17 41980.1 1292.54   8
   3   0 -16 481.438 205.318   3
  -3   0  16 67.6242 123.448   8
   3   0 -15 23247.8 1004.26   3
  -3   0  15 22196.9 872.427   8
   3   0 -14-47.3844 120.462   3
  -3   0  14-47.7855 108.230   8
   3   0 -14 85.1980 74.3411   8
  -3   0  14 59.8830 97.5960   6
  -3   0  13 34833.2 1044.41   4
   3   0 -13 31731.0 1076.69   3
  -3   0  13 33258.9 1090.52   1
  -3   0  13 32771.4 976.951   8
   3   0 -13 32929.1 997.241   8
  -3   0  13 34464.0 984.182   6
  -3   0  12 4.37067 86.1200   4
   3   0 -12-67.3558 89.7351   8
  -3   0  12 125.027 111.105   8
  -3   0  12-50.7905 87.6389   6
  -3   0  11 35795.1 950.026   4
  -3   0  11 33693.3 911.013   8
   3   0 -11 33241.2 914.889   8
  -3   0  10-97.6330 82.4248   4
   3   0 -10 38.1848 94.2781   8
  -3   0  10-98.4652 89.2645   8
  -3   0   9 10269.2 455.756   4
   3   0  -9 10698.0 475.142   8
  -3   0   9 11169.4 479.677   8
  -3   0   8 0.18987 72.2275   4
   3   0  -8 45.4388 58.9135   8
  -3   0   7 3819.31 243.365   4
   3   0  -7 3433.26 241.411   8
  -3   0   6 24.1828 48.0551   4
   3   0  -6 12.0171 40.3269   8
  -3   0   5 46376.8 682.003   4
   3   0  -5 46137.9 742.287   8
  -3   0   4 53.8024 46.3147   4
   3   0  -4 12.5413 41.7854   4
   3   0  -4 4.40479 42.8430   8
   3   0  -3 1458.22 103.189   4
  -3   0   3 1087.99 90.8765   4
   3   0  -3 1057.29 113.957   8
  -3   0   3 1199.47 117.770   8
   3   0  -2 6.40505 24.3440   4
  -3   0   2 8.99576 22.9542   4
   3   0  -2 5.66314 30.4165   8
  -3   0   2 85.4493 42.8257   8
   3   0  -1 34611.8 382.775   8
  -3   0   1 34927.5 389.350   8
  -3   0   0 46.8924 42.2636   6
  -3   0  -1 77025.4 911.217   2
   3   0   1 80861.5 845.091   6
  -3   0  -1 80745.4 565.077   5
  -3   0  -1 78482.3 833.201   6
  -3   0  -2 1.47896 68.8832   2
   3   0   2-8.56023 31.7096   5
   3   0   2 6.89021 50.2732   6
  -3   0  -2 52.2616 67.4577   6
  -3   0  -3 26464.6 298.607   8
   3   0   3 26075.6 427.212   5
  -3   0  -3 26826.0 576.738   6
  -3   0  -4 8.20062 24.7457   8
   3   0   4 12.6270 28.8291   8
  -3   0  -4 64.9234 63.6672   6
   3   0   5 188936. 1140.68   8
   3   0   5 189169. 989.064   7
  -3   0  -5 189639. 1178.61   8
  -3   0  -5 186940. 1750.59   6
  -3   0  -6 32.3961 35.5202   8
   3   0   6 50.1953 43.4180   8
   3   0   6 15.0253 30.4864   7
  -3   0  -6 20.6547 88.4447   6
   3   0   7 49590.9 654.304   7
  -3   0  -7 50469.5 756.084   8
   3   0   7 50189.7 736.901   8
  -3   0  -7 50656.0 1025.14   6
  -3   0  -8-37.3753 100.186   1
  -3   0  -8-12.0681 52.4847   8
   3   0   8 78.3770 63.9387   8
  -3   0  -8 51.7093 72.8223   6
   3   0   8 92.1727 55.0111   7
  -3   0  -9 66425.8 1429.49   1
   3   0   9 64665.9 1426.45   3
   3   0   9 69913.4 1020.93   8
  -3   0  -9 66436.3 1030.79   8
   3   0  10-46.7629 103.691   3
  -3   0 -10 49.1894 94.7225   1
   3   0  10 88.2371 68.9609   8
  -3   0 -10-3.17766 53.4941   8
   3   0  10-34.9359 98.2145   6
  -3   0 -11 16396.8 779.932   1
   3   0  11 16790.8 807.368   3
  -3   0 -11 16219.8 578.688   8
   3   0  11 16908.5 569.892   8
   3   0  11 16928.7 751.358   6
  -3   0 -12-109.059 161.065   1
   3   0  12 7.97949 70.2626   8
   3   0  12-21.3513 59.0812   7
  -3   0 -13 7922.84 595.430   1
   3   0  13 8131.69 443.606   8
   3   0  13 7420.19 380.088   7
   3   0  14 85.9810 88.8072   8
   3   0  14-70.7441 90.0565   7
  -3   0 -15 1316.96 293.487   1
   3   0  15 814.966 164.823   8
   3   0  15 1081.82 171.353   7
  -3   0 -16 52.8593 159.003   1
   3   0  16 39.4643 107.172   8
   3   0  16 35.2814 79.3497   7
   3   0  17 2038.40 376.129   2
  -3   0 -17 1821.20 351.405   1
   3   0  17 2076.25 279.279   8
  -3   0 -18-181.940 203.048   1
   3   0  18-196.070 235.406   2
   3   0  18 165.179 142.080   8
  -3   0 -19 9231.70 802.642   1
   3   0  19 9372.11 825.128   2
  -3   0 -20-196.547 147.780   1
   3   0  20 44.4368 183.456   2
  -3   1  25 2683.17 463.832   8
  -3  -1  24 441.511 231.820   8
  -3   1  24 472.938 229.885   8
  -3   1  23 1796.18 347.770   8
  -3  -1  23 2576.53 421.954   8
  -3   1  22 433.317 213.668   8
  -3  -1  22 295.879 159.453   8
  -3   1  21 2081.27 362.520   8
  -3  -1  21 2863.18 408.066   8
  -3   1  20 1775.10 324.184   8
  -3  -1  20 3049.04 410.572   8
  -3   1  19 5552.29 518.155   8
  -3  -1  19 7246.98 590.863   8
  -3  -1  18 2345.69 334.464   8
  -3   1  18 2860.43 366.549   8
  -3   1  17 2161.46 320.635   8
  -3  -1  17 1945.22 295.494   8
   3   1 -16 14039.1 826.473   3
   3  -1 -16 14621.0 844.633   3
  -3  -1  16 14005.5 727.198   8
  -3   1  16 14039.6 734.912   8
   3   1 -15 5038.93 470.937   3
   3  -1 -15 4914.53 474.091   3
  -3   1  15 6096.50 465.610   8
  -3  -1  15 5015.29 432.051   8
  -3   1  15 5599.69 439.711   6
   3   1 -14 11193.0 672.616   3
   3  -1 -14 11693.1 688.795   3
   3   1 -14 11934.8 650.227   8
  -3   1  14 10964.3 605.247   8
  -3  -1  14 11836.2 626.560   8
  -3   1  14 11192.1 587.810   6
  -3   1  13 288.867 109.184   4
   3  -1 -13 232.098 125.033   3
   3   1 -13 75.2893 119.998   3
  -3  -1  13 235.590 119.713   1
  -3   1  13 40.5809 94.9809   1
  -3  -1  13 354.696 128.039   8
  -3   1  13 169.176 102.870   8
   3   1 -13 338.185 133.305   8
  -3   1  13 264.497 101.675   6
  -3   1  12 33096.0 1015.25   4
   3   1 -12 32000.7 1032.06   3
  -3  -1  12 33132.0 1036.90   1
  -3   1  12 33119.7 1040.24   1
   3  -1 -12 32810.1 1047.69   3
  -3   1  12 34328.6 975.349   8
   3   1 -12 33600.9 979.198   8
  -3  -1  12 33459.9 952.863   8
  -3   1  12 32709.0 888.269   6
   3   1 -11 21612.4 804.484   3
  -3   1  11 20801.1 789.212   1
  -3  -1  11 21670.0 804.521   1
   3  -1 -11 21324.6 805.220   3
  -3   1  11 21660.2 745.331   8
   3   1 -11 22112.9 765.666   8
  -3  -1  11 21875.8 739.673   8
  -3   1  11 21924.2 682.603   6
  -3   1  10 25896.6 780.003   8
  -3  -1  10 25575.8 765.087   8
   3   1 -10 25679.7 782.297   8
  -3   1  10 27304.5 707.588   6
  -3  -1   9 16576.7 620.529   1
   3   1  -9 17902.4 651.655   3
  -3   1   9 17264.6 635.734   1
  -3   1   9 16614.7 592.593   8
   3   1  -9 16658.6 604.426   8
  -3   1   9 16855.7 522.142   6
   3  -1  -8 14227.5 511.403   4
  -3  -1   8 14592.5 545.112   1
   3  -1  -8 14229.3 545.760   3
   3   1  -8 13819.7 533.662   3
  -3   1   8 14376.2 542.891   1
   3   1  -8 14565.7 532.519   8
  -3   1   8 14300.2 439.013   6
   3  -1  -7 12456.5 453.798   4
  -3   1   7 12446.0 449.957   4
   3   1  -7 13042.9 470.813   8
  -3   1   7 12823.9 379.094   6
   3  -1  -6 31565.1 671.593   4
  -3   1   6 30327.7 665.058   4
   3   1  -6 30912.3 674.951   8
   3  -1  -5 16570.5 457.250   4
  -3   1   5 16763.1 468.904   4
   3   1  -5 17419.3 475.833   8
  -3   1   4 222.633 68.2275   4
   3  -1  -4 89.2462 56.4438   4
   3   1  -4 231.419 66.4641   8
  -3   1   3 65993.0 792.864   4
   3  -1  -3 67689.1 813.815   4
  -3  -1   3 67096.3 792.529   8
   3   1  -3 68904.8 797.690   8
   3  -1  -2 88.0034 51.2162   4
   3   1  -2 171.248 54.7123   8
  -3   1   1 20303.2 249.378   6
   3  -1  -1 20185.2 256.986   6
  -3   1   0 101.431 33.7868   6
  -3   1   0 25.2534 41.6053   7
   3  -1   0 204.309 43.0256   6
   3   1   1 10287.1 228.079   4
  -3   1  -1 10117.6 333.419   2
  -3  -1  -1 10634.9 344.214   2
  -3   1  -1 10115.3 209.598   7
   3  -1   1 10210.0 276.247   6
  -3   1  -1 9931.76 268.990   6
  -3  -1  -1 9779.54 342.283   6
  -3  -1  -1 9981.90 296.580   5
   3   1   2 262410. 1377.57   4
  -3  -1  -2 260612. 1794.20   2
   3   1   2 257234. 1814.88   2
   3  -1   2 247848. 1787.21   2
  -3   1  -2 260543. 1788.52   2
   3  -1   2 264085. 924.741   7
  -3  -1  -2 255506. 1573.63   5
  -3   1  -2 261665. 1536.74   6
  -3  -1  -2 264902. 1821.88   6
   3   1   2 257567. 1567.39   5
   3  -1   2 259755. 1571.68   6
   3   1   3 20350.6 447.583   4
   3  -1   3 19614.9 546.083   2
   3   1   3 20913.5 556.887   2
  -3  -1  -3 21144.1 418.503   7
  -3  -1  -3 19558.5 536.017   6
  -3  -1  -3 20465.2 473.022   5
   3  -1   3 20746.0 491.389   6
   3   1   3 21073.7 482.330   5
  -3   1  -3 20529.6 487.618   6
   3   1   4 94769.1 1121.70   4
   3  -1   4 104547. 1334.32   2
   3   1   4 101630. 1317.79   2
  -3   1  -4 100462. 937.111   8
  -3  -1  -4 99750.0 968.459   7
   3   1   4 102878. 1124.59   5
  -3  -1  -4 103621. 1281.06   6
   3  -1   4 102780. 1196.94   6
   3   1   5 116.633 57.1523   5
   3  -1   5 67.1407 71.8958   2
   3   1   5 41.2976 71.5129   2
  -3   1  -5 168.609 56.2925   8
   3   1   5 131.833 47.5271   8
  -3  -1  -5 176.063 92.0247   6
   3  -1   5 105.559 71.6415   6
   3   1   6 58338.4 1122.77   2
   3  -1   6 59048.9 1140.77   2
  -3   1  -6 59228.7 829.997   8
   3   1   6 59224.2 761.443   8
   3   1   6 59280.4 812.669   7
  -3  -1  -6 56821.6 1062.82   6
   3   1   6 58067.7 974.641   5
   3  -1   6 57620.5 1053.54   6
   3   1   7 868.288 144.410   4
   3   1   7 1012.31 148.719   5
   3   1   7 967.688 121.912   7
   3   1   7 914.297 113.229   8
  -3   1  -7 762.830 103.561   8
  -3  -1  -7 938.692 162.454   6
   3   1   8 44014.7 1120.69   3
  -3   1  -8 42437.8 1073.77   1
  -3  -1  -8 43818.5 1099.03   1
   3   1   8 42771.0 763.600   8
   3   1   8 43224.0 778.876   7
  -3   1  -8 42154.3 807.545   8
   3   1   8 43165.6 945.913   5
  -3  -1  -8 43306.1 1017.78   6
   3   1   9 6008.09 398.659   4
   3   1   9 5121.01 408.869   3
  -3   1  -9 5507.29 414.826   1
  -3  -1  -9 5337.31 412.926   1
   3  -1   9 5116.27 404.182   3
   3   1   9 5232.03 290.626   8
   3   1   9 5083.22 285.057   7
  -3   1  -9 5115.30 304.217   8
  -3  -1  -9 5131.74 369.807   6
   3   1   9 5674.86 406.515   6
   3   1  10 9769.36 536.160   4
  -3  -1 -10 9607.03 576.025   1
   3   1  10 11136.3 628.688   3
   3  -1  10 10210.5 601.217   3
  -3   1 -10 10076.4 581.317   1
  -3   1 -10 10005.6 446.410   8
   3   1  10 9607.01 411.049   7
   3   1  10 9827.47 413.176   8
   3  -1  10 10259.8 558.977   6
  -3  -1 -10 10281.2 553.255   6
   3   1  10 9318.92 542.750   6
   3   1  11 25470.8 902.637   4
  -3  -1 -11 25790.9 985.058   1
   3  -1  11 24236.0 974.197   3
  -3   1 -11 22955.9 916.788   1
   3   1  11 24618.4 977.219   3
   3   1  11 24366.3 685.560   8
  -3   1 -11 23633.2 725.396   8
   3   1  11 24201.6 680.779   7
  -3  -1 -11 24767.0 886.045   6
   3   1  11 23306.7 892.823   6
  -3  -1 -12 3946.01 401.949   1
  -3   1 -12 4013.12 413.198   1
   3   1  12 4014.08 296.344   8
   3   1  12 3826.71 287.316   7
  -3   1 -12 3870.82 317.315   8
  -3  -1 -13 10358.9 682.067   1
  -3   1 -13 10297.9 682.438   1
   3   1  13 10460.0 498.957   8
   3   1  13 9984.51 480.644   7
  -3   1 -13 9152.69 504.134   8
  -3  -1 -14 168.155 132.540   1
  -3   1 -14 130.767 105.552   1
   3   1  14 117.823 88.4685   8
   3   1  14 182.144 103.186   7
  -3   1 -14 52.5704 78.7895   8
  -3  -1 -15 8396.21 664.678   1
  -3   1 -15 8183.18 651.996   1
  -3   1 -15 7599.82 496.736   8
   3   1  15 8009.53 475.881   8
   3   1  15 7645.37 455.636   7
   3   1  16 2779.20 400.068   2
  -3   1 -16 2666.14 388.221   1
  -3  -1 -16 3398.61 448.815   1
   3  -1  16 2321.21 378.559   2
   3   1  16 2825.14 292.008   7
   3   1  16 2694.92 293.329   8
  -3   1 -16 2854.92 332.250   8
  -3   1 -17 9364.46 748.857   1
   3  -1  17 10523.5 802.140   2
   3   1  17 9402.16 771.217   2
  -3  -1 -17 9348.63 754.561   1
   3   1  17 8999.69 546.621   8
  -3  -1 -18 4699.41 566.713   1
  -3   1 -18 4046.89 521.391   1
   3  -1  18 4917.47 569.470   2
   3   1  18 4098.38 530.519   2
   3   1  18 4818.23 420.495   8
  -3   1 -19 2521.87 430.787   1
  -3  -1 -19 2323.63 437.033   1
   3  -1  19 1670.31 377.443   2
   3   1  19 2001.93 423.814   2
   3   1  19 2139.17 294.003   8
  -3  -1 -20 2278.39 429.697   1
  -3   1 -20 2278.87 430.775   1
   3   1  20 2500.29 471.405   2
   3  -1  20 1805.43 416.646   2
  -3   2  25 314.176 238.969   8
  -3   2  24 5546.06 621.227   8
  -3   2  23 258.567 179.066   8
  -3   2  22 10734.0 798.549   8
  -3   2  21-82.1447 126.945   8
  -3   2  20 6592.18 594.496   8
  -3   2  19-164.019 137.036   8
  -3   2  18 4852.58 486.170   8
  -3   2  17 2570.63 352.392   8
  -3  -2  17 2292.42 322.713   8
   3  -2 -16 608.120 174.702   3
  -3   2  16 617.840 174.387   8
  -3  -2  16 539.927 169.639   8
   3   2 -15 32.9655 116.048   3
   3  -2 -15 72.4881 120.165   3
  -3  -2  15 11.8639 116.419   8
  -3   2  15 177.671 126.599   8
  -3   2  15 57.2447 107.907   6
   3  -2 -14-115.353 124.986   3
   3   2 -14-166.232 161.902   3
  -3   2  14-83.3888 107.712   8
  -3  -2  14 52.2913 106.951   8
  -3   2  14-152.064 121.379   6
   3  -2 -13 2906.37 335.004   3
  -3   2  13 3186.91 341.550   1
  -3  -2  13 3207.36 339.896   1
   3   2 -13 2557.99 314.425   3
  -3  -2  13 3080.73 334.531   8
   3   2 -13 3078.59 328.653   8
  -3   2  13 2686.08 308.151   8
  -3   2  13 2844.69 286.646   6
  -3   2  12 17167.4 745.385   4
   3   2 -12 18039.0 770.748   3
  -3   2  12 18241.4 780.025   1
  -3  -2  12 17832.5 758.036   1
   3  -2 -12 18859.2 798.242   3
  -3  -2  12 19402.3 759.008   8
   3   2 -12 18769.9 764.863   8
  -3   2  12 17324.6 729.392   8
  -3   2  12 18152.2 663.587   6
  -3   2  11 28878.5 933.313   1
  -3  -2  11 28397.7 916.526   1
   3  -2 -11 27163.8 918.307   3
   3   2 -11 27266.9 903.488   3
  -3   2  11 29094.9 899.228   8
   3   2 -11 28120.0 899.410   8
  -3  -2  11 29381.8 896.756   8
  -3   2  11 28418.1 774.562   6
   3  -2 -10 35878.8 949.723   4
  -3   2  10 35544.7 976.408   1
   3   2 -10 37180.1 990.498   3
  -3  -2  10 36362.2 956.852   8
   3   2 -10 37586.5 986.689   8
  -3   2  10 35827.3 960.376   8
  -3   2  10 35263.1 803.202   6
   3  -2  -9 17327.2 643.683   4
   3   2  -9 17652.0 647.183   3
  -3  -2   9 18541.3 656.434   1
  -3   2   9 18669.9 662.805   1
   3   2  -9 18495.2 667.454   8
  -3   2   9 18549.5 663.313   8
  -3   2   9 17922.1 529.466   6
   3  -2  -8 72610.2 1238.42   4
  -3   2   8 71388.9 1221.09   1
   3  -2  -8 71076.6 1221.58   3
  -3  -2   8 71221.1 1200.57   1
   3   2  -8 72981.1 1224.34   3
   3   2  -8 74021.6 1269.09   8
  -3   2   8 72710.6 969.716   6
   3  -2  -7 9074.80 427.507   4
  -3   2   7 8430.47 395.022   1
   3   2  -7 9383.39 432.809   8
  -3   2   7 8916.54 308.236   6
   3  -2  -6 49686.4 944.134   4
   3   2  -6 49299.7 947.172   8
  -3   2   6 49522.7 635.841   6
   3  -2  -5 96.0534 64.8916   4
   3   2  -5 237.566 81.7238   8
  -3   2   5 199.470 43.5058   6
   3  -2  -4 122723. 1395.21   4
  -3   2   4 121998. 1395.75   7
   3   2  -4 122290. 1342.12   8
   3  -2  -3 6669.77 313.778   4
  -3   2   3 6793.74 320.413   7
  -3   2   3 6210.52 261.203   5
  -3   2   2 53035.4 843.414   7
  -3   2   2 51973.7 680.141   5
  -3   2   1 56917.6 811.421   7
   3  -2  -1 55602.7 811.301   7
  -3   2   1 55319.3 624.646   5
  -3  -2   0 109195. 880.296   4
   3  -2   0 107023. 1083.21   7
   3  -2   0 106383. 807.512   5
  -3  -2  -1 133.524 63.6739   5
  -3  -2  -1 43.9389 39.2237   4
   3   2   1 69.0012 44.6584   4
   3  -2   1 65.7999 32.3173   5
  -3  -2  -1 203.643 66.7235   2
  -3   2  -1 124.276 62.7083   2
   3  -2   1-4.21746 42.9888   7
   3   2   2 4778.31 223.274   4
  -3  -2  -2 4691.88 216.178   4
  -3  -2  -2 4890.68 253.114   2
  -3   2  -2 5011.59 244.966   2
   3  -2   2 4533.40 205.192   7
  -3  -2  -2 4592.51 260.561   5
  -3  -2  -2 4505.24 276.887   6
   3  -2   2 5170.81 230.157   6
  -3  -2  -3 5352.62 252.835   4
   3   2   3 5340.68 252.360   4
   3  -2   3 5062.46 290.050   2
   3   2   3 5006.55 281.007   2
  -3  -2  -3 5272.15 277.494   7
   3  -2   3 5260.49 257.393   6
  -3  -2  -3 5156.05 288.944   5
   3   2   3 5272.42 286.429   5
  -3  -2  -3 5151.32 301.955   6
   3   2   4 648.954 105.178   4
  -3  -2  -4 590.281 112.102   5
   3   2   4 500.684 102.348   5
   3  -2   4 459.980 111.723   2
   3   2   4 643.462 129.320   2
  -3  -2  -4 758.797 116.904   7
  -3  -2  -4 608.516 127.597   6
   3  -2   4 380.943 88.6509   6
   3  -2   5 18.1317 72.4914   2
   3   2   5 34.9885 69.5676   2
   3   2   5 60.6355 61.0161   4
   3   2   5 157.999 70.6283   5
   3   2   5 90.4440 79.0600   6
  -3  -2  -5 126.383 68.1155   7
  -3  -2  -5-15.9332 75.0608   6
   3  -2   5 53.1963 59.7095   6
   3   2   6 27829.4 718.182   4
   3  -2   6 26131.9 763.730   2
   3   2   6 26502.6 765.981   2
  -3  -2  -6 26572.8 672.491   7
  -3   2  -6 26332.3 653.253   8
  -3  -2  -6 27697.1 776.961   6
   3   2   6 26546.2 738.035   5
   3  -2   6 26186.7 734.150   6
   3   2   6 27674.2 795.989   6
  -3   2  -7 8304.34 452.808   1
  -3  -2  -7 8005.41 454.411   1
   3   2   7 9636.22 488.371   2
  -3   2  -7 8558.69 395.176   8
  -3  -2  -7 8944.95 467.840   6
   3   2   7 8623.82 464.291   6
   3  -2   8 15988.1 677.871   3
  -3  -2  -8 15698.1 666.601   1
   3   2   8 14671.5 642.464   2
  -3   2  -8 15611.9 648.808   1
   3   2   8 14488.4 643.827   3
  -3   2  -8 15011.9 537.801   8
   3   2   8 15520.3 509.142   8
  -3  -2  -8 15668.6 631.139   6
   3  -2   8 14897.9 630.670   6
   3   2   8 15024.1 645.204   6
   3   2   9 1322.72 204.952   5
   3   2   9 1615.37 216.099   4
   3   2   9 1304.97 208.525   3
   3  -2   9 1558.38 225.835   3
  -3  -2  -9 1172.63 204.876   1
   3  -2   9 1156.17 187.636   2
   3   2   9 1055.01 187.524   2
  -3   2  -9 1318.63 214.846   1
   3   2   9 1331.90 169.420   8
  -3   2  -9 1304.32 179.913   8
  -3  -2  -9 1431.19 218.328   6
   3   2   9 1340.52 215.341   6
   3  -2   9 1037.32 178.363   6
   3   2  10 45760.4 1169.23   4
   3   2  10 45253.2 1260.52   3
   3  -2  10 45080.4 1233.71   2
   3   2  10 45264.9 1234.34   2
  -3   2 -10 45517.8 1224.41   1
  -3  -2 -10 45404.2 1246.33   1
   3  -2  10 46221.4 1264.86   3
   3   2  10 45823.8 1008.69   7
  -3   2 -10 45079.3 1036.01   8
   3   2  10 44837.2 950.972   8
  -3  -2 -10 44839.1 1162.40   6
   3  -2  10 44316.8 1188.79   6
   3   2  10 48093.6 1181.84   5
   3   2  10 44913.0 1208.22   6
   3   2  11 3366.72 342.306   4
  -3  -2 -11 2976.25 350.775   1
   3  -2  11 3080.47 358.229   3
   3   2  11 2757.58 330.516   2
  -3   2 -11 3321.17 361.028   1
  -3   2 -11 3200.36 290.888   8
   3   2  11 3335.59 288.870   7
   3   2  11 3156.31 270.597   8
   3   2  11 3189.87 328.881   5
  -3  -2 -11 2776.73 309.448   6
   3   2  12 25985.8 1027.08   2
  -3   2 -12 24504.7 990.210   1
  -3  -2 -12 25377.3 1027.51   1
   3   2  12 24802.5 768.547   8
  -3   2 -12 25082.7 848.206   8
   3   2  12 24019.5 782.159   7
  -3  -2 -12 25467.7 944.806   6
  -3  -2 -13 6542.77 547.495   1
   3   2  13 6006.37 524.249   2
  -3   2 -13 6489.01 537.783   1
   3  -2  13 6990.00 568.983   2
   3   2  13 6295.76 407.725   8
  -3   2 -13 6025.75 442.213   8
   3   2  13 6827.36 437.265   7
  -3  -2 -13 6905.30 526.448   6
   3  -2  14 37382.3 1345.80   2
   3   2  14 37955.0 1352.14   2
  -3   2 -14 39769.0 1370.33   1
  -3  -2 -14 37701.5 1358.46   1
   3   2  14 35736.2 998.070   8
  -3   2 -14 37484.8 1130.37   8
   3   2  14 36231.4 1025.21   7
  -3  -2 -14 37550.8 1245.86   6
  -3   2 -15 425.153 206.319   1
  -3  -2 -15 656.826 243.839   1
   3  -2  15 274.182 145.532   2
   3   2  15 205.708 163.834   2
  -3   2 -15 344.726 160.339   8
   3   2  15 290.784 145.617   7
   3   2  15 653.020 166.706   8
   3  -2  16 15884.2 946.746   2
   3   2  16 15294.1 943.617   2
  -3   2 -16 15098.4 914.516   1
  -3  -2 -16 14432.8 910.152   1
   3   2  16 16760.0 748.309   7
   3   2  16 13184.7 653.083   8
  -3   2 -17 329.953 186.560   1
  -3  -2 -17 26.2000 138.542   1
   3  -2  17 114.662 165.658   2
   3   2  17 186.852 124.287   8
   3  -2  18 6234.70 666.158   2
  -3  -2 -18 6127.95 643.554   1
  -3   2 -18 5744.24 611.530   1
   3   2  18 6060.58 648.834   2
   3   2  18 5818.81 465.635   8
  -3  -2 -19 277.917 199.147   1
   3  -2  19-59.3659 219.893   2
   3   2  19-29.4459 198.315   2
   3   2  19 570.315 188.959   8
   3   2  20 1597.47 365.735   2
   3  -2  20 1374.83 360.010   2
  -3   3  24-139.090 210.983   8
  -3   3  23 5089.25 610.363   8
  -3   3  22 394.327 326.457   8
  -3   3  21 7279.08 666.178   8
  -3   3  20 1865.36 347.327   8
  -3   3  19 5629.29 560.508   8
  -3   3  18 2128.16 357.735   8
  -3   3  17 5594.53 528.656   8
  -3   3  16 2681.28 352.980   8
  -3   3  15 192.590 105.486   8
  -3   3  15 215.134 110.949   6
   3   3 -14 3413.18 373.451   3
   3  -3 -14 3629.51 403.204   3
  -3   3  14 3764.87 393.959   8
  -3   3  14 4112.59 362.411   6
   3  -3 -13 5437.68 451.841   4
  -3   3  13 5570.93 458.869   1
   3   3 -13 5459.01 451.242   3
   3  -3 -13 5144.78 447.599   3
  -3  -3  13 5409.08 442.667   1
  -3   3  13 5546.85 452.534   8
  -3   3  13 5899.00 411.603   6
   3  -3 -12 5801.88 452.777   4
  -3   3  12 5185.66 420.490   1
   3   3 -12 5138.42 422.339   3
  -3  -3  12 5302.69 421.341   1
   3  -3 -12 4530.55 397.178   3
  -3   3  12 5646.05 446.256   8
  -3   3  12 5623.80 464.913   7
  -3   3  12 5185.44 362.470   6
   3  -3 -11 16057.5 716.043   4
  -3   3  11 15033.8 711.113   4
   3  -3 -11 15966.8 705.422   3
  -3  -3  11 15019.9 676.170   1
  -3   3  11 17044.3 724.815   1
   3   3 -11 16548.9 708.643   3
  -3   3  11 15812.4 730.091   7
   3   3 -11 16857.6 737.923   8
  -3   3  11 15678.8 584.681   6
  -3   3  10 216.451 105.176   4
   3  -3 -10 88.2883 91.4139   4
   3   3 -10 80.1708 83.2342   3
  -3   3  10 10.7165 82.6866   1
   3   3 -10-26.5347 77.5851   8
  -3   3  10-21.8769 117.294   7
  -3   3  10 0.20464 62.0845   6
   3  -3  -9 63366.3 1329.59   4
   3   3  -9 59126.5 1183.38   3
  -3   3   9 59958.0 1214.96   1
  -3   3   9 62699.2 1370.56   7
   3   3  -9 63363.8 1338.70   8
  -3   3   9 60930.8 985.392   6
   3  -3  -8 6220.27 403.835   4
  -3   3   8 6115.86 364.618   1
  -3  -3   8 7063.27 384.666   1
   3  -3  -8 7089.07 396.265   3
   3   3  -8 6731.26 376.948   3
  -3   3   8 7113.80 449.384   7
   3   3  -8 6680.67 426.567   8
  -3   3   8 7106.16 315.327   6
  -3   3   8 6888.65 421.116   5
   3  -3  -8 6999.22 295.466   6
   3  -3  -7 18227.1 660.308   4
   3   3  -7 18178.6 573.962   3
  -3  -3   7 19486.1 589.984   1
  -3   3   7 18548.9 583.159   1
   3  -3  -7 19329.8 601.221   3
  -3   3   7 20485.1 735.091   7
   3   3  -7 20095.0 698.550   8
  -3   3   7 19146.9 472.980   6
  -3   3   7 19562.7 666.750   5
   3  -3  -7 19722.7 447.542   6
   3  -3  -6 208.081 93.8807   4
  -3   3   6 432.377 114.178   5
  -3   3   6 328.953 81.3702   1
   3   3  -6 739.170 139.408   8
  -3   3   6 504.134 131.759   7
   3  -3  -6 361.189 60.8614   6
   3  -3  -5 33421.5 866.830   4
  -3   3   5 34702.8 881.019   7
   3  -3  -5 33359.9 468.077   6
  -3   3   5 33723.6 787.726   5
  -3   3   4 13.4667 59.2008   5
   3  -3  -4 161.680 90.8966   4
  -3   3   4 107.576 77.1867   7
   3  -3  -4 25.5500 28.5447   6
   3  -3  -3 44301.2 925.466   4
  -3   3   3 43323.4 921.500   7
  -3   3   3 44244.2 800.957   5
   3  -3  -2 1133.56 126.474   5
  -3   3   2 1096.60 126.680   5
  -3   3   2 1124.71 150.061   7
   3  -3  -2 941.188 137.271   7
   3  -3  -1 26609.7 695.362   7
   3  -3  -1 26944.9 570.989   5
  -3  -3   0 11625.6 454.123   5
  -3  -3   0 11583.4 373.081   4
  -3   3   0 10848.2 311.131   2
  -3  -3   0 11067.3 330.075   2
   3  -3   0 11059.6 431.891   7
   3  -3   0 10910.8 345.656   5
  -3  -3  -1 26673.3 589.663   4
  -3   3  -1 27059.5 515.076   2
  -3  -3  -1 26721.4 536.225   2
   3  -3   1 27687.8 664.413   7
  -3  -3  -1 26704.6 710.280   5
   3  -3   1 26566.9 523.143   5
   3   3   2 2442.41 186.113   4
  -3  -3  -2 1860.93 170.033   4
   3  -3   2 2200.21 184.488   7
  -3  -3  -2 2404.63 230.872   5
   3   3   3 4505.97 267.443   4
  -3  -3  -3 3922.34 260.623   4
   3  -3   3 4168.92 261.422   2
   3   3   3 4220.16 264.617   2
  -3  -3  -3 3622.44 280.738   7
  -3  -3  -3 4333.38 309.124   5
  -3  -3  -3 4466.87 317.191   6
  -3  -3  -4 29858.8 706.532   4
   3   3   4 29352.0 721.374   4
   3  -3   4 29667.3 724.662   2
   3   3   4 29022.4 708.764   2
  -3  -3  -4 30291.2 795.484   7
  -3  -3  -4 29574.4 792.596   6
  -3  -3  -4 31918.2 837.222   5
   3  -3   5 401.858 111.158   2
   3   3   5 232.202 99.1453   2
  -3  -3  -5 161.564 96.0315   5
   3   3   5 69.2939 58.3715   4
  -3  -3  -5 365.745 102.632   4
  -3  -3  -5 114.994 74.8338   6
  -3   3  -6 24354.2 719.329   1
   3   3   6 24001.8 734.911   2
   3  -3   6 23084.3 725.467   2
  -3  -3  -6 23506.4 723.935   1
  -3  -3  -6 24988.1 716.952   4
  -3  -3  -6 23604.6 757.167   6
   3   3   6 23931.9 779.633   5
   3   3   7 6329.05 400.833   2
  -3   3  -7 6644.94 402.087   1
  -3  -3  -7 6897.30 421.172   1
   3  -3   7 6799.40 418.598   3
   3   3   7 6252.58 407.129   3
   3   3   7 6225.70 410.604   5
  -3  -3  -7 7158.05 432.982   6
   3  -3   7 6905.16 413.929   6
   3   3   8 3429.27 304.656   4
   3   3   8 3822.69 340.353   3
   3  -3   8 3715.38 334.485   3
  -3   3  -8 4016.07 337.457   1
   3   3   8 4169.65 345.168   2
  -3  -3  -8 4252.98 354.775   1
  -3   3  -8 4171.81 324.727   8
   3  -3   8 4129.61 339.378   6
  -3  -3  -8 4091.02 349.295   6
   3   3   8 3805.04 335.501   5
   3   3   8 4415.84 369.010   6
   3   3   9 54534.2 1256.43   4
   3  -3   9 51717.9 1291.70   2
   3  -3   9 53613.1 1307.53   3
   3   3   9 54957.7 1298.97   2
  -3   3  -9 54332.6 1291.18   1
  -3  -3  -9 52801.1 1302.14   1
   3   3   9 54427.4 1324.09   3
  -3   3  -9 53047.5 1176.51   8
  -3  -3  -9 54721.6 1278.53   6
   3   3   9 53777.7 1286.48   5
   3  -3   9 56092.9 1303.55   6
   3   3   9 52557.2 1305.18   6
   3   3  10 6071.09 449.483   4
   3  -3  10 6774.88 497.266   2
   3   3  10 7173.83 502.184   2
  -3   3 -10 6604.50 479.390   1
  -3  -3 -10 6482.87 479.810   1
   3   3  10 6781.29 496.748   3
   3  -3  10 6864.03 501.271   3
  -3   3 -10 6686.47 440.285   8
   3   3  10 6580.91 406.520   8
   3   3  10 7194.53 509.255   6
  -3  -3 -10 5812.68 442.727   6
   3  -3  11 29526.5 1059.62   2
   3   3  11 29035.9 1055.29   2
  -3   3 -11 30439.0 1061.15   1
  -3  -3 -11 29464.5 1063.42   1
   3   3  11 27916.9 853.445   8
  -3   3 -11 30153.4 955.084   8
  -3  -3 -11 28987.4 1005.09   6
   3  -3  12 8636.91 602.137   2
   3   3  12 7777.47 580.580   2
  -3  -3 -12 8199.63 591.720   1
  -3   3 -12 8240.95 576.941   1
  -3   3 -12 7301.32 494.220   8
   3   3  12 7823.46 472.429   8
  -3  -3 -12 7698.71 543.724   6
   3  -3  13 18436.1 912.671   2
   3   3  13 17691.5 895.653   2
  -3   3 -13 17176.3 865.002   1
  -3  -3 -13 17042.7 889.638   1
   3   3  13 19199.8 756.918   8
  -3   3 -13 16507.9 780.161   8
  -3  -3 -13 16240.3 807.166   6
  -3  -3 -14 526.092 182.971   1
  -3   3 -14 552.127 194.200   1
   3  -3  14 423.200 172.040   2
   3   3  14 576.015 190.308   2
   3   3  14 588.467 149.786   8
  -3  -3 -14 826.607 226.764   6
  -3   3 -15 8977.41 679.127   1
   3   3  15 9583.22 726.144   2
  -3  -3 -15 9195.44 712.574   1
   3  -3  15 10367.6 745.210   2
   3   3  15 9061.22 558.024   8
  -3  -3 -15 9699.28 671.887   6
  -3  -3 -16 928.133 255.056   1
  -3   3 -16 965.971 265.521   1
   3  -3  16 684.638 245.683   2
   3   3  16 964.685 291.042   2
   3   3  16 1205.11 224.737   8
  -3  -3 -17 4504.18 541.434   1
   3  -3  17 4236.54 530.977   2
   3   3  17 3783.27 497.015   2
  -3   3 -17 4647.96 540.733   1
   3   3  17 4535.53 419.479   8
  -3   3 -18 1585.90 349.504   1
  -3  -3 -18 1604.74 354.157   1
   3  -3  18 855.762 286.593   2
   3   3  18 1266.99 344.339   2
   3   3  18 1964.62 300.228   8
   3  -3  19 2347.77 426.243   2
   3   3  19 2127.27 424.999   2
   3  -3  20 815.803 271.955   2
   3   3  20 889.454 297.405   2
  -3   4  23 329.139 228.249   8
  -3   4  22 323.926 181.394   8
  -3   4  21 702.525 234.518   8
  -3   4  20 1271.20 293.382   8
  -3   4  19 3823.16 485.170   8
  -3   4  18 3177.39 430.676   8
  -3   4  17 11836.5 791.674   8
  -3   4  16 2761.26 394.865   8
  -3   4  15 16266.4 864.910   8
  -3   4  15 15466.2 728.509   6
   3  -4 -14-88.2012 105.179   4
  -3   4  14-18.1244 108.513   6
   3  -4 -13 14106.7 756.013   4
  -3  -4  13 14914.5 736.600   1
   3  -4 -13 15400.8 768.771   3
  -3   4  13 13391.7 708.148   1
  -3   4  13 14437.4 775.667   8
  -3   4  13 13206.4 609.278   6
   3  -4 -12 594.821 155.288   3
   3   4 -12 648.978 157.467   3
  -3  -4  12 992.408 200.047   1
  -3   4  12 685.731 162.307   1
   3  -4 -12 1051.61 239.056   4
  -3   4  12 928.986 171.254   6
  -3   4  11 12025.5 603.129   1
  -3  -4  11 12261.7 602.809   1
   3  -4 -11 11448.9 597.847   3
   3   4 -11 12010.1 605.581   3
   3  -4 -11 12124.0 661.796   4
  -3   4  11 12090.1 519.491   6
   3   4 -10 5574.78 391.864   3
  -3   4  10 5640.48 391.536   1
   3  -4 -10 5869.16 453.514   4
   3  -4 -10 5220.13 306.822   6
  -3   4   9 8925.19 546.777   4
   3  -4  -9 8425.33 524.695   4
  -3   4   9 8718.21 462.502   1
   3   4  -9 8408.70 447.555   3
  -3   4   9 7730.62 520.493   7
   3   4  -9 8259.16 518.485   8
  -3   4   9 9960.56 558.986   5
   3  -4  -9 8344.90 363.418   6
   3  -4  -8 6739.16 456.658   4
  -3   4   8 7213.37 472.588   4
  -3  -4   8 7208.48 387.718   1
  -3   4   8 7203.02 393.336   1
   3  -4  -8 7075.45 393.181   3
   3   4  -8 6973.47 383.887   3
   3   4  -8 7385.47 484.834   8
  -3   4   8 6349.49 456.754   7
   3  -4  -8 7164.45 312.652   6
  -3   4   8 7202.27 459.426   5
   3  -4  -7 3344.86 325.104   4
  -3   4   7 2907.03 294.520   4
   3  -4  -7 2649.55 228.447   3
  -3   4   7 2602.04 218.310   1
  -3  -4   7 2807.31 226.678   1
   3   4  -7 2440.85 213.505   3
  -3   4   7 2628.19 293.432   7
   3   4  -7 2485.96 280.484   8
  -3   4   7 2787.03 289.138   5
   3  -4  -7 2550.75 176.928   6
   3  -4  -6 20558.5 772.055   4
   3  -4  -6 20934.7 580.082   3
  -3   4   6 20140.6 565.389   1
   3   4  -6 19997.2 547.146   3
  -3  -4   6 20348.1 555.190   1
  -3   4   6 19487.8 758.655   7
  -3   4   6 21437.6 730.742   5
   3  -4  -6 21127.3 470.925   6
   3  -4  -5 3695.20 328.950   4
   3   4  -5 4074.75 228.472   3
  -3   4   5 4263.25 237.446   1
   3  -4  -5 3923.78 233.338   3
  -3  -4   5 3983.76 223.903   1
  -3   4   5 4641.53 364.681   7
   3  -4  -5 3747.17 189.225   6
  -3   4   5 3731.90 295.376   5
   3  -4  -4 4301.73 346.060   4
  -3   4   4 4904.46 322.294   5
   3  -4  -4 4283.17 199.292   6
  -3   4   3 257.944 89.9715   5
   3  -4  -3 130.446 84.3686   4
   3  -4  -3-2.87764 107.038   7
   3  -4  -2 47765.6 1106.14   7
   3  -4  -2 49627.9 953.827   5
  -3   4   1 23477.1 407.312   2
  -3  -4   1 22938.4 436.148   2
   3  -4  -1 23971.5 760.251   7
   3  -4  -1 23451.6 640.153   5
  -3  -4   0 10256.6 414.970   4
  -3   4   0 10585.5 281.147   2
  -3  -4   0 10276.5 301.442   2
   3  -4   0 9839.52 479.990   7
  -3  -4   0 11035.9 511.744   5
   3  -4   0 10325.0 408.536   5
  -3  -4  -1 26448.6 701.278   4
   3  -4   1 26527.6 775.381   7
  -3  -4  -1 26881.7 810.156   5
   3  -4   1 26795.2 648.211   5
  -3  -4  -2 14702.7 532.055   4
   3  -4   2 13656.3 544.617   7
   3  -4   2 13633.5 452.312   5
  -3  -4  -2 14518.5 608.610   5
  -3  -4  -3 38284.1 875.217   4
  -3  -4  -3 39870.8 1021.44   5
  -3  -4  -4 9190.28 443.098   4
  -3   4  -4 9297.80 386.565   1
  -3  -4  -4 9451.66 403.766   1
  -3  -4  -4 8707.30 500.908   7
  -3  -4  -4 9841.05 506.279   6
  -3  -4  -4 8884.10 508.512   5
  -3  -4  -5 53512.1 1111.77   4
   3   4   5 54664.4 1237.60   5
   3  -4   5 52113.9 1009.74   3
   3   4   5 52338.8 1011.59   3
   3  -4   5 51900.2 1020.07   2
   3   4   5 52064.1 1022.40   2
  -3  -4  -5 51494.4 1014.44   1
  -3   4  -5 53393.6 988.330   1
  -3  -4  -5 54104.4 1248.10   7
  -3  -4  -5 53598.7 1190.16   6
  -3  -4  -5 54714.7 1253.98   5
  -3  -4  -6 4821.73 349.743   4
  -3   4  -6 4320.68 303.945   1
   3  -4   6 4553.88 328.400   3
   3   4   6 4685.90 331.841   2
  -3  -4  -6 4324.71 318.988   1
   3  -4   6 4778.25 343.647   2
   3   4   6 4256.13 314.972   3
  -3  -4  -6 4180.51 370.407   7
   3   4   6 5418.53 406.318   5
  -3  -4  -6 4803.12 375.487   6
  -3  -4  -6 4060.50 362.684   5
  -3  -4  -7 49169.2 1153.55   4
   3   4   7 49748.8 1188.60   4
   3   4   7 48806.6 1123.99   3
   3   4   7 48650.5 1115.37   2
  -3  -4  -7 49671.9 1133.43   1
   3  -4   7 47604.4 1115.04   3
  -3   4  -7 50810.6 1094.66   1
  -3  -4  -7 46587.1 1220.07   7
  -3  -4  -7 48257.6 1192.81   6
   3   4   7 48732.3 1244.67   5
   3   4   8 6534.45 455.162   4
  -3  -4  -8 6770.87 448.034   4
   3   4   8 6211.73 429.839   2
  -3   4  -8 6552.91 428.838   1
  -3  -4  -8 6100.18 425.387   1
   3   4   8 7066.60 459.198   3
   3  -4   8 6467.52 436.089   3
  -3  -4  -8 7338.11 494.234   7
  -3  -4  -8 6775.56 466.000   6
   3   4   9 38175.0 1132.83   4
   3   4   9 37109.7 1100.79   3
   3  -4   9 35529.8 1064.38   2
  -3  -4  -9 36708.8 1092.15   1
   3   4   9 37640.4 1086.54   2
  -3   4  -9 37572.5 1066.68   1
   3  -4   9 38574.3 1120.18   3
  -3   4  -9 35583.3 1066.39   8
  -3  -4  -9 36304.7 1090.10   6
   3   4  10 1508.08 245.291   3
  -3  -4 -10 1936.90 269.791   1
   3  -4  10 1243.04 232.128   2
   3   4  10 1251.30 234.287   2
  -3   4 -10 1870.53 270.192   1
   3  -4  10 1571.90 242.391   3
  -3   4 -10 1548.78 247.417   8
  -3  -4 -10 1546.66 260.124   6
   3  -4  11 1682.95 264.549   2
  -3  -4 -11 1516.05 249.026   1
  -3   4 -11 2129.11 291.226   1
   3   4  11 1569.13 266.726   2
  -3  -4 -11 2026.77 286.240   6
   3  -4  12 5444.48 486.700   2
   3   4  12 5206.11 472.382   2
  -3   4 -12 6667.57 520.751   1
  -3  -4 -12 5696.95 493.061   1
   3   4  12 6232.07 461.956   8
  -3  -4 -12 5159.37 464.809   6
  -3   4 -13-164.450 147.817   1
  -3  -4 -13 51.6244 101.489   1
   3  -4  13-59.7590 184.815   2
   3   4  13-117.280 166.242   2
   3   4  13 113.244 121.623   8
  -3  -4 -13-2.30621 127.830   6
   3   4  14 470.005 166.302   2
  -3   4 -14 772.338 212.287   1
  -3  -4 -14 878.209 237.325   1
   3  -4  14 1009.52 248.327   2
   3   4  14 1209.09 227.118   8
  -3  -4 -14 658.037 183.126   6
   3   4  15-139.179 186.487   2
   3  -4  15-35.1151 175.347   2
  -3  -4 -15-102.837 162.796   1
  -3   4 -15-96.8058 160.660   1
   3   4  15-9.48820 99.1749   8
  -3  -4 -15 139.436 145.547   6
   3   4  16 1570.63 330.884   2
  -3   4 -16 1557.91 318.708   1
   3  -4  16 2007.08 359.369   2
  -3  -4 -16 1818.84 340.605   1
   3   4  16 2133.44 310.281   8
  -3  -4 -16 1732.61 314.399   6
   3   4  17 2292.14 335.125   8
   3  -4  17 2887.68 448.240   2
  -3  -4 -17 2259.50 389.285   1
   3   4  17 2135.84 383.641   2
   3   4  18 182.968 130.719   8
   3  -4  18-393.863 268.932   2
   3   4  18-169.093 214.235   2
   3  -4  19 4585.96 597.756   2
   3   4  19 2465.30 459.525   2
   3  -4  20-114.919 191.417   2
   3   4  20 658.171 301.578   2
  -3   5  22 131.663 197.019   8
  -3   5  21 138.488 151.208   8
  -3   5  20 1240.71 324.988   8
  -3   5  19 241.704 212.659   8
  -3   5  18 3351.34 454.912   8
  -3   5  17 343.162 196.929   8
  -3   5  16 10782.0 770.354   8
   3  -5 -15 692.379 238.413   4
  -3   5  15 395.608 197.058   8
   3  -5 -14 34822.4 1295.06   4
   3  -5 -13 5041.48 498.686   4
   3  -5 -12 19835.6 924.091   4
   3  -5 -12 20186.8 682.192   6
  -3  -5  11 4093.42 350.017   1
   3  -5 -11 3641.87 410.421   4
   3  -5 -11 4331.20 306.822   6
  -3   5  10 13302.8 592.553   1
   3  -5 -10 14593.2 771.786   4
   3  -5 -10 13924.9 514.052   6
  -3   5   9 3227.22 276.215   1
  -3  -5   9 3330.90 279.726   1
   3  -5  -9 3273.18 365.453   4
   3  -5  -9 3031.08 231.582   6
   3   5  -8 5437.02 334.120   3
   3  -5  -8 5053.17 329.745   3
  -3  -5   8 4993.23 318.514   1
  -3   5   8 5394.62 331.604   1
   3  -5  -8 4704.33 424.218   4
   3  -5  -8 4533.00 267.185   6
   3  -5  -7 4441.74 285.379   3
  -3  -5   7 4770.92 292.632   1
  -3   5   7 4792.05 288.394   1
   3   5  -7 4721.34 284.874   3
   3  -5  -7 4250.77 396.313   4
  -3   5   7 5110.92 405.327   5
   3  -5  -7 4784.14 265.483   6
   3  -5  -6 860.275 119.688   3
   3   5  -6 788.643 116.232   3
  -3   5   6 909.713 120.346   1
  -3  -5   6 754.869 109.419   1
  -3   5   6 628.209 153.583   5
   3  -5  -6 860.509 189.359   4
   3  -5  -6 702.162 110.856   6
  -3  -5   5 946.791 111.416   1
   3   5  -5 807.199 99.9102   3
  -3   5   5 776.489 95.8239   1
   3  -5  -5 809.668 103.013   3
  -3   5   5 934.633 168.928   5
   3  -5  -5 778.972 185.669   4
   3  -5  -5 860.488 114.250   6
  -3  -5   4 1979.33 139.282   1
   3  -5  -4 2072.77 141.969   3
   3   5  -4 1953.17 131.952   3
  -3   5   4 2260.25 142.070   1
   3  -5  -4 1973.41 273.424   4
  -3   5   4 2328.95 255.623   5
   3  -5  -4 2202.75 174.322   6
   3  -5  -4 2049.41 273.845   7
   3   5  -3 58.4517 47.0735   3
  -3  -5   3 53.7950 27.5194   1
  -3   5   3 104.395 34.5269   1
   3  -5  -3 75.2556 35.4286   3
   3  -5  -3 1.39321 91.8373   5
   3  -5  -3 95.0291 127.253   4
   3  -5  -3 103.434 114.015   7
   3  -5  -2 8598.84 517.409   4
  -3   5   2 8395.23 190.010   2
  -3   5   2 7848.97 180.768   1
   3   5  -2 8504.15 187.970   3
  -3  -5   2 8098.56 219.583   2
   3  -5  -2 7698.27 504.388   7
   3  -5  -2 8258.00 445.771   5
  -3  -5   1 2363.17 235.092   4
  -3  -5   1 2820.28 291.216   5
   3  -5  -1 3152.34 273.631   5
   3  -5  -1 2187.41 280.710   7
  -3  -5   0 57387.3 1140.86   4
   3  -5   0 57974.7 1321.94   7
  -3  -5   0 56494.6 1291.72   5
   3  -5   0 56256.9 1111.62   5
  -3  -5  -1 2841.71 264.745   4
   3   5   1 3183.61 158.152   3
  -3   5  -1 3262.48 151.019   1
   3  -5   1 3601.58 338.566   7
   3  -5   1 3091.74 262.145   5
  -3  -5  -1 3258.40 325.322   5
  -3  -5  -2 65947.2 1280.61   4
  -3   5  -2 65974.6 779.235   1
   3   5   2 66202.4 820.778   3
  -3  -5  -2 64681.5 834.825   1
   3  -5   2 66658.8 840.240   3
   3  -5   2 65312.8 1369.42   7
  -3  -5  -2 63670.1 1412.41   5
   3  -5   2 64667.6 1159.19   5
   3  -5   3-34.0310 92.4276   5
  -3  -5  -3-14.7408 89.2100   4
  -3  -5  -3-51.3325 117.600   5
   3   5   3-9.35488 46.8010   3
  -3   5  -3 27.4531 56.4734   1
   3  -5   3-52.9913 54.0029   3
  -3  -5  -3-43.4461 67.9556   1
  -3  -5  -3 82.9404 154.305   7
   3  -5   3 37.2828 86.3214   7
  -3  -5  -4 27324.0 854.107   4
   3   5   4 26140.7 649.372   3
   3  -5   4 26320.5 657.915   3
  -3   5  -4 26093.6 624.288   1
  -3  -5  -4 25546.1 657.314   1
  -3  -5  -4 26589.5 980.602   7
  -3  -5  -4 26893.0 952.315   5
  -3  -5  -4 27929.9 912.451   6
  -3  -5  -5 10.5806 82.4504   4
  -3  -5  -5-6.94824 118.017   5
   3  -5   5-72.6488 61.7828   3
  -3  -5  -5-11.6150 55.7132   1
  -3   5  -5 54.2352 65.7151   1
   3   5   5 4.60425 63.5811   3
  -3  -5  -5-11.2593 104.511   7
  -3  -5  -5 166.797 122.352   6
   3   5   6 19700.4 777.476   4
  -3  -5  -6 19235.4 760.356   4
  -3   5  -6 20269.8 648.384   1
  -3  -5  -6 18660.3 644.752   1
   3  -5   6 20028.1 672.753   2
   3   5   6 19895.7 672.485   2
   3   5   6 19541.3 664.909   3
   3  -5   6 18762.6 653.463   3
  -3  -5  -6 22101.6 918.770   7
  -3  -5  -6 19995.8 866.390   5
  -3  -5  -6 19868.3 793.530   6
   3   5   7 313.358 115.309   3
   3   5   7 311.771 127.194   2
  -3  -5  -7 343.299 113.723   1
   3  -5   7 176.638 112.466   3
  -3   5  -7 135.257 97.3791   1
  -3  -5  -7 470.025 163.276   4
   3   5   7 506.070 154.697   4
  -3  -5  -7 297.808 156.655   7
  -3  -5  -7 224.133 162.209   6
  -3  -5  -8 19793.0 811.722   4
   3   5   8 20355.4 765.784   2
   3  -5   8 19961.1 753.038   3
   3   5   8 19025.6 740.094   3
  -3   5  -8 20335.9 743.917   1
  -3  -5  -8 20575.4 764.949   1
  -3  -5  -8 18202.3 862.749   7
  -3  -5  -8 20191.2 842.692   6
   3   5   9 7628.14 503.648   2
  -3   5  -9 7702.20 485.485   1
   3  -5   9 7211.07 484.564   3
  -3  -5  -9 8007.84 508.652   1
   3  -5   9 7891.89 507.401   2
   3   5   9 7652.95 497.880   3
  -3  -5  -9 7600.38 529.176   4
  -3  -5  -9 7830.69 534.826   6
   3   5  10 2403.67 295.488   3
   3  -5  10 1911.87 267.866   3
  -3  -5 -10 1709.89 252.896   1
   3  -5  10 2235.88 292.357   2
   3   5  10 1968.29 278.954   2
  -3   5 -10 2128.73 272.929   1
  -3  -5 -10 2018.87 282.316   4
  -3  -5 -10 1405.49 255.985   6
  -3   5 -11 1829.38 268.304   1
  -3  -5 -11 1564.59 254.882   1
   3  -5  11 1125.76 228.350   2
   3   5  11 1655.75 266.333   2
  -3  -5 -11 1612.28 260.534   6
   3  -5  12 526.091 204.972   2
  -3   5 -12 669.627 192.466   1
  -3  -5 -12 607.333 172.840   1
   3   5  12 615.054 193.995   2
  -3  -5 -12 883.835 214.290   6
   3   5  13 1305.13 254.952   2
  -3   5 -13 1759.09 287.827   1
  -3  -5 -13 1513.86 270.112   1
   3  -5  13 1098.45 249.572   2
   3   5  13 1438.76 262.930   8
  -3  -5 -13 1648.40 284.807   6
   3  -5  14-15.5465 133.081   2
  -3  -5 -14 112.103 146.065   1
  -3   5 -14-145.017 161.776   1
   3   5  14 69.1502 154.709   2
   3   5  14 34.1582 102.307   8
  -3  -5 -14 292.691 169.816   6
   3  -5  15 491.794 198.221   2
  -3  -5 -15 650.064 216.007   1
   3   5  15 925.816 237.787   2
   3   5  15 914.046 233.703   8
  -3  -5 -15 917.402 265.080   6
   3   5  16 1373.90 319.267   2
   3  -5  16 1020.21 268.932   2
   3   5  16 1445.52 274.815   8
  -3  -5 -16 1229.71 268.306   6
   3  -5  17 102.499 181.595   2
   3   5  17 55.3122 174.589   2
   3   5  17 165.702 150.627   8
  -3  -5 -17 4.97316 153.332   6
   3  -5  18 1925.09 379.776   2
   3   5  18 1763.28 384.587   2
   3   5  19 689.154 308.219   2
   3  -5  19 763.915 274.275   2
  -3   6  20 2634.42 456.260   8
  -3   6  19 970.937 290.307   8
  -3   6  18 1089.95 279.788   8
  -3   6  17 1298.50 308.915   8
   3  -6 -16 782.037 256.944   4
  -3   6  16 447.274 198.908   8
   3  -6 -15 4775.61 537.204   4
   3  -6 -14 367.519 172.788   4
   3  -6 -13 4627.66 494.313   4
   3  -6 -12 9039.92 676.652   4
   3  -6 -12 7540.39 436.309   6
   3  -6 -11 7607.78 610.289   4
   3  -6 -11 8397.10 443.501   6
   3  -6 -10 19530.1 942.486   4
   3  -6 -10 18225.4 617.648   6
   3  -6  -9 5724.32 506.589   4
   3  -6  -9 5499.80 331.264   6
   3  -6  -8 8340.10 603.819   4
   3  -6  -8 8775.35 403.015   6
   3  -6  -7-37.7970 128.974   4
   3  -6  -7 467.084 113.512   6
   3  -6  -6 24168.6 999.414   4
   3  -6  -6 24005.3 629.951   6
   3  -6  -5-12.3291 119.649   4
   3  -6  -5 113.205 76.2695   6
   3  -6  -5 287.261 146.126   7
   3  -6  -4 14979.4 758.301   4
   3  -6  -4 14732.3 794.614   7
   3  -6  -4 15769.1 517.389   6
   3  -6  -3 1243.13 253.269   4
   3  -6  -3 1152.19 212.148   5
   3  -6  -3 744.007 198.208   7
   3  -6  -2 10643.6 638.792   4
  -3  -6   2 10267.4 608.673   5
   3  -6  -2 9179.88 617.589   7
   3  -6  -2 9702.23 547.860   5
  -3  -6   1 22736.0 810.300   4
   3  -6  -1 22610.0 941.654   7
  -3  -6   1 22253.9 895.386   5
   3  -6  -1 22515.5 816.610   5
  -3  -6   0 6590.82 440.352   4
   3  -6   0 7599.70 542.887   7
  -3  -6   0 6962.15 511.449   5
   3  -6   0 6822.35 445.807   5
  -3  -6  -1 4570.26 386.445   4
   3  -6   1 4063.73 407.503   7
   3  -6   1 4578.57 369.756   5
  -3  -6  -1 4313.23 412.079   5
  -3  -6  -2 4490.97 378.589   4
  -3  -6  -2 4114.87 397.238   5
   3  -6   2 3873.39 388.962   7
  -3  -6  -2 3764.60 405.548   7
   3  -6   2 3458.27 314.614   5
  -3  -6  -3 18161.9 757.752   4
  -3  -6  -3 18295.3 441.194   1
   3  -6   3 17559.4 803.095   7
  -3  -6  -3 18171.0 888.210   7
  -3  -6  -3 17171.2 823.972   5
   3  -6   3 17537.4 686.686   5
  -3  -6  -4 4033.88 369.556   4
  -3  -6  -4 3936.22 419.797   5
  -3  -6  -4 4033.21 242.842   1
   3  -6   4 4132.35 238.294   3
   3  -6   4 3886.46 386.413   7
  -3  -6  -4 3760.85 427.828   7
  -3  -6  -4 4502.05 406.128   6
   3  -6   4 4031.05 339.662   5
   3  -6   5 8203.87 469.910   5
  -3  -6  -5 8534.94 531.907   4
  -3  -6  -5 8751.11 395.351   1
   3  -6   5 7821.86 362.763   3
  -3  -6  -5 7916.33 603.186   7
   3  -6   5 8365.44 554.573   7
  -3  -6  -5 7888.92 535.976   6
  -3  -6  -5 7556.70 577.696   5
  -3  -6  -6 10721.9 619.482   4
  -3  -6  -6 9940.73 454.503   1
   3  -6   6 10108.5 455.883   3
  -3  -6  -6 9678.15 678.098   7
  -3  -6  -6 10959.8 703.082   5
  -3  -6  -6 9425.52 593.288   6
  -3  -6  -7 5852.44 475.472   4
  -3  -6  -7 6641.21 403.214   1
   3  -6   7 6482.00 390.721   3
  -3  -6  -7 6412.45 564.032   7
  -3  -6  -7 5891.30 481.013   6
  -3  -6  -8 9457.63 610.199   4
  -3  -6  -8 9902.02 520.947   1
   3  -6   8 9588.26 518.325   3
  -3  -6  -8 10193.1 710.747   7
  -3  -6  -8 9366.05 612.133   6
   3  -6   9 564.656 164.274   2
  -3  -6  -9 433.452 148.293   1
   3  -6   9 381.143 121.834   3
   3   6   9 555.482 170.407   2
  -3  -6  -9 633.382 202.937   4
  -3  -6  -9 479.627 179.200   6
   3   6  10 1968.40 282.079   2
  -3  -6 -10 1563.45 242.219   1
   3  -6  10 2363.06 306.844   2
  -3  -6 -10 1852.67 295.372   4
  -3  -6 -10 1557.66 264.156   6
   3  -6  11 218.532 158.865   2
   3   6  11 246.953 163.022   2
  -3  -6 -11 56.5018 125.756   4
  -3  -6 -11 38.7770 118.414   6
   3  -6  12 5144.06 478.268   2
   3   6  12 5428.68 494.046   2
  -3  -6 -12 4722.63 484.470   6
   3   6  13 486.440 194.520   2
   3  -6  13 410.580 194.048   2
  -3  -6 -13 302.646 176.379   6
   3  -6  14 4575.04 505.355   2
   3   6  14 4875.92 527.727   2
  -3  -6 -14 4033.91 469.077   6
   3  -6  15 263.068 159.458   2
   3   6  15 235.368 169.739   2
   3   6  15 381.246 202.159   8
  -3  -6 -15 553.235 228.715   6
   3  -6  16 3484.63 477.194   2
   3   6  16 4289.17 523.353   2
   3   6  16 3556.61 449.347   8
  -3  -6 -16 4649.96 527.115   6
   3   6  17 1085.33 288.662   2
   3  -6  17 1391.78 341.419   2
  -3  -6 -17 930.415 259.260   6
   3  -6  18 1446.39 379.895   2
   3   6  18 1328.91 370.043   2
  -3  -6 -18 800.508 248.613   6
  -3   7  18 23.0853 185.415   8
  -3   7  17 646.810 257.119   8
   3  -7 -16-203.409 126.679   4
   3  -7 -15 95.7075 131.189   4
   3  -7 -14-27.1743 138.846   4
   3  -7 -13 523.471 217.784   4
   3  -7 -12-124.386 158.682   4
   3  -7 -12-115.987 92.3408   6
   3  -7 -11 1208.29 274.155   4
   3  -7 -11 1677.97 213.346   6
   3  -7 -10 1096.46 271.970   4
   3  -7 -10 1118.33 168.500   6
   3  -7  -9 9909.54 720.602   4
   3  -7  -9 10464.8 480.295   6
  -3   7   8 1072.55 136.309   2
   3  -7  -8 950.121 263.820   4
   3  -7  -8 1162.16 170.085   6
  -3  -7   7 16431.2 396.404   2
  -3   7   7 16029.4 384.231   2
   3  -7  -7 14922.2 864.811   4
   3  -7  -7 15230.0 572.955   6
   3  -7  -6 1335.01 290.614   4
   3  -7  -6 988.313 159.313   6
   3  -7  -5 24252.2 1077.24   4
   3  -7  -5 25222.0 1152.30   7
   3  -7  -5 25803.5 728.624   6
  -3  -7   4 1399.62 287.020   5
   3  -7  -4 1526.99 292.717   4
   3  -7  -4 1042.24 273.079   7
   3  -7  -4 858.607 146.365   6
   3  -7  -3 12157.1 751.598   4
   3  -7  -3 12799.7 810.892   7
   3  -7  -3 12193.7 698.731   5
  -3  -7   3 12583.9 731.992   5
  -3  -7   2 195.628 124.653   4
  -3  -7   2-44.5869 162.392   5
   3  -7  -2-135.501 138.992   5
   3  -7  -2 102.309 132.333   4
   3  -7  -2-6.04746 164.653   7
   3  -7  -1 8140.20 620.552   4
  -3  -7   1 7619.66 528.912   4
   3  -7  -1 7202.88 603.228   7
   3  -7  -1 7254.89 521.161   5
  -3  -7   1 7280.59 562.870   5
   3  -7   0-44.2956 145.390   5
  -3  -7   0-46.0778 120.649   4
  -3  -7   0 147.905 164.754   5
   3  -7   0 13.6271 125.630   7
  -3  -7  -1 5505.12 460.368   4
  -3  -7  -1 5990.77 560.731   7
   3  -7   1 5290.60 509.059   7
   3  -7   1 5523.49 445.316   5
  -3  -7  -1 6027.86 531.817   5
  -3  -7  -2 58.3004 106.364   4
   3  -7   2 65.1700 93.0013   5
  -3  -7  -2 148.028 115.565   5
   3  -7   2-95.9425 165.766   7
  -3  -7  -2 99.6325 144.870   7
  -3  -7  -3 901.738 199.336   4
   3  -7   3 1181.07 214.943   5
  -3  -7  -3 618.273 189.145   5
   3  -7   3 709.208 214.747   7
  -3  -7  -3 958.196 239.839   7
   3  -7   4 84.3471 106.900   5
  -3  -7  -4 149.074 123.739   4
  -3  -7  -4-234.275 156.001   5
   3  -7   4-152.034 158.874   7
  -3  -7  -4-139.822 164.107   7
  -3  -7  -4-110.202 117.922   6
   3  -7   5 1566.05 236.130   5
  -3  -7  -5 1649.31 270.419   4
  -3  -7  -5 1593.51 294.985   5
   3  -7   5 1467.58 283.655   7
  -3  -7  -5 1631.54 273.168   6
  -3  -7  -5 1771.19 316.000   7
   3  -7   6 128.665 106.221   5
  -3  -7  -6-22.7935 160.797   5
  -3  -7  -6 190.200 124.214   4
   3  -7   6 98.2679 124.856   7
  -3  -7  -6-34.7995 114.576   6
  -3  -7  -6-180.422 182.542   7
   3  -7   7 5409.64 423.422   5
  -3  -7  -7 5355.50 485.978   4
   3  -7   7 4120.23 430.314   7
  -3  -7  -7 5271.19 548.839   7
  -3  -7  -7 5285.84 483.537   6
  -3  -7  -8 14.0514 111.631   4
   3  -7   8 53.7956 143.989   7
  -3  -7  -8-103.191 144.639   6
  -3  -7  -8-163.999 146.243   7
  -3  -7  -9 6311.89 554.191   4
  -3  -7  -9 5990.72 532.355   6
  -3  -7 -10-249.012 179.643   4
  -3  -7 -10 24.4718 116.166   6
  -3  -7 -11 5281.46 525.580   4
  -3  -7 -11 5285.81 516.366   6
  -3  -7 -12 95.0005 163.377   6
  -3  -7 -13 6487.29 595.037   6
  -3  -7 -14 74.3436 148.695   6
   3   7  15 6174.48 617.453   8
  -3  -7 -15 5445.84 589.260   6
  -3  -7 -16 292.215 191.326   6
  -3  -7 -17 2327.55 436.833   6
   3  -8 -14-155.240 152.983   4
   3  -8 -13 1236.96 309.111   4
   3  -8 -12 565.064 233.846   4
   3  -8 -11 1559.78 351.738   4
   3  -8 -10 154.432 158.206   4
   3  -8  -9 1100.58 289.676   4
   3  -8  -8 2626.66 398.043   4
   3  -8  -7 426.005 215.042   4
   3  -8  -6 10196.1 765.852   4
  -3  -8   6 9079.58 692.947   5
   3  -8  -6 9103.96 470.280   6
  -3  -8   5 900.791 240.632   5
   3  -8  -5 1482.67 324.970   4
   3  -8  -5 1193.92 178.856   6
   3  -8  -4 3461.45 451.744   4
   3  -8  -4 4806.27 351.441   6
   3  -8  -4 4414.19 544.967   7
  -3  -8   4 4269.11 481.734   5
   3  -8  -3 439.701 227.464   4
  -3  -8   3 192.824 142.106   4
  -3  -8   3 295.930 175.482   5
   3  -8  -3 301.823 205.000   7
  -3  -8   2 4412.62 482.504   5
   3  -8  -2 4470.05 505.217   4
  -3  -8   2 4679.53 461.460   4
   3  -8  -2 4469.23 529.357   7
   3  -8  -2 5440.37 510.909   5
   3  -8  -1 570.270 189.575   5
   3  -8  -1 443.498 210.948   4
  -3  -8   1 453.205 166.934   4
  -3  -8   1 696.922 213.454   5
  -3  -8   1 385.275 223.918   7
   3  -8  -1 198.287 179.686   7
  -3  -8   0 2755.33 359.673   4
  -3  -8   0 3042.57 411.055   5
   3  -8   0 2447.87 387.714   4
   3  -8   0 2802.50 359.361   5
  -3  -8   0 2902.45 442.319   7
   3  -8   0 2537.96 396.551   7
  -3  -8  -1 2203.88 363.984   5
   3  -8   1 1746.38 276.765   5
  -3  -8  -1 2731.38 359.566   4
  -3  -8  -1 1581.27 347.094   7
   3  -8   1 1747.10 339.379   7
  -3  -8  -2 6.85528 150.834   4
   3  -8   2 489.910 175.998   5
  -3  -8  -2 173.092 152.052   5
  -3  -8  -2 79.0386 152.979   7
   3  -8   2 238.659 189.344   7
  -3  -8  -3 3516.82 467.878   5
  -3  -8  -3 4005.52 439.283   4
  -3  -8  -3 3760.42 505.144   7
   3  -8   3 3732.62 473.648   7
  -3  -8  -3 4230.31 449.182   6
   3  -8   3 3952.26 404.928   5
  -3  -8  -4-141.141 174.222   5
  -3  -8  -4-156.034 151.727   4
   3  -8   4 3.49422 135.543   5
   3  -8   4-36.1247 151.505   7
  -3  -8  -4 90.8475 171.988   6
  -3  -8  -4-57.1600 178.315   7
   3  -8   5 1483.64 261.253   5
  -3  -8  -5 1364.73 274.825   4
  -3  -8  -5 2184.45 385.361   5
   3  -8   5 1512.54 310.790   7
  -3  -8  -5 1139.18 287.919   7
  -3  -8  -5 1841.34 310.415   6
  -3  -8  -6-154.881 144.004   4
   3  -8   6 167.756 119.972   5
   3  -8   6-87.2459 157.118   7
  -3  -8  -6-49.5858 125.711   6
  -3  -8  -6 177.254 215.430   7
  -3  -8  -7 7098.82 606.896   4
  -3  -8  -7 7102.52 713.046   7
   3  -8   7 6633.51 609.856   7
  -3  -8  -7 8531.67 643.855   6
   3  -8   7 6987.33 541.402   5
   3  -8   8 1645.41 271.796   5
  -3  -8  -8 1594.74 312.608   4
   3  -8   8 1761.14 341.456   7
  -3  -8  -8 1662.36 309.940   6
  -3  -8  -8 1482.39 349.544   7
   3  -8   9 876.047 216.283   5
  -3  -8  -9 835.333 223.626   4
   3  -8   9 1129.96 273.838   7
  -3  -8  -9 897.315 250.886   6
  -3  -8 -10 1910.18 339.364   4
   3  -8  10 2139.70 356.415   7
  -3  -8 -10 2713.86 398.821   6
  -3  -8 -11 389.144 187.954   4
   3  -8  11 735.196 237.026   7
  -3  -8 -11 853.008 235.296   6
  -3  -8 -12 2835.49 435.102   4
  -3  -8 -12 2479.96 389.237   6
  -3  -8 -13 206.733 164.976   6
   3  -9 -10 2196.63 419.623   4
  -3  -9   9 362.573 184.844   5
   3  -9  -9 134.591 172.410   4
  -3  -9   8 758.058 255.449   5
   3  -9  -8 522.165 222.849   4
  -3  -9   7-89.8360 163.285   5
   3  -9  -7-283.991 211.128   4
   3  -9  -6-30.2830 210.104   4
  -3  -9   6 517.887 214.424   5
  -3  -9   5-129.843 199.089   5
  -3  -9   5 171.261 164.479   4
   3  -9  -5 2.87365 201.549   4
   3  -9  -4 844.343 255.432   4
  -3  -9   4 1176.45 283.544   4
  -3  -9   4 975.864 267.111   5
   3  -9  -4 815.790 288.049   7
   3  -9  -3 1455.58 340.288   4
  -3  -9   3 1448.49 301.403   4
  -3  -9   3 1709.03 343.075   5
  -3  -9   3 1419.69 332.281   7
   3  -9  -3 1340.11 312.197   7
   3  -9  -2 2907.15 462.963   4
  -3  -9   2 2482.93 376.946   4
   3  -9  -2 1989.14 338.653   5
  -3  -9   2 1994.15 355.318   5
  -3  -9   2 2612.42 451.401   7
   3  -9  -2 2451.33 429.721   7
  -3  -9   1 418.588 215.030   5
  -3  -9   1 282.395 146.467   4
   3  -9  -1 462.585 243.288   4
   3  -9  -1 1019.90 261.690   5
  -3  -9   1 721.345 276.708   7
   3  -9  -1 813.165 279.765   7
   3  -9   0 2886.85 444.312   4
  -3  -9   0 2555.55 383.632   4
   3  -9   0 2822.52 402.781   5
  -3  -9   0 2604.33 423.646   5
  -3  -9   0 3400.14 533.282   7
   3  -9   0 2219.23 422.759   7
  -3  -9  -1 189.195 180.355   5
   3  -9   1 189.792 164.709   5
   3  -9   1-7.09956 133.471   4
  -3  -9  -1 98.0902 132.466   4
  -3  -9  -1 298.602 239.873   7
   3  -9   1 4.53173 146.344   7
  -3  -9  -2 4913.97 521.112   4
   3  -9   2 5984.80 643.417   4
  -3  -9  -2 6653.08 706.840   7
  -3  -9  -2 5043.85 589.331   5
   3  -9   2 4978.04 508.207   5
   3  -9   2 5270.08 617.771   7
   3  -9   3 41.7838 126.663   5
  -3  -9  -3 152.581 142.612   4
  -3  -9  -3-292.614 179.591   5
  -3  -9  -3 97.1652 165.997   6
  -3  -9  -3 181.569 225.088   7
   3  -9   3 151.004 163.692   7
  -3  -9  -4 6017.24 573.805   4
   3  -9   4 5578.72 616.533   7
  -3  -9  -4 6413.28 709.530   7
   3  -9   4 6485.34 563.239   5
  -3  -9  -4 7487.65 725.222   5
  -3  -9  -4 6448.70 589.415   6
  -3  -9  -5 295.100 232.063   5
  -3  -9  -5 395.003 194.176   4
   3  -9   5 224.934 148.337   5
   3  -9   5 372.050 183.796   7
  -3  -9  -5 675.261 240.204   6
  -3  -9  -5 50.0931 183.206   7
  -3  -9  -6 2589.21 399.879   4
   3  -9   6 2472.52 354.782   5
   3  -9   6 2647.48 433.833   7
  -3  -9  -6 2296.57 429.361   7
  -3  -9  -6 3066.66 412.691   6
  -3  -9  -7-56.4461 123.922   4
   3  -9   7-127.527 159.464   7
  -3  -9  -7-155.194 229.047   7
  -3  -9  -7-65.6883 154.570   6
  -3  -9  -8 1723.44 354.028   4
   3  -9   8 1218.62 314.183   7
  -3  -9  -8 1320.65 292.479   6
  -3  -9  -9 1128.58 292.335   4
   3  -9   9 844.676 312.793   7
  -3  -9 -10 724.773 284.907   4
   3  -9  10 1271.53 335.018   7
  -3  -9 -11 531.630 264.835   4
  -3 -10   7 137.019 248.071   4
  -3 -10   6 838.544 344.716   5
  -3 -10   6 660.638 268.539   4
  -3 -10   5 166.554 235.824   5
  -3 -10   5 125.204 215.802   4
  -3 -10   4 449.750 213.036   5
  -3 -10   4 826.538 276.215   4
  -3 -10   3 725.436 236.011   4
  -3 -10   3 330.329 216.256   5
  -3 -10   2 675.359 253.129   4
  -3 -10   2 522.095 246.120   5
  -3 -10   1 899.560 273.873   4
  -3 -10   0-20.9139 168.993   4
   3 -10   0 238.893 227.800   5
   3 -10   0 490.873 292.544   7
  -3 -10  -1 2585.38 423.388   4
   3 -10   1 2493.51 408.379   5
   3 -10   1 2872.74 519.665   7
   3 -10   2 374.714 213.400   5
  -3 -10  -2-4.64403 180.943   4
   3 -10   2 205.446 209.201   7
  -3 -10  -3 2333.83 395.241   4
   3 -10   3 2254.63 381.783   5
  -3 -10  -4 15.8813 148.747   4
   3 -10   4-26.7745 181.276   7
  -3 -10  -5 2205.32 394.967   4
   3 -10   5 2124.05 421.699   7
  -3 -10  -6-142.033 189.274   4
   3 -10   6-79.6462 216.379   7
   3 -10   7 953.756 343.095   7
  -4   0  25 326.024 213.247   8
  -4   0  24 5191.90 591.163   8
  -4   0  23 215.774 166.591   8
  -4   0  22 6629.87 628.180   8
  -4   0  21 78.6291 136.237   8
  -4   0  20 16681.3 909.216   8
  -4   0  19-39.3312 105.542   8
   4   0 -18 71012.6 1978.64   3
  -4   0  18 70479.0 1744.85   8
   4   0 -17 61.0118 153.658   3
  -4   0  17 59.3837 130.304   8
   4   0 -16 54388.2 1609.48   3
  -4   0  16 55985.5 1451.09   8
   4   0 -15-107.374 133.837   3
  -4   0  15-18.0714 109.249   8
  -4   0  14 6862.68 485.127   4
   4   0 -14 7020.29 531.247   3
   4   0 -14 6305.66 471.668   8
  -4   0  14 6733.47 469.857   8
  -4   0  14 7711.55 486.221   6
  -4   0  13-60.6347 79.1007   4
   4   0 -13-9.47849 80.6235   8
  -4   0  13-62.0021 82.4221   8
   4   0 -13 47.9956 93.1600   3
  -4   0  13-85.7493 98.7359   1
  -4   0  12 16844.6 686.910   4
  -4   0  12 15747.0 663.508   8
   4   0 -12 17609.3 708.458   8
  -4   0  11 89.2498 67.9370   4
  -4   0  11-3.04420 75.1321   8
   4   0 -11 105.164 90.1939   8
  -4   0  10 2184.15 223.871   4
   4   0 -10 2076.99 229.642   8
  -4   0   9 62.2813 63.6693   4
   4   0  -9 3.96685 57.4140   8
  -4   0   8 1631.12 169.470   4
   4   0  -8 1364.76 169.894   8
  -4   0   7 57.5323 58.5227   4
   4   0  -7 21.1689 67.9485   8
  -4   0   6 26379.3 567.831   4
   4   0  -6 25854.1 623.337   8
  -4   0   5 55.7995 47.8976   4
   4   0  -5 23.1237 39.4457   4
   4   0  -5 90.2355 64.9972   8
   4   0  -4 301739. 1486.09   4
  -4   0   4 294425. 1495.39   4
  -4   0   4 300476. 1818.79   8
   4   0  -4 303249. 1815.25   8
  -4   0   3-25.2942 34.8035   4
   4   0  -3 10.0931 31.0483   4
   4   0  -3 47.4366 45.7043   8
  -4   0   3 65.9933 65.8638   8
   4   0  -2 727589. 1862.93   4
   4   0  -2 740732. 2257.18   8
  -4   0   2 721790. 2279.97   8
  -4   0   1 108.601 41.6642   8
  -4   0   0 159698. 703.947   8
  -4   0   0 153614. 1220.01   6
  -4   0  -1-35.1468 63.7461   6
   4   0   1 41.8411 59.7437   6
  -4   0  -2 24705.2 622.461   2
   4   0   2 24679.0 388.249   5
   4   0   2 25571.7 580.164   6
  -4   0  -2 25240.5 568.287   6
  -4   0  -2 25855.9 393.829   5
  -4   0  -3-53.4248 84.4077   2
   4   0   3-18.0806 36.8984   5
  -4   0  -3 38.9444 65.9206   6
   4   0   3 3.47380 63.7020   6
  -4   0  -4 12310.0 232.023   8
   4   0   4 11919.3 456.085   6
   4   0   4 12706.3 346.018   5
  -4   0  -4 12942.8 467.567   6
   4   0   5 26.2201 37.6648   5
  -4   0  -5 11.0522 26.8708   8
  -4   0  -5-29.0247 63.0248   6
   4   0   6 17792.1 376.182   8
  -4   0  -6 17085.6 379.292   8
  -4   0  -6 17232.6 601.584   6
   4   0   7 55.2942 32.7549   7
  -4   0  -7 2.88114 40.1255   8
   4   0   7-4.99236 34.8602   8
  -4   0  -7-40.4219 84.7901   6
   4   0   8 5218.75 251.076   8
  -4   0  -8 5259.89 259.728   8
   4   0   8 5507.06 217.806   7
  -4   0  -8 5253.92 372.024   6
  -4   0  -9-119.472 135.584   1
   4   0   9 38.8403 43.7489   7
  -4   0  -9 54.6418 58.8890   8
   4   0   9 0.45644 49.5481   8
  -4   0  -9-19.1333 92.0103   6
  -4   0 -10 795.194 177.208   1
   4   0  10 868.716 197.862   3
   4   0  10 326.319 141.358   2
   4   0  10 1027.20 116.684   7
   4   0  10 802.834 121.503   8
   4   0  10 683.668 172.329   6
  -4   0 -11-15.4622 90.0719   1
   4   0  11-182.401 153.690   2
   4   0  11-29.2088 59.1738   8
   4   0  11 64.3243 55.4382   7
   4   0  12 12051.0 722.719   2
  -4   0 -12 12792.2 742.660   1
   4   0  12 11821.2 488.137   8
   4   0  12 11548.9 423.625   7
  -4   0 -13-8.64255 116.963   1
   4   0  13-72.8516 159.450   2
   4   0  13 139.678 111.445   8
   4   0  13 26.3855 61.1120   7
  -4   0 -14 5036.46 520.876   1
   4   0  14 5292.35 534.914   2
   4   0  14 5625.70 374.206   8
   4   0  14 5136.69 319.281   7
   4   0  15-44.8066 181.894   2
  -4   0 -15 174.205 172.761   1
   4   0  15 93.8606 77.8951   7
   4   0  15-72.5533 79.7510   8
   4   0  16 13386.9 907.475   2
  -4   0 -16 14088.0 908.991   1
  -4   0 -17 161.627 166.745   1
   4   0  17 372.852 240.239   2
  -4   0 -18 12437.9 922.587   1
   4   0  18 10871.1 880.548   2
  -4   0 -19 149.603 196.195   1
   4   0  19 268.344 279.952   2
  -4   0 -20 6929.16 746.627   1
   4   0  20 7675.76 804.122   2
  -4   1  25 290.153 212.440   8
  -4  -1  25 568.442 285.558   8
  -4  -1  24 494.519 221.352   8
  -4   1  24 628.350 236.851   8
  -4   1  23 3795.10 503.742   8
  -4  -1  23 3610.23 483.008   8
  -4  -1  22 2089.62 374.332   8
  -4   1  22 1983.71 357.288   8
  -4  -1  21 12856.3 834.677   8
  -4   1  21 12236.1 827.866   8
  -4  -1  20 130.370 161.649   8
  -4   1  20 72.6934 142.384   8
  -4   1  19 10087.2 692.928   8
  -4  -1  19 10766.8 721.855   8
   4  -1 -18 1170.85 284.136   3
   4   1 -18 922.723 254.883   3
  -4  -1  18 1132.07 245.054   8
  -4   1  18 1509.55 289.540   8
   4  -1 -17 26626.4 1174.20   3
   4   1 -17 25976.2 1152.98   3
  -4   1  17 25879.8 1036.08   8
  -4  -1  17 27315.3 1058.40   8
   4  -1 -16 12928.9 789.836   3
   4   1 -16 12188.3 758.228   3
  -4   1  16 13074.6 716.000   8
  -4  -1  16 12505.8 698.434   8
   4   1 -15 15796.2 831.242   3
   4  -1 -15 17161.1 869.782   3
  -4   1  15 16665.5 770.946   8
  -4  -1  15 15300.4 741.502   8
  -4   1  15 16608.9 725.595   6
   4  -1 -14 18016.1 853.424   3
   4   1 -14 16565.6 810.447   3
  -4   1  14 18104.4 785.846   8
  -4  -1  14 18081.3 770.805   8
  -4   1  14 17706.2 715.125   6
  -4   1  13 9189.31 553.978   4
  -4  -1  13 8819.13 562.167   1
  -4   1  13 8553.33 555.307   1
   4  -1 -13 8845.13 572.521   3
   4   1 -13 8641.76 559.415   3
  -4  -1  13 7299.91 479.076   8
  -4   1  13 7914.61 502.614   8
   4   1 -13 8437.61 520.960   8
  -4   1  13 8761.64 476.283   6
  -4   1  12 6073.06 430.186   4
  -4  -1  12 5421.10 419.934   1
  -4   1  12 6177.73 447.625   1
   4   1 -12 5382.68 421.854   3
   4  -1 -12 5222.75 417.613   3
   4   1 -12 5173.66 391.745   8
  -4  -1  12 5453.80 395.858   8
  -4   1  12 6432.60 435.825   8
  -4   1  12 5790.24 365.175   6
  -4   1  11 6540.25 424.807   4
  -4   1  11 6474.38 438.708   1
  -4  -1  11 6881.81 446.226   1
   4   1 -11 6937.06 455.916   3
   4  -1 -11 6769.13 456.330   3
  -4   1  11 7140.11 442.516   8
  -4  -1  11 7057.10 428.300   8
   4   1 -11 6980.62 439.581   8
  -4   1  11 6354.58 361.151   6
  -4   1  10 16358.3 626.883   4
  -4   1  10 15810.2 643.755   1
   4   1 -10 16617.1 645.709   8
  -4   1  10 16441.8 532.569   6
  -4   1   9 8343.61 424.890   4
   4  -1  -9 9070.34 433.680   4
   4   1  -9 8632.80 442.339   8
   4  -1  -8 91844.8 1284.15   4
  -4   1   8 92948.4 1320.14   4
   4   1  -8 90848.6 1351.10   8
  -4   1   7 9289.24 395.813   4
   4  -1  -7 8763.60 383.420   4
   4   1  -7 9015.98 400.577   8
   4  -1  -6 32100.5 681.999   4
  -4   1   6 32002.9 691.127   4
   4   1  -6 31446.9 701.293   8
  -4   1   5 9196.87 349.949   4
   4  -1  -5 10619.5 370.542   4
   4   1  -5 9989.67 365.757   8
  -4  -1   5 10203.5 374.414   8
  -4   1   4 101336. 1067.28   4
   4  -1  -4 103840. 1096.13   4
  -4  -1   4 98901.2 1075.86   8
   4   1  -4 98983.9 1085.79   8
   4  -1  -3 55213.0 760.078   4
   4   1  -3 55434.5 738.901   8
  -4  -1   3 56515.2 746.547   8
   4   1  -2 10518.7 291.670   8
  -4   1   2 10067.7 208.665   6
   4   1  -1 29687.8 442.642   8
  -4   1   1 29911.5 408.662   6
   4   1   0 17470.1 230.837   4
  -4   1   0 16919.7 349.412   6
   4  -1   0 16796.6 359.062   6
   4   1   1 159766. 946.014   4
  -4   1  -1 155220. 1457.62   2
  -4  -1  -1 154725. 1466.65   2
  -4   1  -1 150500. 876.126   7
   4  -1   1 158147. 1224.36   6
  -4  -1  -1 156031. 1486.23   6
  -4   1  -1 156184. 1199.43   6
  -4  -1  -2 45858.5 847.285   2
  -4   1  -2 46847.5 845.933   2
   4  -1   2 45868.5 730.087   6
  -4  -1  -2 44311.5 687.673   5
  -4  -1  -2 47131.8 845.836   6
  -4   1  -2 44546.5 705.456   6
   4   1   3 68708.0 1118.69   2
  -4  -1  -3 72906.8 1121.38   2
  -4   1  -3 72553.7 1104.15   2
   4  -1   3 71203.0 1143.46   2
   4   1   3 69598.2 903.582   5
  -4  -1  -3 70502.7 923.448   5
  -4   1  -3 71221.2 977.140   6
  -4  -1  -3 67692.8 1072.86   6
   4  -1   3 71029.7 994.659   6
   4  -1   4 12657.7 517.148   2
   4   1   4 12521.7 509.535   2
  -4   1  -4 12900.8 331.072   8
   4   1   4 12513.8 261.162   8
  -4  -1  -4 12276.7 338.788   7
   4  -1   4 13313.6 467.537   6
  -4   1  -4 12956.6 450.329   6
   4   1   4 13531.6 426.777   5
  -4  -1  -4 12964.0 493.972   6
   4  -1   5 48875.7 1055.87   2
   4   1   5 49883.8 1059.67   2
   4   1   5 49449.6 588.267   8
  -4   1  -5 49871.2 689.432   8
  -4  -1  -5 49195.2 999.033   6
   4   1   5 48229.3 848.466   5
  -4   1  -5 50792.6 940.939   6
   4  -1   5 49811.8 965.538   6
  -4   1  -6 35191.9 622.767   8
   4   1   6 34778.3 546.735   8
   4   1   6 34384.6 761.528   5
  -4  -1  -6 34845.9 881.079   6
  -4   1  -7 12280.8 400.161   8
   4   1   7 12707.5 365.071   8
  -4  -1  -7 13452.5 568.905   6
   4   1   7 12594.3 494.188   5
   4  -1   8 8423.03 510.253   2
   4   1   8 9283.01 533.357   2
  -4   1  -8 8589.61 359.366   8
   4   1   8 8321.05 321.052   8
  -4  -1  -8 9425.36 500.629   6
   4  -1   8 9294.07 499.821   6
  -4  -1  -9 16.3174 93.1981   1
   4  -1   9-42.4752 144.733   2
   4   1   9 44.1085 136.778   2
  -4   1  -9-63.2579 114.878   1
   4   1   9 64.1296 59.4581   8
  -4   1  -9-33.0441 58.5982   8
   4  -1   9 55.7745 108.142   6
   4   1   9 92.5503 91.1404   6
  -4  -1  -9 118.216 101.029   6
   4   1  10 16106.0 702.409   4
   4   1  10 16294.4 788.272   3
   4  -1  10 15940.7 778.984   3
  -4   1 -10 15704.1 754.741   1
   4  -1  10 16491.8 781.938   2
   4   1  10 16192.2 773.733   2
  -4  -1 -10 16384.7 771.946   1
   4   1  10 16964.5 526.017   7
   4   1  10 16334.8 511.919   8
  -4   1 -10 16736.3 562.780   8
   4  -1  10 16943.1 747.619   6
   4   1  10 16201.5 747.723   6
  -4  -1 -10 16346.0 722.500   6
   4   1  10 16479.4 653.908   5
   4   1  11 2474.35 303.177   4
  -4  -1 -11 2751.61 347.211   1
  -4   1 -11 2312.14 315.106   1
   4  -1  11 1988.00 320.021   2
   4   1  11 2600.51 345.513   2
   4   1  11 2471.35 213.673   7
   4   1  11 2513.86 223.456   8
  -4   1 -11 2444.84 232.921   8
  -4  -1 -11 2781.12 323.788   6
   4   1  11 2413.75 274.258   5
   4  -1  12 13546.4 771.721   2
   4   1  12 12494.1 759.889   2
  -4  -1 -12 13384.4 770.052   1
  -4   1 -12 12846.3 743.569   1
   4   1  12 12463.1 493.106   7
  -4   1 -12 12412.6 543.702   8
   4   1  12 12446.0 506.806   8
  -4  -1 -12 12664.2 686.990   6
   4   1  12 12840.0 637.625   5
   4  -1  13 6929.32 573.569   2
   4   1  13 6424.52 571.840   2
  -4   1 -13 5930.31 532.955   1
  -4  -1 -13 6565.43 566.578   1
  -4   1 -13 6709.83 422.742   8
   4   1  13 7434.59 409.048   8
   4   1  13 6946.98 388.440   7
   4  -1  14 8913.04 705.062   2
   4   1  14 9343.92 716.865   2
  -4   1 -14 9690.94 694.829   1
  -4  -1 -14 9141.58 692.321   1
   4   1  14 9139.51 458.216   7
   4  -1  14 9523.64 395.937   7
  -4   1 -14 8966.83 507.202   8
   4   1  14 9352.18 478.882   8
   4  -1  15 12330.6 848.312   2
   4   1  15 12769.0 854.731   2
  -4   1 -15 12333.5 830.774   1
  -4  -1 -15 13059.2 854.497   1
   4   1  15 13456.8 600.660   8
  -4   1 -15 13117.1 645.405   8
   4   1  15 13117.1 568.434   7
  -4   1 -16 422.426 189.828   1
   4  -1  16 247.222 219.724   2
   4   1  16-52.5713 197.465   2
  -4  -1 -16 166.950 188.229   1
   4   1  16 323.219 131.294   8
   4  -1  17 7884.99 727.729   2
   4   1  17 7843.01 730.291   2
  -4  -1 -17 8831.12 756.301   1
  -4   1 -17 9951.05 794.976   1
   4   1  17 8244.18 509.582   8
  -4  -1 -18-51.3019 154.050   1
   4  -1  18-148.168 208.937   2
   4   1  18-155.263 216.898   2
  -4   1 -18-45.2402 131.208   1
   4   1  18-3.28705 95.7629   8
  -4   1 -19 5991.79 669.952   1
  -4  -1 -19 7147.04 731.152   1
   4   1  19 6111.27 692.970   2
   4  -1  19 5261.94 636.131   2
   4  -1  20 560.837 290.551   2
  -4  -1 -20 303.497 205.114   1
  -4   1 -20 480.710 250.530   1
   4   1  20-151.088 254.356   2
  -4   2  24 27.4530 189.795   8
  -4   2  23 4285.21 540.796   8
  -4   2  22 749.884 254.087   8
  -4   2  21 1492.52 314.155   8
  -4   2  20 377.307 180.600   8
  -4  -2  19 456.362 218.695   8
  -4   2  19 254.451 178.266   8
   4   2 -18 285.569 186.496   3
   4  -2 -18 64.1363 140.402   3
  -4  -2  18 430.890 214.284   8
  -4   2  18 432.258 170.368   8
   4  -2 -17 2505.33 379.064   3
   4   2 -17 2411.77 364.071   3
  -4   2  17 2235.73 340.382   8
  -4  -2  17 2512.41 344.488   8
   4  -2 -16 1717.13 298.476   3
   4   2 -16 1702.50 299.447   3
  -4  -2  16 2100.93 313.569   8
  -4   2  16 1927.51 297.954   8
   4  -2 -15 10861.1 705.193   3
   4   2 -15 10304.2 671.294   3
  -4   2  15 10555.9 641.065   8
  -4  -2  15 10025.8 627.605   8
  -4   2  15 11047.7 588.984   6
   4  -2 -14 4233.97 421.299   3
   4   2 -14 3512.06 378.486   3
  -4  -2  14 4111.29 397.293   8
  -4   2  14 4008.23 385.274   8
  -4   2  14 3413.28 315.347   6
   4   2 -13 27451.6 1000.65   3
  -4  -2  13 27075.9 979.582   1
  -4   2  13 26632.8 981.428   1
   4  -2 -13 27374.8 1005.04   3
   4   2 -13 26646.5 954.034   8
  -4   2  13 27566.3 963.835   8
  -4  -2  13 27412.6 939.418   8
  -4   2  13 26850.2 819.835   6
  -4   2  12 13272.8 653.779   4
   4   2 -12 11336.7 617.450   3
   4  -2 -12 12391.9 650.302   3
  -4   2  12 10946.4 605.662   1
  -4  -2  12 11919.8 622.972   1
   4   2 -12 11379.0 605.222   8
  -4  -2  12 12867.9 625.712   8
  -4   2  12 12744.7 632.778   8
  -4   2  12 12271.7 527.082   6
   4  -2 -11 77377.5 1465.60   4
  -4   2  11 80175.8 1533.83   4
   4  -2 -11 76723.8 1525.33   3
  -4  -2  11 81963.0 1547.08   1
   4   2 -11 75703.4 1502.82   3
  -4   2  11 80306.3 1548.15   1
  -4   2  11 81607.3 1532.24   8
   4   2 -11 78287.1 1546.80   8
  -4  -2  11 76725.6 1467.86   8
  -4   2  11 77974.7 1214.74   6
   4  -2 -10 1934.63 240.204   4
   4   2 -10 1883.31 229.907   3
  -4   2  10 2553.33 265.235   1
  -4   2  10 2362.69 263.233   8
   4   2 -10 1907.23 233.701   8
  -4   2  10 2218.36 197.915   6
   4  -2  -9 60787.0 1187.23   4
  -4   2   9 60301.3 1199.61   1
   4   2  -9 60461.9 1220.74   8
  -4   2   9 58301.6 894.194   6
   4  -2  -8 24508.3 735.526   4
   4   2  -8 23958.0 738.740   8
  -4   2   8 24893.5 527.086   6
   4  -2  -7 54566.4 1039.87   4
   4   2  -7 54391.7 1056.69   8
  -4   2   7 53709.7 689.899   6
   4  -2  -6 1838.46 192.735   4
   4   2  -6 1815.49 191.772   8
  -4   2   6 2034.44 116.702   6
   4  -2  -5 22827.6 637.481   4
  -4   2   5 21591.6 602.721   4
   4   2  -5 22227.2 610.693   8
  -4   2   5 21847.7 290.453   6
   4  -2  -4 15093.3 499.614   4
   4   2  -4 15348.9 477.463   8
   4  -2  -3 17521.1 521.610   4
   4   2  -3 17424.3 488.346   8
  -4   2   3 17032.2 512.877   7
  -4   2   2 1229.29 136.024   7
  -4   2   2 1303.10 107.924   5
  -4   2   1 689.097 71.4785   5
  -4  -2   1 810.682 68.4993   4
   4  -2  -1 639.342 56.9308   6
  -4   2   1 840.818 108.259   7
  -4  -2   0 384.716 55.3622   4
  -4   2   0 434.958 77.7952   7
   4  -2   0 353.944 53.0013   6
  -4  -2  -1 25306.4 433.033   4
   4   2   1 25632.6 445.579   4
  -4   2  -1 25875.9 598.490   2
  -4  -2  -1 25592.9 607.501   2
   4  -2   1 25158.6 501.168   7
  -4  -2  -1 25501.3 614.860   5
   4  -2   1 24909.3 479.955   6
   4  -2   1 25576.0 313.624   5
  -4  -2  -2 5958.53 242.358   4
   4   2   2 6007.59 243.868   4
  -4  -2  -2 5839.27 305.981   2
  -4   2  -2 5805.26 297.673   2
   4  -2   2 5536.66 222.898   7
   4  -2   2 5806.78 258.831   6
  -4  -2  -2 6296.18 345.469   6
  -4  -2  -2 6075.79 314.223   5
   4   2   3 27325.1 665.149   5
   4   2   3 26933.2 562.071   4
  -4  -2  -3 27188.5 687.602   2
   4  -2   3 26400.3 706.094   2
   4   2   3 26683.2 699.943   2
   4  -2   3 27239.7 467.661   7
   4  -2   3 27642.9 623.128   6
  -4  -2  -3 26561.4 668.788   5
  -4  -2  -3 26345.9 720.392   6
   4   2   4 52173.3 858.347   4
   4  -2   4 51845.5 1039.75   2
   4   2   4 51567.6 1025.34   2
  -4  -2  -4 53583.6 909.463   7
   4  -2   4 52223.8 617.200   7
  -4  -2  -4 54565.1 1070.86   6
   4   2   4 52348.8 967.039   5
   4  -2   4 54290.9 946.394   6
  -4  -2  -4 53415.5 986.429   5
   4   2   5 62494.9 1022.93   4
   4  -2   5 61666.4 1177.51   2
   4   2   5 63390.4 1198.68   2
  -4  -2  -5 60403.0 993.219   7
   4   2   5 63190.0 1105.35   5
  -4  -2  -5 60354.9 1171.33   6
   4  -2   5 62082.1 1093.75   6
   4   2   6 7957.54 397.557   4
   4   2   6 7563.29 442.392   2
  -4  -2  -6 7946.60 372.443   7
  -4   2  -6 7956.89 361.576   8
  -4  -2  -6 7744.82 441.394   6
   4   2   6 7904.26 457.620   6
   4   2   7 59187.0 1285.20   2
   4   2   7 59351.2 906.159   8
  -4   2  -7 58213.1 1018.46   8
   4   2   7 62182.9 1317.60   6
  -4  -2  -7 62246.5 1276.83   6
   4   2   8 546.509 138.944   5
  -4   2  -8 532.689 144.522   1
   4  -2   8 705.826 155.532   2
   4   2   8 346.301 139.594   2
  -4  -2  -8 775.266 174.245   1
   4   2   8 585.260 103.702   8
  -4   2  -8 829.951 133.571   8
   4  -2   8 691.298 155.411   6
  -4  -2  -8 790.630 176.134   6
   4   2   8 568.796 149.692   6
   4   2   9 42708.2 1089.90   4
  -4  -2  -9 41221.9 1175.89   1
   4   2   9 39952.7 1182.63   3
   4  -2   9 41955.3 1201.98   3
   4  -2   9 39654.6 1157.88   2
   4   2   9 38867.0 1141.52   2
  -4   2  -9 40092.6 1143.96   1
  -4   2  -9 38840.9 904.890   8
   4   2   9 39737.0 821.921   8
   4  -2   9 40918.6 1108.88   6
  -4  -2  -9 38224.4 1083.09   6
   4   2   9 38228.8 1026.99   5
   4   2   9 40435.0 1151.68   6
   4   2  10 104.233 107.462   4
   4   2  10 38.5429 94.5036   5
  -4   2 -10 98.5975 127.909   1
   4   2  10-121.370 140.555   3
   4  -2  10-5.36234 81.8038   3
  -4  -2 -10-21.4940 97.7089   1
   4  -2  10-53.5817 138.291   2
   4   2  10-57.2109 141.118   2
   4   2  10 138.444 81.7685   8
  -4   2 -10-97.2835 81.7951   8
  -4  -2 -10 232.190 144.135   6
  -4  -2 -11 45901.6 1351.46   1
   4  -2  11 41553.1 1301.43   2
   4   2  11 44037.0 1337.50   2
  -4   2 -11 44915.4 1323.45   1
  -4   2 -11 42783.8 1037.25   8
   4   2  11 42566.6 937.121   8
   4   2  11 44259.9 1200.44   5
  -4  -2 -11 45795.3 1273.68   6
  -4   2 -12 67.7036 130.867   1
  -4  -2 -12-25.0320 112.050   1
   4  -2  12 82.7046 136.154   2
   4   2  12 214.000 144.276   2
   4   2  12 213.686 108.369   8
  -4   2 -12 130.846 98.4799   8
  -4  -2 -12 27.9879 121.305   6
   4  -2  13 13986.5 833.782   2
   4   2  13 14007.8 825.475   2
  -4   2 -13 15777.0 854.059   1
  -4  -2 -13 14581.2 841.400   1
   4   2  13 15513.8 611.498   8
  -4   2 -13 14112.0 651.054   8
  -4  -2 -13 15109.9 796.468   6
   4  -2  14 5082.96 536.120   2
   4   2  14 4927.70 530.426   2
  -4   2 -14 5080.98 512.044   1
  -4  -2 -14 4923.45 510.996   1
   4   2  14 5134.74 368.780   8
  -4   2 -14 4957.75 411.478   8
  -4  -2 -14 4982.31 476.453   6
   4  -2  15 8082.50 682.982   2
   4   2  15 8041.89 681.956   2
  -4  -2 -15 8101.50 678.495   1
  -4   2 -15 6851.10 608.027   1
   4   2  15 7968.75 480.646   8
  -4   2 -15 8654.36 555.241   8
  -4   2 -16-198.724 177.378   1
  -4  -2 -16 35.2651 134.373   1
   4  -2  16-171.886 195.612   2
   4   2  16-133.394 199.636   2
   4   2  16-67.6721 94.6385   8
   4   2  17-100.556 214.817   2
  -4   2 -17-84.8909 185.970   1
  -4  -2 -17 268.181 180.615   1
   4  -2  17-185.121 225.747   2
   4   2  17 309.598 136.919   8
   4  -2  18 229.633 171.507   2
  -4   2 -18 464.174 174.863   1
  -4  -2 -18 203.539 153.762   1
  -4   2 -19 221.482 171.534   1
  -4  -2 -19 421.221 227.275   1
   4   2  19 136.133 177.948   2
   4  -2  19 83.3434 175.993   2
  -4   3  24 2966.47 488.458   8
  -4   3  23 722.171 251.207   8
  -4   3  22 1667.71 358.850   8
  -4   3  21 5271.38 586.971   8
  -4   3  20 1584.35 335.348   8
  -4   3  19 5992.94 590.237   8
  -4   3  18 175.035 176.450   8
   4  -3 -17 5301.03 534.454   3
  -4   3  17 5053.50 498.435   8
   4  -3 -16 5253.77 519.163   3
   4   3 -16 4887.35 495.652   3
  -4   3  16 5008.22 491.649   8
  -4   3  16 5236.91 434.653   6
   4  -3 -15 3479.76 409.492   3
   4   3 -15 2690.34 354.373   3
  -4   3  15 3151.84 375.797   8
  -4   3  15 3225.99 325.603   6
   4  -3 -14 19339.4 902.177   3
   4   3 -14 17437.6 832.865   3
  -4   3  14 18908.9 867.874   8
  -4   3  14 19219.3 735.932   6
   4  -3 -13 5730.09 453.634   4
   4   3 -13 5847.30 466.633   3
   4  -3 -13 5947.24 477.360   3
  -4  -3  13 5508.71 445.721   1
  -4   3  13 5865.37 475.351   1
  -4   3  13 6324.24 487.474   8
  -4   3  13 5705.58 379.417   6
   4  -3 -12 25940.5 938.164   4
  -4  -3  12 26104.8 924.577   1
  -4   3  12 25207.5 920.638   1
   4  -3 -12 25684.9 942.011   3
   4   3 -12 26363.5 942.149   3
  -4   3  12 25798.1 952.732   8
  -4   3  12 25907.0 756.075   6
  -4   3  11 1701.21 253.725   4
   4  -3 -11 1685.72 243.635   4
   4   3 -11 1652.81 235.755   3
   4  -3 -11 1586.41 234.123   3
  -4   3  11 1569.76 229.342   1
  -4  -3  11 1621.77 226.858   1
   4   3 -11 1783.85 252.516   8
  -4   3  11 1790.40 192.689   6
  -4   3  11 1877.51 267.962   7
   4  -3 -10 71722.6 1464.99   4
  -4   3  10 71613.5 1499.82   4
  -4   3  10 73294.0 1401.71   1
   4   3 -10 73512.8 1396.56   3
  -4   3  10 72859.2 1537.84   7
   4   3 -10 70080.3 1468.19   8
  -4   3  10 70703.3 1074.23   6
   4  -3  -9 6320.61 421.501   4
   4   3  -9 5756.25 373.058   3
  -4   3   9 5916.93 380.717   1
  -4   3   9 6327.37 439.703   7
   4   3  -9 6170.53 424.027   8
  -4   3   9 5714.92 283.488   6
   4  -3  -8 32548.0 918.381   4
  -4   3   8 31630.4 830.007   1
  -4   3   8 34297.9 986.400   7
   4   3  -8 36386.2 978.524   8
  -4   3   8 33900.3 614.098   6
   4  -3  -7 32662.7 895.296   4
   4   3  -7 31388.0 878.927   8
  -4   3   7 33030.8 939.265   7
  -4   3   7 31478.4 521.007   6
   4  -3  -6 62370.4 1225.52   4
   4   3  -6 62506.3 1196.30   8
  -4   3   6 63438.1 1265.23   7
  -4   3   6 61255.4 1098.76   5
   4  -3  -5 16789.4 617.589   4
  -4   3   5 16935.0 630.800   7
   4   3  -5 16719.0 599.185   8
  -4   3   5 15935.1 532.155   5
   4  -3  -4 24669.8 737.033   4
  -4   3   4 23527.2 715.919   7
  -4   3   4 23930.4 617.889   5
   4  -3  -3 20035.4 642.963   4
  -4   3   3 19637.7 629.625   7
  -4   3   3 19753.8 523.551   5
  -4   3   2 3009.70 241.488   7
  -4   3   2 3355.17 202.790   5
  -4  -3   1 1831.57 140.375   4
   4  -3  -1 1884.12 147.734   5
   4  -3  -1 1683.22 172.710   7
  -4  -3   0 13500.5 392.992   4
  -4  -3   0 13397.9 512.997   5
  -4   3   0 13533.0 411.239   2
  -4  -3   0 13701.0 424.203   2
   4  -3   0 13848.2 485.080   7
   4  -3   0 13818.1 370.251   5
  -4  -3  -1 5407.39 263.141   4
  -4   3  -1 5614.81 274.874   2
  -4  -3  -1 5071.68 272.053   2
   4  -3   1 5465.56 297.751   7
   4  -3   1 5728.40 226.230   5
  -4  -3  -1 5739.02 346.243   5
   4   3   2 3909.29 232.235   4
  -4  -3  -2 3967.64 230.673   4
  -4   3  -2 3893.52 239.447   2
  -4  -3  -2 3807.39 244.838   2
   4  -3   2 4625.31 262.396   7
  -4  -3  -2 4163.69 297.294   5
   4  -3   2 3886.99 225.490   6
   4  -3   2 4146.88 194.401   5
   4   3   3 610.320 106.188   4
  -4  -3  -3 594.432 99.7521   4
  -4  -3  -3 681.309 132.254   5
   4  -3   3 626.509 100.273   7
  -4  -3  -3 450.778 121.720   6
   4  -3   3 443.172 89.9730   6
  -4  -3  -4 5267.06 298.552   4
   4   3   4 5207.63 302.928   4
   4  -3   4 5415.10 347.344   2
   4   3   4 5160.58 331.036   2
  -4  -3  -4 5257.41 342.301   7
   4  -3   4 4895.11 261.830   7
  -4  -3  -4 5422.31 369.665   6
  -4  -3  -4 5129.83 347.555   5
   4  -3   4 4597.90 290.055   6
   4  -3   5 5057.58 353.630   2
   4   3   5 4461.10 327.490   2
  -4  -3  -5 4599.86 303.287   4
   4   3   5 4326.88 291.992   4
   4   3   5 4786.59 343.517   5
  -4  -3  -5 4653.71 354.138   6
  -4  -3  -5 4644.59 344.262   5
   4   3   6 46414.6 1083.42   2
   4   3   6 46623.3 1094.56   5
  -4  -3  -6 43454.0 1088.77   6
  -4  -3  -7-104.404 120.902   1
  -4   3  -7-83.5448 95.3232   1
   4   3   7-41.9792 87.3927   2
   4   3   7-39.6536 74.3376   5
  -4  -3  -7-58.7983 114.258   6
   4  -3   7 91.9313 109.664   6
   4   3   8 60635.0 1272.11   4
   4   3   8 60596.2 1392.96   3
  -4   3  -8 62143.2 1348.16   1
   4   3   8 63087.5 1395.03   2
   4  -3   8 61809.8 1387.41   3
  -4  -3  -8 61031.6 1374.57   1
   4  -3   8 60502.9 1371.72   2
  -4   3  -8 58732.4 1194.60   8
   4   3   8 61193.7 1349.65   5
  -4  -3  -8 59605.6 1358.50   6
   4  -3   8 60432.5 1326.28   6
   4   3   9 58.8178 95.9995   5
   4   3   9 10.6468 76.6844   4
  -4   3  -9-33.7810 87.0551   1
   4  -3   9 74.2956 97.1428   3
  -4  -3  -9-77.3979 98.4437   1
   4  -3   9-0.37824 140.232   2
   4   3   9-38.4542 105.022   2
   4   3   9 188.349 128.369   3
  -4   3  -9 25.7558 73.2185   8
   4  -3   9 48.6435 106.091   6
   4   3   9 74.1655 138.635   6
  -4  -3  -9 101.452 114.891   6
   4   3  10 22849.2 863.162   4
  -4  -3 -10 22482.4 922.458   1
   4   3  10 22650.9 916.200   2
  -4   3 -10 25703.0 954.133   1
   4   3  10 22687.9 936.032   3
   4  -3  10 23029.1 938.030   2
   4  -3  10 22879.5 936.626   3
  -4   3 -10 22206.7 791.419   8
   4   3  10 22805.1 728.224   8
  -4  -3 -10 22857.8 896.569   6
   4  -3  11 815.285 200.764   2
  -4   3 -11 1198.39 228.010   1
  -4  -3 -11 1035.63 229.667   1
   4   3  11 791.235 217.515   2
  -4   3 -11 1129.13 210.408   8
   4   3  11 1251.78 190.496   8
  -4  -3 -11 1116.99 225.833   6
   4  -3  12 14975.7 817.995   2
  -4   3 -12 14804.9 796.144   1
  -4  -3 -12 14319.8 804.478   1
   4   3  12 14862.2 821.940   2
  -4   3 -12 14303.4 676.573   8
   4   3  12 14818.4 628.990   8
  -4  -3 -12 14376.9 766.693   6
  -4  -3 -13 225.194 103.204   1
  -4   3 -13 378.726 164.641   1
   4  -3  13 279.779 155.693   2
   4   3  13 94.8139 144.807   2
   4   3  13 327.355 113.507   8
  -4   3 -13 194.394 91.6048   8
  -4  -3 -13 242.654 157.922   6
  -4   3 -14 4249.07 461.537   1
   4   3  14 3384.87 438.837   2
  -4  -3 -14 3258.51 423.524   1
   4  -3  14 4404.50 497.594   2
   4   3  14 4130.29 356.162   8
  -4  -3 -14 4082.35 436.425   6
   4   3  15 1231.14 282.956   2
  -4   3 -15 1182.62 267.110   1
  -4  -3 -15 1296.82 284.958   1
   4  -3  15 1027.77 276.989   2
   4   3  15 1514.87 227.695   8
  -4  -3 -15 1318.97 289.113   6
   4  -3  16 2836.79 443.213   2
  -4  -3 -16 2139.82 374.068   1
   4   3  16 1980.52 366.810   2
  -4   3 -16 2743.67 416.716   1
   4   3  16 2556.25 306.928   8
  -4  -3 -16 2696.93 386.546   6
   4  -3  17 694.642 268.208   2
  -4   3 -17 625.082 209.612   1
  -4  -3 -17 645.355 262.070   1
   4   3  17 718.046 254.217   2
   4   3  17 848.421 187.700   8
   4  -3  18 22.4524 175.246   2
  -4   3 -18-304.869 225.298   1
  -4  -3 -18-15.3098 164.741   1
   4   3  18 166.850 198.690   2
   4  -3  19 2012.68 420.385   2
   4   3  19 2014.77 436.049   2
  -4   3 -19 1447.40 355.824   1
  -4  -3 -19 2306.41 431.141   1
  -4   4  23 503.451 225.253   8
  -4   4  22 6655.80 697.469   8
  -4   4  21 694.508 285.528   8
  -4   4  20 10364.6 815.270   8
  -4   4  19 421.234 213.548   8
  -4   4  18 9778.03 743.787   8
  -4   4  17 17.4853 118.023   8
  -4   4  16 19535.5 998.599   8
  -4   4  16 19675.5 831.759   6
   4  -4 -15 810.390 207.455   4
   4   4 -15 933.723 232.517   3
   4  -4 -15 1002.20 253.973   3
  -4   4  15 1086.32 250.733   8
  -4   4  15 948.973 200.907   6
   4  -4 -14 8615.84 613.369   4
   4   4 -14 10002.2 638.383   3
   4  -4 -14 9052.81 612.299   3
  -4   4  14 9563.81 665.155   8
  -4   4  14 9303.87 517.357   6
   4  -4 -13 3274.91 354.409   3
  -4   4  13 3428.06 361.454   1
  -4  -4  13 3604.66 363.063   1
   4   4 -13 3738.87 372.688   3
   4  -4 -13 3546.20 392.438   4
  -4   4  13 3808.12 321.322   6
   4  -4 -12 657.188 171.862   3
   4   4 -12 706.744 168.893   3
  -4  -4  12 718.735 153.463   1
  -4   4  12 641.817 151.540   1
   4  -4 -12 1084.54 213.306   4
  -4   4  12 880.567 154.507   6
  -4  -4  11 2132.78 259.365   1
   4  -4 -11 2126.99 265.983   3
   4   4 -11 1928.70 246.617   3
  -4   4  11 1921.58 247.529   1
   4  -4 -11 2371.02 312.237   4
  -4   4  11 2164.84 214.620   6
  -4   4  10 1411.58 198.536   1
   4   4 -10 1249.68 192.003   3
  -4   4  10 1229.23 206.661   5
   4  -4 -10 1587.79 243.296   4
  -4   4   9 6962.56 483.097   4
   4  -4  -9 8142.26 516.985   4
   4   4  -9 7537.41 427.732   3
  -4   4   9 6221.09 391.874   1
  -4   4   9 7434.61 517.520   7
   4   4  -9 7790.85 513.907   8
  -4   4   9 7436.40 488.203   5
   4  -4  -8 16819.0 729.703   4
  -4   4   8 17409.6 733.619   4
  -4  -4   8 17462.1 604.976   1
  -4   4   8 17101.3 610.308   1
   4  -4  -8 16840.2 607.100   3
   4   4  -8 16463.7 588.239   3
   4   4  -8 17202.2 738.929   8
  -4   4   8 17533.1 764.981   7
   4  -4  -8 17659.8 432.250   6
  -4   4   8 17992.8 716.385   5
   4  -4  -7 5222.58 406.951   4
  -4  -4   7 4828.89 301.721   1
  -4   4   7 4786.11 303.932   1
   4   4  -7 5088.90 310.156   3
   4   4  -7 4963.98 393.358   8
  -4   4   7 4967.01 402.409   7
  -4   4   7 5013.15 367.944   5
   4  -4  -7 5041.36 210.586   6
   4  -4  -6 26930.5 892.232   4
  -4   4   6 27794.2 913.795   7
   4  -4  -6 27725.9 435.983   6
  -4   4   6 27760.3 811.518   5
   4  -4  -5 35147.8 999.331   4
  -4   4   5 36687.9 1017.96   7
   4  -4  -5 35307.2 452.179   6
  -4   4   5 35299.7 886.370   5
   4  -4  -4 21896.5 769.117   4
  -4   4   4 21034.7 754.865   7
  -4   4   4 21218.9 655.304   5
   4  -4  -4 21551.5 350.472   6
   4  -4  -3 23008.4 777.901   4
  -4   4   3 23325.8 648.311   5
   4  -4  -2 66450.7 1285.70   7
  -4  -4   1 3686.92 243.870   4
  -4   4   1 3728.77 204.115   2
  -4  -4   1 3496.95 213.809   2
   4  -4  -1 3550.72 294.895   7
   4  -4  -1 3396.86 240.380   5
  -4  -4   0 15324.6 501.805   4
  -4   4   0 16399.9 427.960   2
  -4  -4   0 14964.0 442.238   2
   4  -4   0 15522.8 600.678   7
   4  -4   0 15502.2 483.414   5
  -4  -4   0 15891.2 621.274   5
  -4  -4  -1 7044.08 351.577   4
  -4  -4  -1 6863.37 310.839   2
   4  -4   1 6301.08 379.592   7
   4  -4   1 6958.22 318.923   5
  -4  -4  -1 6522.55 414.733   5
  -4  -4  -2 23941.7 656.383   4
   4  -4   2 23499.1 711.727   7
   4  -4   2 25546.2 588.212   5
  -4  -4  -2 24907.2 815.224   5
   4  -4   3 995.296 121.348   5
  -4  -4  -3 789.336 134.510   4
  -4  -4  -3 758.179 159.502   5
   4  -4   3 1036.91 158.615   7
  -4  -4  -3 1105.27 184.057   6
   4   4   4 18429.4 624.662   4
  -4  -4  -4 19367.3 642.030   4
   4  -4   4 18103.7 608.262   7
  -4  -4  -4 18941.8 731.825   7
  -4  -4  -4 18408.7 735.430   5
  -4  -4  -4 18780.4 731.374   6
  -4  -4  -5 8533.62 440.957   4
   4  -4   5 8877.80 461.337   2
   4   4   5 8087.07 441.102   2
  -4  -4  -5 7854.78 485.210   7
  -4  -4  -5 8141.18 502.525   6
  -4  -4  -5 7965.47 502.571   5
  -4  -4  -6 9390.58 480.956   4
   4   4   6 9286.66 539.453   5
  -4   4  -6 8797.24 459.571   1
  -4  -4  -6 8910.58 475.400   1
   4   4   6 9418.69 496.696   2
  -4  -4  -6 9203.10 533.146   7
   4  -4   6 9719.75 503.901   6
  -4  -4  -6 9200.84 546.553   5
  -4  -4  -6 8537.91 526.307   6
   4   4   7 305.193 130.713   2
  -4  -4  -7 712.831 154.097   1
   4   4   7 324.955 109.988   3
   4  -4   7 348.076 110.010   3
  -4   4  -7 521.076 123.371   1
  -4  -4  -7 367.179 108.847   4
   4   4   7 710.677 152.164   4
  -4  -4  -7 526.776 160.395   6
   4  -4   7 670.196 151.907   6
  -4  -4  -7 525.854 145.434   7
   4   4   8 10323.7 564.277   4
  -4  -4  -8 9734.24 551.581   1
   4  -4   8 11634.1 609.945   2
   4   4   8 9838.30 565.356   2
   4  -4   8 11208.2 601.614   3
  -4   4  -8 10614.9 562.973   1
   4   4   8 9844.00 563.265   3
  -4  -4  -8 10107.0 578.752   7
  -4  -4  -8 9638.60 573.661   6
   4  -4   8 10212.2 569.320   6
   4   4   9 16985.5 760.383   4
   4   4   9 15747.6 744.032   3
  -4   4  -9 17300.7 755.774   1
  -4  -4  -9 17456.1 770.114   1
   4   4   9 15836.2 745.219   2
   4  -4   9 17013.3 773.237   2
   4  -4   9 17481.0 784.652   3
  -4   4  -9 17408.7 743.917   8
  -4  -4  -9 16819.9 786.059   6
   4  -4  10 219.495 145.978   2
   4  -4  10 270.241 140.759   3
  -4   4 -10 110.948 104.369   1
  -4  -4 -10 323.099 154.231   1
   4   4  10 550.082 181.921   2
  -4   4 -10 107.966 105.671   8
  -4  -4 -10 145.376 127.085   6
   4  -4  11 8463.08 602.214   2
   4   4  11 7754.81 581.947   2
  -4   4 -11 7249.86 540.480   1
  -4  -4 -11 8209.03 593.564   1
  -4  -4 -11 7802.55 564.914   6
   4   4  12 4242.76 443.534   2
  -4   4 -12 5259.40 482.039   1
  -4  -4 -12 4799.62 477.888   1
   4  -4  12 3396.83 415.411   2
   4   4  12 4129.74 366.549   8
  -4  -4 -12 4129.81 430.446   6
   4  -4  13 3020.98 409.321   2
  -4   4 -13 3271.16 399.777   1
  -4  -4 -13 2563.60 356.834   1
   4   4  13 2831.56 396.255   2
   4   4  13 2807.55 314.247   8
  -4  -4 -13 3125.78 395.883   6
  -4   4 -14 8099.05 638.157   1
  -4  -4 -14 7516.37 625.721   1
   4  -4  14 9188.88 716.673   2
   4   4  14 7076.32 623.084   2
   4   4  14 8199.45 541.346   8
  -4  -4 -14 7588.55 617.465   6
   4  -4  15 112.895 210.526   2
  -4  -4 -15 39.9722 139.552   1
  -4   4 -15 7.05812 143.635   1
   4   4  15 75.7591 163.706   2
   4   4  15 475.917 181.629   8
  -4  -4 -15 39.2992 141.322   6
  -4   4 -16 7958.90 688.524   1
  -4  -4 -16 8770.04 746.068   1
   4  -4  16 9181.82 768.152   2
   4   4  16 8321.31 732.577   2
   4   4  16 9089.94 599.342   8
  -4  -4 -16 8497.68 688.419   6
  -4   4 -17 418.340 204.179   1
  -4  -4 -17-0.72322 177.856   1
   4   4  17 574.545 263.761   2
   4  -4  17-155.417 213.358   2
   4   4  17 547.717 189.789   8
  -4  -4 -17 617.586 245.972   6
   4  -4  18 1824.13 392.475   2
  -4   4 -18 3534.78 506.973   1
  -4  -4 -18 2883.47 475.225   1
   4   4  18 2994.62 492.403   2
   4  -4  19 48.5077 183.717   2
   4   4  19-158.820 204.314   2
  -4   5  21 4700.43 606.491   8
  -4   5  20 27.6937 144.941   8
  -4   5  19 9194.09 784.982   8
  -4   5  18 536.924 223.387   8
  -4   5  17 8402.66 702.380   8
   4  -5 -16 997.488 269.052   4
  -4   5  16 935.112 261.930   8
   4  -5 -15 8840.87 676.560   4
  -4   5  15 9798.81 730.610   8
   4  -5 -14 253.168 175.037   4
  -4  -5  13 3524.41 363.326   1
  -4   5  13 3553.72 369.899   1
   4  -5 -13 4084.15 398.002   3
   4  -5 -13 3061.41 379.444   4
   4   5 -12 2374.67 292.625   3
  -4  -5  12 1712.19 249.487   1
   4  -5 -12 1949.98 281.628   3
  -4   5  12 1618.47 241.690   1
   4  -5 -12 2225.95 334.389   4
  -4   5  11 1525.62 221.320   1
   4  -5 -11 1016.53 185.273   3
   4   5 -11 1176.69 192.610   3
  -4  -5  11 1315.20 205.520   1
   4  -5 -11 1199.35 238.606   4
   4   5 -10-125.762 113.115   3
  -4   5  10-94.2454 109.057   1
   4  -5 -10-3.06346 109.424   4
   4  -5 -10 15.0696 61.3235   6
   4   5  -9 631.762 123.647   3
  -4   5   9 390.272 111.610   1
   4  -5  -9 549.905 161.584   4
   4  -5  -9 501.768 97.8281   6
   4  -5  -8 576.736 119.165   3
   4   5  -8 546.091 115.896   3
  -4  -5   8 475.751 112.662   1
  -4   5   8 351.171 104.258   1
   4  -5  -8 572.879 174.975   4
  -4   5   8 840.020 184.166   5
   4  -5  -8 343.961 80.8595   6
   4  -5  -7 1091.38 152.311   3
   4   5  -7 991.268 138.204   3
  -4  -5   7 1052.69 140.658   1
  -4   5   7 1197.73 150.902   1
  -4   5   7 1071.04 203.195   5
   4  -5  -7 1013.35 217.598   4
   4  -5  -7 1183.78 117.537   6
   4  -5  -6 963.076 136.913   3
  -4  -5   6 944.232 128.815   1
   4   5  -6 1062.37 136.291   3
  -4   5   6 1002.25 130.971   1
  -4   5   6 950.260 173.365   5
   4  -5  -6 1092.55 204.186   4
   4  -5  -6 958.712 105.860   6
  -4   5   5 19458.8 508.734   1
   4   5  -5 19915.2 499.768   3
   4  -5  -5 19286.1 813.756   4
   4  -5  -5 19508.5 429.814   6
  -4   5   5 19128.0 721.930   5
  -4   5   4 252.048 124.642   5
   4  -5  -4 2.53861 113.434   4
   4  -5  -4 60.6682 57.2755   6
   4  -5  -3 22227.8 846.888   4
   4  -5  -3 21223.2 845.117   7
  -4   5   2 65.8273 45.7651   2
  -4  -5   2 39.6515 58.1785   2
   4  -5  -2 14.8598 87.9463   5
  -4  -5   1 41184.4 1116.68   5
  -4  -5   1 42841.3 952.641   4
  -4   5   1 41788.1 596.824   2
  -4  -5   1 41416.4 648.973   2
   4  -5  -1 40934.0 1139.31   7
   4  -5  -1 42323.0 958.272   5
  -4  -5   0 631.976 143.254   4
   4  -5   0 678.100 121.460   5
  -4  -5   0 580.104 157.989   5
   4  -5   0 726.425 162.859   7
  -4  -5  -1 48864.6 1057.85   4
   4  -5   1 49128.8 1210.72   7
  -4  -5  -1 51848.4 1278.34   5
   4  -5   1 47999.3 976.860   5
   4  -5   2 1642.01 194.888   5
  -4  -5  -2 1940.72 222.273   4
  -4  -5  -2 1756.77 256.752   5
   4  -5   2 2436.31 276.740   7
  -4  -5  -3 29423.8 836.338   4
  -4   5  -3 28382.7 653.914   1
  -4  -5  -3 28159.5 997.392   7
   4  -5   3 27121.8 874.622   7
  -4  -5  -3 27789.2 968.621   5
   4  -5   3 26448.1 709.490   5
  -4  -5  -4 1503.16 201.960   4
   4  -5   4 1383.55 175.158   5
  -4  -5  -4 1291.03 225.365   5
   4   5   4 1299.60 166.822   3
  -4  -5  -4 1473.99 173.620   1
  -4   5  -4 1570.95 170.109   1
   4  -5   4 1793.53 232.413   7
  -4  -5  -4 1499.04 252.753   7
  -4  -5  -4 1541.14 243.008   6
  -4  -5  -5 1550.66 247.705   5
  -4  -5  -5 1369.99 214.709   4
   4  -5   5 1057.01 163.143   3
   4   5   5 1013.64 148.319   3
  -4  -5  -5 1149.38 165.468   1
  -4   5  -5 1447.22 200.123   1
  -4  -5  -5 1540.46 250.222   7
   4  -5   5 1504.22 218.173   7
  -4  -5  -5 1771.81 264.764   6
  -4  -5  -6 2916.52 295.472   4
   4   5   6 3523.47 327.742   4
   4   5   6 2919.38 277.071   3
  -4   5  -6 2686.45 253.291   1
  -4  -5  -6 3082.57 279.556   1
   4  -5   6 2917.95 279.656   3
   4  -5   6 3664.06 324.932   7
  -4  -5  -6 3328.54 352.263   6
  -4  -5  -6 3456.07 382.071   5
  -4  -5  -6 3246.24 361.242   7
   4   5   7 8413.70 525.550   4
  -4  -5  -7 8691.01 521.742   4
   4   5   7 8231.93 489.496   2
  -4   5  -7 8154.91 464.524   1
  -4  -5  -7 6921.91 452.834   1
   4   5   7 8183.44 483.087   3
   4  -5   7 7819.60 470.407   3
  -4  -5  -7 8222.41 584.024   7
  -4  -5  -7 8258.83 558.289   6
   4  -5   8-117.795 127.817   2
  -4   5  -8-117.061 102.742   1
   4   5   8 114.269 117.491   2
   4   5   8-58.0808 107.250   3
   4  -5   8-79.2047 126.530   3
  -4  -5  -8-10.3016 108.249   1
  -4  -5  -8 49.7884 93.6830   4
  -4  -5  -8 178.926 156.086   6
  -4  -5  -8-58.1977 135.990   7
   4   5   9 575.951 149.722   3
   4  -5   9 633.642 175.024   2
   4   5   9 526.999 175.066   2
  -4   5  -9 568.116 124.794   1
   4  -5   9 682.036 159.909   3
  -4  -5  -9 780.805 183.089   1
  -4  -5  -9 910.129 228.964   6
  -4   5 -10 5863.95 465.714   1
  -4  -5 -10 5456.55 463.761   1
   4  -5  10 5632.76 468.808   2
   4   5  10 5511.90 465.318   2
   4  -5  10 5958.43 484.350   3
  -4  -5 -10 5078.02 469.528   6
  -4   5 -11 1122.52 219.284   1
  -4  -5 -11 850.284 195.267   1
   4  -5  11 844.259 223.249   2
   4   5  11 862.113 222.858   2
  -4  -5 -11 658.582 215.050   6
  -4   5 -12 644.321 190.775   1
  -4  -5 -12 423.458 138.417   1
   4  -5  12 334.896 167.742   2
   4   5  12 299.966 141.127   2
  -4  -5 -12 673.265 216.447   6
  -4   5 -13 8340.89 629.788   1
  -4  -5 -13 7602.86 613.269   1
   4  -5  13 8130.69 649.744   2
   4   5  13 7242.19 607.346   2
   4   5  13 7617.72 554.042   8
  -4  -5 -13 6716.49 579.123   6
  -4   5 -14 436.432 184.980   1
  -4  -5 -14 713.647 233.734   1
   4  -5  14 161.992 163.578   2
   4   5  14 247.254 177.933   2
   4   5  14 371.121 150.862   8
  -4  -5 -14 403.775 188.326   6
  -4   5 -15 8697.22 695.691   1
  -4  -5 -15 8671.95 709.594   1
   4  -5  15 8296.01 709.003   2
   4   5  15 7260.13 671.348   2
   4   5  15 8091.70 597.197   8
  -4  -5 -15 8707.96 701.109   6
   4  -5  16 117.879 263.873   2
  -4  -5 -16 190.749 174.725   1
  -4   5 -16 11.5064 148.778   1
   4   5  16-11.6861 165.633   2
   4   5  16 72.3187 119.875   8
  -4  -5 -16-64.1464 150.202   6
   4  -5  17 6880.51 703.111   2
   4   5  17 7137.84 714.870   2
  -4  -5 -17 7251.02 667.350   6
   4   5  18-53.1241 196.685   2
   4  -5  18 42.7876 206.055   2
   4  -5  19 1937.38 444.106   2
   4   5  19 1761.78 393.401   2
  -4   6  20 1098.06 317.765   8
  -4   6  19 165.321 168.645   8
  -4   6  18 3246.91 488.388   8
   4  -6 -17 1126.60 310.870   4
  -4   6  17 1494.83 327.916   8
   4  -6 -16 1634.93 357.826   4
  -4   6  16 1464.54 333.545   8
   4  -6 -15 4706.73 531.094   4
   4  -6 -14 2177.70 365.956   4
   4  -6 -13 6433.71 586.199   4
   4  -6 -12 933.939 243.089   4
  -4  -6  11 4699.78 375.864   1
   4  -6 -11 5467.52 525.669   4
   4  -6 -11 4696.78 300.020   6
   4  -6 -10 593.171 199.132   4
   4  -6 -10 841.723 134.255   6
  -4   6   9 4656.82 321.320   1
  -4  -6   9 4929.59 331.707   1
   4  -6  -9 4787.27 478.955   4
   4  -6  -9 4909.75 281.588   6
   4  -6  -8-54.7735 70.5402   3
  -4  -6   8-39.1709 64.7126   1
  -4   6   8 21.3934 64.2278   1
   4  -6  -8 95.3286 138.357   4
   4  -6  -8-7.69064 52.0761   6
   4  -6  -7 3746.68 256.831   3
  -4  -6   7 3743.91 250.510   1
  -4   6   7 3806.75 248.776   1
   4  -6  -7 3903.71 430.572   4
   4  -6  -7 3917.34 231.282   6
   4  -6  -6 1863.50 165.681   3
   4   6  -6 1559.95 146.807   3
  -4  -6   6 1901.49 164.182   1
  -4   6   6 1617.10 148.649   1
   4  -6  -6 1274.59 248.225   4
   4  -6  -6 1525.56 153.237   6
  -4   6   5 9036.80 296.059   1
   4   6  -5 9298.53 296.241   3
   4  -6  -5 8828.23 318.768   3
  -4  -6   5 8935.93 313.911   1
   4  -6  -5 9973.84 644.305   4
   4  -6  -5 8985.31 341.547   6
   4  -6  -4 8405.32 586.740   4
  -4  -6   4 8440.86 264.885   1
   4  -6  -4 8249.12 273.128   3
  -4   6   4 9089.94 247.140   1
   4   6  -4 8725.30 237.207   3
   4  -6  -4 8624.85 610.620   7
   4  -6  -4 8465.82 340.614   6
   4  -6  -3 5037.52 462.402   4
  -4  -6   3 4668.59 170.807   1
  -4   6   3 4334.66 134.055   2
  -4  -6   3 4486.63 174.155   2
   4  -6  -3 4639.63 176.138   3
   4  -6  -3 4418.35 441.940   7
  -4  -6   2 11581.6 559.333   4
   4  -6  -2 12283.0 698.806   4
  -4  -6   2 11466.5 652.806   5
   4  -6  -2 10309.3 654.893   7
   4  -6  -2 10293.4 556.843   5
   4  -6  -1 735.382 150.194   5
  -4  -6   1 617.980 186.837   5
  -4  -6   1 612.659 150.371   4
   4  -6  -1 624.882 162.818   7
  -4  -6   0 8502.97 496.151   4
  -4  -6   0 8162.67 240.822   1
  -4   6   0 8112.14 184.417   1
   4   6   0 8059.23 203.497   3
   4  -6   0 8052.11 566.142   7
  -4  -6   0 8021.54 551.635   5
   4  -6   0 8127.90 469.078   5
  -4  -6  -1 5541.07 411.402   4
  -4   6  -1 5106.76 186.893   1
   4  -6   1 5689.68 230.234   3
  -4  -6  -1 5129.03 221.045   1
   4   6   1 5388.88 207.764   3
   4  -6   1 5154.55 443.887   7
   4  -6   1 4880.50 356.973   5
  -4  -6  -1 4701.84 437.747   5
  -4  -6  -2 11992.7 593.190   4
  -4  -6  -2 10775.4 360.712   1
   4   6   2 11013.6 350.244   3
  -4   6  -2 11145.0 328.797   1
   4  -6   2 10878.5 361.923   3
  -4  -6  -2 10778.5 693.965   7
   4  -6   2 10999.4 640.709   7
  -4  -6  -2 11625.5 677.286   5
   4  -6   2 10508.3 519.203   5
  -4  -6  -3 3829.17 351.044   4
  -4  -6  -3 3782.94 405.676   5
  -4   6  -3 3598.46 216.510   1
  -4  -6  -3 3575.99 236.253   1
   4   6   3 3660.57 230.616   3
   4  -6   3 3657.20 235.892   3
   4  -6   3 3806.92 384.487   7
  -4  -6  -3 3730.64 411.505   7
   4  -6   3 3325.21 299.650   5
  -4  -6  -4 27012.0 906.988   4
   4  -6   4 26359.8 688.109   3
  -4  -6  -4 25299.4 675.156   1
   4   6   4 26313.8 668.186   3
  -4   6  -4 25157.6 628.445   1
   4  -6   4 24338.9 939.244   7
  -4  -6  -4 24484.9 1047.45   7
  -4  -6  -4 26034.0 996.390   6
   4  -6   4 25331.0 786.385   5
  -4  -6  -4 25704.5 1043.55   5
  -4  -6  -5 2407.98 294.542   4
   4  -6   5 1678.64 209.072   5
  -4  -6  -5 1703.99 285.618   5
   4  -6   5 1826.37 202.527   3
   4   6   5 1591.29 188.570   3
  -4  -6  -5 1605.91 190.033   1
  -4   6  -5 1757.94 184.517   1
   4  -6   5 2236.03 296.955   7
  -4  -6  -5 1981.48 318.016   7
  -4  -6  -5 1793.13 292.413   6
   4  -6   6 253.536 132.583   5
  -4  -6  -6 230.547 142.237   5
  -4  -6  -6-23.3204 91.9339   4
   4   6   6-12.9327 84.7701   3
   4  -6   6-9.76628 79.1332   3
  -4   6  -6 18.3625 74.0729   1
  -4  -6  -6 150.655 90.0037   1
   4  -6   6-63.8886 115.865   7
  -4  -6  -6 97.8660 151.472   7
  -4  -6  -6-77.7039 126.127   6
  -4  -6  -7 5342.72 443.445   4
  -4   6  -7 5937.87 388.159   1
  -4  -6  -7 5928.24 402.887   1
   4   6   7 5380.33 388.303   3
   4  -6   7 5797.87 404.080   3
   4  -6   7 5795.68 455.381   7
  -4  -6  -7 5448.73 527.784   7
  -4  -6  -7 5500.47 482.016   6
  -4  -6  -8 846.185 202.365   4
   4   6   8 739.340 171.012   3
   4  -6   8 761.135 182.602   3
  -4   6  -8 527.062 143.272   1
  -4  -6  -8 548.580 144.588   1
   4  -6   8 1144.80 230.509   7
  -4  -6  -8 321.535 147.344   6
  -4  -6  -8 472.338 186.273   7
  -4  -6  -9 11836.3 699.379   4
   4   6   9 11980.3 637.441   3
  -4   6  -9 11857.0 617.942   1
  -4  -6  -9 12496.9 652.064   1
   4  -6   9 12494.5 655.997   3
  -4  -6  -9 12227.8 789.993   7
  -4  -6  -9 11789.6 725.861   6
  -4   6 -10 3904.83 374.396   1
  -4  -6 -10 3980.80 391.796   1
   4  -6  10 4049.34 411.512   2
   4   6  10 4493.59 434.596   2
  -4  -6 -10 4243.73 454.435   6
  -4  -6 -11 5104.47 464.149   1
  -4   6 -11 5206.70 447.314   1
   4  -6  11 5494.65 491.133   2
   4   6  11 5904.46 505.643   2
  -4  -6 -11 4723.64 481.872   6
   4  -6  12 775.342 211.402   2
   4   6  12 1004.37 257.980   2
  -4   6 -12 898.293 219.546   1
  -4  -6 -12 1050.96 239.380   1
  -4  -6 -12 1103.00 248.590   6
   4  -6  13 4005.60 466.457   2
  -4  -6 -13 4058.09 453.828   1
   4   6  13 3930.43 461.842   2
  -4  -6 -13 4106.83 481.658   6
   4  -6  14 1222.02 296.658   2
   4   6  14 1497.36 311.382   2
   4   6  14 1540.14 293.854   8
  -4  -6 -14 1188.40 292.790   6
   4   6  15 1239.43 312.903   2
   4  -6  15 1048.55 264.096   2
   4   6  15 945.377 258.272   8
  -4  -6 -15 1270.77 317.093   6
   4  -6  16 3110.47 461.525   2
   4   6  16 3416.46 481.767   2
  -4  -6 -16 3126.10 453.824   6
   4   6  17 499.440 272.272   2
   4  -6  17 325.307 207.648   2
  -4  -6 -17 84.1064 160.169   6
   4   6  18 1291.64 411.382   2
   4  -6  18 1487.73 381.975   2
  -4   7  17-202.267 173.782   8
   4  -7 -16 965.106 294.971   4
   4  -7 -15 100.592 162.278   4
   4  -7 -14 4400.99 522.803   4
   4  -7 -13 369.244 210.180   4
   4  -7 -12 5440.53 574.647   4
   4  -7 -11 116.717 138.394   4
   4  -7 -10 14162.3 873.296   4
   4  -7 -10 13542.0 497.677   6
   4  -7  -9 1024.75 284.041   4
   4  -7  -9 1037.64 142.690   6
   4  -7  -8 12768.0 824.892   4
   4  -7  -8 13194.8 463.950   6
   4  -7  -7 324.159 185.283   4
   4  -7  -7 512.148 111.885   6
   4  -7  -6 8569.65 662.784   4
   4  -7  -6 8163.80 363.741   6
   4  -7  -5 320.023 172.556   4
   4  -7  -5 78.9397 61.1142   6
  -4  -7   4 4811.76 473.013   5
   4  -7  -4 3642.58 424.141   4
   4  -7  -4 4676.50 493.020   7
   4  -7  -4 4247.56 272.180   6
  -4  -7   3 98.1139 131.685   4
  -4  -7   3 73.1893 111.754   5
   4  -7  -3 83.9665 146.610   4
   4  -7  -3-77.3541 209.626   7
  -4  -7   2-260.417 188.636   5
   4  -7  -2-28.1966 152.550   4
   4  -7  -2-160.507 144.389   5
  -4  -7   2 30.5363 83.5980   4
   4  -7  -2-124.180 153.320   7
  -4  -7   1 103.154 115.806   5
   4  -7  -1 317.006 177.514   4
  -4  -7   1 140.366 99.0002   4
   4  -7  -1 19.5259 118.370   5
   4  -7  -1-23.0017 156.645   7
  -4  -7   0 178.580 138.444   5
   4  -7   0 143.339 120.197   5
  -4  -7   0 27.1449 116.958   4
   4  -7   0-171.429 184.954   7
  -4  -7  -1 205.481 92.6756   4
   4  -7   1 435.331 146.147   5
  -4  -7  -1 293.287 158.299   5
  -4  -7  -1 405.817 180.248   7
   4  -7   1 532.812 175.904   7
  -4  -7  -2 348.917 161.775   5
   4  -7   2 466.256 143.359   5
  -4  -7  -2 373.489 150.309   4
  -4  -7  -2 277.881 175.823   7
   4  -7   2 494.681 170.627   7
   4  -7   3 148.878 104.599   5
  -4  -7  -3-8.55504 126.324   5
  -4  -7  -3-19.4077 94.6344   4
   4  -7   3 218.409 158.627   7
  -4  -7  -3 323.346 193.179   7
  -4  -7  -3 96.5657 112.028   6
  -4  -7  -4 7529.40 533.132   4
  -4  -7  -4 7091.07 635.378   7
   4  -7   4 6795.61 560.373   7
  -4  -7  -4 6952.53 553.319   6
  -4  -7  -4 6936.86 596.922   5
   4  -7   4 6457.58 453.241   5
  -4  -7  -5 195.510 194.975   5
   4  -7   5-79.7849 94.4078   5
  -4  -7  -5 38.0857 127.512   4
   4  -7   5-8.22013 119.203   7
  -4  -7  -5-202.292 170.934   7
  -4  -7  -5 150.267 158.464   6
  -4  -7  -6 7755.59 572.310   4
   4  -7   6 7338.81 576.462   7
  -4  -7  -6 6789.41 631.453   7
   4  -7   6 7181.49 473.186   5
  -4  -7  -6 7556.85 587.039   6
  -4  -7  -6 7994.24 665.310   5
  -4  -7  -7 549.133 180.592   4
   4  -7   7 473.758 156.084   5
   4  -7   7 626.284 201.799   7
  -4  -7  -7 320.038 194.481   6
  -4  -7  -7 340.053 201.475   7
  -4  -7  -8 13260.6 761.476   4
   4  -7   8 14155.2 656.868   5
   4  -7   8 13447.4 760.665   7
  -4  -7  -8 12383.4 862.266   7
  -4  -7  -8 13923.3 821.015   6
  -4  -7  -9 1305.20 269.700   4
   4  -7   9 1010.44 239.809   7
  -4  -7  -9 1094.83 285.698   7
  -4  -7  -9 1092.50 262.246   6
  -4  -7 -10 5085.49 498.612   4
   4  -7  10 4740.58 470.784   7
  -4  -7 -10 4886.75 506.488   6
   4  -7  11 857.215 219.424   7
  -4  -7 -11 539.740 216.867   6
  -4  -7 -12 2897.36 416.730   6
  -4  -7 -13 280.569 205.553   6
  -4  -7 -14 2622.89 420.032   6
  -4  -7 -15-16.9012 205.033   6
  -4  -7 -16 649.836 240.008   6
   4  -8 -14 947.766 322.526   4
   4  -8 -13 2603.84 444.017   4
   4  -8 -12 371.972 222.401   4
   4  -8 -11 5409.25 597.084   4
   4  -8 -10-75.6892 152.838   4
   4  -8  -9 5513.45 591.409   4
   4  -8  -8 640.709 228.514   4
   4  -8  -7 5333.70 569.542   4
  -4  -8   6 1794.25 328.100   5
   4  -8  -6 2018.27 362.210   4
  -4  -8   5 1920.07 348.010   5
   4  -8  -5 837.041 243.894   4
  -4  -8   4 4444.29 500.985   5
   4  -8  -4 3057.34 449.912   4
  -4  -8   4 3523.95 402.371   4
  -4  -8   3-109.975 141.346   4
   4  -8  -3 244.516 133.801   4
  -4  -8   3 34.7783 149.088   5
  -4  -8   2-98.6114 166.688   5
   4  -8  -2-236.236 188.837   4
  -4  -8   2 120.273 113.653   4
   4  -8  -2-207.024 200.936   7
   4  -8  -1 186.083 130.903   5
  -4  -8   1 356.102 197.055   5
   4  -8  -1 232.253 163.550   4
  -4  -8   1 467.865 186.013   4
   4  -8  -1 195.810 155.227   7
   4  -8   0 4041.06 499.326   4
  -4  -8   0 3627.31 407.332   4
  -4  -8   0 4014.76 481.820   5
  -4  -8   0 3907.01 508.477   7
   4  -8   0 3506.74 462.447   7
   4  -8   0 3573.33 401.555   5
  -4  -8  -1 421.145 173.191   4
   4  -8   1 563.380 174.610   5
  -4  -8  -1 577.791 208.724   5
  -4  -8  -1 372.473 248.724   7
   4  -8   1 732.179 230.202   7
  -4  -8  -2 3035.88 430.146   5
  -4  -8  -2 3305.74 387.359   4
   4  -8   2 3088.84 372.601   5
  -4  -8  -2 3854.73 515.232   7
   4  -8   2 3369.55 453.868   7
  -4  -8  -3 3985.85 433.108   4
  -4  -8  -3 4109.76 497.576   5
  -4  -8  -3 3424.92 492.307   7
   4  -8   3 4004.69 480.468   7
  -4  -8  -3 3645.87 429.933   6
   4  -8   3 3287.38 369.265   5
  -4  -8  -4 1503.54 313.372   5
  -4  -8  -4 1568.05 277.921   4
   4  -8   4 1388.23 253.561   5
  -4  -8  -4 1642.85 346.283   7
   4  -8   4 1287.58 301.140   7
  -4  -8  -4 1309.36 298.151   6
  -4  -8  -5 4054.68 436.978   4
  -4  -8  -5 3880.91 503.828   5
   4  -8   5 3586.33 463.016   7
   4  -8   5 3771.16 390.822   5
  -4  -8  -5 3697.10 514.873   7
  -4  -8  -5 3998.68 460.170   6
   4  -8   6 130.263 135.747   5
  -4  -8  -6 221.853 114.288   4
  -4  -8  -6 155.844 191.081   5
   4  -8   6 81.3622 136.695   7
  -4  -8  -6-98.2868 142.543   6
  -4  -8  -6 367.626 230.471   7
   4  -8   7 1461.97 242.830   5
  -4  -8  -7 1353.69 279.283   4
   4  -8   7 632.999 210.783   7
  -4  -8  -7 1566.32 343.044   7
  -4  -8  -7 1313.94 289.025   6
  -4  -8  -8 228.022 152.182   4
   4  -8   8 156.911 126.160   5
   4  -8   8 298.301 170.406   7
  -4  -8  -8 447.979 201.083   6
  -4  -8  -8-67.7827 162.421   7
  -4  -8  -9 2901.21 402.328   4
   4  -8   9 2634.72 387.712   7
  -4  -8  -9 2829.74 415.259   6
  -4  -8 -10-200.440 184.934   4
   4  -8  10-54.9554 142.192   7
  -4  -8 -10 52.7963 150.444   6
  -4  -8 -11 1740.65 334.585   4
  -4  -8 -11 1189.62 283.081   6
  -4  -8 -12-133.038 181.144   6
  -4  -8 -13 43.3261 160.864   6
  -4  -8 -14 473.797 256.993   6
   4  -9 -10 646.336 255.951   4
   4  -9  -9 82.0887 154.576   4
  -4  -9   8 647.787 240.114   5
   4  -9  -8 245.107 178.365   4
  -4  -9   7 555.954 230.255   5
   4  -9  -7 515.451 241.361   4
  -4  -9   6 539.809 241.423   5
   4  -9  -6 426.200 193.119   4
   4  -9  -5 1094.48 298.331   4
  -4  -9   5 1171.24 283.904   4
  -4  -9   5 1416.27 324.364   5
  -4  -9   4 50.9872 142.709   5
  -4  -9   4 448.812 207.881   4
   4  -9  -4-55.0631 150.899   4
  -4  -9   3 4333.69 551.622   5
   4  -9  -3 3868.53 520.228   4
  -4  -9   3 4544.50 496.684   4
  -4  -9   3 4356.11 574.870   7
  -4  -9   2 209.232 146.291   4
  -4  -9   2-50.2692 197.841   5
   4  -9  -2 245.458 227.046   4
  -4  -9   2-7.84349 166.382   7
   4  -9  -2 65.2320 185.787   7
  -4  -9   1 3991.70 463.818   4
  -4  -9   1 3790.65 499.449   5
   4  -9  -1 2603.28 440.154   4
  -4  -9   1 3291.75 517.671   7
   4  -9  -1 3343.29 504.400   7
  -4  -9   0-399.894 225.095   4
   4  -9   0-156.974 149.951   5
   4  -9   0 185.578 147.564   4
  -4  -9   0-225.631 192.569   5
  -4  -9   0 20.0859 187.314   7
   4  -9   0 240.998 241.747   7
  -4  -9  -1 4189.40 483.594   4
   4  -9   1 3803.01 515.756   4
   4  -9   1 3597.09 423.855   5
  -4  -9  -1 4290.21 547.818   5
  -4  -9  -1 3868.69 554.334   7
   4  -9   1 4097.96 549.612   7
   4  -9   2 661.579 207.438   5
  -4  -9  -2 437.839 175.777   4
  -4  -9  -2 677.469 226.772   5
  -4  -9  -2 1110.41 333.477   7
   4  -9   2 1031.31 321.196   7
  -4  -9  -3 1859.81 319.466   4
  -4  -9  -3 2157.53 417.453   5
   4  -9   3 1420.64 274.069   5
  -4  -9  -3 1675.81 325.669   6
  -4  -9  -3 1699.01 382.626   7
   4  -9   3 1704.42 382.587   7
   4  -9   4 489.827 178.588   5
  -4  -9  -4 1017.74 302.904   5
  -4  -9  -4 677.086 235.377   4
  -4  -9  -4 588.720 267.460   7
  -4  -9  -4 671.573 226.075   6
   4  -9   4 1021.16 297.131   7
   4  -9   5 1148.91 255.120   5
  -4  -9  -5 988.905 251.076   4
  -4  -9  -5 656.384 264.992   5
   4  -9   5 726.968 262.153   7
  -4  -9  -5 978.022 275.709   6
  -4  -9  -5 1095.11 313.508   7
  -4  -9  -6 140.621 136.352   4
  -4  -9  -6 502.764 232.981   6
  -4  -9  -6 406.430 222.781   7
   4  -9   6 220.313 188.136   7
  -4  -9  -7 551.087 215.463   4
   4  -9   7 89.7459 178.262   7
  -4  -9  -7 456.047 216.031   6
  -4  -9  -8 96.0128 131.632   4
   4  -9   8-237.706 247.669   7
  -4  -9  -8 275.463 180.063   6
  -4  -9  -9 399.254 226.808   4
  -4  -9  -9-3.24556 184.110   6
  -4  -9 -10 15.2931 171.762   4
  -4 -10   7-141.787 172.120   4
  -4 -10   6 623.450 242.307   4
  -4 -10   5 719.798 261.991   4
  -4 -10   4 2498.42 396.292   4
  -4 -10   3-20.9023 166.765   4
  -4 -10   2 3040.30 445.553   4
  -4 -10   1 9.74429 162.323   4
  -4 -10   0 1385.60 283.747   4
   4 -10   0 1686.60 402.630   7
   4 -10   1 213.901 152.332   5
  -4 -10  -1 111.069 152.492   4
   4 -10   1 109.908 188.097   7
  -4 -10  -2 438.374 226.199   4
   4 -10   2 32.1725 177.135   7
  -4 -10  -3 298.062 210.943   4
   4 -10   3-226.102 234.505   7
  -4 -10  -3 120.950 217.099   6
  -4 -10  -4 377.775 181.798   4
   4 -10   4 148.437 201.605   7
   4 -10   5 243.525 243.622   7
   4 -10   6-146.026 301.137   7
  -5   0  25 8789.42 793.237   8
  -5   0  24 172.370 191.517   8
  -5   0  23 8503.36 729.475   8
  -5   0  22-39.3073 168.593   8
  -5   0  21 11548.9 800.610   8
  -5   0  20 49.6630 133.590   8
   5   0 -20-219.369 227.602   3
  -5   0  19 10673.3 715.974   8
   5   0 -19 8735.12 727.500   3
  -5   0  18 34.8023 121.962   8
   5   0 -18 61.9190 154.980   3
  -5   0  17 22406.7 965.622   8
   5   0 -17 21219.2 1040.66   3
  -5   0  16-201.893 159.565   8
   5   0 -16 70.8036 141.064   3
  -5   0  15 1681.70 260.255   8
   5   0 -15 2642.41 343.728   3
  -5   0  14 4.34625 73.3602   4
  -5   0  14 73.1571 104.794   8
   5   0 -14-30.7120 98.6003   3
  -5   0  13 6495.02 447.238   4
   5   0 -13 6501.02 462.696   8
  -5   0  13 5811.00 428.667   8
   5   0 -13 5965.84 462.953   3
  -5   0  13 6872.36 494.536   1
  -5   0  12-88.4720 97.6382   4
   5   0 -12 20.1230 71.5786   8
  -5   0  12 112.049 108.604   8
  -5   0  11 9842.38 489.125   4
   5   0 -11 9456.24 512.111   8
  -5   0  10 55.1780 64.4166   4
   5   0 -10-131.127 104.940   8
  -5   0   9 40550.6 883.317   4
   5   0  -9 40444.7 945.679   8
  -5   0   8-4.37260 49.0265   4
   5   0  -8 91.1926 84.7422   8
  -5   0   7 318031. 2091.99   4
   5   0  -7 309976. 2368.13   8
  -5   0   6 21.7959 39.4290   4
   5   0  -6-22.3367 45.9274   4
   5   0  -6 74.8815 79.4224   8
  -5   0   6 76.5259 80.3936   8
  -5   0   5 183300. 1338.43   4
   5   0  -5 188822. 1320.97   4
   5   0  -5 188778. 1598.15   8
  -5   0   5 189213. 1608.63   8
   5   0  -4 19.1890 34.2428   4
  -5   0   4-3.75638 37.9490   4
   5   0  -4-12.3983 39.9353   8
  -5   0   4 126.824 82.3936   8
   5   0  -3 181514. 1079.54   4
   5   0  -3 180218. 1315.59   8
  -5   0   3 179828. 1331.47   8
   5   0  -2 21.7480 33.7657   4
   5   0  -2 29.6333 38.6291   8
  -5   0   2 52.1642 57.4728   8
  -5   0   1 87422.4 715.480   8
  -5   0   0 22.8845 27.3777   8
  -5   0   0 14.7596 63.2082   6
  -5   0  -1 106949. 1352.30   2
  -5   0  -1 108470. 807.976   5
  -5   0  -1 107146. 1214.97   6
   5   0   1 107149. 1217.89   6
  -5   0  -2-13.0436 64.2841   2
  -5   0  -2-30.2013 38.4366   5
  -5   0  -2 28.7171 69.6535   6
   5   0   2 19.5522 57.9623   6
  -5   0  -3 6075.89 353.918   2
  -5   0  -3 6845.74 347.746   6
   5   0   3 6975.73 352.564   6
   5   0   3 6412.48 232.727   5
  -5   0  -4 71.0474 66.4331   2
   5   0   4 68.9491 46.6049   5
   5   0   4 65.9178 71.7772   6
  -5   0  -4 15.2503 68.5627   6
   5   0   5 8.90111 43.6267   5
  -5   0  -5 102.440 93.8526   6
   5   0   6-25.4325 56.3365   5
  -5   0  -6-1.00611 79.8613   6
   5   0   7 16321.2 509.177   5
  -5   0  -7 17198.4 659.999   6
   5   0   8 37.9367 55.7704   5
   5   0   8-59.1194 83.1022   6
  -5   0  -8 77.4555 119.144   6
   5   0   9 34263.8 1111.89   2
   5   0   9 33324.5 1043.43   6
   5   0   9 32240.8 828.335   5
  -5   0  -9 33950.1 1016.17   6
  -5   0 -10-42.5223 122.579   1
   5   0  10 144.669 147.901   2
  -5   0 -10 248.297 153.835   6
   5   0  11 66430.2 1698.15   2
  -5   0 -11 67719.5 1681.44   1
   5   0  11 62954.9 1270.55   5
  -5   0 -12 44.2286 141.371   1
   5   0  12 29.4203 159.729   2
   5   0  12 93.1719 103.289   5
   5   0  13 54752.1 1664.73   2
  -5   0 -13 57726.4 1683.71   1
   5   0  13 52636.8 1281.32   5
  -5   0 -14 647.872 222.422   1
   5   0  14 195.757 188.137   2
   5   0  15 15353.7 964.452   2
  -5   0 -15 15577.9 942.260   1
   5   0  16 22.4590 195.084   2
  -5   0 -16-27.5932 172.777   1
  -5   0 -17 4970.36 578.110   1
   5   0  17 4968.61 591.974   2
   5   0  18 5.66715 196.058   2
  -5   0 -18-122.246 193.127   1
  -5   0 -19 1314.98 353.882   1
   5   0  19 1881.55 420.816   2
  -5  -1  24 5553.49 611.238   8
  -5   1  24 4541.95 567.883   8
  -5   1  23 902.014 258.071   8
  -5  -1  23 513.620 229.178   8
  -5  -1  22 10044.0 768.387   8
  -5   1  22 11498.2 834.757   8
  -5   1  21 56.7816 147.692   8
  -5  -1  21 617.732 226.812   8
   5   1 -20 5655.84 607.098   3
   5  -1 -20 6210.64 638.825   3
  -5  -1  20 5338.61 539.674   8
  -5   1  20 5324.35 542.628   8
   5  -1 -19 3606.17 473.273   3
   5   1 -19 3417.62 463.352   3
  -5   1  19 3580.69 427.636   8
  -5  -1  19 3991.29 454.892   8
   5   1 -18 5083.69 535.054   3
   5  -1 -18 4808.67 531.733   3
  -5   1  18 4633.77 473.719   8
  -5  -1  18 5480.82 513.267   8
   5  -1 -17 17305.1 945.240   3
   5   1 -17 16714.4 926.557   3
  -5   1  17 17079.6 859.610   8
  -5  -1  17 17560.1 863.635   8
   5  -1 -16 4055.16 447.411   3
   5   1 -16 3408.31 420.696   3
  -5   1  16 4925.80 459.305   8
  -5  -1  16 4570.93 431.905   8
   5  -1 -15 29938.7 1145.96   3
   5   1 -15 30134.5 1138.88   3
  -5  -1  15 30731.4 1054.14   8
  -5   1  15 32215.1 1091.56   8
  -5   1  15 31201.1 976.334   6
  -5  -1  14 644.138 169.148   4
   5   1 -14 878.638 205.455   3
   5  -1 -14 649.949 182.677   3
  -5  -1  14 691.183 198.082   8
  -5   1  14 490.449 172.022   8
  -5   1  14 344.563 115.373   6
  -5   1  13 15189.6 705.589   4
  -5  -1  13 15527.7 685.046   4
  -5  -1  13 15682.8 749.605   1
  -5   1  13 15253.2 737.639   1
   5   1 -13 16122.5 756.387   3
   5  -1 -13 15516.4 752.428   3
  -5   1  13 15412.6 708.097   8
  -5  -1  13 15200.0 690.348   8
   5   1 -13 15102.7 707.095   8
  -5   1  13 15189.2 604.431   6
  -5  -1  12 4117.19 338.787   4
  -5   1  12 3680.04 335.658   4
  -5  -1  12 4147.90 364.960   1
  -5   1  12 4016.35 362.734   1
   5  -1 -12 3696.56 354.723   3
   5   1 -12 3628.75 348.192   3
  -5   1  12 4025.90 348.943   8
  -5  -1  12 4223.65 353.958   8
   5   1 -12 4020.87 351.751   8
  -5   1  12 4008.25 295.392   6
  -5  -1  11 8723.81 457.981   4
  -5   1  11 8412.44 472.044   4
   5   1 -11 8430.16 489.505   8
  -5   1  11 7645.34 479.738   1
   5  -1 -10 68401.4 1248.01   4
  -5   1  10 70331.9 1296.95   4
   5   1 -10 70870.0 1345.05   8
   5  -1  -9 11064.8 474.800   4
  -5   1   9 11599.1 498.007   4
   5   1  -9 11428.2 515.899   8
  -5   1   8 101643. 1389.17   4
   5  -1  -8 96854.0 1332.19   4
   5   1  -8 102740. 1459.48   8
  -5  -1   7 9391.12 348.602   4
   5  -1  -7 10060.7 413.650   4
  -5   1   7 9098.83 399.056   4
   5   1  -7 10122.2 434.762   8
  -5  -1   6 74427.9 869.409   4
  -5   1   6 75662.5 1071.71   4
   5  -1  -6 76001.0 1051.12   4
   5   1  -6 75597.1 1116.03   8
  -5   1   6 76576.2 1125.71   8
  -5  -1   6 74037.5 1098.54   8
  -5  -1   5 11053.7 290.999   4
  -5   1   5 11281.7 390.193   4
   5  -1  -5 10643.4 387.443   4
   5   1  -5 11351.1 408.022   8
  -5  -1   5 11417.5 407.721   8
  -5   1   5 11217.0 415.677   8
  -5  -1   4 129849. 810.681   4
   5  -1  -4 130634. 1265.96   4
  -5   1   4 127925. 1234.65   4
  -5  -1   4 128325. 1259.01   8
   5   1  -4 132888. 1274.54   8
   5  -1  -3-2.94792 48.7251   4
   5   1  -3 112.180 56.7362   8
  -5  -1   3 26.6416 45.0712   8
   5   1  -2 36897.1 567.918   8
  -5  -1   2 36764.6 567.137   8
  -5   1   2 37079.8 498.945   6
   5   1  -1 1926.03 119.399   8
  -5   1   1 2066.35 131.414   6
   5   1   0 18983.4 320.419   8
   5  -1   0 19600.1 440.272   6
  -5   1   0 18804.2 422.346   6
  -5   1  -1 10857.2 433.526   2
  -5  -1  -1 11458.7 447.578   2
   5   1   1 11588.6 213.531   8
  -5   1  -1 11070.3 357.763   6
   5  -1   1 10992.3 364.513   6
  -5  -1  -1 11541.3 440.279   6
  -5  -1  -1 11421.2 357.797   5
  -5   1  -2 13435.8 501.999   2
  -5  -1  -2 13043.1 501.070   2
  -5   1  -2 13169.5 420.742   6
   5  -1   2 12698.3 425.029   6
  -5  -1  -2 13413.2 490.231   6
  -5  -1  -2 13184.5 395.070   5
  -5   1  -3 6656.82 369.097   2
  -5  -1  -3 5223.00 326.019   2
   5   1   3 5577.72 268.699   5
   5  -1   3 5650.32 150.347   5
   5  -1   3 5879.06 314.398   6
  -5  -1  -3 5746.71 340.160   6
  -5   1  -3 5800.52 301.057   6
  -5  -1  -3 6011.54 282.678   5
   5  -1   4 1941.83 226.260   2
   5   1   4 2172.72 251.388   2
  -5   1  -4 1979.49 213.179   2
  -5  -1  -4 1550.86 182.642   2
  -5   1  -4 1959.62 128.594   8
  -5  -1  -4 1929.21 137.605   7
   5   1   4 1913.21 90.0042   8
   5  -1   4 1910.19 194.166   6
  -5  -1  -4 1870.03 215.759   6
   5  -1   4 2037.24 114.043   5
   5   1   4 1872.02 169.377   5
  -5   1  -4 1850.23 188.450   6
   5   1   5 26535.5 384.520   8
  -5   1  -5 27245.1 492.995   8
  -5  -1  -5 26682.0 522.791   7
   5  -1   5 27208.2 763.028   6
  -5   1  -5 27896.7 747.093   6
   5   1   5 26768.7 649.350   5
  -5  -1  -5 27005.1 784.692   6
   5   1   6 4771.10 186.779   8
  -5   1  -6 4771.64 226.843   8
  -5  -1  -6 4657.99 352.648   6
   5   1   6 4869.34 298.938   5
  -5   1  -6 4638.97 330.933   6
   5  -1   7 71911.3 1500.54   2
   5   1   7 71411.8 1483.90   2
  -5   1  -7 71379.5 935.702   8
   5   1   7 72019.3 805.302   8
   5  -1   7 73814.1 1395.31   6
   5   1   7 72521.0 1193.63   5
  -5  -1  -7 74439.1 1397.18   6
   5  -1   8 20477.0 839.174   2
   5   1   8 19189.3 802.083   2
  -5   1  -8 20424.7 533.294   8
   5   1   8 19790.1 460.559   8
   5  -1   8 20218.5 771.327   6
  -5  -1  -8 20362.6 774.305   6
   5   1   8 19495.5 784.389   6
   5  -1   9 19751.9 847.588   2
   5   1   9 19053.2 851.775   2
  -5   1  -9 19162.8 559.048   8
   5   1   9 19438.0 499.230   8
   5  -1   9 19671.1 805.059   6
   5   1   9 19714.6 822.009   6
  -5  -1  -9 19016.1 781.365   6
  -5   1 -10 11216.8 657.815   1
  -5  -1 -10 10411.0 642.855   1
   5  -1  10 12347.0 703.755   2
   5   1  10 10559.1 650.473   2
   5  -1  10 10859.5 245.702   7
  -5   1 -10 10367.5 434.090   8
   5   1  10 10950.6 396.101   8
   5   1  10 11747.0 561.765   5
  -5  -1 -10 11316.2 625.877   6
   5   1  11 1698.69 234.913   5
   5  -1  11 1543.90 277.917   2
   5   1  11 1728.65 295.453   2
  -5   1 -11 1708.01 287.518   1
  -5  -1 -11 1971.47 300.943   1
   5  -1  11 1884.01 118.230   7
   5   1  11 1681.84 173.851   8
  -5   1 -11 1984.85 209.796   8
  -5  -1 -11 1683.31 262.050   6
   5  -1  12 24870.5 1094.92   2
   5   1  12 24476.7 1077.05   2
  -5   1 -12 23666.5 1041.09   1
  -5  -1 -12 24894.4 1076.70   1
   5  -1  12 25536.1 467.299   7
   5   1  12 23973.8 671.445   8
  -5   1 -12 23839.5 727.268   8
   5   1  12 25249.4 895.330   5
  -5  -1 -12 25175.0 1007.27   6
   5  -1  13 415.654 211.035   2
  -5   1 -13 485.458 177.284   1
  -5  -1 -13 532.777 192.262   1
   5   1  13 522.648 208.781   2
   5  -1  13 552.792 81.1641   7
   5   1  13 741.622 140.873   8
  -5   1 -13 673.540 144.761   8
  -5  -1 -13 1030.84 259.643   6
   5  -1  14 18706.6 1025.31   2
   5   1  14 18350.8 1021.47   2
  -5   1 -14 17573.2 974.035   1
  -5  -1 -14 18727.4 1008.55   1
   5   1  14 18706.8 650.559   8
   5  -1  14 17832.1 449.166   7
  -5   1 -14 17430.8 684.503   8
   5   1  15-81.7146 173.489   2
  -5   1 -15-45.4472 150.310   1
  -5  -1 -15 32.3487 114.599   1
   5  -1  15-89.4137 169.903   2
   5   1  15 131.722 101.604   8
  -5   1 -15-7.70170 88.3374   8
   5  -1  16 6462.15 650.352   2
   5   1  16 6834.31 673.449   2
  -5   1 -16 7530.38 692.707   1
  -5  -1 -16 8029.30 712.167   1
   5   1  16 7727.91 457.591   8
   5  -1  17 1454.35 337.929   2
  -5   1 -17 2365.25 417.248   1
   5   1  17 1690.53 372.189   2
  -5  -1 -17 1177.90 269.188   1
   5   1  17 1956.95 255.999   8
  -5   1 -18 1889.05 405.866   1
  -5  -1 -18 2324.77 417.998   1
   5  -1  18 2141.41 435.990   2
   5   1  18 1547.77 371.367   2
  -5   1 -19 1192.62 309.837   1
  -5  -1 -19 1027.36 307.769   1
   5  -1  19 761.770 295.641   2
   5   1  19 1155.41 356.023   2
  -5   2  24 158.410 164.074   8
  -5   2  23 851.197 266.994   8
  -5   2  22 516.587 209.703   8
  -5  -2  21 961.572 273.583   8
  -5   2  21 864.422 266.150   8
   5  -2 -20 12138.1 891.591   3
  -5  -2  20 11539.4 810.595   8
  -5   2  20 11590.4 815.645   8
   5  -2 -19 2181.89 385.696   3
   5   2 -19 2100.59 378.332   3
  -5  -2  19 3018.52 410.897   8
  -5   2  19 2620.61 388.504   8
   5   2 -18 13917.7 878.302   3
   5  -2 -18 14653.8 914.171   3
  -5   2  18 13542.4 816.441   8
  -5  -2  18 16008.8 878.250   8
   5  -2 -17 224.425 166.716   3
   5   2 -17 43.3702 117.405   3
  -5  -2  17 25.7324 114.241   8
  -5   2  17-101.094 148.594   8
   5   2 -16 25845.2 1103.71   3
   5  -2 -16 26000.3 1125.37   3
  -5   2  16 25629.3 1053.65   8
  -5  -2  16 26049.1 1032.06   8
  -5   2  16 26624.9 930.858   6
   5  -2 -15 1417.11 273.686   3
   5   2 -15 1738.15 306.253   3
  -5   2  15 1932.33 295.080   8
  -5  -2  15 1554.58 272.508   8
  -5   2  15 2090.83 258.758   6
   5  -2 -14 41081.9 1294.01   3
   5   2 -14 42246.3 1286.34   3
  -5  -2  14 41720.9 1221.19   8
  -5   2  14 40979.8 1235.40   8
  -5   2  14 40798.5 1029.90   6
   5  -2 -13 58.2231 120.617   3
   5   2 -13 84.8466 119.419   3
  -5  -2  13 113.739 92.0574   1
  -5   2  13-2.75838 92.3145   1
  -5   2  13 29.7500 92.9172   8
  -5  -2  13 273.974 161.273   8
  -5   2  13 39.1690 76.1639   6
  -5   2  12 86849.7 1667.31   4
   5  -2 -12 82767.9 1582.66   4
  -5  -2  12 86901.1 1662.21   1
  -5   2  12 85082.3 1671.84   1
   5  -2 -12 84922.6 1681.21   3
   5   2 -12 87000.2 1676.39   3
   5   2 -12 84929.0 1655.53   8
  -5  -2  12 83179.4 1596.33   8
  -5   2  12 86766.7 1660.54   8
  -5   2  12 82522.7 1289.81   6
  -5   2  11 1122.57 194.965   4
   5  -2 -11 1105.29 190.713   4
   5   2 -11 760.985 161.855   3
  -5  -2  11 662.991 156.901   1
  -5   2  11 926.967 174.369   1
   5  -2 -11 1015.67 183.395   3
  -5   2  11 835.705 169.705   8
   5   2 -11 1072.12 191.847   8
  -5   2  11 940.349 138.149   6
   5  -2 -10 42888.7 1050.65   4
  -5   2  10 41857.6 1073.50   4
   5   2 -10 42784.2 1082.71   8
  -5   2  10 42904.5 792.295   6
  -5   2   9 10037.5 505.566   4
   5  -2  -9 11175.0 517.853   4
   5   2  -9 9738.69 501.307   8
  -5   2   9 9853.78 346.897   6
  -5   2   8 9023.25 457.608   4
   5  -2  -8 8710.05 450.081   4
   5   2  -8 8806.36 455.105   8
  -5   2   8 8716.42 295.304   6
   5  -2  -7 25042.5 718.096   4
  -5   2   7 24117.6 705.320   4
   5   2  -7 24421.6 716.562   8
  -5   2   7 24644.9 422.633   6
   5  -2  -6-40.9437 70.4509   4
  -5   2   6 114.017 87.9936   4
   5   2  -6 16.5664 56.7462   8
  -5   2   6 43.9128 26.9449   6
   5  -2  -5 45159.6 915.042   4
   5   2  -5 45752.4 887.046   8
  -5   2   5 45823.4 895.600   4
   5  -2  -4 914.038 136.165   4
   5   2  -4 898.697 134.739   8
   5  -2  -3 1122.81 152.246   4
   5   2  -3 1140.63 135.738   8
  -5  -2   2 83884.4 545.544   4
  -5   2   2 83292.3 1092.20   7
   5   2  -2 81732.2 1021.32   8
  -5   2   2 82465.9 802.901   5
  -5  -2   1 58433.6 474.223   4
  -5   2   1 55540.4 852.627   7
  -5   2   1 57577.6 560.416   5
   5  -2  -1 57959.1 605.867   6
   5   2   0 9365.15 226.139   4
  -5  -2   0 9132.90 221.158   4
  -5   2   0 9024.53 316.122   7
   5  -2   0 8896.30 282.606   6
  -5   2  -1 604.387 118.308   2
  -5  -2  -1 409.978 98.6823   2
   5   2   1 478.283 67.2055   4
  -5  -2  -1 380.773 97.7318   5
   5  -2   1 456.064 79.7808   6
  -5   2  -2 16223.5 544.775   2
  -5  -2  -2 16002.2 555.800   2
   5   2   2 15762.0 391.118   4
   5  -2   2 14959.4 449.907   6
  -5  -2  -2 14860.0 563.662   6
  -5  -2  -2 15941.8 519.435   5
  -5   2  -3 14012.7 536.620   2
  -5  -2  -3 13132.8 523.669   2
   5   2   3 13763.7 408.601   4
  -5  -2  -3 14775.7 579.696   6
   5  -2   3 14234.2 477.604   6
  -5  -2  -3 13626.1 496.315   5
   5   2   4 82044.3 1094.89   4
   5   2   4 79747.8 1228.58   5
   5  -2   4 79710.6 1379.85   2
   5   2   4 78797.6 1361.17   2
  -5  -2  -4 81135.1 1128.42   7
   5  -2   4 81791.9 1232.61   6
  -5  -2  -4 83238.3 1402.35   6
  -5  -2  -4 78591.8 1229.77   5
   5   2   5 5541.81 317.607   4
   5   2   5 5143.03 379.594   2
  -5  -2  -5 4981.95 291.727   7
   5  -2   5 5082.17 170.579   7
  -5  -2  -5 5397.55 374.879   6
   5   2   6 38034.7 871.441   4
   5   2   6 39347.0 1044.33   2
  -5  -2  -6 37122.0 802.371   7
   5  -2   6 35710.3 419.386   7
  -5   2  -6 35144.1 742.217   8
  -5  -2  -6 38629.8 1028.65   6
   5  -2   7 15817.2 703.688   2
   5   2   7 15193.7 689.636   2
  -5   2  -7 15067.1 505.866   8
   5   2   7 14601.6 430.383   8
   5  -2   7 15268.9 271.528   7
   5  -2   7 16595.5 667.173   6
  -5  -2  -7 16054.9 682.137   6
   5   2   7 15478.8 691.322   6
   5   2   8 18286.0 688.221   4
   5  -2   8 17586.2 781.155   2
   5   2   8 17351.5 772.121   2
  -5   2  -8 17835.2 579.767   8
   5   2   8 17896.7 499.061   8
  -5  -2  -8 18035.4 755.551   6
   5   2   8 17259.9 758.239   6
   5   2   8 18675.6 695.156   5
   5  -2   8 18103.6 731.204   6
   5   2   9 4323.47 353.906   4
  -5   2  -9 3382.09 350.796   1
  -5  -2  -9 3867.04 383.015   1
   5   2   9 4386.37 413.745   2
   5  -2   9 3403.13 371.771   2
   5   2   9 3964.19 250.986   8
  -5   2  -9 3808.33 281.290   8
  -5  -2  -9 3761.25 364.491   6
   5  -2   9 3588.23 352.448   6
   5   2   9 4122.39 345.878   5
   5   2  10 10594.6 581.674   4
  -5  -2 -10 9387.71 621.954   1
   5  -2  10 9566.06 629.532   2
   5   2  10 8913.85 613.068   2
  -5   2 -10 10145.5 623.200   1
   5   2  10 10132.7 416.723   8
  -5   2 -10 10014.3 476.066   8
   5   2  10 9439.54 537.546   5
  -5  -2 -10 10048.7 605.921   6
   5  -2  11-100.301 159.121   2
  -5   2 -11-154.951 156.538   1
  -5  -2 -11 34.9806 119.174   1
   5   2  11-263.084 193.179   2
   5   2  11 93.9919 68.2534   8
  -5   2 -11 62.0639 82.7795   8
  -5  -2 -11 94.4874 136.562   6
   5  -2  12 1335.35 261.900   2
  -5   2 -12 1066.48 219.614   1
   5   2  12 1611.93 289.512   2
  -5  -2 -12 1325.87 240.395   1
   5   2  12 1769.30 197.957   8
  -5   2 -12 1563.65 210.306   8
  -5  -2 -12 1684.25 290.811   6
  -5   2 -13 317.683 138.804   1
  -5  -2 -13 83.9998 139.381   1
   5  -2  13-233.386 203.151   2
   5   2  13 25.3643 177.863   2
   5   2  13 207.013 89.8584   8
  -5   2 -13 243.421 107.025   8
  -5  -2 -13 209.435 110.462   6
  -5   2 -14 183.708 146.449   1
  -5  -2 -14 137.283 120.913   1
   5  -2  14 252.808 177.006   2
   5   2  14 105.453 154.745   2
   5   2  14 250.074 79.2514   8
  -5   2 -14 257.279 124.291   8
  -5  -2 -14 140.596 147.513   6
  -5   2 -15 111.029 161.931   1
  -5  -2 -15 226.914 144.116   1
   5  -2  15-139.218 195.769   2
   5   2  15 47.3746 151.662   2
   5   2  15 31.4704 74.6199   8
  -5  -2 -15 68.2190 122.308   6
  -5  -2 -16 506.153 193.227   1
  -5   2 -16 90.9228 146.180   1
   5  -2  16 241.446 163.392   2
   5   2  16 480.674 209.540   2
   5   2  16 417.019 118.597   8
   5   2  17 104.466 198.965   2
  -5  -2 -17 324.256 165.523   1
   5  -2  17 171.229 189.036   2
  -5   2 -18 3330.45 492.104   1
  -5  -2 -18 2246.16 418.150   1
   5  -2  18 3062.54 499.123   2
   5   2  18 3723.53 551.126   2
  -5   2 -19-184.711 205.442   1
  -5  -2 -19-65.6755 160.222   1
   5  -2  19 179.809 172.379   2
   5   2  19 198.386 240.533   2
  -5   3  24 1862.73 399.995   8
  -5   3  23 341.553 237.205   8
  -5   3  22 1044.12 291.729   8
  -5   3  21 4521.36 542.089   8
  -5   3  20 1967.90 379.787   8
   5  -3 -19 6376.72 626.082   3
  -5   3  19 6642.67 625.329   8
   5  -3 -18 17.9851 147.043   3
   5   3 -18-12.6650 150.740   3
  -5   3  18 237.202 190.640   8
   5   3 -17 16997.4 934.285   3
   5  -3 -17 17108.3 945.126   3
  -5   3  17 16856.1 915.826   8
   5  -3 -16 214.308 141.113   3
   5   3 -16-3.61544 138.616   3
  -5   3  16 187.273 171.962   8
  -5   3  16 320.281 145.248   6
   5  -3 -15 38400.1 1313.66   3
   5   3 -15 36775.8 1257.38   3
  -5   3  15 36388.4 1263.31   8
  -5   3  15 35387.2 1011.47   6
   5  -3 -14 1325.16 255.502   4
   5  -3 -14 904.391 221.008   3
   5   3 -14 1206.40 233.715   3
  -5   3  14 1212.87 236.510   8
  -5   3  14 1086.03 177.322   6
   5  -3 -13 20442.1 858.586   4
  -5  -3  13 20031.7 844.422   1
  -5   3  13 20457.5 865.958   1
   5  -3 -13 20543.9 882.422   3
   5   3 -13 20196.4 856.672   3
  -5   3  13 20722.5 891.016   8
  -5   3  13 20944.3 690.224   6
   5  -3 -12 353.661 148.003   4
   5   3 -12 694.980 172.099   3
   5  -3 -12 431.827 136.023   3
  -5  -3  12 694.487 159.656   1
  -5   3  12 635.837 159.654   1
  -5   3  12 597.733 174.193   8
  -5   3  12 715.274 136.303   6
  -5   3  11 46334.1 1245.99   4
   5  -3 -11 47238.4 1227.90   4
   5   3 -11 46126.8 1176.70   3
  -5  -3  11 46034.5 1175.03   1
  -5   3  11 47661.7 1206.96   1
   5  -3 -11 47314.7 1206.39   3
   5   3 -11 47795.8 1263.27   8
  -5   3  11 47468.8 1265.20   8
  -5   3  11 45794.2 879.473   6
   5  -3 -10 8732.58 514.939   4
  -5   3  10 9261.84 542.653   4
  -5   3  10 8653.40 496.840   1
   5   3 -10 9514.68 509.436   3
   5   3 -10 9456.85 545.711   8
  -5   3  10 8254.56 340.998   6
   5  -3  -9 66362.2 1367.06   4
  -5   3   9 62816.2 1352.20   4
   5   3  -9 65486.3 1376.46   8
  -5   3   9 62029.0 845.783   6
   5  -3  -8 13842.5 610.626   4
  -5   3   8 13164.6 623.237   7
   5   3  -8 13841.2 609.895   8
  -5   3   8 13539.7 342.848   6
   5  -3  -7 684.665 157.453   4
   5   3  -7 731.016 154.463   8
  -5   3   7 915.484 177.557   7
   5  -3  -6 25561.2 800.382   4
   5   3  -6 26285.7 785.608   8
  -5   3   6 26730.4 829.706   7
   5  -3  -5 3453.60 292.063   4
   5   3  -5 3385.89 276.094   8
  -5   3   5 3334.67 290.886   7
  -5   3   5 3344.97 244.400   5
   5  -3  -4 34586.5 880.901   4
  -5   3   4 32680.3 853.961   7
  -5   3   4 31647.2 695.802   5
   5  -3  -3 9805.26 466.027   4
  -5   3   3 10480.2 467.285   7
  -5   3   3 10577.4 373.382   5
  -5  -3   2 9806.11 297.808   4
  -5   3   2 9193.66 419.866   7
   5  -3  -2 9817.74 192.196   6
  -5   3   2 9472.33 327.796   5
  -5  -3   1 35098.0 578.061   4
  -5   3   1 35712.2 798.529   7
   5  -3  -1 35834.3 482.565   6
  -5   3   0 1087.52 144.903   2
  -5  -3   0 1141.06 159.606   2
  -5  -3   0 1483.16 194.931   5
  -5  -3   0 1101.12 110.110   4
   5  -3   0 1246.21 110.710   6
  -5  -3  -1 105569. 1089.32   4
  -5   3  -1 104994. 1318.80   2
  -5  -3  -1 102260. 1353.95   2
   5  -3   1 101806. 1262.17   7
   5  -3   1 106721. 881.412   5
  -5  -3  -1 105351. 1492.56   5
   5  -3   1 104533. 1105.01   6
  -5  -3  -2 14864.1 429.834   4
   5   3   2 13627.1 425.073   4
  -5   3  -2 14582.5 514.256   2
  -5  -3  -2 13297.5 502.853   2
   5  -3   2 14650.3 464.980   7
   5  -3   2 13489.1 437.122   6
  -5  -3  -2 14021.4 560.218   5
   5  -3   2 14056.9 309.772   5
  -5  -3  -3 63333.8 951.103   4
   5   3   3 63542.6 987.965   4
   5  -3   3 63508.1 942.895   7
  -5  -3  -3 63915.7 1215.44   5
   5  -3   3 65264.4 666.754   5
  -5  -3  -3 63109.8 1275.53   6
   5  -3   3 64140.5 1034.22   6
   5   3   4 367.624 98.4821   4
  -5  -3  -4 114.662 87.2239   5
   5  -3   4 114.590 78.1018   6
  -5  -3  -4 512.992 146.403   6
   5  -3   4 31.4251 45.3894   7
   5   3   5 29347.9 857.032   5
   5   3   5 28805.6 757.805   4
   5   3   5 27784.7 850.091   2
   5  -3   5 28318.7 597.405   7
  -5  -3  -5 28923.7 906.422   6
  -5  -3  -5 30307.2 892.805   5
   5   3   6 3533.92 328.653   2
   5  -3   6 3162.22 198.236   7
   5  -3   6 3330.42 296.022   6
  -5  -3  -6 2873.02 306.605   6
   5   3   6 3395.80 304.109   5
   5  -3   7 10979.7 601.702   2
   5   3   7 11416.1 601.542   2
   5  -3   7 12808.6 386.018   7
   5  -3   7 12078.3 583.593   6
   5   3   7 11951.6 595.261   5
  -5  -3  -7 12015.4 624.439   6
   5   3   8 3165.37 301.907   4
  -5   3  -8 3025.57 317.824   1
   5  -3   8 3635.58 371.207   2
   5   3   8 3247.70 345.022   2
  -5   3  -8 2982.97 279.351   8
   5   3   8 3476.70 328.061   5
  -5  -3  -8 3103.67 339.403   6
   5  -3   8 3226.60 331.067   6
   5   3   9 7645.24 490.705   4
  -5   3  -9 6901.27 496.978   1
   5   3   9 7346.60 534.425   3
  -5  -3  -9 6427.20 490.280   1
   5  -3   9 7007.64 525.096   2
   5   3   9 6418.14 494.269   2
   5   3   9 6860.55 375.092   8
  -5   3  -9 6524.88 417.988   8
  -5  -3  -9 6905.71 500.801   6
   5   3  10 2480.65 294.216   4
   5   3  10 1561.47 271.169   2
  -5   3 -10 2594.62 321.011   1
  -5  -3 -10 2032.80 305.738   1
   5  -3  10 2204.51 328.260   2
   5   3  10 2125.64 220.103   8
  -5   3 -10 2250.11 257.792   8
  -5  -3 -10 2938.32 348.594   6
   5  -3  11 5260.26 514.514   2
   5   3  11 5204.19 483.524   2
  -5   3 -11 5995.06 497.666   1
  -5  -3 -11 5766.95 508.260   1
  -5   3 -11 5542.67 404.794   8
   5   3  11 5281.04 352.771   8
  -5  -3 -11 5326.54 478.216   6
  -5   3 -12 1583.58 293.606   1
  -5  -3 -12 1740.69 294.686   1
   5  -3  12 1180.26 269.975   2
   5   3  12 1544.33 308.796   2
   5   3  12 1614.50 210.961   8
  -5   3 -12 1583.81 234.663   8
  -5  -3 -12 1732.91 283.720   6
  -5   3 -13 119.261 133.093   1
  -5  -3 -13-46.6537 150.876   1
   5  -3  13-138.862 160.542   2
   5   3  13-37.1005 148.157   2
   5   3  13 77.5401 93.3823   8
  -5   3 -13 53.8968 95.8568   8
  -5  -3 -13 69.2328 107.776   6
  -5  -3 -14 2206.41 370.638   1
   5  -3  14 3019.58 427.208   2
  -5   3 -14 2262.81 354.482   1
   5   3  14 2292.42 373.771   2
   5   3  14 2750.79 285.763   8
  -5  -3 -14 3153.71 406.593   6
  -5   3 -15 2565.55 401.292   1
   5  -3  15 1829.75 354.876   2
   5   3  15 1916.36 370.161   2
  -5  -3 -15 2951.37 430.326   1
   5   3  15 2056.07 262.174   8
  -5  -3 -15 1936.08 349.070   6
  -5   3 -16 4465.80 527.947   1
  -5  -3 -16 4475.79 549.320   1
   5  -3  16 5382.09 607.110   2
   5   3  16 5098.48 596.028   2
   5   3  16 4117.68 359.571   8
  -5  -3 -16 4768.53 526.125   6
  -5   3 -17 1681.27 338.125   1
  -5  -3 -17 1987.05 407.423   1
   5  -3  17 1554.36 365.283   2
   5   3  17 1482.76 358.859   2
  -5   3 -18 376.168 194.105   1
  -5  -3 -18 486.228 225.603   1
   5  -3  18 346.097 268.203   2
   5   3  18-105.915 219.183   2
   5  -3  19 3195.54 553.666   2
  -5   3 -19 2019.57 411.752   1
  -5  -3 -19 2216.70 434.192   1
   5   3  19 2863.11 498.481   2
  -5   4  23 5040.18 626.706   8
  -5   4  22 38.3765 182.851   8
  -5   4  21 7104.33 701.320   8
  -5   4  20 369.672 220.659   8
  -5   4  19 5853.97 606.093   8
  -5   4  18 1636.48 333.730   8
   5  -4 -17 1834.67 321.391   3
   5   4 -17 1614.40 295.945   3
  -5   4  17 1987.65 343.572   8
   5  -4 -16 1707.92 310.242   4
   5  -4 -16 1695.21 312.729   3
   5   4 -16 1642.30 297.294   3
  -5   4  16 1765.24 316.154   8
  -5   4  16 1977.79 271.004   6
   5  -4 -15 675.154 193.021   4
   5  -4 -15 568.423 165.243   3
   5   4 -15 464.379 157.634   3
  -5   4  15 467.120 194.149   8
  -5   4  15 584.769 155.441   6
   5  -4 -14 15534.7 822.056   4
   5   4 -14 13599.2 738.100   3
   5  -4 -14 13710.2 754.836   3
  -5   4  14 14268.0 814.196   8
  -5   4  14 15370.8 623.113   6
   5  -4 -13 4171.10 423.822   4
   5  -4 -13 4268.40 416.392   3
  -5  -4  13 4010.67 387.194   1
  -5   4  13 4208.74 403.514   1
   5   4 -13 3574.87 366.414   3
  -5   4  13 3770.15 418.021   8
  -5   4  13 4478.33 324.656   6
  -5  -4  12 8479.37 529.770   1
  -5   4  12 7215.51 498.849   1
   5  -4 -12 7625.92 517.161   3
   5   4 -12 8106.65 523.250   3
   5  -4 -12 7697.51 543.594   4
  -5   4  12 8057.61 395.940   6
  -5  -4  11 13175.2 624.397   1
  -5   4  11 13468.4 647.524   1
   5  -4 -11 13581.4 654.298   3
   5   4 -11 12439.4 616.118   3
   5  -4 -11 13431.3 704.896   4
  -5   4  11 12894.8 464.191   6
  -5   4  10 5883.85 412.491   1
   5   4 -10 6464.28 419.274   3
   5  -4 -10 6130.90 459.751   4
  -5   4  10 6737.67 477.209   5
  -5   4   9 29121.3 982.707   4
   5  -4  -9 30276.2 1009.86   4
  -5   4   9 30233.0 875.753   1
   5   4  -9 29570.8 848.096   3
   5   4  -9 29208.6 993.295   8
  -5   4   9 31273.4 1067.84   7
  -5   4   9 30938.3 961.708   5
   5  -4  -8 1185.03 217.045   4
  -5   4   8 1281.01 199.673   5
   5   4  -8 1424.50 224.878   8
  -5   4   8 1217.81 221.596   7
   5  -4  -7 63940.4 1428.09   4
   5   4  -7 62383.5 1375.76   8
  -5   4   7 66237.6 1458.08   7
  -5   4   7 66173.8 1289.94   5
  -5   4   6 1157.06 172.698   5
   5  -4  -6 910.528 188.575   4
  -5   4   6 956.796 185.030   7
   5   4  -6 1439.71 222.620   8
   5  -4  -5 44160.7 1138.79   4
  -5   4   5 45101.7 1141.52   7
  -5   4   5 42301.8 944.445   5
   5  -4  -4 4917.17 378.804   4
  -5   4   4 4791.12 369.552   7
  -5   4   4 4696.27 303.948   5
   5  -4  -3 32410.5 951.849   4
  -5   4   3 33036.7 923.655   7
  -5   4   3 32364.2 748.033   5
  -5  -4   2 8373.99 347.002   4
  -5  -4   1 31631.2 683.780   4
  -5   4   1 32887.3 688.410   2
   5  -4  -1 31840.7 879.188   7
  -5  -4   0 16918.1 505.750   4
  -5   4   0 17196.4 513.390   2
  -5  -4   0 15965.2 514.536   2
   5  -4   0 17435.5 629.901   7
   5  -4   0 17019.6 483.838   5
  -5  -4  -1 11291.7 422.827   4
  -5   4  -1 11589.3 431.372   2
  -5  -4  -1 10821.0 440.065   2
   5  -4   1 11056.4 497.147   7
   5  -4   1 10524.8 380.055   6
   5  -4   1 11702.6 389.595   5
  -5  -4  -1 11130.3 551.394   5
  -5  -4  -2 16902.0 543.306   4
   5  -4   2 18352.9 625.636   7
  -5  -4  -2 18327.9 720.949   5
   5  -4   2 17741.7 471.438   5
   5  -4   2 17867.1 534.905   6
  -5  -4  -3 2225.14 212.750   4
   5   4   3 2271.52 212.746   4
  -5  -4  -3 2167.46 260.354   5
  -5  -4  -3 2282.08 272.581   6
   5  -4   3 2219.49 207.964   6
   5  -4   3 2022.76 208.489   7
   5  -4   3 2223.05 167.048   5
   5   4   4 13085.6 522.891   4
  -5  -4  -4 12338.3 500.706   4
  -5  -4  -4 11607.7 585.405   7
   5  -4   4 12335.6 495.967   7
  -5  -4  -4 12602.6 631.993   6
  -5  -4  -4 13391.5 636.521   5
  -5  -4  -5 3945.74 297.107   4
   5  -4   5 3287.48 255.389   7
  -5  -4  -5 3201.87 317.572   7
  -5  -4  -5 4238.21 381.509   6
  -5  -4  -5 3595.51 350.779   5
  -5  -4  -6 175.382 101.617   5
   5  -4   6 246.906 92.0784   7
  -5  -4  -6 590.182 181.807   6
   5  -4   6 274.493 101.381   6
  -5  -4  -6 265.406 105.522   7
   5   4   7-13.4139 76.1163   4
   5  -4   7 120.585 112.523   2
   5   4   7 50.8021 134.831   2
  -5  -4  -7-97.8157 137.507   1
  -5   4  -7-112.955 130.588   1
   5  -4   7-64.7316 82.3513   7
  -5  -4  -7-162.688 134.461   6
  -5  -4  -7-83.9266 134.872   7
   5  -4   7 37.7590 74.3621   6
   5   4   8 4073.45 359.819   4
   5   4   8 4499.56 396.192   3
   5  -4   8 3849.29 374.752   3
  -5   4  -8 4024.72 358.731   1
   5  -4   8 4477.32 405.682   2
   5   4   8 4773.67 423.166   2
  -5  -4  -8 4951.87 420.735   1
  -5  -4  -8 4130.28 370.187   7
   5  -4   8 4456.18 390.999   6
  -5  -4  -8 4089.09 396.100   6
   5   4   9 11308.9 628.589   4
   5  -4   9 10528.8 660.169   2
   5   4   9 11586.1 666.801   2
  -5   4  -9 11563.1 638.753   1
  -5  -4  -9 11568.1 660.786   1
   5   4   9 11118.6 658.390   3
   5  -4   9 11134.0 652.971   3
  -5   4  -9 10416.5 576.704   8
  -5  -4  -9 10473.8 640.100   6
   5  -4  10 6428.17 531.045   2
   5   4  10 6444.12 534.390   2
  -5   4 -10 6445.36 504.217   1
  -5  -4 -10 6845.61 535.890   1
  -5   4 -10 6059.51 451.664   8
  -5  -4 -10 6538.58 526.982   6
   5  -4  11 20779.6 987.720   2
   5   4  11 21479.2 987.315   2
  -5   4 -11 21911.3 959.851   1
  -5  -4 -11 22726.2 1005.12   1
   5   4  11 22948.2 814.641   8
  -5  -4 -11 22142.0 978.825   6
  -5   4 -12-12.9277 110.277   1
  -5  -4 -12-152.441 148.092   1
   5  -4  12-284.422 209.292   2
   5   4  12 13.3007 140.328   2
   5   4  12 89.3131 89.6800   8
  -5  -4 -12 24.1143 116.698   6
   5  -4  13 9452.02 707.215   2
   5   4  13 8676.28 685.824   2
  -5   4 -13 8497.28 655.796   1
  -5  -4 -13 7912.71 660.573   1
   5   4  13 8419.73 523.362   8
  -5  -4 -13 8430.40 645.621   6
  -5   4 -14 2094.16 347.393   1
   5  -4  14 1988.84 362.878   2
  -5  -4 -14 1422.73 319.377   1
   5   4  14 2188.07 389.039   2
   5   4  14 2334.67 295.241   8
  -5  -4 -14 2030.47 353.236   6
  -5   4 -15 7313.76 655.544   1
  -5  -4 -15 8339.41 716.951   1
   5  -4  15 7952.67 720.164   2
   5   4  15 7672.94 697.675   2
   5   4  15 7736.36 529.752   8
  -5  -4 -15 9269.89 727.014   6
  -5   4 -16 2493.28 397.953   1
  -5  -4 -16 2405.33 414.220   1
   5  -4  16 2294.31 408.994   2
   5   4  16 2086.94 389.083   2
  -5  -4 -16 2308.09 397.024   6
   5   4  17 4058.75 553.491   2
  -5   4 -17 3865.87 516.760   1
  -5  -4 -17 4334.10 558.050   1
   5  -4  17 3542.25 518.799   2
  -5  -4 -17 3443.17 477.969   6
  -5  -4 -18 490.601 251.015   1
   5   4  18 740.349 291.273   2
   5  -4  18 793.206 292.337   2
  -5   4 -18 709.500 271.814   1
  -5   5  21 733.690 293.497   8
  -5   5  20 4235.55 553.819   8
  -5   5  19 1393.08 333.287   8
  -5   5  18 5733.58 601.574   8
   5  -5 -17 378.509 224.517   4
  -5   5  17 514.752 215.283   8
   5  -5 -16 802.739 232.538   4
  -5   5  16 1226.95 277.222   8
   5  -5 -16 1153.69 233.121   3
   5  -5 -15 125.658 138.754   4
   5  -5 -15 140.436 102.120   3
   5   5 -15 291.135 140.137   3
   5  -5 -14 224.303 101.663   3
   5   5 -14 124.855 104.031   3
   5  -5 -14 56.9455 118.148   4
   5  -5 -13 126.596 99.8233   3
   5   5 -13-21.6896 130.249   3
  -5  -5  13 32.1827 105.938   1
  -5   5  13 213.124 114.360   1
   5  -5 -13 211.999 139.246   4
   5  -5 -12 2900.16 322.169   3
  -5   5  12 2797.09 318.250   1
  -5  -5  12 3100.05 322.195   1
   5   5 -12 3084.64 323.017   3
   5  -5 -12 2203.94 337.289   4
  -5  -5  11 424.779 123.673   1
   5  -5 -11 584.940 142.130   3
   5   5 -11 427.805 125.711   3
  -5   5  11 292.819 116.461   1
   5  -5 -11 525.421 178.711   4
  -5   5  10 22685.9 785.489   1
   5   5 -10 23581.4 802.818   3
   5  -5 -10 24451.1 1004.24   4
   5   5  -9 239.304 105.605   3
  -5   5   9 283.320 115.682   1
   5  -5  -9 247.107 150.645   4
  -5  -5   8 39281.9 916.949   1
  -5   5   8 37714.8 916.178   1
   5  -5  -8 38848.9 933.074   3
   5   5  -8 41134.8 931.039   3
   5  -5  -8 39336.7 1241.33   4
  -5   5   8 41115.7 1142.07   5
  -5   5   7 1058.37 150.873   1
   5   5  -7 1058.39 153.780   3
   5  -5  -7 740.019 193.669   4
  -5   5   7 1303.07 214.971   5
   5  -5  -6 39049.8 1203.47   4
  -5   5   6 39350.3 1043.74   5
   5  -5  -6 39157.9 434.017   6
   5  -5  -5 3471.92 369.229   4
   5  -5  -5 3118.32 123.000   6
  -5   5   5 2970.64 281.741   5
   5  -5  -4 67809.1 1531.52   4
  -5   5   4 69768.0 1270.95   5
   5  -5  -4 69200.1 644.573   6
   5  -5  -3 755.891 195.179   4
  -5  -5   2 32767.4 800.112   4
  -5   5   2 31716.5 634.631   2
  -5  -5   2 30443.5 672.108   2
   5  -5  -2 33034.9 1035.39   7
  -5  -5   1 482.250 101.876   2
  -5   5   1 479.757 88.3254   2
  -5  -5   1 695.423 176.303   5
   5  -5  -1 526.419 119.374   5
  -5  -5   1 355.055 91.5679   4
   5  -5  -1 431.893 126.193   7
  -5  -5   0 3626.10 280.862   4
  -5   5   0 3978.29 231.846   2
  -5  -5   0 4102.35 250.055   2
   5  -5   0 3731.82 344.479   7
   5  -5   0 3736.25 272.632   5
  -5  -5   0 4081.55 370.467   5
  -5  -5  -1 1037.02 208.368   5
  -5  -5  -1 1189.64 169.276   4
   5  -5   1 1143.11 150.722   5
   5  -5   1 947.214 174.133   7
  -5  -5  -2 219.412 89.0125   4
   5  -5   2 214.041 81.7987   5
  -5  -5  -2 283.132 119.320   5
   5  -5   2 109.487 102.618   7
  -5  -5  -3 3.05909 72.5025   4
  -5  -5  -3 74.6780 110.149   5
   5  -5   3 19.0902 50.5532   5
  -5  -5  -3-134.830 136.348   7
   5  -5   3 82.1429 99.5606   7
  -5  -5  -3 66.7906 116.798   6
   5  -5   4 71.1832 74.4981   5
  -5  -5  -4-218.962 172.916   5
  -5  -5  -4 81.1202 107.087   4
   5  -5   4 203.146 97.9496   7
  -5  -5  -4-119.273 144.895   7
  -5  -5  -4-18.8480 104.665   6
  -5  -5  -5 6635.17 421.077   4
   5  -5   5 6657.26 340.521   5
  -5   5  -5 6684.07 394.010   1
   5   5   5 6042.81 410.416   4
  -5  -5  -5 6353.82 497.945   7
   5  -5   5 6632.76 421.415   7
   5  -5   5 6462.24 412.401   6
  -5  -5  -5 6298.70 490.886   6
  -5  -5  -5 6858.73 524.658   5
  -5  -5  -6 1549.10 266.889   5
  -5  -5  -6 1844.30 234.374   4
   5   5   6 1762.63 238.468   4
  -5  -5  -6 1266.42 206.006   1
   5   5   6 1643.62 219.400   3
  -5   5  -6 1878.22 224.939   1
   5  -5   6 1651.07 223.382   7
  -5  -5  -6 1482.43 255.461   7
  -5  -5  -6 1699.52 269.132   6
   5  -5   6 2140.20 260.927   6
  -5  -5  -7 478.238 145.516   4
   5   5   7 961.194 192.927   4
   5   5   7 800.180 174.151   3
   5  -5   7 669.131 165.667   3
  -5  -5  -7 642.095 148.213   1
  -5   5  -7 792.582 180.572   1
   5  -5   7 861.628 170.140   7
  -5  -5  -7 472.118 161.787   7
  -5  -5  -7 521.501 162.737   6
   5  -5   7 1030.78 195.460   6
  -5   5  -8 5800.32 430.083   1
  -5  -5  -8 5744.09 448.854   1
   5  -5   8 6057.71 464.842   3
   5   5   8 5640.44 449.246   3
   5  -5   8 5363.63 373.343   7
  -5  -5  -8 5334.37 476.322   7
  -5  -5  -8 5712.85 495.480   6
   5  -5   9 5333.91 472.612   2
   5   5   9 4701.39 439.677   2
  -5   5  -9 4890.82 418.066   1
  -5  -5  -9 5119.54 447.024   1
   5   5   9 4946.28 444.304   3
   5  -5   9 5307.36 460.204   3
   5  -5   9 5197.65 368.769   7
  -5  -5  -9 4916.09 478.799   6
  -5   5 -10 16786.6 804.657   1
   5  -5  10 17345.0 860.040   2
   5   5  10 14738.6 786.064   2
  -5  -5 -10 15939.5 817.227   1
   5  -5  10 16571.2 642.070   7
  -5  -5 -10 17721.7 893.060   6
  -5  -5 -11 1344.25 265.951   1
   5  -5  11 1756.83 303.320   2
   5   5  11 1647.67 295.826   2
  -5   5 -11 1502.63 267.756   1
  -5  -5 -11 1909.25 328.993   6
  -5   5 -12 10195.5 680.055   1
  -5  -5 -12 10038.6 706.991   1
   5  -5  12 9599.38 706.764   2
   5   5  12 9917.11 697.138   2
  -5  -5 -12 10372.2 725.644   6
   5  -5  13 419.881 208.871   2
   5   5  13 198.323 185.332   2
  -5   5 -13 110.008 135.008   1
  -5  -5 -13 292.920 173.320   1
   5   5  13 481.442 152.800   8
  -5  -5 -13 386.088 206.633   6
  -5   5 -14 4909.55 526.848   1
   5  -5  14 5546.04 578.209   2
   5   5  14 5054.68 555.422   2
  -5  -5 -14 4589.78 513.316   1
   5   5  14 4981.86 456.828   8
  -5  -5 -14 4882.15 529.380   6
   5  -5  15 437.477 250.847   2
   5   5  15 81.6407 163.087   2
  -5   5 -15 447.611 210.896   1
  -5  -5 -15 355.102 209.882   1
  -5  -5 -15 32.5869 155.581   6
   5  -5  16 2343.36 419.135   2
   5   5  16 2371.18 431.900   2
  -5   5 -16 2498.20 407.730   1
  -5  -5 -16 1735.96 362.372   1
  -5  -5 -16 2133.72 381.915   6
   5  -5  17-136.436 208.976   2
   5   5  17 380.737 220.397   2
  -5   5 -17 364.774 196.880   1
  -5  -5 -17 174.418 178.329   1
  -5  -5 -17 137.432 158.899   6
   5  -5  18 1230.95 358.983   2
   5   5  18 2039.24 448.621   2
  -5  -5 -18 2042.76 422.106   1
  -5   6  19 1395.21 332.713   8
   5  -6 -18 3107.49 472.221   4
  -5   6  18 3602.94 513.974   8
   5  -6 -17 312.458 183.877   4
  -5   6  17 635.549 255.375   8
   5  -6 -16 3918.50 504.937   4
  -5   6  16 5113.94 575.012   8
   5  -6 -15 123.885 150.568   4
   5  -6 -14 8933.31 713.261   4
   5  -6 -13 1037.31 265.346   4
   5  -6 -12 9541.78 570.732   3
  -5  -6  12 10386.2 587.203   1
  -5   6  12 9946.77 571.274   1
   5  -6 -12 10146.1 730.494   4
   5  -6 -11 163.429 107.655   3
   5   6 -11 15.0418 88.8971   3
  -5   6  11 81.3212 97.6511   1
  -5  -6  11 233.394 105.535   1
   5  -6 -11 413.528 192.452   4
   5   6 -10 9579.16 500.371   3
  -5   6  10 10451.3 519.849   1
   5  -6 -10 10087.0 700.018   4
  -5   6   9 5820.15 367.187   1
   5   6  -9 5496.97 356.430   3
   5  -6  -9 6026.16 536.035   4
  -5  -6   8 1164.74 164.782   1
   5  -6  -8 1263.81 171.819   3
   5   6  -8 1064.72 152.679   3
  -5   6   8 1071.52 161.611   1
   5  -6  -8 809.107 205.115   4
   5  -6  -8 1183.20 110.138   6
  -5  -6   7 11091.7 451.051   1
  -5   6   7 11180.5 442.857   1
   5  -6  -7 11341.7 462.589   3
   5   6  -7 11576.4 446.698   3
   5  -6  -7 10583.3 692.268   4
   5  -6  -7 10873.4 298.675   6
   5  -6  -6 92.6419 67.6219   3
   5   6  -6 40.4621 44.9696   3
  -5  -6   6 95.8806 60.2571   1
  -5   6   6 111.740 60.0215   1
   5  -6  -6 153.690 114.166   4
   5  -6  -6 56.4430 46.1635   6
  -5  -6   5 6593.77 299.048   1
  -5   6   5 6927.07 295.949   1
   5  -6  -5 6570.83 303.394   3
   5   6  -5 7112.13 296.856   3
   5  -6  -5 6808.62 549.316   4
   5  -6  -5 6669.44 240.219   6
  -5   6   4 2849.89 176.858   1
   5  -6  -4 2722.47 343.460   4
   5  -6  -4 2555.18 165.047   6
  -5  -6   3 11340.8 548.046   4
   5  -6  -3 11861.9 705.184   4
  -5   6   3 11777.3 335.221   2
  -5  -6   3 11164.9 364.843   2
  -5  -6   2 7040.17 426.862   4
   5  -6  -2 6672.77 529.874   4
  -5  -6   2 6696.04 520.454   5
  -5  -6   2 6772.63 273.608   2
   5  -6  -2 5921.57 498.066   7
  -5  -6   1 767.378 190.268   5
  -5  -6   1 1129.91 179.824   4
   5  -6  -1 1327.93 194.247   5
   5  -6  -1 616.406 173.030   7
  -5  -6   0 6164.96 414.697   4
   5  -6   0 6851.90 513.369   7
   5  -6   0 5879.20 390.207   5
  -5  -6   0 6360.63 513.916   5
  -5  -6  -1 3152.62 365.340   5
  -5  -6  -1 2786.82 290.954   4
   5  -6   1 2555.88 320.430   7
   5  -6   1 3285.45 291.076   5
  -5   6  -2 1608.91 154.628   1
  -5  -6  -2 1227.69 253.558   5
  -5  -6  -2 1818.24 244.734   4
   5  -6   2 1706.20 214.141   5
   5  -6   2 1497.12 247.765   7
  -5  -6  -3 4467.74 364.617   4
  -5   6  -3 4039.88 261.741   1
   5   6   3 3896.66 271.947   3
  -5  -6  -3 4146.32 281.828   1
  -5  -6  -3 3876.58 428.196   7
   5  -6   3 4057.53 389.016   7
  -5  -6  -3 3875.82 422.217   5
   5  -6   3 4028.35 313.467   5
  -5  -6  -3 4470.86 435.759   6
  -5  -6  -4 3128.93 312.085   4
  -5  -6  -4 2198.78 335.437   5
   5  -6   4 3006.13 263.388   3
  -5   6  -4 2922.12 244.103   1
  -5  -6  -4 2725.99 247.145   1
   5   6   4 2826.17 250.162   3
  -5  -6  -4 2946.84 384.278   7
   5  -6   4 2274.99 241.286   5
   5  -6   4 2467.96 306.529   7
  -5  -6  -4 3586.01 395.454   6
   5  -6   5 1699.54 202.615   5
  -5  -6  -5 1453.26 273.586   5
  -5  -6  -5 1845.72 261.163   4
   5   6   5 1965.36 225.766   3
   5  -6   5 1742.16 215.009   3
  -5   6  -5 1642.72 210.530   1
  -5  -6  -5 1598.68 205.508   1
  -5  -6  -5 1794.53 314.237   7
   5  -6   5 1340.57 225.776   7
  -5  -6  -5 1330.27 246.723   6
  -5  -6  -6 4169.35 380.176   4
  -5  -6  -6 3580.55 409.042   5
   5   6   6 3678.39 322.634   3
  -5   6  -6 3584.66 305.226   1
  -5  -6  -6 3325.30 305.611   1
   5  -6   6 3387.68 315.205   3
   5  -6   6 2942.13 324.697   7
   5  -6   6 3359.79 281.729   5
  -5  -6  -6 3593.79 421.051   7
  -5  -6  -6 3238.83 396.569   6
   5  -6   6 3884.53 366.336   6
  -5  -6  -7 3643.39 369.650   4
   5  -6   7 3844.96 302.323   5
  -5   6  -7 3105.83 300.761   1
  -5  -6  -7 4228.30 367.326   1
   5  -6   7 3902.01 358.635   3
   5   6   7 3566.15 336.431   3
   5  -6   7 3659.28 361.652   7
  -5  -6  -7 3452.31 406.191   6
  -5  -6  -7 3281.36 408.440   7
  -5  -6  -8 6174.88 485.843   4
  -5   6  -8 4578.52 388.183   1
  -5  -6  -8 5173.55 419.577   1
   5   6   8 4443.96 400.597   3
   5  -6   8 5516.54 444.805   3
  -5  -6  -8 5011.36 514.308   7
   5  -6   8 5404.48 427.524   7
  -5  -6  -8 4964.86 490.545   6
  -5  -6  -9 3340.44 355.117   1
  -5   6  -9 2647.71 314.956   1
   5  -6   9 3381.49 339.039   7
  -5  -6  -9 2938.28 405.949   7
  -5  -6  -9 3502.39 432.202   6
  -5   6 -10 1703.59 263.838   1
  -5  -6 -10 2813.83 349.452   1
   5  -6  10 2119.32 275.830   7
  -5  -6 -10 2500.38 363.752   6
  -5  -6 -11 3810.60 411.846   1
  -5   6 -11 3086.96 369.236   1
   5  -6  11 3986.24 366.384   7
  -5  -6 -11 3101.54 418.054   6
   5  -6  12 533.384 236.977   2
   5   6  12 805.869 234.897   2
  -5   6 -12 204.581 116.325   1
  -5  -6 -12 518.580 197.784   1
  -5  -6 -12 272.923 171.335   6
   5  -6  13 1014.67 271.894   2
   5   6  13 796.252 245.121   2
  -5   6 -13 588.487 187.613   1
  -5  -6 -13 446.199 199.417   1
  -5  -6 -13 618.267 213.289   6
   5  -6  14 343.555 204.827   2
   5   6  14 77.4523 156.848   2
  -5   6 -14-127.244 152.262   1
  -5  -6 -14 188.929 189.775   1
   5   6  14-14.7909 130.163   8
  -5  -6 -14 34.1617 163.447   6
   5  -6  15 2215.90 408.573   2
  -5  -6 -15 2248.29 385.654   1
   5   6  15 2677.02 440.745   2
  -5  -6 -15 2223.27 390.491   6
   5  -6  16 1025.87 340.544   2
   5   6  16 600.041 256.214   2
  -5  -6 -16 443.456 244.080   6
   5  -6  17 831.321 326.429   2
   5   6  17 832.554 327.887   2
  -5   7  17 4020.35 552.894   8
   5  -7 -16 178.215 184.044   4
   5  -7 -15 5811.45 626.500   4
   5  -7 -14 58.4377 153.443   4
   5  -7 -13 10452.5 803.850   4
   5  -7 -12 38.6306 143.961   4
   5  -7 -11 5473.93 558.453   4
   5  -7 -10-215.720 172.434   4
   5  -7  -9 3032.83 421.642   4
   5  -7  -8 633.777 219.902   4
   5  -7  -8 900.068 107.087   6
   5  -7  -7 1464.84 302.148   4
   5  -7  -7 1820.41 139.121   6
   5  -7  -6 175.302 128.390   4
   5  -7  -6 178.804 60.5740   6
  -5  -7   5 303.127 62.9107   2
   5  -7  -5 237.812 185.915   4
   5  -7  -5 300.195 79.5586   6
  -5  -7   4 532.067 148.029   4
  -5  -7   4 470.490 185.269   5
   5  -7  -4 507.903 210.383   4
   5  -7  -4 460.082 94.9416   6
  -5  -7   3 3546.60 425.715   5
  -5  -7   3 3064.11 330.731   4
   5  -7  -3 2639.60 378.159   4
  -5  -7   2 845.480 239.574   5
   5  -7  -2 891.313 248.030   4
  -5  -7   2 383.375 141.086   4
   5  -7  -2 77.1402 172.236   7
   5  -7  -1 944.886 246.071   4
  -5  -7   1 747.325 181.777   4
  -5  -7   1 581.076 200.630   5
   5  -7  -1 998.202 194.426   5
   5  -7  -1 949.898 225.196   7
  -5  -7   0 1413.34 84.7470   1
   5  -7   0 1407.69 235.529   5
  -5  -7   0 903.226 193.567   4
  -5  -7   0 1217.89 268.868   5
   5  -7   0 1689.29 322.238   7
  -5  -7  -1 3750.48 436.494   5
  -5  -7  -1 4347.85 406.744   4
  -5  -7  -1 4364.80 193.031   1
   5  -7   1 4486.35 183.483   3
   5  -7   1 4389.28 454.357   7
   5  -7   1 4021.35 356.371   5
   5  -7   2-53.9808 106.434   5
  -5  -7  -2-99.0131 117.626   4
  -5  -7  -2 48.9567 197.635   5
  -5  -7  -2 93.2634 43.2918   1
  -5  -7  -2 214.626 177.864   7
   5  -7   2 261.253 154.865   7
  -5  -7  -3 14500.7 710.611   4
  -5   7  -3 15588.0 426.558   1
  -5  -7  -3 15459.1 477.385   1
  -5  -7  -3 16354.2 942.921   7
   5  -7   3 14778.7 818.502   7
  -5  -7  -3 14715.2 870.557   5
  -5  -7  -3 15005.2 830.819   6
   5  -7   3 13545.7 639.046   5
  -5  -7  -4 1723.84 351.154   5
   5  -7   4 1936.66 249.617   5
  -5  -7  -4 1391.91 241.900   4
  -5   7  -4 1642.68 163.534   1
  -5  -7  -4 1310.34 161.560   1
  -5  -7  -4 2124.75 384.393   7
   5  -7   4 1754.72 300.523   7
  -5  -7  -4 1806.82 316.189   6
  -5  -7  -5 11613.5 662.837   4
  -5   7  -5 11951.3 473.026   1
  -5  -7  -5 12417.0 516.293   1
  -5  -7  -5 11169.1 801.448   7
   5  -7   5 12176.9 735.719   7
  -5  -7  -5 11452.6 733.855   6
  -5  -7  -5 12275.7 820.127   5
   5  -7   5 11365.8 572.412   5
   5  -7   6 265.702 119.135   5
  -5  -7  -6 635.872 222.974   5
  -5  -7  -6 468.132 171.506   4
  -5   7  -6 469.397 125.285   1
  -5  -7  -6 538.920 144.656   1
   5  -7   6 457.223 174.162   7
  -5  -7  -6 359.833 166.193   6
  -5  -7  -6 275.280 143.279   7
  -5  -7  -7 6852.15 538.764   4
  -5   7  -7 6988.04 428.664   1
  -5  -7  -7 7682.62 467.199   1
   5  -7   7 6889.98 552.491   7
  -5  -7  -7 7355.98 667.967   7
  -5  -7  -7 7407.39 619.664   6
   5  -7   7 6684.38 447.234   5
  -5  -7  -8 475.097 168.756   4
   5  -7   8 242.866 123.460   5
  -5   7  -8 188.465 119.833   1
  -5  -7  -8 53.1090 97.2567   1
   5  -7   8-1.38442 126.545   7
  -5  -7  -8 470.797 222.719   7
  -5  -7  -8 24.6568 129.523   6
  -5  -7  -9 2627.63 358.107   4
  -5  -7  -9 3028.96 334.010   1
   5  -7   9 2813.36 355.719   7
  -5  -7  -9 3145.94 430.818   6
  -5  -7  -9 3056.71 439.310   7
  -5  -7 -10 25.5043 89.7487   1
   5  -7  10 105.779 123.503   7
  -5  -7 -10 13.1501 136.073   6
  -5  -7 -11 171.493 162.206   6
  -5  -7 -12-52.5025 144.532   6
  -5  -7 -13 439.319 216.553   6
  -5  -7 -14-124.332 179.869   6
  -5  -7 -15-131.095 178.186   6
   5  -8 -13 402.056 217.636   4
   5  -8 -12 3417.21 483.960   4
   5  -8 -11 193.169 182.958   4
   5  -8 -10 1701.29 347.023   4
   5  -8  -9 4279.41 535.428   4
   5  -8  -8 1329.98 305.314   4
   5  -8  -7 2047.18 367.587   4
   5  -8  -6 555.053 214.942   4
  -5  -8   6 1076.77 284.122   5
  -5  -8   5 2959.56 427.628   5
  -5  -8   5 3457.77 395.193   4
   5  -8  -5 2918.16 439.230   4
  -5  -8   4 477.896 225.390   5
   5  -8  -4 119.919 145.688   4
  -5  -8   4 123.353 109.382   4
  -5  -8   3 3776.69 474.908   5
  -5  -8   3 3156.77 356.869   4
   5  -8  -3 4176.57 508.212   4
  -5  -8   2 2753.54 343.189   4
   5  -8  -2 3803.82 494.011   4
  -5  -8   2 3105.31 437.046   5
   5  -8  -2 2636.82 414.266   7
  -5  -8   1 1343.63 304.352   5
   5  -8  -1 1354.36 317.867   4
  -5  -8   1 1270.90 266.781   4
   5  -8  -1 1115.28 296.172   7
  -5  -8   0 5552.43 483.207   4
   5  -8   0 5817.46 600.156   4
   5  -8   0 5462.15 571.971   7
  -5  -8   0 4171.20 524.158   7
   5  -8   0 5134.67 461.653   5
  -5  -8   0 5564.64 570.814   5
   5  -8   1 1099.86 218.135   5
  -5  -8  -1 908.113 271.311   5
  -5  -8  -1 995.676 234.735   4
  -5  -8  -1 1019.96 296.692   7
   5  -8   1 630.020 217.745   7
  -5  -8  -2 7031.63 540.982   4
  -5  -8  -2 7743.94 722.495   7
   5  -8   2 5929.44 581.447   7
   5  -8   2 7195.61 523.858   5
  -5  -8  -2 8210.44 703.875   5
  -5  -8  -3 354.762 171.098   4
   5  -8   3 281.103 146.005   5
  -5  -8  -3 312.144 158.438   5
  -5  -8  -3 257.174 186.010   7
  -5  -8  -3 163.177 148.399   6
   5  -8   3 337.498 177.507   7
  -5  -8  -4 6938.35 557.023   4
  -5  -8  -4 6036.40 660.677   7
   5  -8   4 6246.48 594.333   7
   5  -8   4 6526.39 490.949   5
  -5  -8  -4 6650.81 603.820   6
  -5  -8  -4 7271.89 668.871   5
  -5  -8  -5-152.850 219.469   5
   5  -8   5-53.4240 100.255   5
  -5  -8  -5 108.712 124.716   4
   5  -8   5 27.1721 150.473   7
  -5  -8  -5 110.065 139.112   6
  -5  -8  -5 88.7572 180.587   7
  -5  -8  -6 4153.44 442.679   4
  -5  -8  -6 4349.04 543.201   5
   5  -8   6 4221.34 489.151   7
   5  -8   6 3825.70 374.462   5
  -5  -8  -6 4352.52 489.600   6
  -5  -8  -6 5022.44 608.178   7
  -5  -8  -7 556.968 206.651   4
  -5  -8  -7 438.634 209.689   6
   5  -8   7 390.193 173.997   7
  -5  -8  -7 66.2303 186.869   7
  -5  -8  -8 1303.85 275.477   4
  -5  -8  -8 1808.06 364.162   6
   5  -8   8 1009.00 248.501   7
  -5  -8  -8 1291.62 318.238   7
  -5  -8  -9 1080.26 243.515   4
  -5  -8  -9 528.525 239.371   6
  -5  -8  -9 373.274 177.670   7
   5  -8   9 832.493 233.083   7
  -5  -8 -10 607.300 233.388   6
  -5  -8 -11 361.516 200.746   6
  -5  -8 -12-65.8902 166.406   6
  -5  -8 -13 470.378 231.465   6
   5  -9  -9 519.480 249.810   4
  -5  -9   8 2045.58 392.210   5
   5  -9  -8 2230.41 427.396   4
   5  -9  -7 388.536 221.741   4
  -5  -9   7 196.555 197.329   5
  -5  -9   6 4166.77 528.916   5
   5  -9  -6 3243.94 494.717   4
  -5  -9   6 3316.54 421.140   4
  -5  -9   5 405.250 218.605   5
  -5  -9   5 351.756 192.695   4
   5  -9  -5-36.5825 153.190   4
  -5  -9   4 5131.45 589.450   5
   5  -9  -4 4178.46 552.433   4
  -5  -9   4 4552.70 479.032   4
  -5  -9   3 364.304 178.321   4
   5  -9  -3 410.421 251.002   4
  -5  -9   3 50.3002 151.401   5
  -5  -9   2 2996.99 450.936   5
   5  -9  -2 2859.48 468.386   4
  -5  -9   2 2587.94 369.305   4
  -5  -9   2 3020.06 491.044   7
   5  -9  -1 887.452 306.130   4
  -5  -9   1 771.858 214.473   4
  -5  -9   1 961.530 257.792   5
  -5  -9   1 940.902 327.365   7
   5  -9  -1 1228.17 342.499   7
  -5  -9   0 1446.67 288.012   4
  -5  -9   0 1256.32 312.780   5
   5  -9   0 1338.19 335.409   4
  -5  -9   0 1254.60 318.963   7
   5  -9   0 1260.15 310.358   7
   5  -9   1 166.082 196.166   4
   5  -9   1 479.267 193.491   5
  -5  -9  -1 427.834 168.765   4
  -5  -9  -1 288.268 214.743   5
  -5  -9  -1 341.990 245.402   7
   5  -9   1 17.7695 184.848   7
  -5  -9  -2 158.064 133.821   4
  -5  -9  -2 430.772 204.518   5
   5  -9   2 249.872 136.439   5
  -5  -9  -2 234.706 174.965   7
  -5  -9  -2 94.8181 162.251   6
   5  -9   2 162.986 147.744   7
  -5  -9  -3 832.917 218.670   4
  -5  -9  -3 515.935 234.375   5
  -5  -9  -3 643.467 231.097   7
  -5  -9  -3 830.143 257.425   6
   5  -9   3 921.658 287.640   7
  -5  -9  -4-74.6276 114.255   4
  -5  -9  -4 354.394 230.476   5
  -5  -9  -4-66.5539 165.968   7
   5  -9   4-47.4131 165.613   7
  -5  -9  -4-71.2371 169.006   6
  -5  -9  -5 626.492 219.613   4
  -5  -9  -5 651.080 279.460   7
  -5  -9  -5 428.516 204.472   6
   5  -9   5 3.56984 189.073   7
  -5  -9  -6-11.3542 189.566   4
  -5  -9  -6-152.103 213.816   6
   5  -9   6-129.012 194.593   7
  -5  -9  -7 539.645 227.447   4
  -5  -9  -7 592.711 232.014   6
   5  -9   7 481.581 199.171   7
  -5  -9  -8 200.770 139.427   4
  -5  -9  -8 388.220 221.609   6
  -5  -9  -9-272.903 211.663   6
  -5  -9 -10 1117.78 345.786   6
  -5 -10  -1 715.399 250.417   6
   5 -10   1 873.647 334.204   7
  -5 -10  -2 143.526 190.586   6
   5 -10   2 287.647 222.814   7
  -5 -10  -3-71.0120 198.010   6
   5 -10   3-280.191 253.535   7
  -5 -10  -4 384.059 292.241   6
   5 -10   4-133.997 267.695   7
   5 -10   5-137.552 317.660   7
  -6   0  24 1412.14 328.163   8
  -6   0  23 128.033 140.074   8
  -6   0  22 1230.59 307.716   8
   6   0 -22 1209.22 338.812   3
  -6   0  21-103.250 190.632   8
   6   0 -21-92.2962 157.147   3
  -6   0  20-201.755 188.195   8
   6   0 -20 64.5473 118.422   3
  -6   0  19 169.046 149.318   8
   6   0 -19-226.183 194.867   3
  -6   0  18 1006.38 238.578   8
   6   0 -18 1060.01 250.524   3
  -6   0  17-43.9709 118.948   8
   6   0 -17-140.157 164.641   3
  -6   0  16 8313.92 584.063   8
   6   0 -16 8925.11 655.838   3
  -6   0  15-87.9996 121.268   8
   6   0 -15 20.2288 110.352   3
  -6   0  14 59618.5 1410.50   4
  -6   0  14 57304.4 1404.50   8
   6   0 -14 60559.2 1538.84   3
  -6   0  13-23.8229 91.6218   4
   6   0 -13 46.2866 85.7937   8
  -6   0  13 29.3477 106.668   8
  -6   0  13 1.17318 88.3587   1
  -6   0  12 134706. 1905.69   4
   6   0 -12 131063. 1983.66   8
  -6   0  12 128038. 1949.17   8
  -6   0  11-66.1104 79.7077   4
   6   0 -11 63.8095 83.2584   8
  -6   0  10 97622.7 1448.53   4
   6   0 -10 96472.0 1571.78   8
  -6   0   9-34.5280 61.4379   4
   6   0  -9-0.50458 55.9631   8
  -6   0   8 168970. 1637.10   4
   6   0  -8 170284. 1879.95   8
  -6   0   7 12.9203 44.8775   4
   6   0  -7 80.7283 63.2711   4
   6   0  -7 103.221 79.7301   8
  -6   0   7 75.2203 77.9386   8
   6   0  -6 73625.7 911.934   4
  -6   0   6 72639.5 930.547   4
  -6   0   6 74062.7 1112.51   8
   6   0  -6 74852.7 1115.68   8
  -6   0   5 2.95525 36.8495   4
   6   0  -5 62.1439 52.7511   4
   6   0  -5 17.6509 51.8083   8
  -6   0   5 75.3358 64.4930   8
  -6   0   4 25459.1 458.762   4
   6   0  -4 25967.9 459.799   4
  -6   0   4 26732.9 586.361   8
   6   0  -4 25758.0 567.352   8
   6   0  -3 22.3788 35.1904   4
  -6   0   3 15.9361 44.1528   8
   6   0  -3 30.8471 44.1026   8
  -6   0   2 3454.60 174.259   8
  -6   0   1-13.3861 34.2008   8
  -6   0   1 115.830 75.3540   6
  -6   0   0 25.1122 27.6068   8
  -6   0   0 69.9670 59.8120   6
  -6   0  -1 58.2773 40.8711   5
  -6   0  -1-7.22502 63.2396   6
  -6   0  -2 82684.8 1353.01   2
  -6   0  -2 83400.2 822.123   5
   6   0   2 82907.4 1233.69   6
  -6   0  -2 85475.5 1230.07   6
  -6   0  -3-22.3284 78.0317   2
  -6   0  -3 50.1894 73.2982   6
   6   0   3-10.7611 66.1103   6
  -6   0  -4 4414.17 337.840   2
  -6   0  -4 4707.80 325.084   6
   6   0   4 5148.16 233.748   5
   6   0   5-6.97321 40.7058   5
  -6   0  -5-56.7397 81.6474   6
  -6   0  -6 27590.4 841.102   6
   6   0   6 28451.2 634.447   5
   6   0   6 29215.3 891.581   6
   6   0   7-19.0767 52.3871   5
   6   0   7 172.359 126.307   6
  -6   0  -7 175.762 129.571   6
   6   0   8 68222.2 1603.17   2
  -6   0  -8 65701.3 1414.19   6
   6   0   8 70807.0 1518.93   6
   6   0   8 65622.6 1102.24   5
   6   0   9 238.898 177.585   2
  -6   0  -9 213.973 138.657   6
   6   0  10 23701.5 1021.49   2
  -6   0 -10 22641.1 904.024   6
  -6   0 -11-126.761 151.246   1
   6   0  11-7.75941 162.525   2
   6   0  11-44.6141 65.4797   5
  -6   0 -11 143.269 145.060   6
  -6   0 -12 3285.14 410.069   1
   6   0  12 3097.01 417.956   2
   6   0  12 3022.78 302.948   5
   6   0  13-14.5379 103.641   5
  -6   0 -13 74.7210 120.387   1
   6   0  13-233.805 169.831   2
   6   0  14 5430.60 580.144   2
  -6   0 -14 6180.69 596.783   1
  -6   0 -15 75.2002 128.417   1
   6   0  15-64.0504 149.115   2
  -6   0 -16 2206.85 388.146   1
   6   0  16 2488.79 429.266   2
   6   0  17 41.6822 206.775   2
  -6   0 -17 27.2918 130.857   1
  -6   0 -18 17.7237 159.004   1
   6   0  18-4.30331 187.349   2
  -6   1  24 1850.60 376.852   8
  -6  -1  24 2317.42 427.019   8
  -6   1  23 1704.28 352.090   8
  -6  -1  23 2642.68 438.816   8
   6  -1 -22 2083.44 412.333   3
   6   1 -22 1887.66 383.912   3
  -6   1  22 2862.74 437.157   8
  -6  -1  22 3191.24 453.387   8
   6  -1 -21 402.439 244.541   3
   6   1 -21 406.977 234.583   3
  -6  -1  21 407.220 196.503   8
  -6   1  21-101.681 178.266   8
   6  -1 -20 5472.13 608.214   3
   6   1 -20 5409.60 599.455   3
  -6  -1  20 5565.41 553.383   8
  -6   1  20 4727.78 514.171   8
   6  -1 -19 795.438 236.641   3
   6   1 -19 715.683 245.200   3
  -6   1  19 1018.34 257.649   8
  -6  -1  19 848.064 228.874   8
   6  -1 -18 13135.3 854.156   3
   6   1 -18 13505.1 861.043   3
  -6   1  18 12281.5 765.116   8
  -6  -1  18 12765.2 771.311   8
   6  -1 -17 1996.16 338.453   3
   6   1 -17 1859.22 330.282   3
  -6   1  17 2507.55 352.079   8
  -6  -1  17 2021.01 316.220   8
   6  -1 -16 43001.6 1429.01   3
   6   1 -16 43532.7 1423.82   3
  -6   1  16 42773.4 1330.89   8
  -6  -1  16 43357.8 1313.40   8
  -6   1  16 43012.0 1187.33   6
   6  -1 -15 23375.5 1008.22   3
   6   1 -15 23342.8 1002.77   3
  -6   1  15 22762.4 936.072   8
  -6  -1  15 24571.0 965.843   8
  -6   1  15 23495.2 825.651   6
  -6  -1  14 16106.6 715.973   4
  -6   1  14 15481.8 742.529   4
   6  -1 -14 16246.9 801.151   3
   6   1 -14 15214.5 778.754   3
  -6   1  14 15272.1 740.735   8
  -6  -1  14 15678.9 738.362   8
  -6   1  14 15335.9 638.475   6
  -6  -1  13 32185.8 963.208   4
  -6   1  13 31437.3 1000.73   4
  -6   1  13 30730.7 1008.81   8
   6   1 -13 28156.6 977.325   8
  -6  -1  13 30215.2 981.977   8
   6  -1 -13 29995.0 1046.08   3
  -6  -1  13 29868.8 1047.88   1
  -6   1  13 29594.4 1043.80   1
   6   1 -13 31063.8 1053.95   3
  -6  -1  12 6561.55 411.694   4
  -6   1  12 6800.42 449.036   4
  -6   1  12 5871.04 430.957   8
  -6  -1  12 6229.33 440.604   8
   6   1 -12 6819.89 461.830   8
  -6  -1  11 85335.3 1389.91   4
  -6   1  11 86784.4 1507.53   4
   6   1 -11 86735.9 1579.68   8
   6  -1 -10 5363.60 351.060   4
  -6  -1  10 5333.35 327.461   4
  -6   1  10 5884.36 379.471   4
   6   1 -10 5492.42 384.121   8
  -6  -1   9 73403.8 1127.28   4
   6  -1  -9 74563.4 1220.05   4
  -6   1   9 74304.4 1263.82   4
   6   1  -9 75004.5 1341.97   8
  -6  -1   8 17294.6 501.935   4
   6  -1  -8 18625.6 588.172   4
  -6   1   8 17152.0 580.293   4
   6   1  -8 17536.6 621.023   8
  -6  -1   7 23631.2 532.119   4
  -6   1   7 23262.3 637.399   4
   6  -1  -7 23447.2 623.660   4
   6   1  -7 23273.0 675.018   8
  -6  -1   7 23031.5 662.250   8
  -6   1   7 23254.2 680.482   8
  -6  -1   6 60088.7 748.851   4
  -6   1   6 59088.4 952.152   4
   6  -1  -6 58755.5 943.290   4
   6   1  -6 58990.5 1011.28   8
  -6  -1   6 58321.3 996.303   8
  -6   1   6 56363.1 1009.92   8
  -6  -1   5 22150.9 394.474   4
  -6   1   5 23344.6 565.937   4
   6  -1  -5 22558.2 572.647   4
   6   1  -5 22775.6 590.352   8
  -6  -1   5 22381.1 577.660   8
  -6   1   5 23129.7 606.098   8
  -6  -1   4 49979.1 473.198   4
   6  -1  -4 51486.5 822.821   4
  -6  -1   4 51835.5 820.211   8
   6   1  -4 50548.5 823.337   8
  -6   1   4 51659.5 860.988   8
   6  -1  -3 2364.65 178.660   4
  -6  -1   3 2320.87 165.293   8
   6   1  -3 2110.80 160.314   8
   6   1  -2 75733.3 840.157   8
  -6  -1   2 77515.4 847.175   8
  -6   1   2 75754.2 827.658   6
   6   1  -1 16173.0 352.741   8
  -6   1   1 16931.3 421.321   6
   6   1   0 20356.4 338.735   8
  -6   1   0 20663.5 497.696   6
   6  -1   0 20270.2 503.490   6
  -6   1  -1 25536.1 720.340   2
  -6  -1  -1 25350.9 725.962   2
   6   1   1 26802.0 319.425   8
  -6   1  -1 24555.1 585.342   6
   6  -1   1 26509.4 620.416   6
  -6  -1  -1 25736.3 707.283   6
  -6  -1  -1 25483.2 556.196   5
  -6   1  -2 51567.0 1061.88   2
  -6  -1  -2 51807.8 1070.63   2
  -6   1  -2 51518.3 446.884   7
  -6  -1  -2 49887.2 804.386   5
   6  -1   2 51211.2 923.389   6
  -6  -1  -2 52271.7 1025.61   6
  -6   1  -2 51006.4 887.508   6
  -6   1  -3 14903.2 594.011   2
  -6  -1  -3 13558.8 570.815   2
  -6   1  -3 13055.0 480.359   6
  -6  -1  -3 14142.0 560.849   6
  -6  -1  -3 13306.9 435.786   5
   6  -1   3 13950.1 512.120   6
   6   1   4 2703.04 207.566   5
  -6   1  -4 2586.47 264.461   2
  -6  -1  -4 2663.41 266.197   2
  -6  -1  -4 2602.35 161.238   7
  -6   1  -4 2898.50 151.197   8
   6  -1   4 2905.92 252.465   6
   6  -1   4 2741.24 132.643   5
  -6   1  -4 3238.20 258.144   6
  -6  -1  -4 2782.67 267.433   6
   6   1   5 7602.45 157.183   8
  -6   1  -5 7492.63 251.517   8
  -6  -1  -5 7809.54 284.888   7
  -6   1  -5 7171.54 398.929   6
  -6  -1  -5 7751.92 451.347   6
   6   1   5 6938.65 346.011   5
   6  -1   5 7501.12 252.556   5
   6  -1   6 4627.69 399.299   2
   6   1   6 4243.73 382.875   2
  -6   1  -6 5143.64 225.385   8
   6   1   6 4714.64 155.320   8
  -6  -1  -6 5103.58 385.173   6
   6   1   6 4537.04 291.311   5
   6  -1   6 4852.45 358.547   6
   6  -1   6 4129.51 215.272   5
  -6   1  -6 4544.41 343.822   6
   6  -1   7 33629.3 1081.35   2
   6   1   7 33590.4 1077.57   2
  -6   1  -7 34077.9 618.237   8
   6   1   7 35084.1 491.125   8
  -6  -1  -7 35205.5 1026.82   6
   6  -1   7 33497.8 994.158   6
   6  -1   7 33972.6 664.102   5
   6   1   7 35495.0 1060.61   6
   6   1   7 34758.3 844.699   5
  -6   1  -7 34627.0 964.451   6
   6  -1   8 190.898 76.6076   5
   6  -1   8-2.04687 138.400   2
   6   1   8 362.013 173.979   2
  -6   1  -8 108.822 48.3866   8
   6   1   8 154.131 55.8759   8
   6  -1   8-12.5942 85.6876   6
   6   1   8 173.819 110.136   6
  -6  -1  -8 215.779 121.353   6
   6  -1   9 12936.1 729.127   2
   6   1   9 12217.8 705.681   2
  -6   1  -9 11661.0 413.582   8
   6   1   9 12110.7 361.015   8
  -6  -1  -9 11680.3 637.296   6
   6   1   9 10124.1 501.075   5
   6   1  10 227.430 106.740   5
   6  -1  10 22.1099 133.433   2
   6   1  10 267.014 179.206   2
  -6   1 -10 90.6035 58.3543   8
   6   1  10 44.7655 46.2264   8
  -6  -1 -10 5.25103 99.6726   6
  -6   1 -11 8805.18 627.756   1
  -6  -1 -11 9347.81 653.784   1
   6  -1  11 8006.09 620.854   2
   6   1  11 7366.18 605.987   2
   6   1  11 8407.72 349.875   8
  -6   1 -11 7822.45 388.644   8
   6   1  11 8234.43 503.062   5
  -6  -1 -11 8439.13 579.141   6
  -6   1 -12 2498.35 342.673   1
  -6  -1 -12 2426.89 355.215   1
   6  -1  12 2648.99 400.484   2
   6   1  12 2189.78 357.897   2
   6   1  12 3075.59 231.908   8
  -6   1 -12 2542.47 240.307   8
  -6  -1 -12 3209.28 382.451   6
   6   1  12 2857.46 315.637   5
   6   1  13 5127.27 568.354   2
   6  -1  13 5507.53 558.170   2
  -6   1 -13 5445.80 538.530   1
  -6  -1 -13 4496.90 508.296   1
   6   1  13 4987.14 310.290   8
  -6   1 -13 4521.55 327.138   8
  -6  -1 -13 5179.01 491.009   6
  -6   1 -14 393.569 179.700   1
  -6  -1 -14 720.723 231.263   1
   6  -1  14 536.768 230.245   2
   6   1  14 304.730 192.638   2
   6   1  14 725.858 137.566   8
  -6   1 -15 812.125 227.586   1
  -6  -1 -15 841.502 247.556   1
   6  -1  15 924.837 307.379   2
   6   1  15 811.368 286.596   2
   6   1  15 1432.99 193.233   8
   6   1  16 2120.58 438.754   2
  -6   1 -16 1582.65 352.524   1
  -6  -1 -16 2403.74 417.520   1
   6  -1  16 2548.97 445.601   2
  -6   1 -17 164.174 172.624   1
   6  -1  17-20.8497 193.929   2
   6   1  17 513.012 292.011   2
  -6  -1 -17 72.8121 193.653   1
  -6  -1 -18 2951.67 488.575   1
  -6   1 -18 3011.50 488.801   1
   6  -1  18 2758.41 476.727   2
   6   1  18 1996.35 429.453   2
  -6   2  24 35.0429 147.417   8
  -6   2  23 5781.64 631.373   8
  -6  -2  22 811.754 282.312   8
  -6   2  22 293.508 170.005   8
   6   2 -21 17255.4 1086.78   3
   6  -2 -21 17608.2 1103.56   3
  -6   2  21 15078.4 954.777   8
  -6  -2  21 17687.1 1014.10   8
   6  -2 -20 154.716 140.074   3
   6   2 -20 463.424 236.209   3
  -6  -2  20 221.871 175.395   8
  -6   2  20 136.658 154.792   8
   6  -2 -19 19092.9 1077.31   3
   6   2 -19 19466.0 1072.59   3
  -6   2  19 18914.7 1008.11   8
  -6  -2  19 19233.7 993.976   8
   6  -2 -18 572.438 192.135   3
   6   2 -18 643.365 216.607   3
  -6   2  18 494.731 199.193   8
  -6  -2  18 1078.71 260.034   8
   6  -2 -17 23907.1 1119.65   3
   6   2 -17 23504.4 1096.76   3
  -6  -2  17 23700.0 1037.20   8
  -6   2  17 24730.0 1075.15   8
  -6   2  17 23454.9 886.669   6
   6  -2 -16 502.476 199.296   3
   6   2 -16 41.7912 123.018   3
  -6   2  16 215.500 155.639   8
  -6  -2  16 422.706 169.013   8
  -6   2  16 287.314 131.149   6
   6  -2 -15 43059.7 1377.92   3
   6   2 -15 42966.9 1358.54   3
  -6  -2  15 41711.0 1277.67   8
  -6   2  15 43278.4 1328.31   8
  -6   2  15 41894.4 1063.21   6
   6  -2 -14 188.142 133.423   3
   6   2 -14-32.0313 105.631   3
  -6   2  14 192.344 130.592   8
  -6  -2  14 137.934 141.955   8
  -6   2  14 145.617 87.8774   6
   6  -2 -13 19120.8 794.553   4
  -6  -2  13 19762.9 840.492   1
  -6   2  13 21013.9 878.607   1
   6  -2 -13 18520.5 824.969   3
   6   2 -13 19507.1 841.117   3
  -6   2  13 18816.6 824.837   8
  -6  -2  13 19257.6 813.819   8
  -6   2  13 18600.1 635.716   6
  -6   2  12 346.430 137.225   4
   6  -2 -12 327.401 130.176   4
  -6   2  12 80.1930 69.2536   1
  -6   2  12 103.587 94.0326   8
   6   2 -12 356.131 125.491   8
  -6  -2  12 415.247 153.112   8
  -6   2  12 277.625 87.0908   6
   6  -2 -11 2824.97 282.781   4
  -6   2  11 2337.04 276.223   4
   6   2 -11 2617.62 292.588   8
  -6   2  11 2603.95 293.997   8
  -6   2  11 2749.77 216.779   6
  -6   2  10 308.332 103.280   4
   6  -2 -10 180.466 93.7012   4
   6   2 -10 213.184 86.5788   8
  -6   2  10 136.928 46.8179   6
   6  -2  -9 2926.06 272.756   4
  -6   2   9 3649.83 310.671   4
   6   2  -9 3484.62 308.951   8
  -6   2   9 3213.23 194.092   6
   6  -2  -8 1854.61 217.502   4
  -6   2   8 1756.06 207.567   4
   6   2  -8 1717.02 214.819   8
  -6   2   8 1698.32 123.919   6
  -6   2   7 36721.4 881.110   4
   6  -2  -7 37595.6 888.768   4
   6   2  -7 37670.0 904.649   8
   6  -2  -6 20916.6 650.207   4
  -6   2   6 21752.2 655.454   4
   6   2  -6 20982.8 642.188   8
   6  -2  -5 78905.5 1225.18   4
   6   2  -5 78595.4 1179.99   8
   6  -2  -4 8448.29 397.666   4
   6   2  -4 8312.27 366.554   8
   6  -2  -3 187959. 1803.76   4
   6   2  -3 184751. 1636.87   8
  -6   2   3 190297. 843.626   6
   6   2  -2 12040.1 399.059   8
  -6   2   2 13228.9 274.868   6
  -6   2   1 140788. 1378.10   7
   6   2  -1 139642. 1264.57   8
   6  -2  -1 138250. 1096.45   6
  -6   2   1 137578. 800.842   5
  -6   2   1 136048. 1034.09   6
   6   2   0 14375.5 273.659   4
  -6   2   0 13234.6 394.350   7
   6  -2   0 13469.1 386.007   6
  -6   2   0 13650.6 367.718   6
   6   2   1 55984.3 666.184   4
  -6   2  -1 54891.7 1064.82   2
  -6  -2  -1 54157.4 1071.16   2
  -6   2  -1 56283.8 739.060   7
  -6  -2  -1 58105.2 1000.27   5
   6  -2   1 55145.3 856.570   6
  -6  -2  -1 56749.6 1130.54   6
  -6   2  -1 57717.9 836.579   6
  -6   2  -2 35027.0 869.391   2
  -6  -2  -2 33388.6 869.242   2
   6   2   2 34004.5 584.481   4
   6  -2   2 31882.3 713.798   6
  -6  -2  -2 34138.2 898.064   6
  -6  -2  -2 32870.5 773.902   5
  -6   2  -3 49116.5 1065.65   2
  -6  -2  -3 47574.7 1066.90   2
   6   2   3 49658.4 785.882   4
  -6  -2  -3 48644.3 964.944   5
   6  -2   3 48185.9 933.937   6
  -6  -2  -3 49046.6 1115.19   6
   6   2   4 19403.6 549.334   4
  -6   2  -4 18964.5 685.588   2
  -6  -2  -4 18695.8 692.869   2
  -6  -2  -4 19271.1 557.436   7
   6  -2   4 19128.0 638.634   6
  -6  -2  -4 19401.7 718.212   6
  -6  -2  -4 19788.1 638.435   5
   6   2   5 14633.7 511.992   4
   6   2   5 14084.4 645.698   2
  -6  -2  -5 14850.7 499.793   7
  -6  -2  -5 14895.4 574.846   5
  -6  -2  -5 14471.3 641.803   6
   6   2   6 1737.26 199.138   4
   6  -2   6 2108.95 281.982   2
   6   2   6 1910.28 258.797   2
  -6   2  -6 1823.91 180.397   8
  -6  -2  -6 2030.72 196.840   7
   6   2   6 2255.31 149.763   8
   6  -2   6 1608.92 207.251   6
  -6  -2  -6 2533.27 286.780   6
   6   2   7 969.140 162.785   5
   6  -2   7 975.341 216.514   2
   6   2   7 1132.65 237.827   2
   6   2   7 995.677 110.907   8
  -6   2  -7 858.291 130.383   8
   6  -2   7 873.456 171.393   6
  -6  -2  -7 1078.23 197.751   6
   6   2   7 863.852 179.988   6
   6   2   8 8858.47 487.990   4
   6  -2   8 8177.36 573.438   2
   6   2   8 8842.66 585.074   2
  -6   2  -8 8794.44 397.998   8
   6   2   8 8539.38 326.938   8
  -6  -2  -8 9605.25 579.778   6
   6  -2   8 9110.23 550.848   6
   6   2   8 8941.21 492.154   5
   6   2   9 16.1828 90.5193   4
   6   2   9-14.2765 83.6217   5
   6  -2   9-219.790 180.510   2
   6   2   9 119.021 156.595   2
   6   2   9 47.2589 59.7373   8
  -6   2  -9 76.5293 77.2720   8
  -6  -2  -9 181.740 127.629   6
   6   2  10 792.503 170.448   5
   6   2  10 902.907 187.744   4
  -6  -2 -10 784.808 185.170   1
  -6   2 -10 1149.11 226.117   1
   6  -2  10 763.290 207.671   2
   6   2  10 903.375 227.825   2
  -6   2 -10 904.750 143.672   8
   6   2  10 1001.69 129.711   8
  -6  -2 -10 1098.93 237.958   6
  -6  -2 -11 4667.62 476.281   1
   6  -2  11 4367.06 473.289   2
   6   2  11 4208.61 465.287   2
  -6   2 -11 4328.96 443.447   1
   6   2  11 3987.82 262.177   8
  -6   2 -11 4340.04 323.918   8
  -6  -2 -11 4291.43 434.900   6
  -6   2 -12 1240.85 270.780   1
  -6  -2 -12 1348.52 274.048   1
   6  -2  12 1128.46 245.522   2
   6   2  12 1161.95 260.244   2
   6   2  12 1575.01 177.554   8
  -6   2 -12 1244.68 197.176   8
  -6  -2 -12 1358.78 272.221   6
  -6  -2 -13 4301.81 488.005   1
   6  -2  13 3600.22 582.074   2
   6   2  13 3769.40 477.519   2
  -6   2 -13 4726.32 501.883   1
  -6   2 -13 4134.14 347.738   8
   6   2  13 4514.82 306.301   8
  -6  -2 -13 3711.48 434.020   6
  -6   2 -14-91.9035 144.882   1
  -6  -2 -14 79.4300 136.391   1
   6  -2  14 15.0609 166.463   2
   6   2  14 137.411 182.620   2
   6   2  14 285.959 107.939   8
  -6  -2 -14 195.573 200.830   6
   6  -2  15 8126.37 747.436   2
   6   2  15 8444.91 762.628   2
  -6   2 -15 7154.06 673.149   1
  -6  -2 -15 7854.44 710.152   1
   6   2  15 8023.60 440.590   8
  -6  -2 -15 7447.93 641.452   6
  -6   2 -16 116.454 160.333   1
  -6  -2 -16 225.088 206.828   1
   6  -2  16 73.1026 169.997   2
   6   2  16-171.764 190.072   2
  -6  -2 -17 5647.40 643.431   1
  -6   2 -17 5350.03 618.386   1
   6  -2  17 3789.84 546.598   2
   6   2  17 4372.54 585.438   2
  -6   2 -18 231.327 236.308   1
  -6  -2 -18 462.087 241.368   1
   6  -2  18 335.377 237.866   2
   6   2  18 480.873 300.791   2
  -6   3  23 356.401 241.838   8
  -6   3  22 8546.37 766.073   8
   6  -3 -21-73.3254 163.309   3
  -6   3  21 184.539 177.868   8
   6  -3 -20 11901.2 898.874   3
   6   3 -20 11677.6 867.382   3
  -6   3  20 11343.1 832.112   8
   6  -3 -19 981.033 269.966   3
   6   3 -19 946.954 265.234   3
  -6   3  19 1006.28 269.614   8
   6   3 -18 14630.0 903.432   3
   6  -3 -18 14109.9 898.329   3
  -6   3  18 15568.6 922.406   8
   6  -3 -17 3447.52 445.650   3
   6   3 -17 3226.46 412.467   3
  -6   3  17 3340.47 424.426   8
  -6   3  17 2896.08 335.142   6
   6  -3 -16 13897.8 825.087   3
   6   3 -16 13169.5 788.708   3
  -6   3  16 13212.7 793.424   8
  -6   3  16 12787.4 622.249   6
   6  -3 -15 2110.50 308.666   4
   6  -3 -15 2095.97 321.890   3
   6   3 -15 2215.23 314.262   3
  -6   3  15 1962.91 305.241   8
  -6   3  15 2604.26 272.047   6
   6  -3 -14 16139.4 796.794   4
   6  -3 -14 16822.8 832.457   3
   6   3 -14 17442.9 835.921   3
  -6   3  14 17450.5 860.275   8
  -6   3  14 17487.2 644.929   6
   6  -3 -13 3484.82 367.919   4
   6  -3 -13 3055.31 338.813   3
  -6  -3  13 3845.44 380.742   1
  -6   3  13 3681.83 372.836   1
   6   3 -13 3232.23 350.166   3
  -6   3  13 3838.64 396.910   8
  -6   3  13 3071.13 254.382   6
   6  -3 -12 9655.30 583.253   4
  -6  -3  12 10163.1 585.242   1
  -6   3  12 9160.11 564.059   1
   6  -3 -12 9195.03 565.832   3
   6   3 -12 10322.8 586.045   3
  -6   3  12 11185.4 645.413   8
  -6   3  12 9422.87 408.076   6
   6  -3 -11 13590.2 671.661   4
  -6   3  11 13289.6 681.702   4
   6   3 -11 12195.3 649.360   8
  -6   3  11 13902.2 687.403   8
  -6   3  11 13608.3 444.959   6
   6  -3 -10 4258.48 372.786   4
  -6   3  10 3773.79 352.168   4
   6   3 -10 3981.12 356.425   8
  -6   3  10 4007.71 221.919   6
  -6   3   9 11267.1 574.123   4
   6  -3  -9 10735.4 559.200   4
   6   3  -9 10786.5 563.468   8
  -6   3   9 10424.5 309.414   6
  -6   3   8 3946.12 337.556   4
   6  -3  -8 3369.93 316.867   4
   6   3  -8 3404.95 311.551   8
  -6   3   8 3527.67 148.408   6
   6  -3  -7 19302.4 721.293   4
  -6   3   7 19706.7 748.008   7
   6   3  -7 19347.7 707.613   8
   6  -3  -6 61451.3 1260.03   4
   6   3  -6 61987.9 1216.92   8
  -6   3   6 63321.5 1282.24   7
   6  -3  -5 3878.40 312.118   4
   6   3  -5 4415.91 319.002   8
  -6   3   5 4353.90 335.350   7
  -6   3   5 4205.04 272.186   5
   6  -3  -4 60470.4 1189.05   4
   6   3  -4 59153.8 1105.65   8
  -6   3   4 59537.3 1181.88   7
  -6   3   4 58768.0 926.945   5
  -6   3   3 3254.91 265.722   7
  -6   3   3 2975.27 197.098   5
  -6  -3   2 44435.4 569.257   4
  -6   3   2 44407.9 928.789   7
  -6   3   2 43237.6 660.743   5
   6  -3  -2 43963.8 468.092   6
  -6  -3   1 6298.93 218.844   4
  -6   3   1 6223.83 337.587   7
   6  -3  -1 6067.61 220.851   6
  -6   3   0 186067. 1883.46   2
  -6  -3   0 178770. 1878.49   2
  -6  -3   0 187667. 2013.43   5
  -6  -3   0 185705. 1272.93   4
   6  -3   0 183180. 1383.20   6
  -6   3  -1 3307.69 266.252   2
  -6  -3  -1 2775.34 251.815   2
  -6  -3  -1 3243.29 183.444   4
   6   3   1 3085.13 185.331   4
  -6  -3  -1 2868.45 262.221   5
   6  -3   1 3189.10 211.980   6
  -6   3  -2 41292.6 937.806   2
  -6  -3  -2 40702.7 949.183   2
   6   3   2 41828.5 728.931   4
   6  -3   2 40374.3 800.332   6
  -6  -3  -2 41347.3 1064.38   6
  -6  -3  -2 39859.4 970.727   5
  -6   3  -3 293.797 78.8665   2
  -6  -3  -3 371.768 116.133   2
   6  -3   3 551.750 53.8821   5
  -6  -3  -3 782.162 155.083   5
   6   3   3 493.820 96.7003   4
   6  -3   3 540.397 114.022   6
  -6  -3  -3 635.298 157.114   6
   6   3   4 19932.7 595.014   4
  -6  -3  -4 21489.8 805.328   6
  -6  -3  -4 20144.0 723.574   5
   6   3   5 7209.76 379.761   4
   6  -3   5 6400.65 270.068   7
  -6  -3  -5 6575.25 460.458   6
  -6  -3  -5 7192.81 447.760   5
   6   3   6 14760.9 638.430   5
   6  -3   6 14329.8 689.435   2
   6   3   6 12695.9 643.272   2
   6  -3   6 14469.1 386.321   7
   6  -3   6 14013.8 613.266   6
  -6  -3  -6 14619.6 695.138   6
   6   3   7 5507.35 407.500   5
   6  -3   7 5155.37 456.079   2
   6   3   7 6211.29 473.170   2
   6  -3   7 5802.37 236.324   7
  -6   3  -7 5232.89 348.483   8
  -6  -3  -7 4954.39 427.416   6
   6  -3   7 5417.48 404.961   6
   6   3   8-54.8409 87.0943   4
   6   3   8-41.8172 87.0086   5
   6  -3   8-100.017 119.306   2
   6   3   8 33.8115 142.740   2
  -6   3  -8-29.6390 68.6334   8
   6  -3   8-71.0644 110.586   6
  -6  -3  -8 108.258 122.570   6
   6  -3   8 7.94177 39.6183   7
   6   3   9 2178.51 264.945   4
   6  -3   9 2141.63 332.577   2
   6   3   9 1916.16 299.961   2
  -6   3  -9 2357.99 302.560   1
  -6  -3  -9 1920.85 280.845   1
   6  -3   9 2121.55 131.554   7
  -6   3  -9 2195.79 241.910   8
   6   3   9 2443.33 218.492   8
  -6  -3  -9 2285.42 314.937   6
   6  -3  10 2589.40 362.804   2
   6   3  10 2255.42 344.906   2
  -6   3 -10 2465.70 326.757   1
  -6  -3 -10 2223.63 322.389   1
   6  -3  10 2418.49 130.930   7
  -6   3 -10 2492.26 270.686   8
   6   3  10 2301.04 221.029   8
  -6  -3 -10 2068.66 316.678   6
   6   3  11 1935.34 328.644   2
  -6   3 -11 2240.92 318.144   1
  -6  -3 -11 2140.29 332.026   1
   6  -3  11 2604.06 371.785   2
  -6   3 -11 1835.57 242.504   8
   6  -3  11 1920.44 106.849   7
   6   3  11 2430.95 234.385   8
  -6  -3 -11 1548.41 285.976   6
  -6   3 -12 3373.68 407.563   1
  -6  -3 -12 2727.23 374.661   1
   6  -3  12 3620.92 465.070   2
   6   3  12 3672.95 456.566   2
   6  -3  12 3155.00 122.697   7
  -6   3 -12 3327.07 327.961   8
   6   3  12 3295.47 282.582   8
  -6  -3 -12 3668.12 433.972   6
  -6   3 -13 260.181 126.503   1
  -6  -3 -13 361.206 156.649   1
   6  -3  13 385.314 217.199   2
   6   3  13 211.098 165.175   2
   6   3  13 547.076 127.219   8
  -6   3 -13 417.318 150.964   8
   6  -3  14 6237.56 633.370   2
   6   3  14 7296.10 674.652   2
  -6   3 -14 6780.05 621.795   1
  -6  -3 -14 6467.07 621.741   1
   6   3  14 6440.36 405.404   8
  -6  -3 -14 6464.68 591.955   6
  -6   3 -15 2624.39 417.982   1
  -6  -3 -15 2544.53 415.545   1
   6  -3  15 2453.19 422.125   2
   6   3  15 1882.59 387.633   2
  -6  -3 -15 2652.15 398.921   6
  -6   3 -16 7758.52 717.437   1
   6  -3  16 7696.24 737.160   2
   6   3  16 7470.54 740.422   2
  -6  -3 -16 8774.40 772.504   1
  -6  -3 -16 6817.91 642.860   6
  -6   3 -17 964.488 304.906   1
  -6  -3 -17 919.158 297.259   1
   6  -3  17 651.870 290.422   2
   6   3  17 1192.38 356.684   2
  -6  -3 -18 5952.38 678.179   1
   6  -3  18 6517.37 753.344   2
  -6   3 -18 5254.73 629.567   1
   6   3  18 4133.29 617.157   2
  -6   4  22 943.995 280.764   8
  -6   4  21 704.720 257.651   8
  -6   4  20-64.8082 177.575   8
   6  -4 -19 1907.48 360.523   3
   6   4 -19 2460.78 398.989   3
  -6   4  19 2056.17 381.946   8
   6  -4 -18 587.499 225.860   3
   6   4 -18 1130.55 289.328   3
  -6   4  18 580.922 210.920   8
   6  -4 -17 1400.97 278.925   3
   6   4 -17 2394.67 359.668   3
  -6   4  17 2544.84 391.433   8
   6  -4 -16 5082.15 504.264   4
   6  -4 -16 4281.01 464.251   3
   6   4 -16 5068.43 499.019   3
  -6   4  16 4486.49 496.090   8
  -6   4  16 5160.74 392.617   6
   6  -4 -15 1993.22 327.559   4
   6  -4 -15 1957.33 315.900   3
   6   4 -15 2297.08 328.262   3
  -6   4  15 2176.13 346.138   8
  -6   4  15 2336.83 252.992   6
   6  -4 -14 21800.5 972.740   4
   6  -4 -14 21612.1 954.658   3
   6   4 -14 19396.5 887.199   3
  -6   4  14 21977.0 1020.23   8
  -6   4  14 20059.0 678.745   6
   6  -4 -13 851.995 232.319   4
   6  -4 -13 745.116 191.515   3
   6   4 -13 1061.96 209.323   3
  -6  -4  13 941.257 203.574   1
  -6   4  13 778.782 181.738   1
  -6   4  13 947.174 255.978   8
  -6   4  13 1084.68 160.627   6
  -6  -4  12 24946.9 914.876   1
  -6   4  12 24260.2 922.603   1
   6  -4 -12 25042.3 934.267   3
   6   4 -12 26006.4 935.005   3
   6  -4 -12 25556.3 1010.83   4
  -6   4  12 25073.2 642.937   6
   6  -4 -11 155.591 86.7430   3
   6   4 -11 176.830 105.552   3
  -6  -4  11 120.128 94.3964   1
  -6   4  11 127.240 103.365   1
   6  -4 -11 294.390 151.923   4
   6  -4 -10 57373.5 1423.63   4
  -6   4  10 57314.5 1361.21   5
   6  -4  -9 1653.59 259.997   4
  -6   4   9 1564.36 236.828   5
   6  -4  -8 41471.8 1181.15   4
   6   4  -8 43150.9 1184.94   8
  -6   4   8 42014.9 1218.06   7
  -6   4   8 42975.9 1085.88   5
   6  -4  -7 3583.07 352.030   4
   6   4  -7 3190.41 325.811   8
  -6   4   7 3973.25 364.124   7
  -6   4   7 3608.78 304.910   5
   6  -4  -6 7176.44 480.033   4
   6   4  -6 7457.42 470.612   8
  -6   4   6 8593.99 522.123   7
  -6   4   6 7836.60 424.963   5
   6  -4  -5 1021.19 193.733   4
  -6   4   5 1288.40 172.470   5
  -6   4   5 1008.11 184.455   7
   6   4  -5 1011.46 189.156   8
   6  -4  -4 26887.3 886.291   4
  -6   4   4 26817.8 861.096   7
  -6   4   4 25987.6 690.735   5
  -6  -4   3 6668.26 291.491   4
   6  -4  -3 6728.29 446.318   4
  -6   4   3 6135.22 405.257   7
  -6   4   3 6578.46 331.267   5
  -6  -4   2 2024.34 165.610   4
   6  -4  -2 1846.13 104.006   6
  -6   4   1 13456.3 493.556   2
  -6  -4   1 13685.3 426.986   4
   6  -4  -1 12841.4 333.298   6
  -6  -4   0 833.045 146.500   2
  -6   4   0 1254.10 163.867   2
  -6  -4   0 937.312 123.279   4
  -6  -4   0 1193.32 199.160   5
   6  -4   0 906.811 110.700   6
  -6   4  -1 8105.20 397.851   2
  -6  -4  -1 8182.68 416.177   2
  -6  -4  -1 8670.58 360.045   4
   6  -4   1 8326.68 345.223   6
   6  -4   1 7999.76 305.797   5
  -6  -4  -1 9449.69 518.843   5
  -6   4  -2 1323.23 165.515   2
  -6  -4  -2 1507.08 190.741   2
  -6  -4  -2 1270.94 202.868   5
  -6  -4  -2 1402.59 157.394   4
   6  -4   2 1337.70 123.147   5
   6  -4   2 1577.35 168.758   6
   6  -4   2 1177.83 166.185   7
  -6  -4  -3 5190.92 309.128   4
   6   4   3 5054.75 308.491   4
   6  -4   3 5239.15 328.878   7
   6  -4   3 4739.54 305.915   6
   6  -4   3 4301.08 207.368   5
  -6  -4  -3 5214.23 402.955   5
  -6  -4  -3 4883.67 413.149   6
   6   4   4 37936.6 882.860   4
  -6  -4  -4 37820.2 873.762   4
  -6  -4  -4 37485.7 1053.79   7
   6  -4   4 37130.3 846.450   7
   6  -4   4 36603.1 592.829   5
  -6  -4  -4 33866.8 1051.48   5
  -6  -4  -4 35341.2 1103.28   6
  -6  -4  -5 466.333 154.845   5
  -6  -4  -5 586.578 166.268   7
   6  -4   5 516.462 136.300   6
  -6  -4  -5 613.936 194.609   6
   6  -4   5 458.932 115.469   7
  -6  -4  -6 9787.11 554.911   7
   6  -4   6 10248.4 424.385   7
  -6  -4  -6 9483.33 596.445   6
  -6  -4  -6 10627.7 611.776   5
   6  -4   6 9803.68 534.385   6
   6   4   7 2035.57 251.401   4
   6  -4   7 1728.68 180.966   7
  -6  -4  -7 1658.95 289.684   6
   6  -4   7 1423.49 225.289   6
  -6  -4  -7 1213.29 214.298   7
   6   4   8 3828.71 349.502   4
  -6   4  -8 3396.17 357.152   1
  -6  -4  -8 3674.01 377.415   1
   6   4   8 3404.73 379.490   2
   6  -4   8 4097.00 420.730   2
  -6  -4  -8 3312.46 340.652   7
   6  -4   8 3576.09 242.006   7
  -6  -4  -8 3369.15 377.528   6
   6   4   9 780.275 189.911   4
   6  -4   9 584.853 232.147   2
   6   4   9 884.062 229.113   2
  -6  -4  -9 348.516 152.522   1
  -6   4  -9 134.931 100.722   1
   6  -4   9 563.880 113.943   7
  -6   4  -9 393.595 137.236   8
  -6  -4  -9 328.962 166.812   6
   6  -4  10 15746.4 854.445   2
   6   4  10 16956.7 886.309   2
  -6   4 -10 16162.5 820.953   1
  -6  -4 -10 15936.6 846.779   1
  -6   4 -10 16946.1 746.544   8
   6  -4  10 16848.1 500.233   7
  -6  -4 -10 16721.8 873.901   6
   6  -4  11 4111.21 467.102   2
   6   4  11 3935.35 455.292   2
  -6   4 -11 3668.92 413.009   1
  -6  -4 -11 2841.84 383.548   1
   6  -4  11 3460.50 224.637   7
   6   4  11 3875.56 331.733   8
  -6   4 -11 3334.14 356.224   8
  -6  -4 -11 3576.65 424.912   6
   6  -4  12 4339.93 492.901   2
   6   4  12 3852.03 462.663   2
  -6   4 -12 5260.06 513.547   1
  -6  -4 -12 4151.83 476.840   1
   6   4  12 4571.18 364.424   8
  -6  -4 -12 4358.30 475.237   6
   6  -4  13 3051.06 440.592   2
   6   4  13 3176.74 446.691   2
  -6   4 -13 3400.17 439.769   1
  -6  -4 -13 2738.57 410.905   1
   6   4  13 3476.15 330.626   8
  -6  -4 -13 2913.69 401.905   6
   6  -4  14 4733.46 559.923   2
   6   4  14 4027.88 520.974   2
  -6  -4 -14 3674.48 485.902   1
  -6   4 -14 3342.54 440.086   1
   6   4  14 4199.10 368.404   8
  -6  -4 -14 3742.14 460.070   6
   6  -4  15 1453.62 372.983   2
   6   4  15 1398.77 328.305   2
  -6   4 -15 524.546 206.636   1
  -6  -4 -15 861.317 268.594   1
  -6  -4 -15 785.581 240.452   6
   6  -4  16 1812.76 394.658   2
   6   4  16 2072.42 416.458   2
  -6   4 -16 2609.42 427.112   1
  -6  -4 -16 2003.08 383.011   1
  -6  -4 -16 1829.40 374.613   6
   6  -4  17 804.242 287.524   2
   6   4  17 770.924 293.362   2
  -6   4 -17 1089.55 276.498   1
  -6  -4 -17 758.712 227.391   1
  -6  -4 -17 1151.23 318.905   6
   6  -4  18-241.914 236.010   2
   6   4  18 586.093 287.512   2
  -6   4 -18-75.2863 201.587   1
  -6  -4 -18 230.732 201.595   1
  -6   5  21 29.3568 172.896   8
  -6   5  20-29.5059 169.817   8
  -6   5  19 55.9728 156.738   8
  -6   5  18 1434.98 333.901   8
   6  -5 -18 1542.34 322.479   3
   6  -5 -17 497.500 222.620   4
  -6   5  17 1005.36 283.825   8
   6  -5 -17 779.828 226.829   3
   6   5 -17 920.730 252.039   3
   6  -5 -16 1231.38 296.564   4
  -6   5  16 1722.42 343.290   8
   6  -5 -16 982.204 232.936   3
   6   5 -16 1271.85 261.254   3
   6  -5 -15 7176.13 621.994   4
  -6   5  15 7014.15 635.841   8
   6  -5 -15 6174.10 533.591   3
   6   5 -15 6086.27 523.544   3
   6   5 -14 3160.02 370.315   3
   6  -5 -14 3647.37 410.474   3
   6  -5 -14 4296.35 473.223   4
  -6   5  13 21059.0 891.931   1
   6  -5 -13 20909.7 896.946   3
   6   5 -13 21917.5 904.705   3
   6  -5 -13 20972.6 1008.14   4
   6  -5 -12 1677.92 254.477   3
   6   5 -12 1292.12 223.549   3
  -6  -5  12 1562.64 242.249   1
  -6   5  12 1458.41 234.121   1
   6  -5 -12 1388.37 269.351   4
  -6  -5  11 22112.7 824.905   1
  -6   5  11 23333.4 852.054   1
   6  -5 -11 22445.0 846.964   3
   6   5 -11 22863.8 840.465   3
   6  -5 -11 23001.5 1000.25   4
   6  -5 -10 365.220 133.021   3
   6   5 -10 274.948 113.875   3
  -6  -5  10 320.280 118.821   1
  -6   5  10 292.944 129.113   1
   6  -5 -10 456.901 182.209   4
  -6   5   9 28006.6 855.946   1
   6   5  -9 29651.3 862.077   3
   6  -5  -9 27864.0 1067.77   4
   6  -5  -8 760.360 201.936   4
  -6   5   8 345.586 125.818   5
   6  -5  -7 18544.3 852.463   4
  -6   5   7 18705.2 742.851   5
  -6   5   6 2505.98 265.812   5
   6  -5  -6 2482.75 322.020   4
   6  -5  -5 19418.1 842.823   4
  -6   5   5 20129.5 846.130   7
  -6   5   5 20504.9 715.010   5
   6  -5  -4 1199.39 230.877   4
  -6   5   4 1231.23 185.495   5
  -6  -5   3 14288.0 509.592   4
   6  -5  -3 15326.3 735.052   4
   6  -5  -3 13747.0 245.163   6
  -6   5   2 5046.15 294.892   2
  -6  -5   2 4696.39 301.803   2
  -6  -5   2 4688.90 298.078   4
   6  -5  -2 4625.25 190.992   6
  -6   5   1 3211.69 240.158   2
  -6  -5   1 3699.22 270.488   2
  -6  -5   1 3032.78 330.661   5
  -6  -5   1 3025.18 243.428   4
   6  -5  -1 3160.03 182.960   6
  -6  -5   0 2919.90 245.466   4
  -6   5   0 3410.65 247.427   2
  -6  -5   0 3072.26 254.425   2
   6  -5   0 3017.27 306.712   7
  -6  -5   0 3310.98 347.322   5
   6  -5   0 3062.24 204.551   6
  -6  -5  -1 3160.27 344.634   5
  -6  -5  -1 2777.56 240.435   4
  -6  -5  -1 2481.97 227.184   2
   6  -5   1 2725.90 289.433   7
   6  -5   1 2894.76 226.825   5
   6  -5   1 2754.11 214.705   6
  -6  -5  -2 4926.46 328.697   4
   6  -5   2 5363.60 398.245   7
  -6  -5  -2 4731.13 421.623   5
   6  -5   2 5064.15 282.813   5
   6  -5   2 5148.96 313.672   6
  -6  -5  -3 6014.58 371.937   4
   6  -5   3 5305.32 386.756   7
   6  -5   3 5956.89 302.368   5
  -6  -5  -3 5533.15 452.842   5
  -6  -5  -3 5477.83 455.660   6
  -6  -5  -4 1373.65 201.295   4
  -6  -5  -4 719.752 193.408   5
   6  -5   4 1126.02 137.646   5
  -6  -5  -4 1322.06 235.219   7
   6  -5   4 871.318 169.335   7
  -6  -5  -4 1329.80 264.365   6
  -6  -5  -5 26843.9 838.532   4
   6   5   5 26515.4 849.829   4
  -6  -5  -5 25845.5 990.806   7
   6  -5   5 24624.0 805.387   7
   6  -5   5 24369.5 607.873   5
  -6  -5  -5 25244.9 1008.96   6
  -6  -5  -5 25326.5 1008.20   5
   6  -5   5 23917.6 822.835   6
  -6   5  -6 73.6048 86.8344   1
   6  -5   6 53.3066 58.6327   5
   6   5   6 260.654 104.674   4
  -6  -5  -6 36.8588 113.421   5
  -6  -5  -6 42.0183 110.915   7
  -6  -5  -6-67.6024 166.932   6
   6  -5   6 127.990 94.1521   7
   6  -5   6 86.8853 82.0065   6
   6   5   7 15686.2 713.210   4
   6   5   7 14891.5 728.933   3
  -6  -5  -7 15871.3 740.666   1
  -6   5  -7 15707.8 714.003   1
   6  -5   7 15639.8 622.540   7
  -6  -5  -7 14440.3 769.791   7
  -6  -5  -7 14134.0 780.915   6
  -6   5  -8 1000.72 204.567   1
   6   5   8 865.182 210.331   3
   6  -5   8 1163.07 226.973   3
  -6  -5  -8 1538.95 259.224   1
   6  -5   8 1545.67 211.982   7
  -6  -5  -8 860.965 213.683   7
  -6  -5  -8 1305.85 270.718   6
  -6   5  -9 16004.3 783.486   1
  -6  -5  -9 16427.3 814.179   1
   6  -5   9 16557.4 618.823   7
  -6  -5  -9 15531.2 819.845   7
  -6  -5  -9 16600.6 898.879   6
  -6   5 -10 758.023 211.667   1
  -6  -5 -10 461.708 179.746   1
   6  -5  10 739.579 148.638   7
  -6  -5 -10 728.245 240.640   6
  -6   5 -11 13014.2 769.073   1
   6  -5  11 12727.9 809.119   2
   6   5  11 11756.2 774.991   2
  -6  -5 -11 12117.0 764.024   1
   6  -5  11 11759.4 510.340   7
  -6  -5 -11 10771.0 758.153   6
  -6  -5 -12 19.8211 129.022   1
   6  -5  12 507.134 226.462   2
   6   5  12 336.800 215.755   2
  -6   5 -12 53.0167 123.429   1
   6   5  12 217.357 144.081   8
  -6  -5 -12 34.4647 137.489   6
   6  -5  13 4222.47 513.085   2
   6   5  13 3694.42 488.918   2
  -6   5 -13 3674.30 443.755   1
  -6  -5 -13 2844.43 419.689   1
   6   5  13 3754.27 382.493   8
  -6  -5 -13 3682.13 467.264   6
   6  -5  14 190.331 210.663   2
   6   5  14 191.590 182.827   2
  -6   5 -14 135.032 131.193   1
  -6  -5 -14-149.023 194.249   1
  -6  -5 -14 67.2374 128.114   6
   6  -5  15 233.081 228.056   2
   6   5  15 50.1250 174.244   2
  -6   5 -15 360.804 190.960   1
  -6  -5 -15 23.7109 147.432   1
  -6  -5 -15 228.019 177.199   6
   6  -5  16 78.7825 213.090   2
   6   5  16 386.225 242.138   2
  -6   5 -16-89.1266 130.837   1
  -6  -5 -16 284.190 207.066   1
  -6  -5 -16-222.123 189.980   6
   6  -5  17 410.709 277.623   2
   6   5  17 152.837 279.261   2
  -6   5 -17-17.3166 143.914   1
  -6  -5 -17-151.657 236.912   1
  -6   6  19 3698.97 536.647   8
   6  -6 -18 294.497 211.844   4
  -6   6  18 303.429 221.392   8
   6  -6 -17 7100.11 679.887   4
  -6   6  17 6778.97 682.398   8
   6  -6 -16 150.344 234.793   4
  -6   6  16 23.7592 137.597   8
   6  -6 -15 3842.71 420.245   3
   6  -6 -15 4704.67 544.528   4
   6  -6 -14 2521.13 335.746   3
   6   6 -14 2574.93 327.244   3
   6  -6 -14 2456.41 384.865   4
   6  -6 -13 3109.09 353.046   3
   6   6 -13 3638.58 375.247   3
   6  -6 -13 3404.02 444.065   4
  -6  -6  12 7357.60 496.440   1
  -6   6  12 6300.60 469.775   1
   6  -6 -12 7168.04 501.522   3
   6   6 -12 7128.59 491.823   3
   6  -6 -12 6679.49 598.611   4
  -6  -6  11 3030.28 317.214   1
  -6   6  11 3273.47 329.101   1
   6  -6 -11 3163.38 326.749   3
   6   6 -11 2932.84 301.585   3
   6  -6 -11 3415.15 429.677   4
  -6   6  10 5046.52 374.300   1
   6   6 -10 5836.42 403.251   3
   6  -6 -10 5413.46 527.386   4
   6   6  -9 195.316 97.8397   3
  -6   6   9-57.4762 83.3816   1
   6  -6  -9 273.946 167.314   4
  -6  -6   8 19605.5 653.447   1
  -6   6   8 19142.6 647.171   1
   6   6  -8 19996.2 648.954   3
   6  -6  -8 18360.8 934.257   4
  -6  -6   7 2318.33 217.670   1
  -6   6   7 2557.16 230.389   1
   6   6  -7 2613.95 226.646   3
   6  -6  -7 2966.29 388.647   4
   6  -6  -6 10235.8 690.799   4
  -6   6   6 11122.8 595.146   5
   6  -6  -5 4373.46 454.388   4
   6  -6  -4 1339.52 251.510   4
  -6  -6   4 1482.01 197.579   4
   6  -6  -4 1744.64 93.9731   6
  -6   6   3 13890.6 443.155   2
  -6  -6   3 13745.0 471.049   2
  -6  -6   3 13072.8 564.729   4
   6  -6  -3 13332.0 760.135   4
   6  -6  -2 90.5568 127.365   4
  -6   6   2-45.7010 71.3520   2
  -6  -6   2-41.3029 77.4098   2
  -6  -6   2-2.95372 89.6039   4
  -6  -6   1 12689.6 457.606   2
  -6  -6   1 11815.4 543.034   4
  -6  -6   1 13141.9 741.746   5
  -6  -6   0 1569.22 264.005   5
   6  -6   0 1774.79 218.528   5
  -6  -6   0 1772.91 227.300   4
   6  -6   0 1692.83 170.032   6
   6  -6   0 1561.27 250.692   7
  -6  -6  -1 14675.3 614.798   4
   6  -6   1 14333.7 735.991   7
  -6  -6  -1 14563.9 778.931   5
   6  -6   1 15151.5 585.566   5
   6  -6   1 14634.7 520.384   6
  -6  -6  -2 73.8995 81.8784   4
   6  -6   2 86.6092 78.9676   5
  -6  -6  -2-90.2766 172.630   5
   6  -6   2 110.580 119.039   7
  -6  -6  -3 28949.5 898.899   4
  -6  -6  -3 29427.3 1165.19   7
   6  -6   3 27723.8 994.070   7
  -6  -6  -3 27560.3 1099.95   5
  -6  -6  -3 30137.2 1137.01   6
   6  -6   3 28849.0 779.327   5
  -6  -6  -4 4470.42 463.297   5
  -6  -6  -4 4473.81 379.017   4
  -6  -6  -4 4820.38 356.360   1
  -6   6  -4 4259.42 321.586   1
  -6  -6  -4 3827.32 439.860   7
   6  -6   4 3604.90 369.709   7
   6  -6   4 4028.42 291.186   5
  -6  -6  -4 4370.64 468.023   6
   6  -6   4 4332.34 355.678   6
  -6  -6  -5 12631.1 629.532   4
   6  -6   5 13445.4 617.255   3
  -6   6  -5 12919.2 574.051   1
  -6  -6  -5 12595.3 594.042   1
   6   6   5 12943.8 603.816   3
  -6  -6  -5 14129.1 823.312   7
   6  -6   5 12389.6 647.432   7
  -6  -6  -5 12598.1 758.466   6
   6  -6   5 12754.3 507.668   5
  -6  -6  -5 12834.0 784.617   5
   6  -6   5 12714.4 625.006   6
  -6  -6  -6 5064.14 411.062   4
   6  -6   6 5140.00 412.851   3
  -6   6  -6 5017.18 381.590   1
  -6  -6  -6 4801.39 386.909   1
   6   6   6 5221.43 409.581   3
  -6  -6  -6 4720.78 490.342   7
   6  -6   6 5510.91 434.312   7
   6  -6   6 4986.42 322.061   5
  -6  -6  -6 5003.86 496.121   6
  -6  -6  -6 5009.07 511.279   5
   6   6   7 1560.42 245.832   3
   6  -6   7 1502.24 232.437   3
  -6   6  -7 1637.57 243.262   1
  -6  -6  -7 1193.18 210.745   1
  -6  -6  -7 1593.60 253.810   4
   6  -6   7 1521.80 184.644   5
  -6  -6  -7 1751.63 314.480   7
  -6  -6  -7 1615.50 304.772   6
   6  -6   7 1471.51 228.817   7
  -6   6  -8 6289.99 470.763   1
  -6  -6  -8 6285.48 485.649   1
  -6  -6  -8 5812.97 550.668   7
   6  -6   8 5938.00 444.845   7
  -6  -6  -8 6328.45 573.608   6
   6  -6   8 6635.28 372.224   5
  -6   6  -9 280.458 152.070   1
  -6  -6  -9 112.519 108.834   1
   6  -6   9 16.2010 84.2202   7
  -6  -6  -9 247.573 171.515   6
  -6  -6  -9 140.392 122.589   7
  -6   6 -10 3916.59 409.784   1
  -6  -6 -10 2995.06 370.484   1
   6  -6  10 4093.27 361.069   7
  -6  -6 -10 3710.73 455.283   6
  -6   6 -11 400.970 161.854   1
  -6  -6 -11 418.224 167.626   1
  -6   6 -12 942.702 234.226   1
  -6  -6 -12 717.186 200.103   1
  -6  -6 -12 1312.68 307.425   6
  -6   6 -13 915.090 242.620   1
  -6  -6 -13 590.439 203.934   1
  -6   6 -14 842.653 247.297   1
  -6  -6 -14 810.131 246.656   1
  -6  -6 -14 806.331 258.619   6
  -6   6 -15 603.967 214.772   1
  -6  -6 -15 770.366 276.432   1
  -6  -6 -15 685.613 264.484   6
  -6   6 -16-33.6859 195.040   1
  -6  -6 -16 247.994 154.839   1
  -6   7  17 4.06196 230.064   8
   6  -7 -16 5229.74 605.699   4
   6  -7 -15-142.317 174.254   4
   6  -7 -14 3623.93 491.830   4
   6  -7 -13 452.009 196.278   4
   6  -7 -12 3261.18 456.837   4
   6  -7 -11-168.493 117.555   3
   6  -7 -11 63.4596 161.977   4
   6  -7 -10 337.389 164.308   4
   6   7  -9-21.7312 92.9725   3
   6  -7  -9 185.087 165.248   4
   6  -7  -8 2948.69 249.654   3
   6   7  -8 2763.26 229.407   3
   6  -7  -8 2456.38 383.868   4
   6  -7  -7 113.239 80.2832   3
   6   7  -7-44.3032 68.1086   3
   6  -7  -7-119.467 140.880   4
   6  -7  -6 3399.46 229.680   3
   6   7  -6 3233.21 198.239   3
   6  -7  -6 2852.47 396.498   4
   6  -7  -5 330.578 78.6602   3
   6   7  -5 264.619 58.4458   3
   6  -7  -5 531.166 203.606   4
   6  -7  -5 332.932 45.4665   6
   6  -7  -4 15240.3 407.276   3
   6   7  -4 15133.0 340.368   3
  -6  -7   4 14285.2 668.127   4
  -6  -7   4 16924.2 900.671   5
   6  -7  -4 14278.6 857.710   4
   6  -7  -4 15033.0 343.936   6
  -6  -7   3 851.090 267.657   5
   6  -7  -3 618.298 235.430   4
  -6  -7   3 349.580 129.908   4
  -6  -7   2 15870.6 707.465   4
   6  -7  -2 15718.5 896.709   4
  -6  -7   2 16713.5 899.926   5
  -6   7   1 676.209 76.2402   1
  -6  -7   1 754.895 240.034   5
  -6  -7   1 593.738 159.709   4
  -6  -7   0 7661.62 493.778   4
  -6   7   0 7764.00 260.944   1
   6  -7   0 7507.21 598.698   7
  -6  -7   0 7447.75 624.475   5
  -6  -7  -1 1710.85 162.949   1
  -6   7  -1 1989.44 153.804   1
  -6  -7  -1 1640.07 234.432   4
   6  -7   1 1785.94 236.649   5
  -6  -7  -1 1499.69 314.019   5
   6  -7   1 2174.97 332.033   7
  -6  -7  -2 11948.0 624.753   4
  -6   7  -2 12286.9 413.155   1
  -6  -7  -2 12065.1 452.444   1
   6  -7   2 10797.7 708.963   7
  -6  -7  -2 13083.8 848.878   7
  -6  -7  -2 12326.2 795.487   5
   6  -7   2 11330.4 567.907   5
  -6  -7  -3 575.762 215.243   5
   6  -7   3 175.612 86.3419   5
  -6  -7  -3 115.865 113.400   4
  -6   7  -3 171.884 78.0416   1
  -6  -7  -3 228.732 90.9216   1
  -6  -7  -3 253.502 209.894   7
  -6  -7  -3 614.837 243.924   6
   6  -7   3 380.481 170.280   6
   6  -7   3-1.46768 129.947   7
  -6  -7  -4 8379.04 550.487   4
  -6   7  -4 7190.45 382.764   1
  -6  -7  -4 7441.38 411.274   1
  -6  -7  -4 8540.49 702.983   7
   6  -7   4 7258.07 571.092   7
  -6  -7  -4 7443.63 622.863   6
  -6  -7  -4 7543.11 651.096   5
   6  -7   4 7742.97 456.250   5
   6  -7   5 264.159 105.162   5
  -6  -7  -5 250.989 170.901   5
  -6  -7  -5 70.3823 112.775   4
  -6  -7  -5 190.795 96.7880   1
  -6   7  -5 202.895 78.7980   1
  -6  -7  -5 224.039 161.767   7
  -6  -7  -5 128.065 139.582   6
   6  -7   5 45.3211 105.992   7
  -6   7  -6 1290.69 191.999   1
  -6  -7  -6 1573.76 211.036   1
  -6  -7  -6 1605.53 309.458   5
  -6  -7  -6 1083.81 220.360   4
   6  -7   6 1306.38 191.393   5
   6  -7   6 1188.99 234.177   7
  -6  -7  -6 1827.64 330.724   6
  -6  -7  -6 1148.11 276.135   7
  -6   7  -7 271.070 102.405   1
  -6  -7  -7 318.465 123.705   1
  -6  -7  -7 198.532 121.014   4
   6  -7   7-11.4629 107.421   7
  -6  -7  -7 591.265 212.809   6
  -6  -7  -7 371.789 192.222   7
  -6  -7  -8 277.452 103.434   1
  -6  -7  -8 570.120 204.684   4
  -6  -7  -8 565.530 234.965   6
   6  -7   8 465.866 170.279   7
  -6  -7  -8 205.846 185.014   7
  -6  -7  -9 248.886 136.687   1
  -6  -7  -9-300.250 234.465   7
  -6  -7  -9-247.769 192.599   6
   6  -7   9 17.6995 110.353   7
  -6  -7 -10 524.739 210.848   6
  -6  -7 -11 173.656 175.639   6
  -6  -7 -12 192.334 136.662   6
  -6  -7 -13 324.843 211.253   6
  -6  -7 -14 1141.27 336.485   6
   6  -8 -13 181.441 201.770   4
   6  -8 -12 2426.18 426.093   4
   6  -8 -11 249.422 217.756   4
   6  -8 -10 3135.11 470.848   4
   6  -8  -9-51.0139 206.373   4
   6  -8  -8 3496.60 489.152   4
   6  -8  -7 428.937 185.631   4
  -6  -8   6 1690.16 278.517   4
  -6  -8   6 1542.40 316.903   5
   6  -8  -6 1976.39 362.184   4
   6  -8  -5 1527.52 331.423   4
  -6  -8   5 1826.25 333.110   5
  -6  -8   5 1339.46 241.914   4
  -6  -8   4 312.852 193.966   5
   6  -8  -4 357.896 209.449   4
  -6  -8   4 612.619 184.491   4
  -6  -8   3 4510.91 520.543   5
  -6  -8   3 3311.51 370.771   4
   6  -8  -3 4033.96 512.662   4
  -6  -8   2 466.043 197.401   5
   6  -8  -2 441.314 242.640   4
  -6  -8   2 483.606 168.385   4
  -6  -8   1 5829.92 481.869   4
   6  -8  -1 7368.47 676.086   4
  -6  -8   1 6208.30 615.694   5
  -6  -8   0-217.510 208.675   5
  -6  -8   0 76.7457 113.707   4
  -6  -8   0 132.211 177.038   7
   6  -8   0-118.674 190.118   7
  -6  -8  -1 3183.93 437.444   5
  -6  -8  -1 3702.90 393.612   4
  -6  -8  -1 3263.04 481.460   7
   6  -8   1 3661.71 464.022   7
  -6  -8  -2-138.952 116.301   4
  -6  -8  -2-80.2785 142.222   5
   6  -8   2 18.9679 98.9285   5
  -6  -8  -2 388.345 159.166   7
  -6  -8  -2 398.050 186.760   6
   6  -8   2-125.804 172.666   7
  -6  -8  -3 2366.05 317.209   4
   6  -8   3 2138.04 283.710   5
  -6  -8  -3 2042.97 394.827   5
  -6  -8  -3 1913.77 382.156   7
  -6  -8  -3 1844.77 356.268   6
   6  -8   3 1559.31 310.057   7
  -6  -8  -4-173.876 212.808   5
   6  -8   4-26.4033 102.935   5
  -6  -8  -4 285.872 155.201   4
  -6  -8  -4-166.041 145.794   7
   6  -8   4-111.248 139.238   7
  -6  -8  -4 97.8080 144.408   6
  -6  -8  -5 445.409 178.284   4
  -6  -8  -5 318.782 203.046   5
  -6  -8  -5-3.13283 151.831   6
  -6  -8  -5 36.7048 172.455   7
   6  -8   5 60.5374 141.378   7
  -6  -8  -6 521.010 238.823   5
  -6  -8  -6 470.440 143.375   4
   6  -8   6 413.426 188.604   7
  -6  -8  -6 734.266 236.470   6
  -6  -8  -6 1078.06 292.105   7
  -6  -8  -7 167.754 134.671   4
   6  -8   7-79.0564 145.683   7
  -6  -8  -7 361.150 203.693   6
  -6  -8  -7 175.131 135.954   7
  -6  -8  -8 921.814 241.399   4
  -6  -8  -8 649.602 231.590   6
  -6  -8  -8 797.200 241.145   7
  -6  -8  -9 188.310 192.245   6
  -6  -8  -9-151.891 201.609   7
  -6  -8 -10 929.690 308.782   6
  -6  -8 -11 593.810 247.040   6
  -6  -8 -12 2223.57 421.353   6
  -6  -9   8 259.617 217.352   5
   6  -9  -8-27.0947 192.246   4
  -6  -9   7 4106.50 544.602   5
   6  -9  -7 4394.01 583.580   4
  -6  -9   7 4389.47 475.589   4
  -6  -9   6 81.7578 211.319   5
   6  -9  -6 356.810 233.673   4
  -6  -9   6 229.368 176.074   4
   6  -9  -5 4718.60 594.056   4
  -6  -9   5 4942.05 578.696   5
  -6  -9   5 4852.04 493.622   4
  -6  -9   4 401.812 231.658   5
   6  -9  -4-66.8796 162.175   4
  -6  -9   4 6.10431 118.692   4
  -6  -9   3 326.996 191.283   5
  -6  -9   3 142.496 124.693   4
  -6  -9   2 328.477 191.002   5
  -6  -9   2 21.2428 134.155   4
   6  -9  -2 148.084 217.864   4
  -6  -9   1 265.540 165.129   4
   6  -9  -1-218.311 224.586   4
  -6  -9   1-214.659 219.005   5
  -6  -9   1 131.673 182.026   7
   6  -9   0 352.463 267.906   4
  -6  -9   0 101.128 115.012   4
  -6  -9   0 48.3836 175.024   5
  -6  -9   0-71.7786 239.692   7
  -6  -9  -1 273.601 198.516   5
  -6  -9  -1 100.094 113.564   4
   6  -9   1-109.390 168.578   4
  -6  -9  -1 2.53097 163.958   7
  -6  -9  -2 7.47137 121.142   4
  -6  -9  -2-136.354 197.312   7
   6  -9   2 279.111 190.126   7
  -6  -9  -2 98.8463 171.738   6
  -6  -9  -3 790.888 219.577   4
  -6  -9  -3 1002.25 281.410   5
  -6  -9  -3 614.500 255.867   7
   6  -9   3 743.659 258.858   7
  -6  -9  -3 815.962 300.860   6
  -6  -9  -4 142.730 216.813   7
  -6  -9  -4 466.235 238.392   6
   6  -9   4-156.321 171.733   7
  -6  -9  -5 1296.91 328.782   6
   6  -9   5 1600.64 342.828   7
  -6  -9  -6 124.274 186.104   6
   6  -9   6-191.854 192.765   7
  -6  -9  -7 1222.62 304.468   6
  -6  -9  -8 311.372 200.775   6
  -6  -9  -9 2646.84 472.795   6
  -6 -10  -1 192.476 220.075   6
  -6 -10  -2 164.244 244.714   6
  -6 -10  -3 255.723 212.138   6
  -6 -10  -4 1118.08 396.889   6
  -7   0  24 173.199 175.480   8
  -7   0  23 1174.14 298.655   8
   7   0 -23 1128.09 324.413   3
  -7   0  22-267.304 194.122   8
   7   0 -22 16.7006 135.596   3
  -7   0  21 2371.13 387.480   8
   7   0 -21 2215.91 422.649   3
  -7   0  20 184.838 174.022   8
   7   0 -20-1.39174 156.452   3
  -7   0  19 10223.2 716.195   8
   7   0 -19 10392.5 785.073   3
  -7   0  18-280.620 184.330   8
   7   0 -18-150.896 137.157   3
  -7   0  17 15259.7 814.851   8
   7   0 -17 15585.9 890.524   3
  -7   0  16-147.102 162.431   8
   7   0 -16 342.175 173.301   3
  -7   0  15 57771.9 1475.31   8
   7   0 -15 54089.0 1531.64   3
  -7   0  14 39.0617 104.102   4
  -7   0  14 230.347 146.382   8
  -7   0  13 60797.8 1334.84   4
  -7   0  13 61478.8 1426.17   8
   7   0 -13 56101.2 1380.26   8
  -7   0  12 16.9195 72.0965   4
   7   0 -12 33.7985 78.8651   8
  -7   0  12 126.205 99.6282   8
  -7   0  11 36273.8 925.516   4
   7   0 -11 35525.6 1019.40   8
  -7   0  10 8.42637 55.2446   4
   7   0 -10-39.0729 91.6854   8
  -7   0   9 14050.3 507.414   4
   7   0  -9 14364.8 600.549   8
  -7   0   8 5.49358 45.5204   4
   7   0  -8-5.00233 64.1495   8
   7   0  -7 97759.2 1133.44   4
  -7   0   7 95493.2 1157.00   4
  -7   0   7 99874.6 1390.25   8
   7   0  -7 94288.8 1359.77   8
  -7   0   6-8.67545 44.4166   4
   7   0  -6-11.8550 45.4575   4
   7   0  -6 86.4876 85.1022   8
  -7   0   6-31.6695 60.2359   8
  -7   0   5 4062.06 204.340   4
   7   0  -5 3802.97 197.436   4
  -7   0   5 3885.63 251.290   8
   7   0  -5 3746.42 244.914   8
   7   0  -4 22.8268 42.3421   4
  -7   0   4 69.8999 66.0243   8
   7   0  -4 50.0103 46.1416   8
   7   0  -3 70607.3 746.432   4
  -7   0   3 69277.9 894.879   8
  -7   0   2-11.4223 38.7375   8
  -7   0   1 36318.2 514.685   8
  -7   0   1 34362.9 746.016   6
  -7   0   0 42.8923 32.2912   8
  -7   0   0 40.6177 64.1640   6
  -7   0  -1 96650.7 1532.59   2
  -7   0  -1 96986.2 895.012   5
  -7   0  -1 99587.4 1364.54   6
  -7   0  -2 156.278 115.825   2
  -7   0  -2 109.981 55.4851   5
   7   0   2 162.629 98.7109   6
  -7   0  -2 98.6476 98.3989   6
  -7   0  -3 229196. 2481.50   2
  -7   0  -3 227409. 2230.25   6
  -7   0  -4-71.3148 125.585   2
  -7   0  -4 62.6007 104.036   6
  -7   0  -5 17131.9 664.289   6
   7   0   5 16933.8 690.288   6
   7   0   5 16314.1 453.652   5
   7   0   6-28.9266 65.0398   5
   7   0   6 143.313 115.823   6
  -7   0  -6 1.84316 101.595   6
   7   0   7 32835.8 1113.61   2
  -7   0  -7 31429.0 981.102   6
   7   0   7 31930.4 1027.64   6
   7   0   7 31843.3 721.166   5
   7   0   8 64.4423 136.407   2
   7   0   8 87.9342 75.1555   5
  -7   0  -8-105.700 112.371   6
   7   0   9 6073.77 532.446   2
  -7   0  -9 6117.72 464.554   6
   7   0  10 69.4008 145.340   2
  -7   0 -10-79.8391 154.850   6
   7   0  11 3273.74 422.093   2
  -7   0 -11 3881.01 440.308   1
  -7   0 -11 3377.39 382.844   6
   7   0  11 3012.72 287.021   5
   7   0  12-129.540 106.019   5
  -7   0 -12-5.07313 98.1426   1
   7   0  12-14.3915 148.054   2
   7   0  13-174.366 124.597   5
  -7   0 -13 174.194 153.993   1
   7   0  13-196.574 189.482   2
   7   0  14-256.002 239.917   2
  -7   0 -14-129.305 159.354   1
  -7   0 -15-209.378 223.352   1
   7   0  15 143.922 207.813   2
  -7   0 -16-67.0851 180.904   1
   7   0  16-152.527 191.579   2
  -7   0 -17 2457.34 431.918   1
   7   0  17 3027.57 523.305   2
   7   0  18 15.4190 199.117   2
  -7   1  24 7.61020 153.188   8
  -7  -1  24 644.857 279.302   8
   7  -1 -23 1081.44 329.589   3
   7   1 -23 2001.47 414.227   3
  -7   1  23 1582.43 339.985   8
  -7  -1  23 1477.59 339.745   8
   7  -1 -22 355.943 207.510   3
   7   1 -22 762.436 279.860   3
  -7   1  22 420.021 191.162   8
  -7  -1  22 606.382 238.080   8
   7  -1 -21 2553.19 426.450   3
   7   1 -21 3090.76 471.829   3
  -7   1  21 3073.05 435.936   8
  -7  -1  21 3396.46 455.570   8
   7  -1 -20 4061.69 522.284   3
   7   1 -20 3815.00 510.203   3
  -7  -1  20 3679.85 455.607   8
  -7   1  20 2968.64 416.151   8
   7  -1 -19 696.415 241.489   3
   7   1 -19 1224.50 293.092   3
  -7  -1  19 711.919 210.952   8
  -7   1  19 1052.87 242.203   8
   7  -1 -18 5321.35 545.413   3
   7   1 -18 5327.66 545.694   3
  -7   1  18 6101.54 556.871   8
  -7  -1  18 5638.74 524.272   8
   7  -1 -17 833.538 226.621   3
   7   1 -17 1255.47 253.561   3
  -7  -1  17 1121.68 247.879   8
  -7   1  17 1489.77 275.318   8
   7  -1 -16 27238.6 1129.29   3
   7   1 -16 29770.0 1188.30   3
  -7   1  16 29186.3 1115.91   8
  -7  -1  16 29187.6 1093.79   8
  -7   1  16 27341.0 917.484   6
  -7  -1  15 1304.56 229.159   4
   7  -1 -15 1282.60 272.324   3
   7   1 -15 961.807 215.164   3
  -7  -1  15 980.369 216.680   8
  -7   1  15 1663.80 269.195   8
  -7   1  15 1327.39 201.752   6
  -7  -1  14 31414.5 987.265   4
  -7   1  14 29581.4 1013.19   4
  -7   1  14 29075.7 1035.81   8
  -7  -1  14 29643.3 1031.52   8
  -7   1  13 425.925 138.349   4
  -7  -1  13 639.455 153.390   4
  -7  -1  13 557.840 161.492   8
  -7   1  13 632.475 177.539   8
  -7  -1  12 46395.5 1069.75   4
  -7   1  12 45189.1 1146.51   4
  -7   1  12 47689.2 1226.31   8
   7   1 -12 46429.4 1222.56   8
  -7  -1  12 45906.7 1196.40   8
   7  -1 -11 8529.64 462.726   4
  -7  -1  11 9472.18 460.987   4
  -7   1  11 8537.25 480.253   4
   7   1 -11 9296.97 528.601   8
  -7   1  10 38729.3 970.105   4
  -7  -1  10 40211.8 870.982   4
   7  -1 -10 39120.0 941.095   4
   7   1 -10 39205.3 1036.49   8
  -7   1   9 5377.50 347.671   4
   7  -1  -9 6056.52 359.949   4
  -7  -1   9 6233.78 323.907   4
   7   1  -9 6233.57 399.538   8
  -7  -1   8 8024.22 338.573   4
   7  -1  -8 8314.77 401.192   4
  -7   1   8 7785.77 396.830   4
   7   1  -8 7888.10 429.138   8
  -7  -1   7 54666.7 784.752   4
   7  -1  -7 54654.6 964.931   4
  -7   1   7 54105.8 972.958   4
   7   1  -7 54400.6 1065.37   8
  -7   1   7 52874.2 1053.79   8
  -7  -1   7 55653.9 1049.87   8
  -7   1   6 5407.00 297.239   4
  -7  -1   6 5460.60 221.585   4
   7  -1  -6 5685.94 304.566   4
   7   1  -6 5828.39 329.506   8
  -7  -1   6 5497.40 320.389   8
  -7   1   6 5920.63 341.786   8
   7  -1  -5 88407.4 1152.46   4
  -7  -1   5 89757.6 757.962   4
   7   1  -5 89786.1 1216.26   8
  -7   1   5 90562.5 1237.14   8
  -7  -1   5 93489.9 1211.19   8
   7  -1  -4 7237.24 317.247   4
  -7   1   4 6927.44 330.211   8
   7   1  -4 7122.19 319.714   8
  -7  -1   4 7195.07 319.292   8
   7  -1  -3 109827. 1209.58   4
  -7  -1   3 112008. 1147.14   8
   7   1  -3 112942. 1174.16   8
  -7   1   3 112422. 1079.78   6
  -7  -1   2 79190.0 891.462   8
   7   1  -2 80321.5 901.057   8
  -7   1   2 78399.9 947.423   6
   7   1  -1 72167.4 770.330   8
  -7   1   1 74126.5 978.186   6
   7   1   0 91217.5 747.634   8
  -7   1   0 92512.0 1147.28   6
  -7  -1   0 91419.0 1366.69   6
  -7   1  -1 6662.24 411.551   2
  -7  -1  -1 7389.81 429.648   2
   7   1   1 6943.45 157.916   8
  -7  -1  -1 6636.92 301.808   5
  -7   1  -1 6893.13 340.143   6
  -7  -1  -1 6934.54 387.900   6
   7  -1   1 6477.69 344.884   6
  -7   1  -2 46890.0 1098.14   2
  -7  -1  -2 44740.1 1078.54   2
  -7   1  -2 45756.1 465.350   7
  -7   1  -2 46546.1 919.650   6
  -7  -1  -2 44935.4 801.920   5
  -7  -1  -2 45035.6 1023.52   6
   7  -1   2 44421.6 932.245   6
  -7   1  -3 56.7080 83.6827   2
  -7  -1  -3 6.52190 89.1961   2
  -7  -1  -3 179.769 76.4087   5
  -7  -1  -3 91.7999 106.319   6
  -7   1  -3 49.1867 77.6518   6
   7  -1   3 13.8909 63.7922   6
  -7   1  -4 15229.1 667.455   2
  -7  -1  -4 15529.8 674.947   2
  -7  -1  -4 15901.6 405.742   7
  -7   1  -4 15602.7 327.478   8
  -7   1  -4 16299.7 600.317   6
  -7  -1  -4 16326.5 658.073   6
   7   1   5 1804.62 184.482   5
  -7   1  -5 1650.27 110.562   8
  -7  -1  -5 1711.01 139.594   7
  -7  -1  -5 1796.08 238.156   6
  -7   1  -5 1394.32 209.897   6
   7  -1   5 1828.10 126.904   5
   7  -1   5 1746.90 223.532   6
   7  -1   6 26901.0 976.427   2
   7   1   6 28549.6 1002.83   2
  -7   1  -6 27764.7 486.938   8
  -7  -1  -6 27684.1 924.934   6
   7  -1   6 28660.6 914.081   6
   7  -1   6 27118.8 528.346   5
   7   1   6 27650.0 722.666   5
   7   1   6 28009.5 951.641   6
  -7   1  -6 28266.4 868.711   6
   7  -1   7 7753.55 556.458   2
   7   1   7 7388.59 544.359   2
  -7   1  -7 7091.44 267.582   8
  -7  -1  -7 6921.86 480.543   6
   7  -1   7 8244.33 516.849   6
   7   1   7 7298.75 506.695   6
  -7   1  -7 7767.41 483.127   6
   7  -1   7 7253.99 308.089   5
   7  -1   8 7943.39 580.143   2
   7   1   8 8003.99 577.159   2
  -7   1  -8 8156.77 307.081   8
  -7  -1  -8 8084.47 535.206   6
  -7   1  -8 8315.53 518.178   6
   7  -1   8 7441.75 338.629   5
   7   1   9 880.203 154.200   5
   7  -1   9 930.130 136.057   5
   7  -1   9 1025.29 258.403   2
   7   1   9 631.887 206.042   2
  -7   1  -9 1109.82 124.690   8
  -7  -1  -9 929.527 190.903   6
   7  -1  10 632.867 122.172   5
   7   1  10 745.043 159.125   5
   7  -1  10 753.686 226.752   2
   7   1  10 797.931 226.821   2
  -7   1 -10 647.066 108.859   8
  -7  -1 -10 784.432 202.695   6
  -7   1 -11 5965.74 530.747   1
  -7  -1 -11 4980.40 502.095   1
   7  -1  11 5618.94 554.010   2
   7   1  11 4935.45 518.596   2
  -7   1 -11 4842.21 287.817   8
   7   1  11 5327.49 404.820   5
  -7  -1 -11 4792.50 457.519   6
   7  -1  12 418.564 128.023   5
   7   1  12 357.998 135.957   5
   7   1  12 279.371 218.076   2
  -7   1 -12 246.756 157.141   1
  -7  -1 -12-94.0988 190.273   1
   7  -1  12 230.745 164.835   2
  -7   1 -12 254.034 86.1108   8
  -7  -1 -12 301.309 164.830   6
   7  -1  13 5573.96 591.029   2
   7   1  13 5868.16 602.844   2
  -7   1 -13 6529.98 602.018   1
  -7  -1 -13 5431.89 560.808   1
  -7  -1 -13 5367.42 520.046   6
   7  -1  13 6015.47 419.952   5
  -7   1 -14-162.181 175.791   1
  -7  -1 -14 7.22873 157.258   1
   7  -1  14 25.6762 163.292   2
   7   1  14-31.8471 153.461   2
  -7  -1 -15 4717.83 570.129   1
  -7   1 -15 5280.50 586.900   1
   7  -1  15 3974.50 543.737   2
   7   1  15 4974.82 586.678   2
  -7   1 -16 263.190 161.126   1
  -7  -1 -16 842.706 259.512   1
   7  -1  16 1225.78 339.564   2
   7   1  16 892.849 278.210   2
  -7   1 -17 4215.50 574.505   1
  -7  -1 -17 4073.73 561.033   1
   7  -1  17 2605.77 482.071   2
   7   1  17 4459.56 604.602   2
  -7   2  24 4278.21 582.496   8
   7  -2 -23 59.3795 196.665   3
   7   2 -23 131.527 185.864   3
  -7   2  23 387.864 196.063   8
  -7  -2  23 721.132 269.725   8
   7   2 -22 6780.34 712.827   3
   7  -2 -22 7071.39 735.853   3
  -7   2  22 7485.40 709.545   8
  -7  -2  22 7758.74 700.387   8
   7  -2 -21 493.357 209.345   3
   7   2 -21-12.6524 185.279   3
  -7  -2  21 681.088 243.865   8
  -7   2  21 177.777 188.160   8
   7  -2 -20 7918.61 718.454   3
   7   2 -20 7231.12 692.940   3
  -7   2  20 8359.90 699.935   8
  -7  -2  20 7771.93 671.879   8
   7  -2 -19 2882.29 441.663   3
   7   2 -19 3039.04 437.567   3
  -7   2  19 3324.96 448.434   8
  -7  -2  19 2991.59 419.160   8
   7  -2 -18 1251.78 286.993   3
   7   2 -18 2338.47 372.693   3
  -7   2  18 1886.15 317.912   8
  -7  -2  18 1837.22 324.558   8
   7  -2 -17 2577.01 374.475   3
   7   2 -17 2271.15 351.913   3
  -7   2  17 2860.90 383.001   8
  -7  -2  17 3157.89 396.603   8
  -7   2  17 2931.21 315.717   6
   7  -2 -16 2271.39 342.682   3
   7   2 -16 2344.27 349.436   3
  -7   2  16 2289.86 328.567   8
  -7  -2  16 2700.05 358.352   8
  -7   2  16 2425.88 285.632   6
  -7  -2  15 286.019 121.982   4
   7  -2 -15 208.435 133.174   3
   7   2 -15 361.322 131.023   3
  -7   2  15 388.990 157.293   8
  -7  -2  15 330.594 165.926   8
  -7   2  15 251.305 111.732   6
  -7  -2  14 1803.84 248.460   4
   7  -2 -14 1768.66 285.223   3
   7   2 -14 1867.42 290.180   3
  -7   2  14 1734.21 286.222   8
  -7  -2  14 1900.27 291.574   8
  -7   2  14 1682.13 205.767   6
  -7   2  13 3311.48 357.006   4
   7  -2 -13 2787.15 312.287   4
  -7   2  13 3102.70 347.168   8
  -7  -2  13 2782.53 332.480   8
  -7   2  13 2833.96 247.397   6
   7  -2 -12 13985.5 658.325   4
  -7   2  12 13207.6 663.799   4
   7   2 -12 14004.6 693.887   8
  -7  -2  12 13066.0 662.556   8
  -7   2  12 13234.2 683.720   8
  -7   2  12 12434.0 470.649   6
   7  -2 -11 155.864 104.086   4
  -7   2  11 86.2681 105.671   4
  -7   2  11 63.7494 92.4572   8
   7   2 -11 151.674 119.692   8
  -7  -2  11 281.310 148.615   8
  -7   2  11 248.684 85.2751   6
   7  -2 -10 43422.1 1084.44   4
  -7   2  10 40759.5 1068.73   4
   7   2 -10 41560.5 1109.37   8
  -7  -2  10 41896.0 1083.61   8
  -7   2  10 41648.1 716.620   6
   7  -2  -9 222.722 105.942   4
  -7   2   9 307.137 120.116   4
   7   2  -9 168.000 98.9113   8
  -7  -2   9 125.997 99.7246   8
  -7   2   8 111050. 1609.02   4
   7  -2  -8 112423. 1608.37   4
   7   2  -8 111242. 1650.88   8
  -7   2   7 231.122 91.8846   4
   7  -2  -7 469.404 121.275   4
   7   2  -7 523.287 135.364   8
   7  -2  -6 108928. 1517.76   4
   7   2  -6 106362. 1470.52   8
  -7  -2   5 9099.16 216.306   4
   7  -2  -5 8658.62 421.398   4
   7   2  -5 8983.16 410.298   8
  -7   2   5 8831.82 207.019   6
   7  -2  -4 122763. 1529.60   4
   7   2  -4 118185. 1401.16   8
  -7   2   4 123187. 788.659   6
   7   2  -3 4086.02 252.253   8
  -7   2   3 4158.83 167.550   6
   7   2  -2 132259. 1323.37   8
  -7   2   2 133934. 1032.25   6
   7   2  -1 37134.6 653.637   8
  -7   2   1 37195.7 732.573   7
  -7   2   1 38173.0 617.610   6
  -7   2   1 37171.2 377.410   5
   7  -2  -1 36561.4 639.565   6
   7   2   0 14193.0 274.189   4
   7   2   0 14068.4 378.969   8
  -7   2   0 14400.4 428.600   7
   7  -2   0 14076.3 435.446   6
  -7   2   0 14145.1 415.804   6
  -7  -2  -1 289.140 101.365   5
   7   2   1 271.919 56.3443   4
  -7   2  -1 511.182 134.650   2
  -7  -2  -1 465.317 133.673   2
  -7   2  -1 183.811 53.8968   7
  -7  -2  -1 369.247 141.333   6
   7  -2   1 204.920 76.2737   6
  -7   2  -1 247.469 79.3222   6
  -7   2  -2 4510.99 337.348   2
  -7  -2  -2 5330.18 374.730   2
   7   2   2 4832.73 228.612   4
   7  -2   2 4546.30 291.121   6
  -7  -2  -2 4418.36 352.614   6
  -7  -2  -2 4990.51 316.801   5
  -7   2  -2 4998.20 291.529   6
  -7   2  -3 369.514 117.015   2
  -7  -2  -3 280.712 113.479   2
   7   2   3 228.605 71.3842   4
  -7  -2  -3 176.448 72.8531   5
   7  -2   3 272.399 95.6903   6
  -7   2  -3 215.456 71.4708   6
  -7  -2  -3 24.5363 85.2898   6
  -7   2  -4-116.890 126.569   2
  -7  -2  -4-129.271 125.791   2
  -7  -2  -4 18.3167 68.4730   5
   7   2   4 98.0593 65.0826   4
  -7  -2  -4-79.0242 106.353   6
   7   2   5 7508.66 374.007   4
  -7  -2  -5 7699.68 364.911   7
  -7  -2  -5 6864.22 408.846   5
   7  -2   5 7110.58 433.256   6
   7  -2   5 7981.60 173.812   5
  -7  -2  -5 7443.40 484.725   6
   7   2   6 257.995 99.6728   5
   7  -2   6 325.515 54.2716   5
   7   2   6 232.582 50.2851   8
  -7   2  -6 449.745 97.3282   8
  -7  -2  -6 420.298 145.323   6
   7  -2   6 266.768 120.111   6
  -7  -2  -6 250.221 79.2458   7
   7  -2   7 4830.78 444.222   2
   7   2   7 5275.43 468.185   2
  -7   2  -7 4373.74 269.943   8
   7   2   7 4603.50 202.844   8
  -7  -2  -7 5454.21 445.788   6
   7  -2   7 4688.76 394.505   6
   7  -2   7 4529.68 209.421   5
   7   2   7 5019.76 361.643   5
   7   2   8 18557.9 716.431   4
   7  -2   8 17757.8 870.569   2
   7   2   8 16981.7 848.407   2
   7   2   8 17949.5 423.612   8
  -7   2  -8 17341.7 547.587   8
  -7  -2  -8 17725.0 812.720   6
   7  -2   8 16184.8 464.996   5
   7   2   8 17962.7 703.857   5
   7   2   9-20.5502 90.2922   5
   7   2   9 82.4767 97.5131   4
   7  -2   9 110.858 128.146   2
   7   2   9 298.203 154.315   2
   7   2   9 165.110 63.2123   8
  -7   2  -9 77.7813 65.5902   8
  -7  -2  -9 38.2112 103.118   6
   7  -2  10 15115.6 863.557   2
   7   2  10 15521.0 863.927   2
  -7   2 -10 14060.4 533.319   8
   7   2  10 14291.9 420.628   8
   7   2  10 14447.3 681.849   5
  -7  -2 -10 14829.3 789.057   6
   7  -2  11 20.4020 169.741   2
  -7   2 -11-101.924 139.957   1
   7   2  11-67.7837 159.497   2
  -7  -2 -11-248.471 206.883   1
   7   2  11 20.1266 52.4770   8
  -7   2 -11-1.69709 60.6025   8
  -7  -2 -11 199.946 137.966   6
   7  -2  12 12009.2 889.789   2
   7   2  12 13275.1 870.457   2
  -7   2 -12 12689.5 810.723   1
  -7  -2 -12 13497.3 846.500   1
  -7   2 -12 12237.3 547.394   8
   7   2  12 12357.6 437.335   8
  -7  -2 -12 12336.0 776.549   6
   7  -2  13 529.061 220.465   2
   7   2  13 754.921 268.529   2
  -7   2 -13 481.257 167.927   1
  -7  -2 -13 661.658 241.562   1
   7   2  13 626.357 112.271   8
  -7  -2 -13 497.676 208.292   6
  -7   2 -14 9501.50 759.494   1
   7  -2  14 8971.00 774.620   2
   7   2  14 8432.31 740.642   2
  -7  -2 -14 8837.68 739.405   1
  -7  -2 -14 8859.38 707.563   6
   7  -2  15 913.228 295.700   2
   7   2  15 471.380 240.581   2
  -7   2 -15 911.806 271.927   1
  -7  -2 -15 696.215 268.848   1
  -7  -2 -15 793.790 250.127   6
   7  -2  16 11238.5 919.563   2
   7   2  16 9906.31 865.129   2
  -7   2 -16 10403.9 848.604   1
  -7  -2 -16 9901.71 837.773   1
   7  -2  17 684.153 286.077   2
   7   2  17 236.409 266.127   2
  -7   2 -17 428.262 212.795   1
  -7  -2 -17 443.075 203.160   1
  -7   3  23 4063.79 552.240   8
   7  -3 -22 126.370 187.780   3
   7   3 -22 198.634 176.697   3
  -7   3  22 384.547 224.506   8
   7  -3 -21 6169.87 667.273   3
   7   3 -21 6156.62 666.714   3
  -7   3  21 6082.71 636.063   8
   7  -3 -20 2306.06 404.226   3
   7   3 -20 1342.17 302.861   3
  -7   3  20 1751.37 365.326   8
   7  -3 -19 4274.64 527.731   3
   7   3 -19 4931.78 557.430   3
  -7   3  19 4921.72 550.292   8
   7  -3 -18 624.289 201.917   3
   7   3 -18 1158.62 288.354   3
  -7   3  18 1037.98 272.681   8
   7  -3 -17 555.846 186.626   3
   7   3 -17 684.797 193.393   3
  -7   3  17 945.177 254.121   8
  -7   3  17 815.312 186.083   6
   7  -3 -16 4273.43 466.263   3
   7   3 -16 5522.73 522.617   3
  -7   3  16 5553.97 525.490   8
  -7   3  16 5366.84 390.143   6
   7  -3 -15 60.3582 141.570   4
   7  -3 -15 89.0992 125.140   3
   7   3 -15 2.87980 119.520   3
  -7   3  15-71.6085 145.715   8
  -7   3  15 14.4634 75.4004   6
   7  -3 -14 12360.7 698.136   4
   7  -3 -14 11670.1 697.068   3
   7   3 -14 11956.8 699.494   3
  -7   3  14 13066.8 752.211   8
  -7   3  14 11811.6 507.715   6
   7  -3 -13 2439.94 318.807   4
  -7   3  13 2578.27 327.616   1
  -7   3  13 2447.34 327.838   8
  -7   3  13 2573.60 226.809   6
   7  -3 -12 11378.7 634.960   4
  -7   3  12 11336.0 666.811   8
  -7   3  12 11178.0 419.598   6
   7  -3 -11 24602.3 903.066   4
  -7   3  11 23076.9 892.199   4
  -7   3  11 25246.3 955.778   8
  -7   3  11 23741.6 549.188   6
   7  -3 -10 5216.52 409.414   4
  -7   3  10 4629.77 391.679   4
   7   3 -10 5146.24 415.944   8
  -7   3  10 4847.65 222.648   6
  -7   3   9 52523.1 1247.28   4
   7  -3  -9 52685.4 1242.03   4
   7   3  -9 52203.5 1265.23   8
  -7   3   9 52386.3 595.668   6
   7  -3  -8 14000.0 630.691   4
   7   3  -8 13614.3 617.597   8
   7  -3  -7 38167.8 1031.39   4
   7   3  -7 37059.2 987.785   8
   7  -3  -6-110.371 111.782   4
   7   3  -6 62.7766 58.8177   8
   7  -3  -5 80740.7 1431.53   4
  -7   3   5 80154.1 1439.87   7
   7   3  -5 79517.0 1338.82   8
  -7   3   4 699.079 107.393   5
   7  -3  -4 919.260 167.408   4
   7   3  -4 889.965 146.060   8
  -7   3   4 617.133 136.244   7
  -7  -3   3 19410.8 321.688   4
   7   3  -3 18878.7 605.599   8
[truncated: 267,348 more chars]
