# Supplementary material for: Accessing elusive σ-type cyclopropenium cation equivalents through redox gold catalysis
Source: Nat Chem. 2024 May 23;16(6):901–12. doi: 10.1038/s41557-024-01535-8 (PMC11164686; doi:10.1038/s41557-024-01535-8)
Supplement: Supplementary file 3 — Crystallographic data for compound 3au; CCDC reference 2260610. [file 41557_2024_1535_MOESM3_ESM.cif]

data_xl-05-110
_audit_creation_date               2022-12-10
_audit_creation_method
;
Olex2 1.5
(compiled 2022.04.07 svn.rca3783a0 for OlexSys, GUI svn.r6498)
;
_shelx_SHELXL_version_number       '2018/3'
_audit_contact_author_address      ?
_audit_contact_author_email        ?
_audit_contact_author_name         ''
_audit_contact_author_phone        ?
_publ_contact_author_id_orcid      ?
_publ_section_references
;
Dolomanov, O.V., Bourhis, L.J., Gildea, R.J, Howard, J.A.K. & Puschmann, H.
 (2009), J. Appl. Cryst. 42, 339-341.

Sheldrick, G.M. (2015). Acta Cryst. A71, 3-8.

Sheldrick, G.M. (2015). Acta Cryst. C71, 3-8.
;
_chemical_name_common              ?
_chemical_name_systematic          ?
_chemical_formula_moiety           'C36 H26 O8'
_chemical_formula_sum              'C36 H26 O8'
_chemical_formula_weight           586.57
_chemical_melting_point            ?
_chemical_oxdiff_formula           'C36 H26 O8'
loop_
  _atom_type_symbol
  _atom_type_description
  _atom_type_scat_dispersion_real
  _atom_type_scat_dispersion_imag
  _atom_type_scat_source
 'C' 'C' 0.0181 0.0091 'International Tables Vol C Tables 4.2.6.8 and 6.1.1.4'
 'H' 'H' 0.0000 0.0000 'International Tables Vol C Tables 4.2.6.8 and 6.1.1.4'
 'O' 'O' 0.0492 0.0322 'International Tables Vol C Tables 4.2.6.8 and 6.1.1.4'

_shelx_space_group_comment
;
The symmetry employed for this shelxl refinement is uniquely defined
by the following loop, which should always be used as a source of
symmetry information in preference to the above space-group names.
They are only intended as comments.
;
_space_group_crystal_system        'triclinic'
_space_group_IT_number             2
_space_group_name_H-M_alt          'P -1'
_space_group_name_Hall             '-P 1'
loop_
  _space_group_symop_operation_xyz
 'x, y, z'
 '-x, -y, -z'

_cell_length_a                     7.79978(19)
_cell_length_b                     10.2444(3)
_cell_length_c                     10.4570(3)
_cell_angle_alpha                  64.821(3)
_cell_angle_beta                   79.661(2)
_cell_angle_gamma                  85.675(2)
_cell_volume                       743.89(4)
_cell_formula_units_Z              1
_cell_measurement_reflns_used      9255
_cell_measurement_temperature      139.99(10)
_cell_measurement_theta_max        73.9260
_cell_measurement_theta_min        4.6820
_shelx_estimated_absorpt_T_max     0.936
_shelx_estimated_absorpt_T_min     0.808
_exptl_absorpt_coefficient_mu      0.764
_exptl_absorpt_correction_T_max    1.000
_exptl_absorpt_correction_T_min    0.487
_exptl_absorpt_correction_type     gaussian
_exptl_absorpt_process_details
;
CrysAlisPro 1.171.42.75a (Rigaku Oxford Diffraction, 2022)
Numerical absorption correction based on gaussian integration over
a multifaceted crystal model
Empirical absorption correction using spherical harmonics,
implemented in SCALE3 ABSPACK scaling algorithm.
;
_exptl_absorpt_special_details     ?
_exptl_crystal_colour              'clear pale yellow'
_exptl_crystal_density_diffrn      1.309
_exptl_crystal_density_meas        ?
_exptl_crystal_density_method      ?
_exptl_crystal_description         prism
_exptl_crystal_F_000               306
loop_
  _exptl_crystal_face_index_h
  _exptl_crystal_face_index_k
  _exptl_crystal_face_index_l
  _exptl_crystal_face_perp_dist
 0 -1 0 0.0547
 2 -1 -2 0.1171
 0 2 -1 0.0564
 -1 1 1 0.1234
 1 -1 -1 0.1108
 0 -2 1 0.0690
 1 1 -2 0.0764
 0 0 1 0.0938
 0 0 -1 0.0613
 0 -1 -2 0.0533
 0 1 2 0.0846
 -1 2 2 0.0994
 -2 2 -1 0.1092
 2 -2 1 0.1254
 0 1 1 0.0627
 0 -1 -1 0.0333
 2 0 1 0.1558
 -2 0 -1 0.1291
 0 -2 -1 0.0309
 0 2 1 0.0576
 2 2 1 0.1418
 -2 -2 -1 0.1058
 -1 2 1 0.1004
 -2 -1 2 0.1055
 0 6 -1 0.0491
 -1 6 1 0.0694
 5 0 1 0.1468
 0 7 4 0.0586
 1 6 1 0.0581
 2 0 -1 0.1347
 1 4 -2 0.0530

_exptl_crystal_size_max            0.291
_exptl_crystal_size_mid            0.155
_exptl_crystal_size_min            0.088
loop_
  _exptl_oxdiff_crystal_face_indexfrac_h
  _exptl_oxdiff_crystal_face_indexfrac_k
  _exptl_oxdiff_crystal_face_indexfrac_l
  _exptl_oxdiff_crystal_face_x
  _exptl_oxdiff_crystal_face_y
  _exptl_oxdiff_crystal_face_z
 0.0008 -0.9993 0.0011 0.0154 0.1277 -0.1052
 2.0025 -1.0007 -1.9985 0.0050 -0.3241 -0.4360
 -0.0010 1.9971 -1.0030 0.0719 -0.3813 0.1818
 -1.0017 1.0000 0.9987 -0.0102 0.0982 0.2706
 1.0017 -1.0000 -0.9987 0.0102 -0.0982 -0.2706
 0.0010 -1.9971 1.0030 -0.0719 0.3813 -0.1818
 1.0006 0.9971 -2.0017 0.0821 -0.4796 -0.0888
 -0.0006 0.0015 1.0009 -0.1027 0.1260 0.0286
 0.0006 -0.0015 -1.0009 0.1027 -0.1260 -0.0286
 0.0020 -1.0023 -2.0008 0.2208 -0.1244 -0.1624
 -0.0020 1.0023 2.0008 -0.2208 0.1244 0.1624
 -1.0031 2.0008 1.9986 -0.1283 0.0966 0.4044
 -2.0015 1.9955 -1.0053 0.2876 -0.1817 0.4554
 2.0015 -1.9955 1.0053 -0.2876 0.1817 -0.4554
 -0.0014 1.0008 0.9999 -0.1181 -0.0016 0.1338
 0.0014 -1.0008 -0.9999 0.1181 0.0016 -0.1338
 1.9998 0.0031 1.0032 -0.3184 -0.0736 -0.2450
 -1.9998 -0.0031 -1.0032 0.3184 0.0736 0.2450
 0.0023 -2.0001 -0.9988 0.1335 0.1293 -0.2390
 -0.0023 2.0001 0.9988 -0.1335 -0.1293 0.2390
 1.9982 2.0017 1.0011 -0.3492 -0.3290 -0.0346
 -1.9982 -2.0017 -1.0011 0.3492 0.3290 0.0346
 -1.0025 1.9993 0.9976 -0.0256 -0.0294 0.3758
 -2.0008 -0.9979 2.0006 0.0257 0.5794 0.2256
 0.1730 5.6231 -0.8178 -0.0224 -0.8384 0.5446
 -1.4131 6.0022 0.7232 -0.0157 -0.5342 0.8452
 5.0463 0.0901 0.7234 -0.6192 -0.4242 -0.6607
 0.4925 6.5427 3.9387 -0.5594 -0.3882 0.7324
 1.2801 6.0536 0.5700 -0.2908 -0.8290 0.4777
 2.0011 0.0001 -0.9986 -0.1130 -0.3257 -0.3022
 0.9084 4.4414 -2.3830 0.0775 -0.9582 0.2753

_exptl_transmission_factor_max     ?
_exptl_transmission_factor_min     ?
_diffrn_reflns_av_R_equivalents    0.0367
_diffrn_reflns_av_unetI/netI       0.0265
_diffrn_reflns_Laue_measured_fraction_full  0.996
_diffrn_reflns_Laue_measured_fraction_max  0.958
_diffrn_reflns_limit_h_max         9
_diffrn_reflns_limit_h_min         -9
_diffrn_reflns_limit_k_max         12
_diffrn_reflns_limit_k_min         -11
_diffrn_reflns_limit_l_max         13
_diffrn_reflns_limit_l_min         -12
_diffrn_reflns_number              14396
_diffrn_reflns_point_group_measured_fraction_full  0.996
_diffrn_reflns_point_group_measured_fraction_max  0.958
_diffrn_reflns_theta_full          67.684
_diffrn_reflns_theta_max           74.473
_diffrn_reflns_theta_min           4.736
_diffrn_ambient_environment        N~2~
_diffrn_ambient_temperature        139.99(10)
_diffrn_detector                   'Hybrid Pixel Array Detector'
_diffrn_detector_area_resol_mean   10.0000
_diffrn_detector_type              'HyPix-Arc 150'
_diffrn_measured_fraction_theta_full  0.996
_diffrn_measured_fraction_theta_max  0.958
_diffrn_measurement_details
;
List of Runs (angles in degrees, time in seconds):

  # Type    Start    End  Width  t~exp~   \w     \q     \k     \f   Frames
--------------------------------------------------------------------------
  1  \w   -107.00 -39.00   0.50    0.10    --  -67.15 177.00 131.00  136
  2  \w    -87.00 -27.00   0.50    0.10    --  -67.15 114.00  -5.00  120
  3  \w    -89.00 -29.00   0.50    0.10    --  -69.26 114.00  -5.00  120
  4  \w     34.00  66.00   0.50    0.10    --   30.00  76.00 -88.62   64
  5  \w     60.00  91.00   0.50    0.10    --   54.00  72.00 -22.60   62
  6  \w     65.00  96.00   0.50    0.10    --   58.00  70.00 -82.17   62
  7  \w     56.00  88.00   0.50    0.10    --   46.00  58.00-169.14   64
  8  \w     87.00 121.00   0.50    0.10    --   74.76  38.00-164.69   68
  9  \w     32.00 107.00   0.50    0.10    --   69.47   0.00-180.00  150
 10  \w     40.00  87.00   0.50    0.10    --   78.01 -95.00-180.00   94
 11  \w     28.00  96.00   0.50    0.10    --   69.47-125.00-180.00  136
 12  \w     28.00  96.00   0.50    0.10    --   69.47-125.00 -30.00  136
 13  \w     45.00 110.00   0.50    0.10    --   69.47-177.00 126.00  130
 14  \w     45.00 118.00   0.50    0.10    --   78.01-177.00 126.00  146
 15  \w     36.00 105.00   0.50    0.10    --   78.01-125.00  60.00  138
 16  \w     36.00 105.00   0.50    0.10    --   78.01-125.00 -60.00  138
 17  \w     36.00 105.00   0.50    0.10    --   78.01-125.00-120.00  138
 18  \w     36.00 105.00   0.50    0.10    --   78.01-125.00-180.00  138
 19  \w     29.00  90.00   0.50    0.10    --   69.47-114.00 -95.00  122
 20  \w     26.00  86.00   0.50    0.10    --   66.10-114.00 -95.00  120
 21  \w     38.00  98.00   0.50    0.10    --   78.01-114.00 -95.00  120
 22  \w     40.00  87.00   0.50    0.10    --   78.01 -95.00 -30.00   94
 23  \w     36.00 105.00   0.50    0.10    --   78.01-125.00   0.00  138
 24  \w     36.00 105.00   0.50    0.10    --   78.01-125.00 150.00  138
 25  \w     32.00  78.00   0.50    0.10    --   69.47 -95.00  90.00   92
 26  \w     48.00 107.00   0.50    0.10    --   69.47 177.00 131.00  118
 27  \w    -66.00 -34.00   0.50    0.10    --  -74.76  63.00 143.50   64
 28  \w   -104.00 -72.00   0.50    0.10    --  -67.15   0.00 120.00   64
 29  \w   -104.00 -72.00   0.50    0.10    --  -67.15   0.00  60.00   64
 30  \w   -107.00 -32.00   0.50    0.10    --  -69.26   0.00-180.00  150
 31  \w   -104.00 -72.00   0.50    0.10    --  -67.15   0.00-150.00   64
 32  \w   -104.00 -72.00   0.50    0.10    --  -67.15   0.00 -90.00   64
 33  \w   -109.00 -79.00   0.50    0.10    --  -74.76 -78.00  25.11   60
 34  \w   -108.00 -75.00   0.50    0.10    --  -66.00 -59.00 136.28   66
 35  \w   -109.00 -76.00   0.50    0.10    --  -66.00 -55.00 169.75   66
 36  \w   -117.00 -85.00   0.50    0.10    --  -74.76 -57.00  94.18   64
 37  \w   -121.00 -87.00   0.50    0.10    --  -74.76 -43.00  58.13   68
 38  \w   -118.00 -85.00   0.50    0.10    --  -74.76 -56.00 -13.59   66
 39  \w   -119.00 -86.00   0.50    0.10    --  -74.76 -49.00-110.53   66
 40  \w    -77.00 -46.00   0.50    0.10    --  -38.00 -67.00   7.63   62
 41  \w    -74.00 -42.00   0.50    0.10    --  -38.00 -75.00  86.20   64
 42  \w    -72.00 -41.00   0.50    0.10    --  -34.00 -71.00 127.60   62
 43  \w   -105.00 -42.00   0.50    0.10    --  -67.15-177.00 126.00  126
 44  \w   -107.00 -42.00   0.50    0.10    --  -69.26-177.00 126.00  130
;
_diffrn_measurement_device         'four-circle diffractometer'
_diffrn_measurement_device_type    'XtaLAB Synergy R, DW system, HyPix-Arc 150'
_diffrn_measurement_method         '\w scans'
_diffrn_orient_matrix_type        
 'CrysAlisPro convention (1999,Acta A55,543-557)'
_diffrn_orient_matrix_UB_11        -0.1077156000
_diffrn_orient_matrix_UB_12        -0.0156017000
_diffrn_orient_matrix_UB_13        -0.1026419000
_diffrn_orient_matrix_UB_21        -0.0998605000
_diffrn_orient_matrix_UB_22        -0.1276954000
_diffrn_orient_matrix_UB_23        0.1260504000
_diffrn_orient_matrix_UB_31        -0.1368763000
_diffrn_orient_matrix_UB_32        0.1051811000
_diffrn_orient_matrix_UB_33        0.0283426000
_diffrn_radiation_monochromator    mirror
_diffrn_radiation_probe            x-ray
_diffrn_radiation_type             'Cu K\a'
_diffrn_radiation_wavelength       1.54184
_diffrn_source                     'Rotating-anode X-ray tube'
_diffrn_source_type                'Rigaku (Cu) X-ray Source'
_reflns_Friedel_coverage           0.000
_reflns_Friedel_fraction_full      .
_reflns_Friedel_fraction_max       .
_reflns_number_gt                  2526
_reflns_number_total               2921
_reflns_special_details
;
 Reflections were merged by SHELXL according to the crystal
 class for the calculation of statistics and refinement.
 
 _reflns_Friedel_fraction is defined as the number of unique
 Friedel pairs measured divided by the number that would be
 possible theoretically, ignoring centric projections and
 systematic absences.
;
_reflns_threshold_expression       'I > 2\s(I)'
_computing_cell_refinement         'CrysAlisPro 1.171.42.75a (Rigaku OD, 2022)'
_computing_data_collection         'CrysAlisPro 1.171.42.75a (Rigaku OD, 2022)'
_computing_data_reduction          'CrysAlisPro 1.171.42.75a (Rigaku OD, 2022)'
_computing_molecular_graphics      'Olex2 1.5 (Dolomanov et al., 2009)'
_computing_publication_material    'Olex2 1.5 (Dolomanov et al., 2009)'
_computing_structure_refinement    'SHELXL 2018/3 (Sheldrick, 2015)'
_computing_structure_solution      'SHELXT  (Sheldrick, 2015)'
_refine_diff_density_max           0.293
_refine_diff_density_min           -0.331
_refine_diff_density_rms           0.063
_refine_ls_extinction_coef         .
_refine_ls_extinction_method       none
_refine_ls_goodness_of_fit_ref     1.077
_refine_ls_hydrogen_treatment      refall
_refine_ls_matrix_type             full
_refine_ls_number_parameters       271
_refine_ls_number_reflns           2921
_refine_ls_number_restraints       36
_refine_ls_R_factor_all            0.0533
_refine_ls_R_factor_gt             0.0473
_refine_ls_restrained_S_all        1.087
_refine_ls_shift/su_max            0.000
_refine_ls_shift/su_mean           0.000
_refine_ls_structure_factor_coef   Fsqd
_refine_ls_weighting_details      
 'w=1/[\s^2^(Fo^2^)+(0.0844P)^2^+0.1642P] where P=(Fo^2^+2Fc^2^)/3'
_refine_ls_weighting_scheme        calc
_refine_ls_wR_factor_gt            0.1326
_refine_ls_wR_factor_ref           0.1379
_refine_special_details            ?
_olex2_refinement_description
;
1. Uiso/Uaniso restraints and constraints
O1 \\sim O2 \\sim O4 \\sim O5 \\sim C4 \\sim C6: within 2A with sigma of 0.01
and sigma for terminal atoms of 0.02 within 2A
2. Others
 Sof(O2)=1-FVAR(1)
 Sof(O1)=FVAR(1)
 Sof(O5)=1-FVAR(2)
 Sof(O4)=FVAR(2)
;
_atom_sites_solution_hydrogens     difmap
_atom_sites_solution_primary       dual
_atom_sites_solution_secondary     ?
loop_
  _atom_site_label
  _atom_site_type_symbol
  _atom_site_fract_x
  _atom_site_fract_y
  _atom_site_fract_z
  _atom_site_U_iso_or_equiv
  _atom_site_adp_type
  _atom_site_occupancy
  _atom_site_site_symmetry_order
  _atom_site_calc_flag
  _atom_site_refinement_flags_posn
  _atom_site_refinement_flags_adp
  _atom_site_refinement_flags_occupancy
  _atom_site_disorder_assembly
  _atom_site_disorder_group
 O1 O 0.1735(10) 0.7513(17) 0.8569(12) 0.063(3) Uani 0.282(11) 1 d . U P A 1
 O2 O 0.1542(3) 0.8296(4) 0.7794(7) 0.0609(13) Uani 0.718(11) 1 d . U P A 2
 O3 O 0.01897(16) 0.64140(14) 0.79084(16) 0.0503(4) Uani 1 1 d . . . . .
 O4 O 0.5199(8) 0.820(2) 0.6929(13) 0.058(2) Uani 0.62(4) 1 d . U P B 1
 O5 O 0.484(3) 0.8700(18) 0.652(2) 0.057(3) Uani 0.38(4) 1 d . U P B 2
 O6 O 0.57844(15) 0.74294(13) 0.52438(14) 0.0425(3) Uani 1 1 d . . . . .
 C1 C 0.30034(18) 0.68994(14) 0.65881(15) 0.0249(3) Uani 1 1 d . . . . .
 C2 C 0.30625(18) 0.53882(14) 0.66035(16) 0.0252(3) Uani 1 1 d . . . . .
 C3 C 0.25425(18) 0.64238(14) 0.55013(15) 0.0244(3) Uani 1 1 d . . . . .
 C4 C 0.1563(2) 0.72331(16) 0.75601(18) 0.0317(4) Uani 1 1 d . U . . .
 C5 C -0.1297(3) 0.6644(2) 0.8826(2) 0.0446(4) Uani 1 1 d . . . . .
 H5A H -0.186(3) 0.751(3) 0.831(3) 0.066(7) Uiso 1 1 d . . . . .
 H5B H -0.207(3) 0.589(3) 0.905(3) 0.074(8) Uiso 1 1 d . . . . .
 H5C H -0.087(4) 0.669(3) 0.972(3) 0.095(9) Uiso 1 1 d . . . . .
 C6 C 0.4704(2) 0.76672(16) 0.62497(16) 0.0293(3) Uani 1 1 d . U . . .
 C7 C 0.7474(2) 0.8090(2) 0.4809(2) 0.0378(4) Uani 1 1 d . . . . .
 H7A H 0.737(3) 0.912(2) 0.442(2) 0.048(5) Uiso 1 1 d . . . . .
 H7B H 0.811(3) 0.778(2) 0.405(3) 0.056(6) Uiso 1 1 d . . . . .
 H7C H 0.811(3) 0.777(2) 0.562(3) 0.054(6) Uiso 1 1 d . . . . .
 C8 C 0.35255(18) 0.39873(15) 0.74487(16) 0.0265(3) Uani 1 1 d . . . . .
 C9 C 0.39509(18) 0.27909(15) 0.82114(16) 0.0266(3) Uani 1 1 d . . . . .
 C10 C 0.44686(18) 0.13760(15) 0.91152(15) 0.0253(3) Uani 1 1 d . . . . .
 C11 C 0.42961(19) 0.02022(16) 0.87936(16) 0.0276(3) Uani 1 1 d . . . . .
 H11 H 0.383(2) 0.0316(18) 0.794(2) 0.030(4) Uiso 1 1 d . . . . .
 C12 C 0.51800(19) 0.11559(15) 1.03331(16) 0.0269(3) Uani 1 1 d . . . . .
 H12 H 0.533(2) 0.1993(19) 1.0511(19) 0.032(4) Uiso 1 1 d . . . . .
 C13 C 0.19428(17) 0.70281(15) 0.41422(15) 0.0238(3) Uani 1 1 d . . . . .
 C14 C 0.15724(19) 0.61239(15) 0.35323(16) 0.0290(3) Uani 1 1 d . . . . .
 H14 H 0.175(2) 0.5078(19) 0.4044(19) 0.029(4) Uiso 1 1 d . . . . .
 C15 C 0.0969(2) 0.67103(17) 0.22347(18) 0.0332(4) Uani 1 1 d . . . . .
 H15 H 0.073(3) 0.610(2) 0.178(2) 0.044(5) Uiso 1 1 d . . . . .
 C16 C 0.0738(2) 0.81896(17) 0.15357(17) 0.0333(4) Uani 1 1 d . . . . .
 H16 H 0.034(3) 0.858(2) 0.059(2) 0.046(5) Uiso 1 1 d . . . . .
 C17 C 0.1114(2) 0.90863(16) 0.21308(17) 0.0306(3) Uani 1 1 d . . . . .
 H17 H 0.092(2) 1.0079(19) 0.168(2) 0.033(4) Uiso 1 1 d . . . . .
 C18 C 0.17203(19) 0.85168(15) 0.34313(16) 0.0265(3) Uani 1 1 d . . . . .
 H18 H 0.201(2) 0.9128(19) 0.386(2) 0.035(5) Uiso 1 1 d . . . . .

loop_
  _atom_site_aniso_label
  _atom_site_aniso_U_11
  _atom_site_aniso_U_22
  _atom_site_aniso_U_33
  _atom_site_aniso_U_23
  _atom_site_aniso_U_13
  _atom_site_aniso_U_12
 O1 0.059(3) 0.099(7) 0.062(5) -0.067(5) 0.012(3) -0.031(4)
 O2 0.0445(12) 0.0513(18) 0.099(3) -0.054(2) 0.0196(14) -0.0098(11)
 O3 0.0396(7) 0.0550(8) 0.0652(9) -0.0416(7) 0.0179(6) -0.0143(6)
 O4 0.0380(18) 0.105(6) 0.060(3) -0.063(4) 0.0002(17) -0.015(2)
 O5 0.059(6) 0.064(5) 0.066(5) -0.046(4) 0.009(4) -0.025(4)
 O6 0.0311(6) 0.0494(7) 0.0552(8) -0.0330(6) 0.0054(5) -0.0091(5)
 C1 0.0287(7) 0.0226(7) 0.0237(7) -0.0093(6) -0.0079(6) 0.0038(5)
 C2 0.0254(7) 0.0231(7) 0.0269(7) -0.0105(6) -0.0049(6) 0.0021(5)
 C3 0.0242(7) 0.0236(6) 0.0257(7) -0.0104(6) -0.0058(6) 0.0019(5)
 C4 0.0303(8) 0.0306(7) 0.0359(9) -0.0159(7) -0.0057(6) 0.0030(6)
 C5 0.0380(9) 0.0455(10) 0.0484(11) -0.0240(9) 0.0088(8) -0.0007(8)
 C6 0.0314(8) 0.0310(7) 0.0269(8) -0.0125(6) -0.0081(6) 0.0018(6)
 C7 0.0294(8) 0.0411(9) 0.0393(10) -0.0136(8) -0.0036(7) -0.0052(7)
 C8 0.0271(7) 0.0259(7) 0.0259(7) -0.0104(6) -0.0054(6) 0.0033(5)
 C9 0.0264(7) 0.0272(7) 0.0264(7) -0.0115(6) -0.0052(6) 0.0034(6)
 C10 0.0249(7) 0.0233(6) 0.0240(7) -0.0072(6) -0.0038(6) 0.0033(5)
 C11 0.0300(7) 0.0283(7) 0.0248(7) -0.0108(6) -0.0075(6) 0.0027(6)
 C12 0.0302(7) 0.0251(7) 0.0278(8) -0.0130(6) -0.0071(6) 0.0028(6)
 C13 0.0214(6) 0.0246(7) 0.0228(7) -0.0076(6) -0.0040(5) 0.0016(5)
 C14 0.0316(8) 0.0249(7) 0.0299(8) -0.0102(6) -0.0070(6) 0.0003(6)
 C15 0.0367(8) 0.0350(8) 0.0322(8) -0.0161(7) -0.0101(7) -0.0023(6)
 C16 0.0333(8) 0.0375(8) 0.0258(8) -0.0080(7) -0.0107(6) 0.0004(6)
 C17 0.0327(8) 0.0244(7) 0.0286(8) -0.0045(6) -0.0085(6) 0.0032(6)
 C18 0.0280(7) 0.0243(7) 0.0267(8) -0.0095(6) -0.0069(6) 0.0011(5)

_geom_special_details
;
 All esds (except the esd in the dihedral angle between two l.s. planes)
 are estimated using the full covariance matrix.  The cell esds are taken
 into account individually in the estimation of esds in distances, angles
 and torsion angles; correlations between esds in cell parameters are only
 used when they are defined by crystal symmetry.  An approximate (isotropic)
 treatment of cell esds is used for estimating esds involving l.s. planes.
;
loop_
  _geom_bond_atom_site_label_1
  _geom_bond_atom_site_label_2
  _geom_bond_distance
  _geom_bond_site_symmetry_2
  _geom_bond_publ_flag
 O1 C4 1.235(6) . ?
 O2 C4 1.212(3) . ?
 O3 C4 1.312(2) . ?
 O3 C5 1.440(2) . ?
 O4 C6 1.190(6) . ?
 O5 C6 1.225(9) . ?
 O6 C6 1.3208(19) . ?
 O6 C7 1.4349(19) . ?
 C1 C2 1.5386(18) . ?
 C1 C3 1.5173(19) . ?
 C1 C4 1.497(2) . ?
 C1 C6 1.502(2) . ?
 C2 C3 1.296(2) . ?
 C2 C8 1.3887(19) . ?
 C3 C13 1.4381(19) . ?
 C5 H5A 0.94(3) . ?
 C5 H5B 0.94(3) . ?
 C5 H5C 1.07(3) . ?
 C7 H7A 0.96(2) . ?
 C7 H7B 1.01(2) . ?
 C7 H7C 0.98(2) . ?
 C8 C9 1.204(2) . ?
 C9 C10 1.4284(19) . ?
 C10 C11 1.401(2) . ?
 C10 C12 1.404(2) . ?
 C11 H11 0.980(19) . ?
 C11 C12 1.380(2) 2_657 ?
 C12 H12 0.971(18) . ?
 C13 C14 1.399(2) . ?
 C13 C18 1.3966(19) . ?
 C14 H14 0.985(17) . ?
 C14 C15 1.384(2) . ?
 C15 H15 0.97(2) . ?
 C15 C16 1.388(2) . ?
 C16 H16 0.99(2) . ?
 C16 C17 1.382(2) . ?
 C17 H17 0.934(18) . ?
 C17 C18 1.388(2) . ?
 C18 H18 0.966(19) . ?

loop_
  _geom_angle_atom_site_label_1
  _geom_angle_atom_site_label_2
  _geom_angle_atom_site_label_3
  _geom_angle
  _geom_angle_site_symmetry_1
  _geom_angle_site_symmetry_3
  _geom_angle_publ_flag
 C4 O3 C5 117.84(14) . . ?
 C6 O6 C7 117.32(13) . . ?
 C3 C1 C2 50.20(9) . . ?
 C4 C1 C2 118.38(12) . . ?
 C4 C1 C3 118.93(12) . . ?
 C4 C1 C6 116.74(13) . . ?
 C6 C1 C2 117.72(12) . . ?
 C6 C1 C3 118.37(13) . . ?
 C3 C2 C1 64.05(10) . . ?
 C3 C2 C8 156.52(15) . . ?
 C8 C2 C1 139.39(13) . . ?
 C2 C3 C1 65.75(10) . . ?
 C2 C3 C13 154.53(14) . . ?
 C13 C3 C1 139.71(12) . . ?
 O1 C4 O3 110.1(4) . . ?
 O1 C4 C1 126.1(4) . . ?
 O2 C4 O3 122.78(17) . . ?
 O2 C4 C1 123.5(2) . . ?
 O3 C4 C1 112.51(13) . . ?
 O3 C5 H5A 109.7(15) . . ?
 O3 C5 H5B 105.4(16) . . ?
 O3 C5 H5C 109.3(17) . . ?
 H5A C5 H5B 107(2) . . ?
 H5A C5 H5C 110(2) . . ?
 H5B C5 H5C 115(2) . . ?
 O4 C6 O6 121.1(3) . . ?
 O4 C6 C1 126.8(4) . . ?
 O5 C6 O6 123.0(5) . . ?
 O5 C6 C1 122.4(8) . . ?
 O6 C6 C1 110.81(13) . . ?
 O6 C7 H7A 110.5(12) . . ?
 O6 C7 H7B 105.9(13) . . ?
 O6 C7 H7C 111.0(13) . . ?
 H7A C7 H7B 110.5(17) . . ?
 H7A C7 H7C 108.5(18) . . ?
 H7B C7 H7C 110.5(18) . . ?
 C9 C8 C2 177.65(16) . . ?
 C8 C9 C10 179.55(15) . . ?
 C11 C10 C9 120.84(13) . . ?
 C11 C10 C12 119.33(13) . . ?
 C12 C10 C9 119.83(13) . . ?
 C10 C11 H11 121.8(10) . . ?
 C12 C11 C10 120.24(14) 2_657 . ?
 C12 C11 H11 118.0(10) 2_657 . ?
 C10 C12 H12 117.8(11) . . ?
 C11 C12 C10 120.43(13) 2_657 . ?
 C11 C12 H12 121.7(11) 2_657 . ?
 C14 C13 C3 120.02(12) . . ?
 C18 C13 C3 120.15(13) . . ?
 C18 C13 C14 119.83(13) . . ?
 C13 C14 H14 118.6(10) . . ?
 C15 C14 C13 119.73(13) . . ?
 C15 C14 H14 121.7(10) . . ?
 C14 C15 H15 120.9(12) . . ?
 C14 C15 C16 120.28(14) . . ?
 C16 C15 H15 118.8(12) . . ?
 C15 C16 H16 118.5(12) . . ?
 C17 C16 C15 120.12(14) . . ?
 C17 C16 H16 121.3(12) . . ?
 C16 C17 H17 120.3(11) . . ?
 C16 C17 C18 120.38(13) . . ?
 C18 C17 H17 119.3(11) . . ?
 C13 C18 H18 118.8(11) . . ?
 C17 C18 C13 119.66(13) . . ?
 C17 C18 H18 121.6(11) . . ?

loop_
  _geom_torsion_atom_site_label_1
  _geom_torsion_atom_site_label_2
  _geom_torsion_atom_site_label_3
  _geom_torsion_atom_site_label_4
  _geom_torsion
  _geom_torsion_site_symmetry_1
  _geom_torsion_site_symmetry_2
  _geom_torsion_site_symmetry_3
  _geom_torsion_site_symmetry_4
  _geom_torsion_publ_flag
 C1 C2 C3 C13 178.8(3) . . . . ?
 C1 C3 C13 C14 -175.96(16) . . . . ?
 C1 C3 C13 C18 3.7(3) . . . . ?
 C2 C1 C3 C13 -179.2(2) . . . . ?
 C2 C1 C4 O1 115.7(10) . . . . ?
 C2 C1 C4 O2 168.3(4) . . . . ?
 C2 C1 C4 O3 -23.9(2) . . . . ?
 C2 C1 C6 O4 -128.6(12) . . . . ?
 C2 C1 C6 O5 -162.9(15) . . . . ?
 C2 C1 C6 O6 38.26(18) . . . . ?
 C2 C3 C13 C14 5.7(4) . . . . ?
 C2 C3 C13 C18 -174.7(3) . . . . ?
 C3 C1 C2 C8 178.1(2) . . . . ?
 C3 C1 C4 O1 173.5(10) . . . . ?
 C3 C1 C4 O2 -133.9(4) . . . . ?
 C3 C1 C4 O3 33.86(19) . . . . ?
 C3 C1 C6 O4 173.9(12) . . . . ?
 C3 C1 C6 O5 139.6(15) . . . . ?
 C3 C1 C6 O6 -19.19(18) . . . . ?
 C3 C13 C14 C15 178.98(14) . . . . ?
 C3 C13 C18 C17 -178.98(13) . . . . ?
 C4 C1 C2 C3 105.40(15) . . . . ?
 C4 C1 C2 C8 -76.5(2) . . . . ?
 C4 C1 C3 C2 -104.26(14) . . . . ?
 C4 C1 C3 C13 76.5(2) . . . . ?
 C4 C1 C6 O4 21.4(12) . . . . ?
 C4 C1 C6 O5 -13.0(15) . . . . ?
 C4 C1 C6 O6 -171.76(12) . . . . ?
 C5 O3 C4 O1 34.7(8) . . . . ?
 C5 O3 C4 O2 -11.3(4) . . . . ?
 C5 O3 C4 C1 -179.17(15) . . . . ?
 C6 C1 C2 C3 -105.12(15) . . . . ?
 C6 C1 C2 C8 73.0(2) . . . . ?
 C6 C1 C3 C2 103.78(14) . . . . ?
 C6 C1 C3 C13 -75.4(2) . . . . ?
 C6 C1 C4 O1 -34.1(10) . . . . ?
 C6 C1 C4 O2 18.6(4) . . . . ?
 C6 C1 C4 O3 -173.72(13) . . . . ?
 C7 O6 C6 O4 -12.0(11) . . . . ?
 C7 O6 C6 O5 21.6(18) . . . . ?
 C7 O6 C6 C1 -179.72(13) . . . . ?
 C8 C2 C3 C1 -176.9(4) . . . . ?
 C8 C2 C3 C13 1.9(6) . . . . ?
 C9 C10 C11 C12 179.25(13) . . . 2_657 ?
 C9 C10 C12 C11 -179.26(13) . . . 2_657 ?
 C11 C10 C12 C11 0.0(2) . . . 2_657 ?
 C12 C10 C11 C12 0.0(2) . . . 2_657 ?
 C13 C14 C15 C16 0.3(2) . . . . ?
 C14 C13 C18 C17 0.7(2) . . . . ?
 C14 C15 C16 C17 0.2(2) . . . . ?
 C15 C16 C17 C18 -0.2(2) . . . . ?
 C16 C17 C18 C13 -0.3(2) . . . . ?
 C18 C13 C14 C15 -0.7(2) . . . . ?

_shelx_res_file
;
TITL XL-05-110 in P-1
    xl-05-110.res
    created by SHELXL-2018/3 at 15:18:38 on 10-Dec-2022
CELL 1.54184 7.799784 10.244367 10.45699 64.8211 79.6613 85.6754
ZERR 1 0.000191 0.000269 0.000289 0.0027 0.0023 0.0021
LATT 1
SFAC C H O
UNIT 36 26 8
SIMU 0.01 0.02 2 O1 O2 O4 O5 C4 C6

L.S. 10
PLAN  10
SIZE 0.291 0.155 0.088
TEMP -133
CONF
BOND
list 4
MORE -1
BOND $H
fmap 2 53
acta
REM <olex2.extras>
REM <HklSrc "%.\\xl-05-110.hkl">
REM </olex2.extras>

WGHT    0.084400    0.164200
FVAR       9.60867   0.28186   0.62107
PART 1
O1    3    0.173452    0.751258    0.856883    21.00000    0.05929    0.09890 =
         0.06178   -0.06655    0.01173   -0.03076
PART 2
O2    3    0.154199    0.829626    0.779369   -21.00000    0.04449    0.05126 =
         0.09940   -0.05417    0.01959   -0.00983
PART 0
O3    3    0.018968    0.641395    0.790836    11.00000    0.03960    0.05497 =
         0.06517   -0.04162    0.01790   -0.01430
PART 1
O4    3    0.519921    0.820293    0.692910    31.00000    0.03795    0.10463 =
         0.05989   -0.06322    0.00020   -0.01487
PART 2
O5    3    0.484422    0.870039    0.652358   -31.00000    0.05894    0.06386 =
         0.06569   -0.04647    0.00916   -0.02468
PART 0
O6    3    0.578444    0.742941    0.524384    11.00000    0.03106    0.04936 =
         0.05516   -0.03299    0.00537   -0.00911
C1    1    0.300338    0.689943    0.658806    11.00000    0.02874    0.02264 =
         0.02369   -0.00929   -0.00786    0.00379
C2    1    0.306248    0.538822    0.660345    11.00000    0.02544    0.02309 =
         0.02693   -0.01052   -0.00492    0.00210
C3    1    0.254247    0.642380    0.550131    11.00000    0.02423    0.02357 =
         0.02572   -0.01041   -0.00577    0.00192
C4    1    0.156342    0.723310    0.756015    11.00000    0.03034    0.03058 =
         0.03587   -0.01594   -0.00566    0.00300
C5    1   -0.129676    0.664394    0.882605    11.00000    0.03796    0.04553 =
         0.04838   -0.02399    0.00876   -0.00067
H5A   2   -0.185591    0.751242    0.830931    11.00000    0.06569
H5B   2   -0.207494    0.588845    0.905401    11.00000    0.07374
H5C   2   -0.087497    0.669327    0.972280    11.00000    0.09523
C6    1    0.470419    0.766718    0.624972    11.00000    0.03141    0.03103 =
         0.02690   -0.01252   -0.00806    0.00182
C7    1    0.747419    0.808980    0.480859    11.00000    0.02942    0.04110 =
         0.03932   -0.01356   -0.00361   -0.00517
H7A   2    0.736948    0.912128    0.441944    11.00000    0.04799
H7B   2    0.810744    0.777916    0.405490    11.00000    0.05618
H7C   2    0.810739    0.777278    0.562050    11.00000    0.05412
C8    1    0.352553    0.398727    0.744867    11.00000    0.02709    0.02593 =
         0.02591   -0.01041   -0.00544    0.00329
C9    1    0.395089    0.279088    0.821135    11.00000    0.02638    0.02721 =
         0.02637   -0.01150   -0.00517    0.00337
C10   1    0.446860    0.137600    0.911522    11.00000    0.02495    0.02332 =
         0.02401   -0.00716   -0.00382    0.00327
C11   1    0.429611    0.020223    0.879365    11.00000    0.02998    0.02832 =
         0.02476   -0.01077   -0.00748    0.00267
H11   2    0.383484    0.031614    0.794013    11.00000    0.03043
C12   1    0.517999    0.115588    1.033312    11.00000    0.03020    0.02508 =
         0.02777   -0.01297   -0.00706    0.00279
H12   2    0.533302    0.199261    1.051120    11.00000    0.03201
C13   1    0.194281    0.702809    0.414221    11.00000    0.02143    0.02465 =
         0.02284   -0.00762   -0.00404    0.00163
C14   1    0.157239    0.612387    0.353228    11.00000    0.03158    0.02490 =
         0.02985   -0.01024   -0.00698    0.00027
H14   2    0.175464    0.507808    0.404400    11.00000    0.02886
C15   1    0.096920    0.671028    0.223467    11.00000    0.03674    0.03501 =
         0.03222   -0.01607   -0.01011   -0.00234
H15   2    0.073211    0.610275    0.178303    11.00000    0.04427
C16   1    0.073833    0.818963    0.153568    11.00000    0.03331    0.03754 =
         0.02578   -0.00803   -0.01065    0.00038
H16   2    0.033623    0.858273    0.059280    11.00000    0.04648
C17   1    0.111428    0.908633    0.213080    11.00000    0.03275    0.02438 =
         0.02864   -0.00446   -0.00853    0.00320
H17   2    0.092440    1.007892    0.167880    11.00000    0.03290
C18   1    0.172028    0.851683    0.343130    11.00000    0.02796    0.02431 =
         0.02671   -0.00946   -0.00694    0.00111
H18   2    0.200941    0.912764    0.385589    11.00000    0.03452
HKLF 4


REM  XL-05-110 in P-1
REM wR2 = 0.1379, GooF = S = 1.077, Restrained GooF = 1.087 for all data
REM R1 = 0.0473 for 2526 Fo > 4sig(Fo) and 0.0533 for all 2921 data
REM 271 parameters refined using 36 restraints

END

WGHT      0.0844      0.1641

REM Highest difference peak  0.293,  deepest hole -0.331,  1-sigma level  0.063
Q1    1   0.0007  0.7280  0.7539  11.00000  0.05    0.29
Q2    1   0.1798  0.7734  0.3759  11.00000  0.05    0.28
Q3    1   0.0913  0.8434  0.7041  11.00000  0.05    0.28
Q4    1   0.5987  0.7109  0.5988  11.00000  0.05    0.27
Q5    1   0.3778  0.7241  0.6457  11.00000  0.05    0.27
Q6    1   0.3231  0.6068  0.6880  11.00000  0.05    0.23
Q7    1   0.5633  0.8378  0.5242  11.00000  0.05    0.22
Q8    1   0.3480  0.8048  0.3047  11.00000  0.05    0.21
Q9    1   0.0767  0.7393  0.1978  11.00000  0.05    0.21
Q10   1   0.0715  0.6350  0.8016  11.00000  0.05    0.21
;
_shelx_res_checksum                97367
_shelx_hkl_file
;
   0   0   1 45795.2 1682.13  33
   0   0  -1 46495.7 1694.39  35
   0   0   1 47217.4 1710.09   6
   0   0   1 47500.5 1683.72  38
   0   0  -1 43979.4 1703.79  42
   0   0  -2 116623. 4655.91  35
   0   0   2 127133. 4693.69   6
   0   0  -2 138874. 4663.80   9
   0   0  -2 122811. 4679.33  42
   0   0   2 131038. 4636.44  38
   0   0  -3 30623.0 1207.36  35
   0   0   3 33645.0 1265.15   6
   0   0  -3 34223.3 1213.59   4
   0   0  -3 32202.8 1209.84   9
   0   0  -3 32852.3 1247.41  42
   0   0   3 32972.5 1172.70  38
   0   0  -3 33964.4 1206.67  28
   0   0  -4 5429.55 285.106   4
   0   0   4 4987.58 250.826  25
   0   0  -4 4771.01 274.736   9
   0   0  -4 4760.48 315.617  42
   0   0   4 4645.79 229.158  38
   0   0   5 4269.08 229.736  32
   0   0  -5 4054.24 310.684  34
   0   0  -5 4067.34 281.028   9
   0   0  -5 3968.39 315.890  42
   0   0   5 3859.80 238.781   5
   0   0   6 6765.03 346.651  32
   0   0  -6 7051.95 471.942  34
   0   0  -6 6496.19 392.850  41
   0   0  -6 6716.96 415.528   9
   0   0  -7 25963.2 1183.44   9
   0   0  -7 27585.5 1278.07  34
   0   0   7 27140.6 1078.85  32
   0   0  -8 2637.40 302.606   9
   0   0  -8 2432.62 325.568  34
   0   0   8 2234.22 208.763  32
   0   0   9 10317.9 523.921  32
   0   0  -9 10605.9 692.786  34
   0   0 -10 3685.10 342.822   9
   0   0 -10 4448.34 354.756  29
   0   0 -11 47.4670 90.8857   9
   0   0  11-16.9747 121.452  11
   0   0 -11-82.4911 99.6159  29
   0   0  11 32.0763 61.4168  27
   0  -1  11-47.9119 115.390  18
   0   1 -10 4799.93 351.404  29
   0   1 -10 4079.55 339.654   9
   0   1  -9 1946.50 263.000  29
   0   1  -9 1162.80 225.975   9
   0  -1   8 672.526 136.135  32
   0   1  -8 724.184 217.573  34
   0   1  -8 650.299 199.210   9
   0  -1   7 1408.39 164.034  32
   0   1  -7 1484.16 250.865  34
   0   1  -7 1274.77 218.957   9
   0  -1   6 63.0251 75.5498  32
   0   1  -6 145.083 145.177  34
   0   1  -6-65.0371 123.397   9
   0  -1   5 33.0271 119.995   5
   0  -1   5 176.319 171.682   6
   0   1  -5 76.0362 83.2078  41
   0  -1   5 28.6161 66.9206  32
   0   1  -5 16.5399 114.594  34
   0   1  -5 24.8973 105.242   9
   0  -1   4 2270.85 147.396  32
   0   1  -4 2561.42 227.497  34
   0   1  -4 2301.23 176.051  41
   0  -1   4 1798.03 137.396  38
   0  -1   4 2506.05 246.473   6
   0   1  -3 3978.56 216.956   4
   0  -1   3 3321.41 179.289  38
   0   1  -3 3794.44 210.118  41
   0   1  -3 3451.57 215.993   9
   0  -1   3 3838.10 186.335  32
   0   1  -3 3546.77 251.496  34
   0   1  -2 46.2999 65.0409   9
   0   1  -2 59.5916 25.0084  43
   0   1  -2 13.3676 23.1985  44
   0   1  -2 44.3403 54.4428  41
   0  -1   2 134.939 87.3090  42
   0   1  -2-16.5470 58.5823   4
   0  -1   2 64.0508 93.8375   6
   0   1  -2 7.98337 24.0523   1
   0  -1   2-17.3292 44.0681  38
   0   1  -2 38.2272 86.0445  34
   0  -1   2 54.5151 47.2787  32
   0   1  -2 14.8514 16.2905  21
   0   1  -2 25.9341 17.0629  20
   0   1  -2 32.9301 16.8670  19
   0   1  -1 131973. 4632.66  43
   0   1  -1 132790. 4632.95  44
   0  -1   1 120458. 4630.64  38
   0  -1   1 123182. 4671.07  42
   0   1  -1 135676. 4632.90   1
   0  -1   1 145162. 4655.58   4
   0   1  -1 127075. 4644.06   4
   0   1  -1 126675. 4667.44  34
   0   1   0 112.292 23.6639   3
   0   1   0 72.3602 27.9230   1
   0   1   0 96.4646 27.9332  43
   0  -1   0 161.886 13.3632  38
   0   1   0 80.4394 27.3088  44
   0   1   0 89.1307 35.0875  36
   0   1   0 93.9550 24.8120  29
   0   1   0 100.090 46.7415  24
   0   1   0 104.673 42.5403  18
   0   1   0 91.3767 16.6724  17
   0   1   0 124.407 43.6972  11
   0  -1   0 96.9235 22.4673   7
   0   1   0 114.372 30.6219  10
   0  -1   0 83.0875 25.0102   8
   0  -1  -1 25025.2 942.653   9
   0   1   1 26609.1 964.876  11
   0   1   1 31393.5 946.166  43
   0   1   1 30810.5 945.948  44
   0   1   1 30778.0 949.412  15
   0   1   1 23325.1 930.729  12
   0   1   1 29856.6 961.181  25
   0   1   1 27464.9 966.107  24
   0   1   1 25497.3 931.650  16
   0   1   1 24638.0 934.791  23
   0   1   1 30747.5 945.389   1
   0  -1  -2 100962. 3365.02   5
   0   1   2 89547.4 3341.20   1
   0   1   2 90907.8 3341.14  43
   0   1   2 90012.1 3341.28  44
   0   1   2 96021.5 3375.05  25
   0   1   2 96538.2 3334.38  16
   0  -1  -2 87745.1 3363.80   9
   0  -1  -3 3177.14 181.820   9
   0   1   3 2882.15 125.918  43
   0   1   3 2929.77 125.846  44
   0   1   3 2909.81 125.346   1
   0   1   3 3218.21 177.640  25
   0   1   3 2905.31 112.966  20
   0   1   3 3036.01 113.314  19
   0  -1  -4 18669.4 737.195  28
   0   1   4 19058.6 740.557  25
   0  -1  -4 17698.9 755.527  35
   0  -1  -4 18552.2 751.854   9
   0   1   4 18770.0 698.096  38
   0  -1  -4 19695.3 807.120  42
   0   1   5 18424.2 739.389  25
   0  -1  -5 18121.2 743.765  28
   0  -1  -5 18860.6 834.422  42
   0  -1  -5 16859.9 755.057  35
   0   1   6 3072.12 204.802  32
   0  -1  -6 3008.54 265.496  35
   0  -1  -6 2970.13 305.028  42
   0  -1  -6 3322.89 262.589   9
   0   1   7 1300.60 148.581  32
   0  -1  -7 1169.39 232.273  34
   0  -1  -7 1268.96 264.218  42
   0  -1  -7 1173.42 202.153   9
   0  -1  -8 2559.06 296.104   9
   0   1   8 2106.29 193.697  32
   0  -1  -8 1663.05 304.787  34
   0  -1  -9 8789.35 596.682   9
   0  -1 -10 380.387 161.091   9
   0  -1 -10 433.912 199.588  34
   0   1  10 449.936 104.045  32
   0  -1 -10 504.170 162.165  29
   0   1  11 3854.50 364.608  11
   0  -1 -11 3969.50 304.085  29
   0   1  12 1648.10 170.074  18
   0   2 -10 48.5659 97.1264  29
   0   2 -10 39.1562 107.835   9
   0  -2  10-51.6436 137.707  11
   0   2  -9 3675.15 315.632  29
   0   2  -9 2447.78 288.714   9
   0   2  -8 10607.6 627.903  29
   0  -2   7 58.2232 102.818  32
   0   2  -7 215.225 142.372   9
   0   2  -6 3027.00 325.797  34
   0  -2   6 2911.73 227.153  32
   0   2  -6 3065.54 303.611   9
   0  -2   5 83.6846 79.3364  32
   0   2  -5 202.422 144.802  34
   0   2  -5 220.405 115.653   9
   0  -2   5 69.4324 175.697   6
   0  -2   4 143.342 142.188   6
   0   2  -4 64.1910 69.7059  41
   0   2  -4 90.5954 96.5217   9
   0  -2   4 156.121 67.9647  32
   0   2  -4 189.937 122.645  34
   0   2  -3-33.4548 94.2663  34
   0  -2   3 12.8079 53.0913  38
   0   2  -3-45.5526 48.9483  40
   0   2  -3 42.1804 60.3067  41
   0  -2   3 39.8235 117.128   6
   0   2  -3 16.4374 22.1491  20
   0   2  -3-118.030 81.2092   9
   0   2  -2 22610.4 893.896   9
   0   2  -2 23659.4 848.017   1
   0  -2   2 26700.0 909.813   4
   0   2  -2 21654.4 918.901  34
   0  -2   2 24151.6 855.363  32
   0   2  -2 23507.8 847.619  44
   0   2  -2 21651.2 872.322  41
   0  -2   2 21914.3 845.117  38
   0   2  -2 23709.8 848.174  43
   0  -2   2 22301.1 935.419  42
   0   2  -2 24797.9 842.431  40
   0   2  -2 23921.4 826.979  20
   0   2  -2 22738.2 825.183  19
   0   2  -1 15918.0 555.684  40
   0   2  -1 16074.4 587.683  44
   0  -2   1 14143.4 562.845  38
   0  -2   1 14574.8 598.513  41
   0   2  -1 15935.3 587.367  43
   0   2  -1 15647.7 619.454  36
   0  -2   1 16128.8 573.636  32
   0   2  -1 15930.9 552.878  15
   0   2  -1 15510.5 560.674  17
   0   2  -1 15904.6 586.251   1
   0  -2   1 17299.9 608.523   4
   0   2   0 445505. 14910.7   1
   0   2   0 441904. 14910.2  43
   0   2   0 446476. 14910.7  44
   0  -2   0 400578. 14868.5  38
   0   2   0 465070. 14931.2  36
   0   2   0 487076. 14890.5  15
   0   2   0 443359. 14904.8  29
   0   2   0 437165. 14886.1  17
   0   2   0 500666. 14954.3  18
   0   2   0 446681. 14930.7  10
   0   2   1 152980. 5098.83  11
   0   2   1 142082. 5073.19   1
   0   2   1 141660. 5072.89  43
   0   2   1 138196. 5072.58  44
   0  -2  -1 143167. 5048.37  31
   0   2   1 150760. 5068.42  15
   0   2   1 150772. 5053.73  12
   0   2   1 163055. 5121.94  24
   0   2   1 148530. 5050.65  23
   0   2   1 155296. 5100.00  18
   0   2   2 53714.6 1898.23  11
   0  -2  -2 48227.2 1851.57   9
   0   2   2 60472.0 1860.20   1
   0   2   2 59314.5 1859.16  43
   0   2   2 58820.5 1860.50  44
   0  -2  -2 47158.8 1837.28  39
   0   2   2 53127.3 1830.19  38
   0  -2  -2 52410.6 1887.12  30
   0   2   2 54141.3 1864.15  15
   0   2   2 48340.1 1831.93  12
   0   2   2 59420.3 1897.20  25
   0   2   2 54726.8 1902.77  24
   0   2   2 53527.2 1829.18  22
   0   2   2 51175.6 1840.06  23
   0   2   2 53486.7 1836.19  16
   0  -2  -3 207494. 6989.35   9
   0   2   3 194891. 6949.23   1
   0   2   3 198324. 6949.97  43
   0   2   3 198061. 6949.89  44
   0   2   3 212437. 7021.91  24
   0   2   3 206904. 7001.36  25
   0   2   3 183041. 6926.79  20
   0   2   3 205515. 6929.37  16
   0  -2  -4 35107.9 1287.79   9
   0   2   4 34260.6 1220.71  44
   0   2   4 32241.5 1217.81  38
   0   2   4 35795.6 1222.38  43
   0   2   4 34432.0 1220.31   1
   0  -2  -4 33434.2 1260.93  28
   0   2   4 34486.6 1285.90  25
   0   2   4 33266.5 1192.75  21
   0   2   4 34477.5 1193.29  20
   0   2   4 34654.4 1193.20  19
   0   2   5 13493.3 564.237  25
   0  -2  -5 11937.5 577.377  35
   0  -2  -5 13261.1 570.786   9
   0   2   5 11262.7 481.579  38
   0   2   6 24573.2 1009.59  25
   0  -2  -6 24247.5 1001.69  28
   0  -2  -6 23712.3 1029.26  35
   0  -2  -6 27184.8 1147.61  42
   0  -2  -6 25389.9 1043.15   9
   0  -2  -7 4101.19 345.033  35
   0   2   7 3946.94 255.678  32
   0  -2  -7 4787.37 417.925  42
   0  -2  -7 4371.44 336.451   9
   0  -2  -8 22690.4 1146.10  34
   0   2   8 22388.5 934.865  32
   0  -2  -8 24037.2 1201.07  42
   0  -2  -8 23077.5 1074.16   9
   0  -2  -9 875.440 200.210   9
   0   2   9 471.254 114.080  32
   0  -2  -9 1039.66 253.874  34
   0   2  10 87.8040 200.508  11
   0  -2 -10-21.9277 155.266   9
   0   2  10 80.8375 76.7207  32
   0  -2 -10 192.658 182.013  34
   0  -2 -11-41.1219 123.860  34
   0   2  11 91.4098 170.218  18
   0   2  11 160.199 163.779  11
   0  -2 -11 179.659 107.175  29
   0   2  12 1101.44 175.445  18
   0   2  12 703.129 150.566  11
   0   2  12 703.986 106.387  27
   0   3  -9 79.9877 123.632   9
   0   3  -9-57.9394 104.712  29
   0   3  -8 7415.02 529.579   9
   0   3  -8 8432.46 522.211  29
   0   3  -7 15077.3 829.026   9
   0   3  -6 8105.97 509.340  29
   0   3  -6 6974.64 504.138   9
   0   3  -6 7385.54 513.733  36
   0  -3   5 3707.99 395.845   6
   0   3  -5 3132.40 302.540   9
   0   3  -5 3554.98 328.667  36
   0  -3   5 3613.16 249.751  32
   0  -3   4 474.187 196.505   6
   0   3  -4 605.029 146.172   9
   0  -3   4 519.083 101.613  32
   0  -3   3 10866.5 600.345   6
   0   3  -3 10218.6 523.737   9
   0  -3   3 11363.5 469.070  32
   0   3  -3 11121.7 552.929  36
   0   3  -2 1024.75 129.100   9
   0  -3   2 1176.24 136.505   4
   0   3  -2 1198.34 102.775   1
   0   3  -2 1086.99 96.4324  43
   0   3  -2 1142.89 98.9330  44
   0   3  -2 929.425 136.557  36
   0   3  -2 1079.90 76.7963  20
   0   3  -2 968.318 73.2960  19
   0   3  -1 41005.6 1429.44   1
   0  -3   1 43074.5 1449.90   4
   0  -3   1 38115.7 1442.26  41
   0   3  -1 40913.7 1428.90  44
   0   3  -1 41608.3 1430.38  43
   0   3  -1 39180.4 1456.29  36
   0   3  -1 37596.7 1370.12  15
   0   3  -1 38354.4 1430.73  29
   0   3  -1 37937.6 1389.70  20
   0   3  -1 39967.1 1382.59  17
   0   3   0 6455.65 292.414   1
   0  -3   0 5558.68 295.888  41
   0   3   0 6875.30 298.738  44
   0   3   0 6438.41 294.649  43
   0   3   0 6338.44 314.995  36
   0   3   0 6609.83 281.740  37
   0   3   0 6506.91 262.736  15
   0   3   0 6203.54 281.743  29
   0   3   0 6459.70 260.613  17
   0   3   0 5901.95 315.724  10
   0  -3  -1 68890.1 2491.50   7
   0   3   1 73060.3 2560.30  11
   0   3   1 71539.8 2551.49  10
   0   3   1 69111.2 2523.52   1
   0   3   1 69931.6 2525.34  43
   0   3   1 68466.4 2524.56  44
   0  -3  -1 71902.6 2527.30  30
   0  -3  -1 74505.2 2485.90  31
   0   3   1 75399.5 2521.73  37
   0   3   1 74153.4 2510.68  15
   0   3   1 73864.7 2494.37  12
   0   3   1 81648.1 2609.60  24
   0   3   1 71824.9 2485.41  23
   0   3   1 72955.2 2560.50  18
   0   3   1 66486.0 2499.12  17
   0   3   2 45082.4 1558.30  11
   0   3   2 39488.7 1500.52   1
   0   3   2 39525.5 1502.26  43
   0   3   2 40143.8 1503.54  44
   0  -3  -2 40448.0 1520.77  30
   0   3   2 41609.6 1502.21  15
   0   3   2 43209.0 1473.89  12
   0   3   2 43414.5 1564.64  24
   0   3   2 42762.5 1473.14  23
   0   3   2 42501.2 1459.45  22
   0   3   2 45494.9 1559.72  18
   0   3   3 129105. 4433.70  11
   0   3   3 133034. 4367.47  44
   0   3   3 128726. 4366.53  43
   0  -3  -3 118430. 4333.53  39
   0   3   3 119142. 4325.94  12
   0   3   3 125284. 4441.53  24
   0   3   3 139447. 4425.98  25
   0   3   3 126594. 4329.79  16
   0   3   3 123027. 4438.71  18
   0   3   3 122368. 4338.37  23
   0   3   3 135824. 4366.89   1
   0  -3  -4 4718.99 260.764   9
   0   3   4 4817.01 309.683  11
   0   3   4 4378.26 218.545   1
   0   3   4 4355.98 219.080  44
   0   3   4 4481.64 220.265  43
   0   3   4 4323.07 290.748  24
   0   3   4 4252.54 265.222  25
   0   3   4 4337.57 187.813  20
   0   3   4 4474.17 189.172  16
   0   3   4 3925.22 184.194  19
   0  -3  -5 29991.0 1141.83   9
   0   3   5 27531.6 1052.93  43
   0   3   5 27874.3 1054.42  44
   0   3   5 28291.8 1053.63   1
   0   3   5 27668.4 1130.66  25
   0   3   5 29219.2 1167.41  24
   0   3   5 28614.3 1011.42  21
   0   3   5 28169.8 1011.54  20
   0   3   5 28465.4 1010.82  19
   0   3   6 30115.8 1213.18  24
   0  -3  -6 26951.2 1104.47  28
   0  -3  -6 29395.7 1165.01   9
   0  -3  -6 26300.1 1166.20  35
   0  -3  -7 6393.16 383.444  28
   0  -3  -7 7477.71 435.531   9
   0  -3  -7 6020.18 490.248  42
   0  -3  -7 5852.13 425.848  35
   0  -3  -8 4643.99 374.613   9
   0  -3  -8 5027.96 469.633  42
   0   3   8 4304.18 272.633  32
   0  -3  -8 4513.89 380.506  35
   0  -3  -9 29616.0 1274.45   9
   0   3   9 29086.9 1373.68  11
   0  -3  -9 28189.7 1390.29  42
   0   3   9 24875.3 1076.52  32
   0  -3  -9 29842.8 1370.08  34
   0  -3 -10 1334.41 217.648   9
   0  -3 -10 906.214 232.352  34
   0   3  10 784.979 117.725  32
   0   3  11-23.4853 164.497  18
   0   3  11-47.3325 154.576  11
   0  -3 -11 90.0548 152.463  34
   0   3  12 1784.27 216.992  18
   0   3  12 2073.93 228.108  11
   0  -3 -12 1830.24 214.501  34
   0  -4   9 356.826 119.538  30
   0   4  -9 420.833 67.2354  23
   0   4  -9 635.865 124.277   9
   0   4  -8 31.4396 106.558  29
   0   4  -8 165.828 68.4676  12
   0   4  -8 175.495 129.514   9
   0  -4   8 157.173 132.613  30
   0   4  -7 4011.50 373.835   9
   0   4  -7 4503.17 375.635  29
   0   4  -6 1782.96 263.577   9
   0   4  -6 1786.14 241.989  29
   0   4  -5 807.881 181.269  29
   0  -4   5 796.803 244.091   6
   0   4  -5 393.668 181.630   9
   0   4  -4 109.461 108.397  29
   0  -4   4-25.9194 183.547   6
   0   4  -4 273.472 135.824  36
   0   4  -4 52.4926 127.831   9
   0   4  -3 1051.78 154.582  29
   0  -4   3 1170.09 237.919   6
   0   4  -3 1031.82 171.288  36
   0   4  -3 898.083 153.162   9
   0   4  -2 11601.8 538.847   9
   0   4  -2 11517.1 495.828  44
   0   4  -2 10646.9 541.555  36
   0  -4   2 11406.0 536.151   4
   0   4  -2 10428.0 512.010  29
   0   4  -2 10838.8 440.265  20
   0   4  -2 10838.7 438.170  21
   0   4  -2 11048.6 440.349  19
   0   4  -1 25219.9 942.677  44
   0  -4   1 22927.3 950.903  41
   0   4  -1 23368.7 934.289  43
   0   4  -1 22367.4 959.281  36
   0  -4   1 26180.5 957.156   4
   0   4  -1 24545.6 888.516  20
   0   4  -1 23952.7 874.597  17
   0   4  -1 23048.8 881.224  19
   0   4   0 38419.6 1511.80  10
   0   4   0 41013.6 1477.46   1
   0  -4   0 36449.2 1487.67  41
   0   4   0 40616.8 1476.23  44
   0   4   0 40569.9 1475.82  43
   0   4   0 41113.4 1450.29  37
   0  -4   0 42942.2 1490.26  30
   0   4   0 38174.1 1453.32  29
   0   4   0 38283.6 1423.36  20
   0   4   0 40740.6 1424.27  17
   0   4   1 8524.82 423.152  10
   0   4   1 8569.95 435.444  11
   0   4   1 8596.36 398.413   1
   0   4   1 8238.78 394.438  44
   0   4   1 8762.33 400.370  43
   0  -4  -1 8629.11 345.922  31
   0   4   1 9162.19 386.210  37
   0  -4  -1 9696.53 412.197  30
   0   4   1 9058.76 359.704  12
   0   4   1 9236.70 374.890  15
   0   4   1 8784.32 345.442  23
   0   4   1 8930.84 438.162  18
   0   4   1 8681.14 365.050  17
   0   4   2 8426.21 424.923  10
   0   4   2 9288.57 442.652  11
   0   4   2 8388.69 388.835   1
   0   4   2 8623.69 391.113  44
   0   4   2 8061.48 384.466  43
   0  -4  -2 9005.64 404.985  30
   0   4   2 9053.87 349.700  12
   0   4   2 8812.40 379.352  15
   0   4   2 9670.51 470.461  24
   0   4   2 8897.36 330.879  22
   0   4   2 9067.59 345.318  23
   0   4   2 8853.37 435.610  18
   0   4   2 8064.11 361.091  17
   0   4   3 69504.2 2434.41  11
   0   4   3 63162.1 2352.46   1
   0   4   3 61066.0 2349.26  43
   0  -4  -3 66917.4 2314.19  40
   0   4   3 61335.0 2349.24  44
   0  -4  -3 68367.3 2341.45  39
   0  -4  -3 62542.0 2383.43  30
   0   4   3 68498.5 2315.38  12
   0   4   3 67146.5 2432.85  24
   0   4   3 72396.9 2296.60  22
   0   4   3 58101.4 2308.66  20
   0   4   3 67690.1 2316.15  23
   0   4   3 65764.6 2314.38  16
   0   4   3 69949.0 2434.95  18
   0   4   4 26820.1 1123.83  11
   0   4   4 29125.1 1049.62  44
   0   4   4 27229.9 1043.57  43
   0  -4  -4 30707.0 1036.91  40
   0   4   4 25867.3 992.654  12
   0   4   4 29944.4 1142.89  24
   0   4   4 26394.9 997.875  19
   0   4   4 27699.9 999.877  16
   0   4   4 27544.2 1126.13  18
   0   4   4 27286.9 1000.61  20
   0   4   4 28412.6 1046.00   1
   0   4   5 2182.09 228.297  24
   0  -4  -5 1782.58 167.561  28
   0   4   5 1833.03 150.930  44
   0   4   5 2046.01 120.380  20
   0   4   5 1775.41 115.171  21
   0   4   5 2028.67 226.495  18
   0   4   5 2021.67 118.464  19
   0   4   5 2160.32 121.327  16
   0   4   6 30978.9 1269.46  11
   0   4   6 30303.3 1231.71  24
   0  -4  -7 7974.56 438.361  28
   0  -4  -7 8751.25 497.927   9
   0   4   7 7739.68 381.256  17
   0  -4  -7 7913.38 513.607  35
   0   4   8 9074.01 613.494  11
   0  -4  -8 9041.79 520.961   9
   0  -4  -8 9239.63 634.131  42
   0   4   8 7125.36 381.996  32
   0  -4  -8 7630.73 509.980  35
   0  -4  -9 52930.8 2120.05  42
   0   4   9 54914.6 2098.10  11
   0   4   9 42485.9 1748.49  32
   0  -4  -9 46821.6 1921.52  35
   0   4   9 55887.2 2105.47  18
   0  -4 -10 5149.73 484.170  34
   0  -4 -10 6143.33 532.249  42
   0   4  10 6128.52 504.920  18
   0  -4 -11 472.345 178.665  34
   0   4  11 604.602 200.464  18
   0   4  11 799.943 218.226  11
   0  -4 -11 537.607 155.738   7
   0  -4 -12 46.9720 104.828  34
   0   4  12-47.9091 118.959  11
   0   4  12 328.972 141.987  18
   0   5  -8 131.753 52.3071  12
   0   5  -8 229.315 103.346   9
   0  -5   8 115.078 109.004  30
   0   5  -7 191.567 110.683  29
   0   5  -7 105.153 129.328   9
   0   5  -7 116.284 73.4235  12
   0  -5   7 115.374 128.772  30
   0   5  -6 2258.53 278.849   9
   0   5  -6 2630.15 282.053  29
   0   5  -5 11314.6 649.165  29
   0   5  -5 10904.8 662.444   9
   0  -5   5 11673.4 799.256   6
   0   5  -4 2390.14 263.054  29
   0  -5   4 3157.17 387.384   6
   0   5  -4 2521.28 282.747   9
   0   5  -3 381.477 129.539  29
   0  -5   3 261.394 173.262   6
   0   5  -3 236.928 132.290  36
   0   5  -3 530.977 152.631   9
   0   5  -2 9640.51 509.429  29
   0  -5   2 10058.6 541.523   4
   0   5  -2 10153.4 551.552  36
   0   5  -2 10149.5 534.688   9
   0   5  -1-11.2285 84.4198   9
   0   5  -1 10.3850 77.3379   1
   0  -5   1 34.8351 92.8873   4
   0   5  -1 10.4884 81.0569  44
   0   5  -1-52.2172 86.9531  43
   0   5  -1-10.2470 79.8951  29
   0   5  -1 43.6709 52.5837  21
   0   5  -1 45.5182 51.2262  20
   0   5  -1-11.2344 50.2391  19
   0   5   0 2121.81 217.003  10
   0   5   0 1784.27 177.754  43
   0   5   0 1888.62 179.683  44
   0   5   0 2077.12 182.795   1
   0  -5   0 1945.52 174.469   4
   0   5   0 1818.04 133.654  20
   0   5   0 2000.57 127.148  23
   0   5   0 1792.71 130.666  17
   0   5   1 852.367 156.668  10
   0   5   1 788.785 121.213   1
   0   5   1 904.519 124.974  43
   0   5   1 996.763 129.285  44
   0  -5  -1 875.904 83.3727  31
   0  -5  -1 781.660 127.762  30
   0   5   1 882.161 79.7279  23
   0   5   1 792.375 89.3321  20
   0   5   1 1104.70 100.615  17
   0   5   1 1007.85 164.882  18
   0   5   2 11549.5 549.797  10
   0   5   2 11297.0 561.426  11
   0  -5  -2 9318.47 445.464   8
   0  -5  -2 10378.9 458.155   7
   0   5   2 11345.9 511.018   1
   0   5   2 11693.2 512.451  43
   0   5   2 11614.6 512.512  44
   0  -5  -2 12259.9 531.137  30
   0   5   2 12342.5 457.608  12
   0   5   2 12943.9 618.140  24
   0   5   2 11891.7 444.194  23
   0   5   2 11050.1 456.083  20
   0   5   2 11488.0 428.329  22
   0   5   2 11339.2 471.858  17
   0   5   2 11376.6 562.132  18
   0   5   3 24536.7 1054.23  10
   0   5   3 26934.5 1085.03  11
   0   5   3 25667.4 1002.51   1
   0   5   3 25175.9 1001.65  44
   0   5   3 24620.4 1000.87  43
   0  -5  -3 24990.0 1021.26  30
   0   5   3 26909.0 945.166  12
   0   5   3 26557.7 1095.06  24
   0   5   3 24993.6 947.417  20
   0   5   3 26132.0 940.310  23
   0   5   3 23973.5 962.730  17
   0   5   3 26261.5 1076.34  18
   0   5   3 26339.5 952.515  16
   0   5   4 15565.0 660.547  44
   0   5   4 15144.7 657.849  43
   0   5   4 15966.4 601.009  12
   0   5   4 15905.6 742.794  24
   0   5   4 16175.9 749.458  18
   0   5   4 15775.2 603.484  16
   0   5   4 14382.8 621.016  17
   0   5   4 15660.5 604.398  20
   0   5   4 15863.0 608.841  23
   0   5   4 15158.7 655.315   1
   0   5   5 3556.31 303.859  11
   0   5   5 3453.32 237.732   1
   0   5   5 3479.38 241.949  43
   0   5   5 3833.89 245.359  44
   0   5   5 3402.85 302.327  24
   0   5   5 3775.72 194.378  20
   0   5   5 3333.89 186.369  21
   0   5   5 3363.17 297.385  18
   0   5   5 3707.78 190.719  16
   0   5   6 3210.14 308.209  11
   0   5   6 2880.97 218.116   1
   0   5   6 3128.31 172.400  20
   0   5   6 2686.39 190.245  17
   0   5   6 3080.34 300.512  18
   0   5   6 2897.34 221.269  44
   0   5   6 2858.44 220.377  43
   0   5   7 4874.86 418.832  11
   0   5   7 5443.34 431.477  18
   0   5   7 4883.71 282.965  17
   0   5   8 14849.8 827.507  11
   0  -5  -8 12330.3 722.496  35
   0   5   8 13323.8 601.873  17
   0   5   8 15117.2 831.562  18
   0   5   9 18920.7 1008.82  11
   0   5   9 20838.4 1036.54  18
   0  -5  -9 19529.4 1048.95  42
   0  -5 -10 3205.91 336.668  35
   0   5  10 3506.92 385.907  18
   0  -5 -10 3413.66 415.602  42
   0   5  11 9152.07 584.720  18
   0   5  11 9621.80 600.962  11
   0  -5 -11 9594.83 603.908  34
   0   5  12 46.0850 129.860  18
   0  -5 -12-16.5541 120.891  34
   0   5  12-109.446 130.184  11
   0  -6   7 83.1978 106.235  30
   0   6  -7 119.459 90.4618   9
   0   6  -7 64.8231 55.5127  12
   0   6  -6 608.196 142.837  29
   0  -6   6 496.371 177.347  30
   0  -6   6 463.331 110.240  31
   0   6  -6 757.504 97.3829  23
   0   6  -6 513.051 145.828   9
   0   6  -6 643.905 101.002  12
   0  -6   5 474.143 184.440  30
   0   6  -5 288.618 142.418   9
   0   6  -5 318.374 93.7762  12
   0  -6   5 682.749 255.989   6
   0   6  -5 329.261 136.757  29
   0  -6   4 25644.2 1190.06  30
   0   6  -4 24304.9 1091.25  29
   0   6  -4 21926.1 1078.63   9
   0  -6   4 23049.0 1265.50   6
   0  -6   3 86.8779 143.711  30
   0   6  -3 231.676 76.0501  16
   0   6  -3 157.101 105.234  29
   0  -6   3 31.3822 202.457   6
   0   6  -3 18.6980 114.349   9
   0   6  -2 407.085 126.406  29
   0  -6   2 212.754 137.816   4
   0  -6   2 656.632 159.410  30
   0   6  -2 518.775 147.657   9
   0   6  -1 533.098 136.479   9
   0  -6   1 799.675 164.083   4
   0   6  -1 886.489 143.119   1
   0   6  -1 733.156 136.037  43
   0   6  -1 671.203 137.660  44
   0  -6   1 1051.41 181.060  30
   0   6  -1 917.792 147.764  29
   0   6  -1 714.677 92.9394  23
   0   6  -1 745.110 99.9927  20
   0   6  -1 826.043 100.757  21
   0   6  -1 788.007 101.232  19
   0   6   0 10902.9 551.002   9
   0   6   0 11661.1 578.026   1
   0  -6   0 12882.0 628.346  30
   0   6   0 11580.5 579.583  44
   0   6   0 11735.7 580.733  43
   0   6   0 11724.8 506.982  12
   0   6   0 11481.9 497.410  21
   0   6   0 11658.5 502.177  20
   0   6   0 12137.3 505.061  19
   0   6   1 6722.03 380.559  44
   0   6   1 6453.02 378.545  43
   0   6   1 6850.84 385.149   1
   0   6   1 6244.66 310.983  12
   0   6   1 6437.65 293.203  23
   0   6   1 6274.39 313.206  20
   0   6   1 6387.43 310.149  19
   0   6   1 6262.71 315.192  17
   0   6   2 19455.0 806.030  43
   0   6   2 19448.2 807.118  44
   0   6   2 19199.5 726.529  12
   0   6   2 18692.8 802.373   1
   0   6   2 19612.1 733.688  20
   0   6   2 18153.7 703.578  23
   0   6   2 18334.9 863.053  18
   0   6   2 16446.1 729.599  17
   0   6   2 18337.7 723.400  19
   0   6   3 3415.54 296.265  11
   0  -6  -3 2953.65 209.179   7
   0   6   3 3293.34 245.041  43
   0   6   3 2975.71 240.020  44
   0   6   3 3625.73 192.247  12
   0   6   3 3226.60 322.657  24
   0   6   3 3340.90 182.862  23
   0   6   3 3598.72 200.654  20
   0   6   3 3306.45 191.851  19
   0   6   3 3367.06 292.431  18
   0   6   3 3515.38 248.797   1
   0   6   4 5131.43 373.570  10
   0   6   4 5849.28 403.095  11
   0   6   4 6107.63 345.202  43
   0   6   4 5434.12 329.594  44
   0   6   4 5020.18 267.826  20
   0   6   4 5805.45 271.703  23
   0   6   4 5340.12 288.798  17
   0   6   4 5390.91 270.747  19
   0   6   4 5897.85 402.233  18
   0   6   4 5730.78 333.402   1
   0   6   5 17475.4 799.338  11
   0   6   5 14584.6 686.269   1
   0   6   5 15541.3 695.821  44
   0   6   5 13938.7 679.112  43
   0   6   5 15578.0 614.093  21
   0   6   5 15973.4 620.112  20
   0   6   5 15748.6 617.522  19
   0   6   5 14064.0 640.470  17
   0   6   6 183.716 149.285  11
   0   6   6 318.418 104.610   1
   0   6   6 403.293 162.541  24
   0   6   6 279.297 69.5413  20
   0   6   6 281.226 68.7838  21
   0   6   6 60.7133 138.872  18
   0   6   6 187.722 64.4859  19
   0   6   6 243.273 77.1592  17
   0   6   6 111.608 91.8180  43
   0   6   6 311.154 110.867  44
   0   6   7 326.134 177.039  11
   0   6   7 115.179 163.367  18
   0   6   7 314.465 90.1277  17
   0   6   8 5654.80 478.585  11
   0   6   8 5584.37 327.081  17
   0   6   8 5073.92 454.470  18
   0  -6  -8 5472.08 467.673  35
   0  -6  -9 92481.8 3650.28  42
   0   6   9 93134.5 3596.43  11
   0   6   9 98563.3 3339.70  17
   0   6   9 98770.9 3613.49  18
   0  -6 -10 2842.71 368.461  42
   0   6  10 3665.21 374.931  11
   0   6  10 3939.65 385.682  18
   0  -6 -10 2450.93 300.845  35
   0   6  11 6435.44 479.866  11
   0   6  11 8243.57 512.806  18
   0  -6 -11 7139.88 517.403  34
   0   6  12 77.6741 106.122  10
   0   6  12 70.7835 101.297  11
   0   6  12-41.8291 110.609  18
   0  -6 -12 49.8085 116.297  34
   0   7  -6 260.618 69.3437  12
   0  -7   6 176.914 128.131  39
   0  -7   5 3139.02 341.991  30
   0   7  -5 2928.44 261.224   9
   0  -7   4 653.630 268.117   6
   0   7  -4 433.203 110.141  12
   0   7  -4 180.709 116.835   9
   0  -7   4 268.170 171.115  30
   0   7  -3 127.232 73.4216  16
   0   7  -3 70.5559 90.1601  12
   0  -7   2 4153.75 374.004   4
   0   7  -2 4082.97 262.456  16
   0   7  -2 4206.48 286.367  12
   0   7  -1 7630.99 387.994  12
   0   7  -1 6770.91 439.228  44
   0   7  -1 6753.93 433.094  43
   0  -7   1 7384.85 496.036   4
   0   7  -1 6801.99 435.137   1
   0   7  -1 7418.31 365.093  20
   0   7  -1 7335.83 360.677  21
   0   7  -1 6821.86 356.527  19
   0   7  -1 7089.25 374.337  16
   0   7   0 4898.53 284.849  12
   0   7   0 4928.08 352.742  44
   0   7   0 4482.41 342.341  43
   0   7   0 4629.15 343.097   1
   0  -7   0 4781.39 370.605   4
   0   7   0 5034.05 276.778  21
   0   7   0 5089.88 279.758  20
   0   7   0 4538.06 276.857  16
   0   7   0 4886.19 273.438  19
   0   7   1 506.215 89.9042  12
   0   7   1 464.874 88.9092  16
   0   7   1 360.450 124.922  44
   0   7   1 478.597 135.426  43
   0   7   1 267.079 126.258   1
   0  -7  -1 422.487 128.480   4
   0   7   1 395.936 86.8179  21
   0   7   1 385.192 88.5046  20
   0   7   1 458.821 93.5540  19
   0   7   2 1335.56 216.522  10
   0   7   2 987.921 112.474  12
   0   7   2 929.313 114.705  16
   0   7   2 939.808 160.814  43
   0   7   2 1015.16 164.720  44
   0   7   2 918.256 161.685   1
   0   7   2 1011.46 115.941  21
   0   7   2 1171.24 123.669  20
   0   7   2 846.570 113.477  17
   0   7   2 886.080 114.829  19
   0   7   3 40008.3 1663.11  10
   0   7   3 42255.4 1492.41  12
   0   7   3 39463.9 1590.13  44
   0   7   3 39313.4 1590.96  43
   0   7   3 37977.8 1581.10   1
   0   7   3 41384.2 1500.78  20
   0   7   3 39868.2 1493.51  19
   0   7   3 38342.9 1507.27  17
   0   7   3 40895.2 1677.91  18
   0   7   3 41654.1 1504.64  16
   0   7   4 29156.4 1249.29  11
   0   7   4 29067.7 1245.06  10
   0   7   4 27519.9 1152.22  43
   0   7   4 27195.5 1151.27  44
   0   7   4 29802.3 1055.72  12
   0   7   4 27239.3 1083.32  17
   0   7   4 29909.7 1067.70  16
   0   7   4 28785.9 1060.66  19
   0   7   4 27105.2 1231.94  18
   0   7   4 27181.4 1052.27  21
   0   7   4 28553.8 1062.23  20
   0   7   4 28303.3 1161.38   1
   0   7   5-99.8923 132.110  10
   0   7   5 103.430 136.789  11
   0  -7  -5 75.6038 136.607   7
   0   7   5 85.9577 106.689   1
   0   7   5-58.0665 95.9932  44
   0   7   5 43.4026 97.9742  43
   0   7   5 21.7552 132.917  24
   0   7   5-37.9654 63.2207  20
   0   7   5 7.35359 59.3129  21
   0   7   5-37.1981 60.4966  19
   0   7   5 61.2746 143.061  18
   0   7   5 58.7149 77.6259  17
   0   7   5 58.0277 58.5053  16
   0   7   6 1374.39 233.540  11
   0   7   6 1879.24 270.587  10
   0  -7  -6 1371.86 212.933   7
   0   7   6 1523.38 198.942   1
   0   7   6 1487.86 199.522  44
   0   7   6 1723.08 205.932  43
   0   7   6 1869.06 151.782  20
   0   7   6 1671.27 143.428  21
   0   7   6 1731.29 169.640  17
   0   7   6 1625.31 143.332  19
   0   7   6 1738.63 256.290  18
   0   7   7 246.525 107.254  43
   0   7   7 294.578 113.701  44
   0   7   7 226.991 123.499   1
   0   7   7 185.830 173.303  10
   0   7   7 385.627 167.298  11
   0   7   7 263.235 154.691  18
   0   7   7 495.902 110.303  17
   0   7   8 6151.12 507.049  11
   0   7   8 6288.80 365.192  17
   0   7   8 6044.61 495.185  18
   0   7   9 4452.95 430.422  11
   0  -7  -9 3162.09 310.339   7
   0   7   9 4523.30 286.054  17
   0   7   9 3856.29 402.833  18
   0  -7  -9 3390.55 382.996  35
   0  -7 -10 2778.15 277.633   7
   0   7  10 2957.44 334.967  11
   0  -7 -10 2962.45 379.866  42
   0  -7 -10 2749.04 308.005  35
   0   7  11 3464.35 324.368  18
   0   7  11 3266.04 317.126  11
   0   7  11 3190.98 303.319  10
   0  -7 -11 2503.46 256.077   7
   0  -7 -12 1820.07 223.255  34
   0   7  12 1618.56 190.375  10
   0   7  12 1548.89 177.630  18
   0   8  -5 2692.96 167.031  12
   0  -8   5 2156.89 231.605  39
   0  -8   4 679.609 230.062   6
   0   8  -4 621.268 100.980  12
   0   8  -3 6184.52 345.360  12
   0   8  -3 5599.17 306.292  16
   0  -8   3 6629.07 570.892   6
   0   8  -2 2493.70 199.167  16
   0  -8   2 2703.18 399.377   6
   0   8  -1 4328.82 284.152  12
   0   8  -1 4507.11 278.426  16
   0  -8   1 3663.87 370.213   4
   0  -8   0 3062.84 320.717   4
   0   8   0 2831.26 280.244   1
   0   8   0 3022.64 287.123  43
   0   8   0 2852.02 280.570  44
   0   8   0 3529.78 237.094  12
   0   8   0 3121.28 219.371  21
   0   8   0 3384.64 228.533  20
   0   8   0 3607.95 232.544  19
   0   8   0 3348.63 238.613  16
   0   8   1 11916.5 641.762   1
   0  -8  -1 11285.1 663.331   4
   0   8   1 11114.0 630.339  43
   0   8   1 11447.9 639.816  44
   0   8   1 11759.4 540.479  12
   0   8   1 11849.5 546.098  20
   0   8   1 12280.1 547.593  21
   0   8   1 13117.2 568.845  16
   0   8   1 12526.4 550.151  19
   0   8   2 2301.29 303.186  10
   0   8   2 2086.38 246.577   1
   0   8   2 1827.64 231.889  43
   0   8   2 2061.01 242.870  44
   0   8   2 2100.62 170.366  12
   0   8   2 2304.38 184.313  21
   0   8   2 2340.02 188.452  20
   0   8   2 2438.53 188.340  19
   0   8   2 2248.18 186.194  17
   0   8   2 2093.65 186.239  16
   0   8   3 23753.1 1128.37  10
   0   8   3 22194.3 1021.68   1
   0   8   3 21884.6 1015.80  43
   0   8   3 22053.9 1017.89  44
   0   8   3 22915.3 904.776  12
   0   8   3 23167.6 910.638  21
   0   8   3 22944.1 914.786  20
   0   8   3 23824.8 924.176  16
   0   8   3 22925.9 911.667  19
   0   8   3 20645.2 911.993  17
   0   8   4 1248.37 222.098  10
   0   8   4 804.649 184.278   1
   0   8   4 1145.89 189.335  44
   0   8   4 1157.36 195.867  43
   0   8   4 1131.35 131.766  21
   0   8   4 1229.95 138.397  20
   0   8   4 1054.98 144.210  17
   0   8   4 1150.87 134.493  16
   0   8   4 1131.73 132.106  19
   0   8   4 967.126 226.015  18
   0   8   5 12210.4 722.803  10
   0   8   5 12203.6 722.918  11
   0   8   5 12043.7 660.252   1
   0   8   5 12019.0 659.660  44
   0   8   5 11602.5 654.432  43
   0   8   5 13066.0 568.730  20
   0   8   5 13225.9 564.471  21
   0   8   5 12873.9 563.546  19
   0   8   5 12094.0 716.499  18
   0   8   5 12019.3 585.185  17
   0   8   5 13000.5 561.733  16
   0  -8  -6 462.601 176.781   7
   0   8   6 376.972 171.067  11
   0   8   6 541.703 184.325  10
   0   8   6 492.711 152.877   1
   0   8   6 572.822 146.433  44
   0   8   6 338.328 129.710  43
   0   8   6 541.631 100.704  20
   0   8   6 375.877 94.6955  21
   0   8   6 479.460 97.4996  19
   0   8   6 254.177 169.490  18
   0   8   6 533.712 94.6297  16
   0   8   6 533.872 124.763  17
   0   8   7 195.280 151.417  10
   0   8   7 122.398 158.035  11
   0  -8  -7 210.900 170.567   7
   0   8   7 209.640 123.889   1
   0   8   7 163.653 76.6059  20
   0   8   7 221.238 79.9853  21
   0   8   7 383.622 169.899  18
   0   8   7 233.592 82.2476  19
   0   8   7 320.403 113.335  17
   0   8   7 125.924 111.690  44
   0   8   7 160.363 123.640  43
   0   8   8 1637.07 180.481  17
   0   8   8 1719.21 267.800  18
   0  -8  -8 1520.82 237.832   7
   0   8   8 1350.76 253.525  10
   0  -8  -9 21.4302 202.926  35
   0   8   9 120.586 153.649  10
   0  -8  -9 314.348 171.555   7
   0   8   9 197.214 88.2411  17
   0   8  10 1716.70 248.858  10
   0  -8 -10 1074.52 194.156   7
   0   8  10 1700.63 164.220  17
   0  -8 -11 506.968 154.086   8
   0   8  11 1313.12 189.044  10
   0   8  12 1656.88 176.997  10
   0  -9   4 7382.00 457.332  39
   0   9  -4 9359.52 380.376  12
   0   9  -3 36.7716 65.3451  12
   0  -9   3 23.6132 163.590   6
   0   9  -2 311.541 75.9704  16
   0   9  -2 256.966 83.8025  12
   0  -9   2 491.032 200.366   6
   0  -9   1 5394.40 511.270   6
   0   9  -1 5372.10 317.717  12
   0   9   0 629.039 112.013  16
   0   9   0 350.697 93.6853  20
   0   9   0 340.460 90.0804  21
   0   9   0 530.214 143.240   1
   0  -9   0 757.729 182.290   4
   0   9   1 144.951 74.8176  12
   0  -9  -1 297.460 165.723   4
   0   9   1 37.3677 120.583  44
   0   9   1 86.4796 79.8531  16
   0   9   1 220.550 79.9680  21
   0   9   1 97.3426 74.0113  19
   0  -9  -2 9587.99 613.735   4
   0   9   2 10326.5 604.895   1
   0   9   2 10581.4 612.906  43
   0   9   2 9687.78 601.249  44
   0   9   2 10464.5 495.133  12
   0   9   2 10908.2 509.421  20
   0   9   2 10217.1 500.770  21
   0   9   2 11812.8 527.395  16
   0   9   2 10676.0 507.833  19
   0   9   3 1890.69 295.546  10
   0   9   3 2271.87 266.124   1
   0   9   3 1862.01 241.116  43
   0   9   3 2386.81 269.288  44
   0   9   3 2003.92 172.743  12
   0   9   3 1848.46 176.016  20
   0   9   3 2223.88 189.272  21
   0   9   3 1933.46 186.210  16
   0   9   3 2035.96 186.658  17
   0   9   3 2168.62 184.998  19
   0   9   4 12034.4 748.267  10
   0   9   4 11026.3 654.094   1
   0   9   4 11236.6 655.941  43
   0   9   4 10870.5 651.098  44
   0   9   4 12184.1 562.378  20
   0   9   4 12753.4 562.033  21
   0   9   4 12150.8 557.908  19
   0   9   4 12350.7 556.515  16
   0   9   4 11586.8 565.401  17
   0   9   5 7585.24 569.328  10
   0   9   5 7962.33 521.841   1
   0   9   5 7373.61 506.727  43
   0   9   5 9093.08 541.148  44
   0   9   5 8710.24 428.057  21
   0   9   5 8173.03 425.044  20
   0   9   5 7797.74 438.612  17
   0   9   5 8664.92 422.938  16
   0   9   5 8418.21 425.305  19
   0   9   6 272.232 168.233  10
   0   9   6 621.090 162.262   1
   0   9   6 544.663 106.305  21
   0   9   6 526.924 107.718  20
   0   9   6 322.427 91.8853  19
   0   9   6 405.190 93.2089  16
   0   9   6 369.466 109.478  17
   0   9   6 412.695 152.578  43
   0   9   6 434.896 153.469  44
   0   9   7 2991.18 219.313  21
   0   9   7 3030.00 250.666  17
   0   9   7 3360.26 229.624  19
   0   9   7 3216.34 354.224  10
   0   9   8 642.485 122.930  17
   0  -9  -8 345.497 178.611   7
   0   9   8 383.397 175.827  10
   0  -9  -9 120.466 190.043  35
   0  -9  -9 12.8904 152.374   7
   0   9  10 1275.82 211.628  10
   0   9  10 1609.77 154.003  17
   0   9  11 2087.50 219.645  10
   0   9  12 756.929 113.146  10
   0  10  -2 1125.99 107.078  12
   0  10  -2 914.768 86.4627  16
   0 -10   2 1257.84 214.198  39
   0 -10   1 25.1166 155.630   6
   0 -10   1 39.3688 150.760  39
   0  10  -1-7.49148 65.6472  12
   0  10  -1-6.96587 62.3000  16
   0  10   0 17.5658 73.1427  16
   0 -10   0 143.485 152.656  39
   0  10   0 33.6092 61.9864  12
   0 -10   0 200.579 180.005   6
   0  10   1 220.096 79.0706  12
   0 -10  -1 140.903 133.302  39
   0  10   1 207.987 83.3113  21
   0  10   1 216.788 80.5720  20
   0  10   1 227.886 77.1466  19
   0  10   2 73.0252 117.743   1
   0 -10  -2-20.8339 141.089   4
   0  10   2-19.4249 69.4950  19
   0  10   2-20.6235 80.4022  16
   0  10   2 9.87891 72.1434  20
   0  10   2-67.3507 74.3600  21
   0  10   2-27.1684 67.4451  12
   0  10   3 855.449 187.977  44
   0  10   3 1217.42 148.305  21
   0  10   3 1118.57 143.812  20
   0  10   3 1295.80 150.542  16
   0  10   3 1126.95 205.510   1
   0 -10  -3 1275.35 220.226   4
   0  10   4 61.3401 128.455  44
   0  10   4-20.2076 146.093  43
   0  10   4 85.0532 80.7038  20
   0  10   4 41.8614 78.7033  21
   0  10   4 58.8446 79.1264  16
   0  10   4 34.2946 79.2157  17
   0 -10  -4 99.7652 131.955   4
   0  10   4 119.190 145.074   1
   0  10   5 14824.2 878.585  10
   0  10   5 16575.9 840.912  43
   0  10   5 15726.4 835.521  44
   0  10   5 16955.3 717.764  21
   0  10   5 17521.7 725.502  20
   0  10   5 16394.8 699.779  16
   0  10   5 16057.2 732.318  17
   0  10   5 15632.4 826.718   1
   0  10   6 2801.75 335.102  10
   0  10   6 3020.01 302.687  44
   0  10   6 3369.48 234.682  20
   0  10   6 2938.06 223.347  21
   0  10   6 3150.42 216.501  16
   0  10   6 3148.41 247.989  17
   0  10   6 3173.54 230.714  19
   0  10   6 2634.24 282.862   1
   0  10   7-9.36978 68.4243  20
   0  10   7 36.6147 71.9952  19
   0  10   7 35.7649 109.257   1
   0  10   8 3817.47 267.562  17
   0  10   8 3581.29 353.105  10
   0  10   9 7666.62 387.767  17
   0  10   9 6704.74 472.917  10
   0  10  10 1986.77 158.082  17
   0  10  10 1780.45 216.305  10
   0  10  11 271.708 58.4967  17
   0  10  11 345.301 105.343  10
   0 -11   0 588.703 157.000  39
   0  11   0 756.948 92.9528  16
   0  11   1 375.605 75.7258  20
   0  11   1 338.217 70.7078  21
   0 -11  -1 313.439 188.454   6
   0  11   1 506.520 91.8712  16
   0  11   1 395.196 75.5396  19
   0  11   2 221.898 76.9662  21
   0  11   2 207.697 80.7451  20
   0  11   2 292.673 85.9372  16
   0  11   2 163.280 73.0836  19
   0  11   3 4497.16 272.406  20
   0  11   3 4427.60 263.996  21
   0  11   3 4474.11 266.141  19
   0  11   3 4094.25 255.349  16
   0  11   4 38.1042 83.4944  20
   0  11   4 155.902 87.8458  21
   0  11   4 17.7019 119.890   1
   0  11   4 8.13585 63.4585  16
   0  11   4 65.0222 79.1239  19
   0  11   5 2246.24 189.741  20
   0  11   5 2345.27 187.362  21
   0  11   5 2131.59 248.949   1
   0  11   5 2199.64 186.479  19
   0  11   5 2158.46 187.085  17
   0  11   5 1958.76 162.541  16
   0  11   6 544.083 89.2762  16
   0  11   6 693.590 108.023  19
   0  11   6 675.766 119.975  17
   0  11   6 459.558 165.137  10
   0  11   6 590.238 102.533  21
   0  11   6 715.324 109.348  20
   0  11   7 909.920 113.737  19
   0  11   7 1026.83 136.843  17
   0  11   7 957.942 194.841  10
   0  11   7 1031.27 115.830  21
   0  11   7 919.357 116.901  20
   0  11   8 2806.26 286.002  10
   0  11   8 3374.67 227.283  17
   0  11   9 169.583 116.245  10
   0  11   9 342.477 82.6650  17
   0  11  10 186.618 92.1567  10
   0  11  10 54.1311 57.0939  17
   0  12   2-23.7551 50.2829  16
   0  12   3 2488.80 155.334  16
   0  12   3 2256.13 155.277  19
   0  12   3 1998.75 150.861  20
   0  12   3 2062.52 150.180  21
   0  12   4 452.350 74.0496  16
   0  12   4 611.247 89.7689  19
   0  12   4 507.673 89.5063  20
   0  12   4 453.979 84.3144  21
   0  12   5 10873.1 460.943  19
   0  12   5 9470.90 427.869  16
   0  12   5 10556.0 457.389  21
   0  12   5 10878.0 462.700  20
   0  12   6 639.605 93.8681  17
   0  12   6 830.501 100.424  19
   0  12   6 1008.96 106.999  21
   0  12   6 865.439 102.812  20
   0  12   7 21.1611 52.9698  19
   0  12   7 6.70118 59.5324  17
   0  12   7 26.8695 49.3277  20
   0  12   7-25.9187 52.7249  21
   0  12   8 4992.52 258.700  17
   0  12   9 145.744 51.3354  17
  -1  12   8 126.464 54.8592  17
  -1  12   7 144.772 63.9388  17
  -1  12   7 179.087 54.6067  21
  -1  12   6 1250.07 118.028  17
  -1  12   6 1342.24 119.922  19
  -1  12   6 1256.19 117.787  20
  -1  12   6 1157.23 110.641  21
  -1  12   5 1856.34 144.586  19
  -1  12   5 1689.52 120.197  16
  -1  12   5 1743.15 140.037  20
  -1  12   5 1874.06 141.570  21
  -1  12   4 1789.28 144.979  19
  -1  12   4 1822.84 131.721  16
  -1  12   4 1706.81 138.283  21
  -1  12   4 1755.28 141.849  20
  -1  12   3 802.005 88.9364  16
  -1  12   3 792.282 92.2747  19
  -1  12   3 595.332 85.9751  21
  -1  12   2 1230.68 101.735  16
  -1  11  10 110.124 79.7890  10
  -1  11   9 193.245 126.979  10
  -1  11   9 95.3806 66.4947  17
  -1  11   8 5355.50 397.665  10
  -1  11   8 6112.47 327.204  17
  -1  11   7 2626.31 206.026  17
  -1  11   7 2313.71 172.656  19
  -1  11   7 2298.27 171.711  21
  -1  11   7 2125.05 168.505  20
  -1  11   6 86.5129 70.3703  19
  -1  11   6 10.5107 88.2003  17
  -1  11   6 6.80177 57.9497  16
  -1  11   6 19.9130 130.073  10
  -1  11   6 68.0841 72.4963  21
  -1  11   6 132.008 83.8094  20
  -1  11   5 223.422 88.6916  19
  -1  11   5 421.247 103.912  17
  -1  11   5 253.992 77.7256  16
  -1  11   5 430.628 97.4842  21
  -1  11   5 228.379 84.5708  20
  -1  11   4 8933.12 464.375  17
  -1  11   4 9896.01 456.603  16
  -1  11   4 9978.82 474.568  19
  -1  11   4 10375.6 475.066  21
  -1  11   4 10037.8 477.017  20
  -1  11   3 606.472 113.077  19
  -1  11   3 712.109 110.162  16
  -1  11   3 839.052 123.113  21
  -1  11   3 870.842 120.140  20
  -1  11   2 988.813 109.341  12
  -1  11   2 1007.83 119.021  21
  -1  11   2 955.664 120.364  20
  -1  11   2 998.133 121.920  19
  -1  11   2 1044.33 121.024  16
   1 -11  -1 50.7514 179.665   6
  -1  11   1-20.7970 62.8376  16
  -1  11   1-6.19416 64.6207  19
  -1  11   1 123.924 64.3244  20
  -1  11   1 24.1472 60.1387  21
  -1  11   1 99.5068 55.6404  12
  -1  11   0 1301.90 112.650  16
  -1  11   0 1412.62 115.920  12
  -1  10  11 47.5847 70.9484  10
  -1  10  10 130.510 118.400  10
  -1  10  10 172.205 65.1274  17
  -1  10   9-17.3859 120.461  10
  -1  10   9 91.0704 74.6783  17
  -1  10   8 1450.21 236.216  10
  -1  10   8 1751.53 179.000  17
  -1  10   7 27.6554 65.9725  21
  -1  10   7-66.5717 85.0679  20
  -1  10   7-74.8859 82.6072  19
  -1  10   6 9221.73 469.341  20
  -1  10   6 9485.33 467.461  19
  -1  10   5 1018.86 147.540  20
  -1  10   5 908.107 135.147  21
  -1  10   5 848.181 226.574  10
  -1  10   5 1095.64 137.693  16
  -1  10   5 1131.97 144.993  19
  -1  10   5 1297.65 161.923  17
  -1  10   4 12675.0 578.719  21
  -1  10   4 13042.4 589.058  20
   1 -10  -4 11088.1 698.402   4
  -1  10   4 11202.2 579.058  17
  -1  10   4 12576.5 579.976  19
  -1  10   4 12299.1 567.341  16
   1 -10  -3 1218.79 229.619   4
  -1  10   3 1174.32 148.593  19
  -1  10   3 1169.96 146.348  16
  -1  10   3 935.571 121.900  12
  -1  10   3 1176.76 150.934  21
  -1  10   3 1074.04 146.372  20
  -1  10   2 1039.89 134.834  19
  -1  10   2 796.766 114.670  12
  -1  10   2 812.811 127.329  20
  -1  10   1-18.4653 82.0317  19
  -1  10   1 91.0494 77.5491  21
  -1  10   1 84.6622 71.4004  20
  -1  10   1 27.7675 63.4190  12
  -1  10   0 2000.57 168.780  12
  -1  10   0 1719.86 159.062  16
  -1  10  -1 572.177 89.2763  16
  -1  10  -1 712.550 105.007  12
   1 -10   1 638.510 220.152   6
  -1  10  -2 1693.39 118.121  16
   1 -10   2 1638.42 223.894  39
  -1   9  11 557.238 121.114  10
  -1   9  10 2635.59 277.741  10
  -1   9  10 2241.65 263.318  11
  -1   9  10 3233.48 209.834  17
  -1   9  10 2541.30 271.430  18
  -1   9   9 4770.59 403.698  11
  -1   9   9 5399.90 418.094  10
  -1   9   9 4468.78 399.092  18
  -1   9   9 5353.00 307.655  17
  -1   9   8 723.136 195.713  11
  -1   9   8 658.818 191.104  10
  -1   9   8 624.649 132.146  17
  -1   9   7 13.0244 88.2046  17
  -1   9   7 75.3703 146.771  18
  -1   9   7-172.244 193.529  10
  -1   9   7-51.6994 70.8351  20
  -1   9   7 10.0102 72.3678  21
  -1   9   6 1115.36 238.409  18
  -1   9   6 985.943 132.402  16
  -1   9   6 1356.51 155.987  19
  -1   9   6 1208.82 161.478  17
  -1   9   6 1412.64 161.279  21
  -1   9   6 740.933 215.395  11
  -1   9   6 1328.50 251.466  10
  -1   9   5 8359.57 431.759  19
  -1   9   5 7334.13 438.079  17
  -1   9   5 6696.13 551.621  18
  -1   9   5 8528.02 423.863  16
  -1   9   5 8473.09 433.149  20
  -1   9   5 8583.83 435.092  21
  -1   9   5 7872.03 581.127  10
  -1   9   5 7514.29 524.044   1
  -1   9   4 64.0926 80.3371  16
  -1   9   4 110.907 94.4702  19
  -1   9   4 62.2870 90.0779  17
  -1   9   4 234.297 144.256   1
  -1   9   4 11.2811 85.6356  20
  -1   9   4 32.8598 89.8066  21
  -1   9   4-54.2151 195.972  10
  -1   9   4 58.0091 67.7489  12
  -1   9   3 36627.4 1329.37  16
  -1   9   3 34186.1 1323.29  19
  -1   9   3 30509.9 1319.77  17
  -1   9   3 33321.6 1305.32  12
  -1   9   3 29841.5 1434.38   1
  -1   9   3 34870.9 1323.58  21
  -1   9   3 35148.4 1330.26  20
  -1   9   3 31838.3 1535.54  10
  -1   9   2 2505.89 198.934  12
  -1   9   2 2528.00 213.171  20
  -1   9   2 2115.89 198.954  21
  -1   9   2 2057.62 199.359  17
  -1   9   2 2375.06 209.761  16
  -1   9   2 2509.38 208.110  19
  -1   9   2 2041.13 268.733   1
   1  -9  -2 2115.80 273.022   4
  -1   9   1 409.811 106.468  16
  -1   9   1 444.276 106.582  19
  -1   9   1 544.294 116.519  21
  -1   9   1 412.273 95.1390  12
   1  -9  -1 279.441 151.270   4
   1  -9   0 1116.29 218.819   4
  -1   9   0 1263.07 148.840  20
  -1   9   0 1065.55 137.155  21
  -1   9   0 1350.86 152.184  16
   1  -9   1 3699.73 440.606   6
  -1   9  -1 3843.50 260.805  12
  -1   9  -2 1012.04 113.797  16
   1  -9   2 738.718 235.588   6
  -1   9  -2 1184.80 137.807  12
  -1   9  -3 104.337 69.7543  12
   1  -9   3-23.3306 163.439   6
  -1   9  -4 480.321 73.0566  12
  -1   8  12 96.0789 61.1481  10
   1  -8 -11 826.803 178.832  34
  -1   8  11 235.826 125.720  11
  -1   8  11 516.558 134.236  10
  -1   8  11 591.000 142.996  18
   1  -8 -10 12.2619 141.598   7
  -1   8  10 273.115 157.969  11
  -1   8  10-18.9514 132.761  10
  -1   8  10-20.6307 129.620  18
  -1   8  10 98.4220 66.0310  17
  -1   8   9 962.337 224.019  11
  -1   8   9 1187.85 230.234  10
   1  -8  -9 567.777 178.383   7
   1  -8  -9 1230.73 293.084  42
  -1   8   8 32006.6 1403.40  18
  -1   8   8 32922.2 1192.17  17
  -1   8   8 30886.5 1375.38  10
  -1   8   7 13919.7 598.936  19
  -1   8   7 11589.0 762.487  18
  -1   8   7 14178.6 644.314  17
  -1   8   7 11652.5 767.185  24
  -1   8   7 13785.0 596.111  21
  -1   8   7 13068.3 594.263  20
  -1   8   7 12715.3 785.686  11
  -1   8   7 13377.2 784.039  10
   1  -8  -7 11696.8 663.972   7
  -1   8   6 258.733 90.6040  19
  -1   8   6 535.419 124.237  17
  -1   8   6 446.374 94.1061  16
  -1   8   6 390.931 183.044  18
  -1   8   6 349.942 142.609   1
  -1   8   6 495.338 207.335  24
  -1   8   6 367.329 96.3717  20
  -1   8   6 433.359 100.569  21
  -1   8   6 585.864 200.669  11
  -1   8   6 287.081 176.954  10
  -1   8   5 8027.80 572.265  11
  -1   8   5 6741.19 516.809  10
  -1   8   5 6971.10 485.692  44
  -1   8   5 7499.01 379.529  12
  -1   8   5 6169.83 465.662   1
  -1   8   5 7570.00 586.573  24
  -1   8   5 8302.21 406.918  20
  -1   8   5 7851.17 396.268  21
  -1   8   5 7457.76 555.132  18
  -1   8   5 7824.86 395.957  16
  -1   8   5 7947.71 399.759  19
  -1   8   5 7807.29 428.168  17
  -1   8   4 6690.61 528.046  10
  -1   8   4 7577.45 498.165   1
  -1   8   4 6943.09 491.954  44
  -1   8   4 8043.89 517.030  43
  -1   8   4 8420.15 405.871  12
  -1   8   4 8321.77 413.261  21
  -1   8   4 8142.24 412.792  20
  -1   8   4 7383.48 425.357  17
  -1   8   4 8504.02 416.697  16
  -1   8   4 8322.31 585.911  18
  -1   8   4 7805.13 406.303  19
  -1   8   3 525.075 197.140  10
  -1   8   3 386.978 96.3113  12
  -1   8   3 461.701 147.988   1
  -1   8   3 297.295 153.796  44
  -1   8   3 449.320 165.719  43
  -1   8   3 348.989 100.267  21
  -1   8   3 487.084 113.717  20
  -1   8   3 311.012 95.9660  16
  -1   8   3 525.737 115.686  19
  -1   8   3 410.651 107.572  17
  -1   8   2 33593.8 1525.41  10
  -1   8   2 31981.9 1424.11   1
  -1   8   2 31853.4 1428.25  43
  -1   8   2 32461.6 1435.27  44
  -1   8   2 33601.4 1289.59  12
  -1   8   2 33166.6 1267.39  23
  -1   8   2 35081.0 1313.64  20
  -1   8   2 33690.3 1303.49  21
  -1   8   2 34292.4 1302.27  16
  -1   8   2 34900.4 1308.76  19
  -1   8   2 31029.4 1302.32  17
   1  -8  -1 6745.06 482.546   4
  -1   8   1 6829.99 486.023   1
  -1   8   1 7821.40 512.619  44
  -1   8   1 7286.53 388.608  12
  -1   8   1 7802.16 408.768  20
  -1   8   1 7628.93 405.073  21
  -1   8   1 7300.26 372.890  23
  -1   8   1 7471.41 401.558  19
  -1   8   1 8001.71 406.474  16
  -1   8   0 4157.91 270.657  12
   1  -8   0 4070.69 362.677   4
  -1   8   0 3876.23 351.995   1
  -1   8   0 4114.08 271.352  21
  -1   8   0 4394.51 260.213  23
  -1   8   0 3979.95 272.907  20
  -1   8   0 4010.26 274.004  19
  -1   8   0 4151.14 273.292  16
  -1   8  -1 1555.06 164.230  16
   1  -8   1 1531.86 238.415   4
  -1   8  -1 1576.35 172.900  12
   1  -8   2 1230.58 301.290   6
  -1   8  -2 1886.76 172.233  16
  -1   8  -3 334.588 98.4273  12
   1  -8   3 487.130 231.372   6
  -1   8  -4 733.215 108.400  12
   1  -8   4 534.944 226.024   6
  -1   8  -5 5997.79 287.681  12
  -1   7  12 3345.80 243.384  10
  -1   7  12 4022.67 274.368  18
  -1   7  11 6047.99 404.183  10
  -1   7  11 5940.29 433.927  11
  -1   7  11 5947.20 433.475  18
   1  -7 -11 6646.42 472.841  34
  -1   7  10 95.7602 152.423  18
  -1   7  10 72.4151 141.034  11
  -1   7  10 41.3425 141.623  10
   1  -7  -9 18611.4 1081.31  42
  -1   7   9 18619.1 975.840  10
  -1   7   9 18065.9 1005.72  18
  -1   7   9 19013.8 810.760  17
  -1   7   8 13566.8 804.805  10
  -1   7   8 13126.2 840.236  11
  -1   7   8 13881.0 846.328  18
  -1   7   8 14271.1 651.487  17
  -1   7   7 18407.7 982.601  24
  -1   7   7 18667.3 1009.02  18
  -1   7   7 17420.1 781.278  17
  -1   7   7 16589.6 935.495  10
  -1   7   7 18234.6 1000.78  11
  -1   7   6 8831.55 551.993   1
  -1   7   6 10301.1 514.403  17
  -1   7   6 10508.8 478.335  19
  -1   7   6 10941.6 682.813  18
  -1   7   6 9808.97 462.603  16
  -1   7   6 9928.77 659.568  24
  -1   7   6 10547.6 477.298  21
  -1   7   6 10714.6 482.427  20
  -1   7   6 9796.75 661.951  11
  -1   7   6 9656.74 621.520  10
  -1   7   5 735.983 180.575  10
  -1   7   5 699.262 98.7676  12
  -1   7   5 626.554 201.918  11
  -1   7   5 514.177 148.093  44
  -1   7   5 572.644 149.033  43
  -1   7   5 322.320 129.831   1
  -1   7   5 811.876 210.735  24
  -1   7   5 747.262 111.133  21
  -1   7   5 707.099 107.456  20
  -1   7   5 609.716 102.640  23
  -1   7   5 691.292 125.013  17
  -1   7   5 928.357 218.289  18
  -1   7   5 595.948 99.4759  16
  -1   7   5 877.123 113.106  19
  -1   7   4 2998.32 336.175  11
  -1   7   4 2705.61 290.972  10
  -1   7   4 2607.53 261.195  44
  -1   7   4 2430.08 254.345  43
  -1   7   4 3011.97 199.548  12
  -1   7   4 2448.79 255.402   1
  -1   7   4 2358.07 313.679  24
  -1   7   4 2816.44 195.655  20
  -1   7   4 2476.67 181.526  23
  -1   7   4 2485.40 186.243  21
  -1   7   4 2730.36 192.426  19
  -1   7   4 2644.96 196.386  16
  -1   7   4 2979.97 332.727  18
  -1   7   4 2703.52 216.067  17
  -1   7   3 3676.80 350.552  10
  -1   7   3 4574.84 394.622  11
  -1   7   3 4634.12 258.848  12
  -1   7   3 3414.79 312.767  43
  -1   7   3 3618.33 318.092  44
  -1   7   3 4048.79 324.129   1
  -1   7   3 3911.85 231.405  23
  -1   7   3 4047.37 248.145  20
  -1   7   3 4135.70 248.856  21
  -1   7   3 4050.00 268.354  17
  -1   7   3 4349.07 253.225  19
  -1   7   3 4712.69 397.593  18
  -1   7   3 4592.12 262.532  16
  -1   7   2 192.664 156.442  10
  -1   7   2 115.671 74.6338  12
  -1   7   2 126.161 75.4682  16
  -1   7   2 68.4839 128.865  43
  -1   7   2 155.193 139.217  44
  -1   7   2 67.6960 127.385   1
  -1   7   2 399.562 95.5501  21
  -1   7   2 122.727 60.8734  23
  -1   7   2 515.262 106.377  20
  -1   7   2 306.784 87.9736  19
  -1   7   2-138.721 156.687  18
  -1   7   2 130.240 87.3913  17
  -1   7   1 8162.61 561.164  10
  -1   7   1 8850.96 414.393  12
  -1   7   1 8454.97 516.334  44
  -1   7   1 8333.20 512.105  43
  -1   7   1 7473.36 495.656   1
   1  -7  -1 7141.49 467.468   4
  -1   7   1 8653.44 396.444  23
  -1   7   1 8279.93 413.968  21
  -1   7   1 8525.59 420.901  20
  -1   7   1 8040.32 421.387  17
  -1   7   1 8953.64 423.138  19
  -1   7   1 8154.10 409.513  16
  -1   7   0 27112.1 1094.48  12
  -1   7   0 27426.8 1227.18  44
  -1   7   0 28121.2 1103.19  19
  -1   7   0 28940.7 1099.88  16
  -1   7   0 28953.7 1105.64  20
  -1   7   0 28196.2 1101.26  21
  -1   7   0 28308.9 1076.35  23
  -1   7   0 26646.1 1213.53   1
   1  -7   0 24603.2 1180.64   4
   1  -7   1-37.4380 147.226   4
  -1   7  -1-29.1762 73.8092  19
  -1   7  -1 38.5452 74.4748  21
  -1   7  -1 76.7549 65.9128  23
  -1   7  -1 29.8680 71.2383  20
  -1   7  -1-41.9981 81.1457  12
  -1   7  -1 110.201 78.7968  16
  -1   7  -2 15471.2 661.305  16
  -1   7  -2 14831.2 639.563  23
  -1   7  -2 15357.8 675.197  12
  -1   7  -3 191.499 80.3319  16
  -1   7  -3 362.759 90.8947  23
   1  -7   3 197.233 192.291   6
  -1   7  -3 408.407 110.886  12
  -1   7  -4 1330.29 151.357  12
   1  -7   4 1396.25 298.487   6
  -1   7  -5 236.463 79.8019  12
  -1   7  -5 204.048 68.5526  23
  -1   7  -6 1052.70 105.383  12
  -1   6  12 606.197 101.540  27
  -1   6  12 524.804 131.782  11
  -1   6  12 515.026 113.155  10
  -1   6  12 832.249 152.678  18
  -1   6  11 12967.1 701.411  11
  -1   6  11 11977.2 644.145  10
   1  -6 -11 10357.8 589.065   7
  -1   6  11 12980.3 699.985  18
   1  -6 -11 15074.6 763.113  34
   1  -6 -10 10441.3 726.142  42
  -1   6  10 10713.4 689.548  11
   1  -6  -9 32.5697 198.990  42
  -1   6   9-29.1177 182.912  11
  -1   6   9-28.5667 188.901  18
  -1   6   8 40919.1 1869.90  24
  -1   6   8 47204.0 1966.04  11
  -1   6   8 44153.1 1682.23  17
  -1   6   8 46178.1 1952.78  18
  -1   6   7 29011.8 1384.38  24
  -1   6   7 30516.6 1197.08  17
  -1   6   7 30422.6 1410.12  18
  -1   6   7 30314.0 1415.52  11
  -1   6   6 2412.14 234.020   1
  -1   6   6 2503.92 204.022  17
  -1   6   6 2533.74 178.779  19
  -1   6   6 2548.00 315.734  18
  -1   6   6 2402.11 174.655  21
  -1   6   6 1976.01 296.171  24
  -1   6   6 2445.02 178.598  20
  -1   6   6 2832.72 323.251  11
  -1   6   5 617.712 87.7560  12
  -1   6   5 642.027 200.169  11
  -1   6   5 597.601 166.881  10
  -1   6   5 517.104 126.122  43
  -1   6   5 658.523 135.528  44
  -1   6   5 591.699 129.985   1
  -1   6   5 684.427 97.5944  21
  -1   6   5 406.965 172.800  24
  -1   6   5 663.055 93.6105  20
  -1   6   5 632.839 108.528  17
  -1   6   5 769.091 95.1459  16
  -1   6   5 769.820 100.218  19
  -1   6   5 725.233 199.517  18
  -1   6   4 17552.5 834.767  11
  -1   6   4 14198.2 741.100  10
  -1   6   4 15343.2 711.740  43
  -1   6   4 14576.7 705.439  44
  -1   6   4 16320.3 633.314  12
  -1   6   4 14801.5 707.130   1
  -1   6   4 15711.1 806.761  24
  -1   6   4 14757.9 623.604  21
  -1   6   4 15304.3 628.685  20
  -1   6   4 15894.7 633.585  16
  -1   6   4 15119.9 660.499  17
  -1   6   4 15889.5 807.555  18
  -1   6   4 15355.3 627.362  19
  -1   6   3 255.248 133.044  10
  -1   6   3 200.653 68.8032  12
  -1   6   3 327.503 151.709  11
  -1   6   3 297.811 119.097  43
  -1   6   3 273.374 117.448  44
  -1   6   3 270.513 74.9593  16
  -1   6   3 204.504 109.114   1
  -1   6   3 240.330 163.035  24
  -1   6   3 153.055 69.8249  20
  -1   6   3 202.029 70.6794  21
  -1   6   3 209.692 68.7708  19
  -1   6   3 250.962 84.6725  17
  -1   6   2-33.1542 60.4823  12
  -1   6   2 65.8843 126.152  10
  -1   6   2 37.8843 122.166  11
  -1   6   2-41.1357 102.116  44
  -1   6   2 95.4553 106.324  43
  -1   6   2-6.71677 58.8629  16
  -1   6   2 40.3756 104.937   1
  -1   6   2 104.257 150.737  24
  -1   6   2 56.1873 66.0838  20
  -1   6   2 34.1133 42.7106  22
  -1   6   2 41.2270 58.9480  21
  -1   6   2 27.6554 65.4438  19
  -1   6   1 11991.4 665.856  10
  -1   6   1 12780.4 636.534  43
  -1   6   1 11870.4 626.764  44
  -1   6   1 12029.1 621.564   1
  -1   6   1 11223.4 532.717  15
  -1   6   1 13279.1 538.144  12
  -1   6   1 12537.8 538.973  21
  -1   6   1 13195.0 545.214  20
  -1   6   1 12881.6 542.802  19
  -1   6   1 12733.3 533.402  16
  -1   6   0 51682.2 2068.10  43
  -1   6   0 54308.3 2081.32  44
  -1   6   0 52181.9 2070.11   1
  -1   6   0 54389.0 1966.34  12
  -1   6   0 55206.1 1972.07  20
  -1   6   0 54028.9 1967.77  21
  -1   6   0 53680.9 1944.28  23
  -1   6   0 54698.9 1969.72  19
  -1   6   0 53029.4 1957.52  16
  -1   6  -1 4567.80 338.365  44
  -1   6  -1 4439.90 270.269  12
  -1   6  -1 4389.22 263.128  21
  -1   6  -1 4691.65 269.044  20
  -1   6  -1 4211.49 246.027  23
  -1   6  -1 3977.03 321.354   1
   1  -6   1 4337.57 331.837   4
  -1   6  -1 4806.23 268.412  19
  -1   6  -1 4942.20 269.872  16
  -1   6  -2 7126.10 382.899  12
  -1   6  -2 7342.88 372.931  16
  -1   6  -2 7096.00 358.379  23
   1  -6   2 6395.48 447.797   4
   1  -6   3 1159.22 266.491   6
  -1   6  -3 1125.74 173.844  29
  -1   6  -3 1255.44 141.574  16
  -1   6  -3 1177.58 140.095  23
  -1   6  -3 1009.49 147.205  12
  -1   6  -4 275.369 104.092  12
  -1   6  -4 34.2800 109.226  29
  -1   6  -4 146.304 79.4587  23
   1  -6   4 196.547 205.836   6
  -1   6  -5 2499.69 274.732   9
   1  -6   5 2891.24 319.182  30
  -1   6  -5 2905.32 218.634  12
  -1   6  -5 2279.62 245.757  29
  -1   6  -5 2696.95 206.157  23
   1  -6   5 2831.45 375.600   6
   1  -6   6 39.1333 135.745  30
  -1   6  -6 219.552 76.3877  23
  -1   6  -6 136.558 116.434   9
  -1   6  -6 220.494 75.1779  12
  -1   6  -6 385.274 118.259  29
  -1   6  -7 1333.19 111.451  23
  -1   6  -7 1360.74 114.329  12
  -1   5  12 979.370 129.321  27
  -1   5  12 1011.72 163.030  11
   1  -5 -12 833.663 165.305  34
  -1   5  12 1252.14 179.426  18
  -1   5  11 2570.87 305.431  11
   1  -5 -11 2553.31 306.869  34
  -1   5  11 2528.16 298.442  18
   1  -5 -10 18190.9 986.750  34
   1  -5 -10 16912.1 990.955  42
  -1   5  10 17992.0 961.100  18
  -1   5  10 17470.7 958.895  11
   1  -5  -9 94.9826 173.063  42
  -1   5   9 29.3474 181.891  11
  -1   5   9 317.844 223.342  18
   1  -5  -8 41475.2 1897.96  42
  -1   5   8 40782.5 1828.63  24
  -1   5   8 42940.0 1604.98  17
  -1   5   8 45073.4 1902.29  18
  -1   5   8 41140.1 1873.61  11
  -1   5   7 888.188 117.413  17
  -1   5   7 791.518 237.953  18
   1  -5  -7 860.023 244.018  35
  -1   5   7 1340.91 252.503  24
  -1   5   7 903.562 247.823  11
  -1   5   6 51211.3 2097.27  24
  -1   5   6 48151.0 2013.58  25
  -1   5   6 51917.3 1897.07  17
  -1   5   6 54019.6 2117.41  18
  -1   5   6 53333.0 2111.94  11
  -1   5   5 901.370 196.422  11
  -1   5   5 746.565 126.559   1
  -1   5   5 699.202 127.432  44
  -1   5   5 494.841 116.580  43
  -1   5   5 495.664 155.364  25
  -1   5   5 810.960 89.6472  20
  -1   5   5 688.867 86.5709  21
  -1   5   5 708.843 183.372  18
  -1   5   5 766.186 91.1919  16
  -1   5   5 732.636 106.857  17
  -1   5   5 736.715 87.5800  19
  -1   5   4 6607.88 429.272  11
  -1   5   4 5830.33 343.678  43
  -1   5   4 5579.88 337.187  44
  -1   5   4 5909.57 342.548   1
  -1   5   4 5537.91 371.870  25
  -1   5   4 6346.32 430.070  24
  -1   5   4 5885.03 283.592  20
  -1   5   4 6131.16 285.493  21
  -1   5   4 6392.57 273.907  22
  -1   5   4 5935.60 289.329  23
  -1   5   4 6092.41 284.609  19
  -1   5   4 6215.58 290.407  16
  -1   5   4 6223.33 424.415  18
  -1   5   3 965.783 175.682  11
  -1   5   3 767.188 141.616  10
  -1   5   3 590.805 118.511  43
  -1   5   3 797.904 125.829  44
  -1   5   3 686.601 107.061  15
  -1   5   3 875.160 124.257   1
  -1   5   3 703.324 168.672  24
  -1   5   3 723.395 86.0075  23
  -1   5   3 796.863 92.4129  21
  -1   5   3 693.097 69.2747  22
  -1   5   3 779.952 87.0678  20
  -1   5   3 823.056 89.8733  19
  -1   5   3 892.756 90.2500  16
  -1   5   3 580.285 101.314  17
  -1   5   3 640.912 156.943  18
  -1   5   2 2779.68 242.865  10
  -1   5   2 3157.67 234.638  43
  -1   5   2 2842.74 223.462  44
  -1   5   2 2926.57 192.403  15
  -1   5   2 3043.58 231.650   1
  -1   5   2 3079.87 286.990  24
  -1   5   2 3113.96 170.685  23
  -1   5   2 2982.26 178.002  20
  -1   5   2 3156.54 160.523  22
  -1   5   2 2687.55 172.996  21
  -1   5   2 2716.56 264.568  18
  -1   5   2 3075.53 197.338  17
  -1   5   2 3066.64 178.287  16
  -1   5   2 2928.31 175.674  19
  -1   5   1 2592.12 246.542  10
  -1   5   1 2753.32 225.899  44
  -1   5   1 2536.86 221.054  43
  -1   5   1 2828.83 169.146  12
  -1   5   1 2581.25 174.835  15
  -1   5   1 2898.57 231.076   1
  -1   5   1 2925.05 298.596  24
  -1   5   1 2810.01 172.211  20
  -1   5   1 2558.30 169.499  21
  -1   5   1 2994.08 164.498  23
  -1   5   1 2616.34 171.639  19
  -1   5   1 2290.90 249.917  18
  -1   5   1 2696.64 164.738  16
  -1   5   1 2836.46 181.447  17
  -1   5   0 12264.5 643.440  10
  -1   5   0 12446.3 611.009  44
  -1   5   0 12988.9 612.884  43
  -1   5   0 12181.7 525.548  15
  -1   5   0 13633.3 540.710  12
  -1   5   0 12240.6 526.887  16
  -1   5   0 12784.2 543.351  17
  -1   5   0 13054.2 536.613  19
  -1   5   0 13403.3 539.538  20
  -1   5   0 13498.3 524.328  23
  -1   5   0 13018.9 535.605  21
  -1   5   0 13061.8 611.588   1
  -1   5  -1 249.009 75.0669  12
  -1   5  -1 180.415 105.496   1
   1  -5   1 90.2611 98.2856   4
  -1   5  -1 158.117 90.6920  43
  -1   5  -1 98.9465 88.6113  44
  -1   5  -1 158.586 66.6418  21
  -1   5  -1 199.705 71.4898  20
  -1   5  -1 44.1719 62.7132  29
  -1   5  -1 122.072 65.8418  19
  -1   5  -1 115.666 61.4250  17
   1  -5   2 8385.88 480.674   4
  -1   5  -2 8082.51 459.175   1
  -1   5  -2 8200.44 448.953  29
  -1   5  -2 9062.60 411.829  16
  -1   5  -2 8884.12 395.661  19
  -1   5  -2 9144.71 400.040  20
  -1   5  -2 8629.58 479.629   9
  -1   5  -3 2954.66 201.350  16
  -1   5  -3 2368.07 257.223   9
   1  -5   3 2359.11 318.964   6
  -1   5  -3 2695.62 238.747  29
  -1   5  -4 6813.21 469.123   9
   1  -5   4 6315.00 554.637   6
  -1   5  -4 7437.13 452.641  29
  -1   5  -5 7377.49 498.804  29
  -1   5  -5 8198.62 550.564   9
  -1   5  -5 8910.88 442.743  12
  -1   5  -6 6517.26 445.321  29
  -1   5  -6 7291.11 378.537  12
  -1   5  -6 6134.15 470.390   9
  -1   5  -7 378.169 127.277  29
  -1   5  -7 262.534 81.3968  12
  -1   5  -7 243.357 135.873   9
   1  -5   7 264.547 151.466  30
  -1   5  -8 236.032 93.9137  29
  -1   5  -8 162.830 96.0897   9
  -1   5  -8 277.405 67.8616  23
   1  -5   8 149.520 114.628  30
  -1   4  12 477.937 105.010  27
  -1   4  12 320.062 131.636  11
  -1   4  12 355.064 133.001  18
  -1   4  11 1154.71 232.020  11
  -1   4  11 1226.62 232.498  18
   1  -4 -11 1827.19 260.457  34
   1  -4 -10 3264.35 393.116  42
  -1   4  10 3220.27 373.444  11
  -1   4  10 3458.62 381.195  18
   1  -4 -10 3377.44 381.952  34
  -1   4   9 7039.00 563.906  11
  -1   4   9 6596.57 558.101  18
   1  -4  -9 6842.35 577.454  42
  -1   4   8 744.272 252.348  11
   1  -4  -8 683.712 233.399  42
  -1   4   8 904.162 236.249  24
  -1   4   8 883.454 249.509  18
   1  -4  -7 4558.27 368.341  35
  -1   4   7 4278.98 361.617  25
  -1   4   7 5713.32 463.500  24
   1  -4  -7 5630.10 474.136  42
  -1   4   7 6285.78 493.765  18
  -1   4   7 5220.47 285.652  17
  -1   4   7 5819.57 482.254  11
  -1   4   6 233.489 165.604  18
  -1   4   6 124.052 162.718  24
  -1   4   6 275.356 172.339  11
  -1   4   6 124.086 115.660  25
  -1   4   5 85282.8 3021.10  16
  -1   4   5 81598.6 3042.58  17
  -1   4   5 88946.5 3022.54  19
  -1   4   5 79858.6 3143.53  25
  -1   4   5 87457.0 3220.52  24
  -1   4   5 88659.7 3022.81  21
  -1   4   5 89107.8 3221.65  11
  -1   4   4 62328.1 2362.99  15
  -1   4   4 67481.6 2331.79  12
  -1   4   4 65746.0 2491.10  24
  -1   4   4 64246.2 2336.02  23
  -1   4   4 65377.1 2324.27  21
  -1   4   4 64198.3 2350.82  17
  -1   4   4 67186.3 2326.83  19
  -1   4   4 66749.5 2481.66  18
  -1   4   4 69225.5 2334.51  16
  -1   4   3 32316.3 1251.18  11
  -1   4   3 28364.1 1164.40  44
  -1   4   3 29378.9 1139.76  15
  -1   4   3 32848.9 1121.53  12
  -1   4   3 32171.3 1124.72   3
  -1   4   3 28796.6 1196.97  25
  -1   4   3 30192.1 1246.66  24
  -1   4   3 31567.1 1098.38  22
  -1   4   3 30481.7 1114.18  23
  -1   4   3 29188.5 1106.40  21
  -1   4   3 29273.4 1107.72  20
  -1   4   3 30342.3 1138.04  17
  -1   4   3 33297.6 1122.61  16
  -1   4   3 31433.8 1244.85  18
  -1   4   3 29237.6 1107.31  19
  -1   4   2 222.223 127.115  11
  -1   4   2 192.120 97.2577  10
  -1   4   2 326.880 57.7058  12
  -1   4   2 308.785 66.7233   3
  -1   4   2 355.613 101.738  44
  -1   4   2 368.754 66.7011  16
  -1   4   2 525.154 82.7497  15
  -1   4   2 279.852 97.3824  25
  -1   4   2 265.231 48.8065  27
  -1   4   2 253.945 57.1493  23
  -1   4   2 358.560 139.099  24
  -1   4   2 320.588 58.5875  21
  -1   4   2 341.804 64.0864  20
  -1   4   2 323.281 51.9855  22
  -1   4   2 257.429 72.9732  17
  -1   4   2 247.755 55.5262  19
  -1   4   2 429.927 141.864  18
  -1   4   1 236.443 104.855  10
  -1   4   1 405.709 131.122  11
  -1   4   1 340.204 47.6640   9
  -1   4   1 279.314 57.2257  12
  -1   4   1 334.557 65.5251   3
  -1   4   1 339.045 103.440  44
   1  -4  -1 275.029 33.4954  31
  -1   4   1 388.766 63.0905  16
  -1   4   1 368.788 69.7643  15
  -1   4   1 428.939 155.113  24
   1  -4  -1 328.256 66.5976  30
  -1   4   1 383.619 61.0842  23
  -1   4   1 342.504 68.1900  20
  -1   4   1 326.603 64.4611  21
  -1   4   1 373.103 76.2179  17
  -1   4   1 374.024 67.2423  19
  -1   4   1 410.932 130.752  18
  -1   4   0 78545.0 2787.18   9
  -1   4   0 75706.3 2874.37  10
  -1   4   0 80837.6 2845.23  44
  -1   4   0 79335.5 2768.57  15
  -1   4   0 81118.4 2779.32  12
  -1   4   0 76541.7 2899.33  18
  -1   4   0 81549.1 2776.58  19
  -1   4   0 79696.1 2783.24  17
  -1   4   0 76414.2 2767.41  16
  -1   4   0 75636.0 2772.41  29
  -1   4   0 81088.4 2768.74  23
  -1   4   0 80294.5 2774.69  21
  -1   4   0 78997.6 2779.07   3
   1  -4   1 177101. 6064.72   4
  -1   4  -1 179067. 6007.96  19
  -1   4  -1 171392. 6015.76  17
  -1   4  -1 173491. 5994.17  15
  -1   4  -1 165523. 6031.89  29
  -1   4  -1 177464. 6006.62  21
  -1   4  -1 169338. 6053.43   9
  -1   4  -2 7450.69 316.060  19
  -1   4  -2 6873.97 310.598  21
   1  -4   2 6905.46 319.066  32
   1  -4   2 7128.10 383.188   4
   1  -4   3 17522.2 696.131  32
   1  -4   3 16432.5 858.361   6
  -1   4  -3 16625.3 776.515   9
   1  -4   4 871.049 124.050  32
  -1   4  -4 589.398 165.127   9
   1  -4   4 672.300 218.206   6
  -1   4  -5 70043.3 2775.15   9
   1  -4   5 70472.2 2921.35   6
  -1   4  -5 75084.1 2746.14  29
  -1   4  -6 251.107 159.963   9
  -1   4  -6 76.4714 120.189  29
  -1   4  -7 6327.93 428.108  29
  -1   4  -7 5549.32 449.915   9
  -1   4  -7 5666.89 328.595  12
  -1   4  -8 960.797 163.538  29
  -1   4  -8 1087.00 113.633  12
  -1   4  -8 742.277 174.631   9
  -1   4  -9 219.557 94.7856  29
  -1   4  -9 234.908 103.740   9
  -1   4  -9 261.124 62.9980  23
   1  -4   9 167.220 93.8591  30
  -1   3  12 275.423 77.8077  27
  -1   3  12 100.918 112.224  18
  -1   3  12 64.1157 100.157  11
  -1   3  11 383.257 177.622  18
  -1   3  11 194.306 168.692  11
   1  -3 -11 389.487 160.210  34
  -1   3  10 7323.86 581.395  18
   1  -3 -10 8003.92 585.222  34
  -1   3  10 8227.63 609.297  11
  -1   3   9-83.5258 179.562  24
  -1   3   9 150.037 212.452  11
   1  -3  -9-32.8740 195.026  42
  -1   3   8 1638.31 154.629  32
   1  -3  -8 2027.62 328.949  42
  -1   3   8 1854.21 300.266  24
   1  -3  -7 72.4467 148.992  35
  -1   3   7 179.014 67.6078  32
   1  -3  -7 306.104 204.133  42
  -1   3   7 115.789 117.249  25
  -1   3   7 142.794 179.018  24
   1  -3  -7 169.935 112.954   9
  -1   3   7 255.954 196.113  11
  -1   3   6 5028.51 339.495  25
  -1   3   6 4573.80 244.156  17
   1  -3  -6 5328.40 330.348   9
  -1   3   6 5505.19 422.947  11
   1  -3  -6 4683.59 335.082  35
  -1   3   6 4242.71 235.331  32
  -1   3   5 27.2193 52.5243  17
  -1   3   5 134.992 46.9484  16
  -1   3   5 178.521 159.910  24
   1  -3  -5 85.2282 86.4236   9
  -1   3   5 33.3833 140.073  11
   1  -3  -4 6799.54 317.543   9
  -1   3   4 5927.88 381.146  11
  -1   3   4 6202.98 313.283  44
  -1   3   4 5501.12 291.975  15
  -1   3   4 5993.71 309.959   1
   1  -3  -4 6225.45 282.511  28
  -1   3   4 5898.15 385.589  24
  -1   3   4 5521.74 343.068  25
  -1   3   4 6267.25 265.589  21
  -1   3   4 6400.48 267.466  20
  -1   3   4 6216.77 268.945  16
  -1   3   4 5760.85 281.395  17
  -1   3   4 6204.71 388.756  18
  -1   3   4 6374.58 265.939  19
  -1   3   3 10811.8 530.106  11
  -1   3   3 11420.9 478.569  43
  -1   3   3 10776.1 474.168  44
  -1   3   3 10424.2 454.252  15
  -1   3   3 11465.9 439.496  12
  -1   3   3 10304.4 469.039   1
  -1   3   3 11583.8 438.339   2
  -1   3   3 11688.0 438.737   3
   1  -3  -3 10054.5 417.386  28
  -1   3   3 10999.5 546.967  24
  -1   3   3 10459.7 502.007  25
  -1   3   3 10666.6 428.019  21
  -1   3   3 11111.5 429.845  20
  -1   3   3 12980.9 439.903  22
  -1   3   3 11215.0 440.583  23
  -1   3   3 10772.2 428.336  19
  -1   3   3 11088.2 532.904  18
  -1   3   3 10816.8 449.695  17
  -1   3   3 11537.8 437.246  16
  -1   3   2 1038.78 155.353  11
  -1   3   2 1086.48 112.618   1
  -1   3   2 903.692 84.5572   2
  -1   3   2 977.025 84.2899   3
  -1   3   2 988.509 114.573  43
  -1   3   2 1147.26 121.217  44
  -1   3   2 1030.38 91.2935  15
  -1   3   2 1070.98 86.4735  12
  -1   3   2 1023.77 125.074  25
  -1   3   2 963.278 80.3250  20
  -1   3   2 940.355 80.8486  21
  -1   3   2 1147.40 160.052  24
  -1   3   2 1044.07 74.5106  22
  -1   3   2 1033.70 82.3716  23
  -1   3   2 1071.78 159.635  18
  -1   3   2 1006.67 81.4421  19
  -1   3   2 1072.56 86.2617  16
  -1   3   2 971.782 92.8451  17
  -1   3   1 22388.2 874.206   9
  -1   3   1 25129.4 985.358  11
  -1   3   1 25233.3 969.467  10
  -1   3   1 25563.3 914.006   3
  -1   3   1 26500.9 958.025   1
  -1   3   1 25551.1 913.977   2
  -1   3   1 26381.0 959.723  44
  -1   3   1 26168.5 957.608  43
   1  -3  -1 24326.8 884.591  30
  -1   3   1 25241.3 903.531  12
  -1   3   1 25081.5 933.067  14
  -1   3   1 26188.8 911.650  15
  -1   3   1 24927.4 900.432  27
  -1   3   1 25284.5 1004.70  24
  -1   3   1 25288.1 958.428  25
  -1   3   1 25338.4 905.667  20
  -1   3   1 25501.9 905.015  21
  -1   3   1 26328.6 903.264  23
  -1   3   1 25454.3 905.440  19
  -1   3   1 25533.9 916.932  17
  -1   3   1 25834.7 905.649  16
  -1   3   1 24951.8 984.677  18
  -1   3   0 9028.38 449.958  10
  -1   3   0 9967.94 394.784   9
  -1   3   0 10016.1 397.963   2
  -1   3   0 9905.93 433.941   1
  -1   3   0 9735.32 395.632   3
  -1   3   0 10308.4 438.933  44
  -1   3   0 9757.95 433.514  43
  -1   3   0 9988.70 394.417  12
  -1   3   0 10174.2 385.581  15
  -1   3   0 10093.7 498.188  24
  -1   3   0 9427.46 382.670  29
  -1   3   0 9760.15 390.767  20
  -1   3   0 10328.0 391.266  23
  -1   3   0 9932.36 390.355  21
  -1   3   0 9372.71 385.764  16
  -1   3   0 9722.60 470.423  18
  -1   3   0 10075.1 396.433  17
  -1   3   0 10321.3 392.169  19
  -1   3  -1 24824.7 917.246   9
   1  -3   1 23185.8 890.008  41
  -1   3  -1 24952.8 927.794  44
   1  -3   1 21796.5 862.947  38
  -1   3  -1 25588.2 929.911  43
  -1   3  -1 22460.8 844.798  37
  -1   3  -1 24377.7 914.915  36
   1  -3   1 24142.1 867.858  32
   1  -3   1 23887.3 911.283   4
  -1   3  -1 24620.8 924.416   1
  -1   3  -1 25265.4 884.702   3
  -1   3  -1 26512.1 887.946   2
  -1   3  -1 25306.3 869.088  15
  -1   3  -1 24419.9 876.688  21
  -1   3  -1 24911.5 878.592  20
  -1   3  -1 24525.5 888.777  17
  -1   3  -1 25009.7 877.852  19
  -1   3  -2 18742.6 764.283   9
   1  -3   2 18810.5 696.324  38
   1  -3   2 16973.1 797.668  42
  -1   3  -2 17489.9 740.012  36
   1  -3   2 18712.0 703.459  32
  -1   3  -2 18163.0 737.310   1
   1  -3   2 20478.7 766.274   4
  -1   3  -2 19076.6 680.258  15
  -1   3  -2 18567.2 692.443  20
  -1   3  -2 18883.4 692.320  21
  -1   3  -2 18745.7 692.190  19
   1  -3   3 20195.6 800.143  38
  -1   3  -3 20676.9 864.694  36
   1  -3   3 23088.4 825.970  32
   1  -3   3 21244.9 963.167   6
   1  -3   4 1609.66 149.042  32
   1  -3   4 1473.62 131.495  38
  -1   3  -4 1843.96 207.139   9
   1  -3   4 1717.75 260.450   6
   1  -3   5 103.328 184.829   6
  -1   3  -5-17.6256 109.222   9
   1  -3   5 59.5504 88.1817  32
  -1   3  -6 53272.3 2240.39   9
   1  -3   6 58188.3 2114.95  32
  -1   3  -7 163.859 169.313   9
  -1   3  -8 490.451 174.537   9
  -1   3  -8 443.448 152.281  29
  -1   3  -9 357.265 151.943   9
  -1   3  -9 542.422 139.636  29
  -1   3 -10 48.0119 43.4999  23
  -1   2  12-61.4587 91.0219  18
  -1   2  11 6210.97 448.576  18
  -1   2  11 6630.07 465.274  11
   1  -2 -11 5240.05 406.239  34
   1  -2 -10 34.4430 109.638  29
   1  -2 -10-103.610 173.364  34
  -1   2  10 83.0343 180.782  11
   1  -2 -10 138.686 135.724   9
  -1   2   9 480.042 194.749  24
  -1   2   9 708.471 236.993  11
   1  -2  -9 834.841 208.334   9
  -1   2   8 1341.75 150.685  32
   1  -2  -8 1416.98 284.012  34
  -1   2   8 1272.68 268.035  24
   1  -2  -8 1926.18 326.217  42
   1  -2  -8 1669.65 244.811   9
  -1   2   7 205.105 81.0827  32
   1  -2  -7 60.4408 158.502  35
   1  -2  -7 179.300 126.135   9
   1  -2  -7 359.568 196.812  42
   1  -2  -6 50423.9 1883.22   9
  -1   2   6 50531.2 1902.00  25
   1  -2  -6 47895.7 1864.81  35
  -1   2   6 49073.6 1790.11  32
   1  -2  -5 990.717 186.454  42
  -1   2   5 991.549 89.7554  17
   1  -2  -5 819.990 122.929   9
  -1   2   4 2355.22 113.505   3
  -1   2   4 2303.26 135.109  17
  -1   2   4 2272.69 114.825  19
  -1   2   4 2246.58 131.566  32
  -1   2   4 2117.21 147.868  15
  -1   2   4 2037.04 186.169  25
  -1   2   4 2262.59 115.464  20
  -1   2   4 2128.37 113.404  21
   1  -2  -4 2309.84 164.808   9
  -1   2   3 10095.3 425.665   1
  -1   2   3 10398.3 393.989   3
  -1   2   3 10424.3 393.761   2
  -1   2   3 10613.9 397.621  16
  -1   2   3 10201.9 407.375  17
  -1   2   3 10809.4 392.245  19
  -1   2   3 9822.93 387.466  32
  -1   2   3 10087.3 410.879  14
  -1   2   3 9901.36 415.552  15
  -1   2   3 10063.1 462.612  25
  -1   2   3 10161.8 500.550  24
  -1   2   3 10021.1 409.805  23
  -1   2   3 10478.0 391.792  20
  -1   2   3 10373.9 391.045  21
   1  -2  -3 10237.2 419.867   9
  -1   2   3 9560.03 489.956  11
  -1   2   2 204958. 7274.17  11
   1  -2  -2 206902. 7192.16   9
  -1   2   2 212915. 7205.32   3
  -1   2   2 213846. 7205.16   2
  -1   2   2 207361. 7233.22   1
  -1   2   2 214610. 7237.32  44
  -1   2   2 212664. 7235.98  43
  -1   2   2 207617. 7178.12  32
  -1   2   2 212656. 7213.22  15
  -1   2   2 214407. 7205.38  12
  -1   2   2 200375. 7217.67  13
  -1   2   2 209645. 7221.29  14
  -1   2   2 208953. 7293.35  24
  -1   2   2 205218. 7260.79  25
  -1   2   2 204828. 7204.02  23
  -1   2   2 206732. 7198.43  21
  -1   2   2 215670. 7198.14  22
  -1   2   2 207593. 7198.12  20
  -1   2   2 206216. 7275.47  18
  -1   2   2 207922. 7198.76  19
  -1   2   2 214226. 7212.22  17
  -1   2   2 214750. 7203.25  16
  -1   2   1 55760.0 2032.56  10
  -1   2   1 55071.4 2050.17  11
  -1   2   1 55529.2 1995.36   3
  -1   2   1 57923.5 2023.44   1
  -1   2   1 55284.8 1995.42   2
  -1   2   1 58470.5 2025.68  43
  -1   2   1 58798.3 2026.98  44
  -1   2   1 56888.9 2008.21  13
  -1   2   1 57827.0 1989.94  12
  -1   2   1 57491.4 1991.76  15
  -1   2   1 56788.6 2009.20  14
  -1   2   1 57564.5 2064.95  24
  -1   2   1 56241.8 2032.30  25
  -1   2   1 57734.2 1984.32  22
  -1   2   1 57363.4 1988.06  23
  -1   2   1 57700.2 1989.21  20
  -1   2   1 57091.9 1988.44  21
  -1   2   1 57779.9 1988.87  19
  -1   2   1 58317.4 1990.75  16
  -1   2   1 55879.3 1994.22  17
  -1   2   1 56988.5 2052.73  18
  -1   2   0 6708.07 305.245  10
  -1   2   0 6088.20 314.144  11
  -1   2   0 6432.48 254.255   9
  -1   2   0 6399.27 266.590   2
  -1   2   0 6126.98 265.620   3
  -1   2   0 7046.96 296.231   1
  -1   2   0 6603.45 293.256  43
  -1   2   0 6660.60 293.366  44
   1  -2   0 6302.09 236.540  32
  -1   2   0 6646.34 261.574  12
  -1   2   0 6392.67 278.640  14
  -1   2   0 6502.05 278.328  13
  -1   2   0 6699.65 257.470  15
  -1   2   0 6117.62 283.737  25
  -1   2   0 6676.73 334.761  24
  -1   2   0 6699.65 261.195  20
  -1   2   0 6888.51 261.084  21
  -1   2   0 6758.34 260.578  19
  -1   2   0 6417.66 315.726  18
  -1   2   0 6376.25 263.191  17
  -1   2   0 6292.30 257.413  16
  -1   2  -1 527929. 18402.4   9
  -1   2  -1 530145. 18410.5  44
  -1   2  -1 533334. 18408.1  43
   1  -2   1 511138. 18369.2  41
   1  -2   1 566540. 18367.6  40
  -1   2  -1 537168. 18388.8  36
   1  -2   1 539520. 18368.5  32
  -1   2  -1 533556. 18379.9   3
  -1   2  -1 544417. 18406.9   1
   1  -2   1 546761. 18397.6   4
  -1   2  -1 531876. 18380.0   2
  -1   2  -1 530696. 18394.8  14
  -1   2  -1 538645. 18370.1  15
  -1   2  -1 537145. 18372.1  21
  -1   2  -1 539589. 18372.0  20
  -1   2  -1 531427. 18371.6  19
  -1   2  -1 538804. 18386.4  17
  -1   2  -2 30004.6 1160.06   9
   1  -2   2 30030.9 1184.88  42
   1  -2   2 30845.1 1110.88  38
   1  -2   2 32257.5 1115.24  32
   1  -2   2 33054.3 1097.64  33
  -1   2  -2 28331.3 1130.35  36
  -1   2  -2 26982.9 1159.84  34
  -1   2  -2 31192.8 1097.35  15
  -1   2  -2 31280.6 1097.96  19
  -1   2  -2 30446.0 1097.00  21
  -1   2  -2 31149.0 1098.31  20
   1  -2   2 32771.6 1157.62   4
  -1   2  -2 30618.2 1101.14   3
  -1   2  -2 31416.9 1102.76   2
  -1   2  -3 63932.0 2351.15   9
   1  -2   3 62858.0 2394.51  42
   1  -2   3 66851.9 2287.02  38
   1  -2   3 70845.8 2432.48   6
  -1   2  -3 65427.4 2251.60  15
  -1   2  -3 64002.9 2252.35  20
  -1   2  -3 64333.8 2252.39  21
  -1   2  -3 63691.6 2252.24  19
  -1   2  -4 1276.32 162.222   9
  -1   2  -4 1397.42 181.096  34
   1  -2   4 1069.50 117.443  32
   1  -2   4 1505.80 218.033   6
  -1   2  -5 1247.31 204.590  34
   1  -2   5 1574.88 147.514  32
  -1   2  -5 1244.86 192.419   9
   1  -2   5 1438.71 143.190  38
   1  -2   5 1464.56 255.277   6
   1  -2   6 88.3464 174.986   5
  -1   2  -6 297.709 150.881  34
   1  -2   6 419.076 108.527  32
  -1   2  -6 202.639 145.224   9
   1  -2   7 18918.7 806.252  32
  -1   2  -7 17566.9 924.487   9
   1  -2   8 6957.77 394.404  32
  -1   2  -9 3906.51 328.044  29
  -1   2  -9 3322.16 336.755   9
  -1   2 -10 1368.33 171.787  29
  -1   2 -10 1318.19 193.015   9
  -1   1  11 20.9315 78.7219  27
  -1   1  11 174.877 157.461  18
  -1   1  11 158.991 145.970  11
   1  -1 -10 2959.58 294.520  29
  -1   1  10 2790.48 342.788  11
   1  -1 -10 2812.19 298.645   9
   1  -1 -10 3022.83 336.811  34
   1  -1  -9 1285.80 204.041  29
  -1   1   9 716.739 241.137  24
   1  -1  -9 880.356 245.999  34
  -1   1   8 385.261 106.612  32
   1  -1  -8 226.230 185.037  34
   1  -1  -8 259.605 150.654  41
   1  -1  -8 344.205 166.626   9
   1  -1  -7 43803.7 1795.85  34
  -1   1   7 40065.9 1566.12  32
   1  -1  -7 42133.2 1694.33   9
   1  -1  -7 42673.1 1828.74  42
   1  -1  -6 5533.38 364.318   9
  -1   1   6 5470.63 350.443  25
  -1   1   6 5143.63 287.633  32
   1  -1  -6 6420.81 434.585  34
  -1   1   5 43618.0 1704.28  25
  -1   1   5 46324.8 1632.15  32
   1  -1  -5 43377.3 1780.72  42
   1  -1  -4 74538.9 2637.05  42
   1  -1  -4 65078.2 2532.69  35
  -1   1   4 75430.5 2507.45  32
  -1   1   4 71122.3 2574.34  25
  -1   1   4 71182.3 2479.96  17
   1  -1  -4 70223.2 2548.05   9
  -1   1   3 33900.0 1165.20   3
  -1   1   3 34154.4 1165.10   2
  -1   1   3 33448.7 1176.85  17
  -1   1   3 34096.1 1185.72  32
   1  -1  -3 28574.0 1209.84  35
  -1   1   3 31342.0 1188.59  15
  -1   1   3 32851.1 1173.74  13
  -1   1   3 33568.2 1175.71  14
  -1   1   3 34137.4 1167.86  21
   1  -1  -3 32747.6 1211.16   9
   1  -1  -2 137926. 4830.87   9
   1  -1  -2 138217. 4811.09   5
  -1   1   2 140207. 4818.51   3
  -1   1   2 140418. 4818.37   2
  -1   1   2 136441. 4808.78  39
  -1   1   2 139600. 4815.22  32
  -1   1   2 138434. 4824.32  26
  -1   1   2 140737. 4821.62  17
  -1   1   2 148562. 4824.99  16
  -1   1   2 139984. 4816.83  19
  -1   1   2 139499. 4817.07  20
  -1   1   2 145295. 4832.50  23
  -1   1   2 140495. 4816.76  21
  -1   1   2 138607. 4825.99  13
  -1   1   2 143428. 4826.36  15
  -1   1   2 139224. 4826.51  14
  -1   1   1 23387.7 825.670   2
  -1   1   1 23702.3 825.927   3
  -1   1   1 23783.8 822.176  12
  -1   1   1 21923.5 828.135  13
  -1   1   1 23601.1 821.547  15
  -1   1   1 22555.3 829.478  14
  -1   1   1 23456.4 821.594  16
  -1   1   1 22731.4 821.100  17
  -1   1   1 23163.4 819.129  19
  -1   1   1 22822.1 866.015  18
   1  -1  -1 23010.5 808.899  29
  -1   1   1 24038.6 881.771  24
  -1   1   1 23338.5 830.630  26
  -1   1   1 24004.3 819.443  22
  -1   1   1 22996.0 819.103  21
  -1   1   1 22999.2 819.102  20
  -1   1   1 22945.0 819.713  23
  -1   1   1 23083.7 865.937  11
  -1   1   0 327426. 11247.3   2
  -1   1   0 329724. 11246.9   3
  -1   1   0 328956. 11244.7  17
  -1   1   0 324406. 11238.1  16
  -1   1   0 327890. 11239.2  19
  -1   1   0 330929. 11278.6  18
  -1   1   0 334392. 11253.0  14
  -1   1   0 327378. 11238.8  12
  -1   1   0 329319. 11242.0  15
  -1   1   0 336480. 11252.7  13
  -1   1   0 335813. 11260.2  25
  -1   1   0 331627. 11284.5  24
  -1   1   0 321904. 11255.2  27
  -1   1   0 329327. 11252.5  26
  -1   1   0 328350. 11239.3  21
  -1   1   0 326963. 11237.5  23
  -1   1   0 324085. 11240.0  20
  -1   1   0 327131. 11276.7  11
  -1   1   0 322276. 11232.3   9
  -1   1   0 338175. 11266.1  10
  -1   1  -1 44338.7 1692.77   9
   1  -1   1 49534.1 1688.35   4
  -1   1  -1 48939.4 1682.32   3
  -1   1  -1 48029.8 1682.11   2
   1  -1   1 48931.7 1677.83  40
  -1   1  -1 47286.2 1669.17  36
  -1   1  -1 48372.1 1699.29  34
  -1   1  -1 49331.3 1688.74  14
  -1   1  -1 48566.1 1687.74  13
  -1   1  -1 49495.2 1688.31  26
  -1   1  -1 47437.4 1671.61  25
  -1   1  -1 47940.0 1673.93  21
  -1   1  -1 47606.1 1673.99  20
  -1   1  -1 47253.7 1671.82  16
  -1   1  -1 54394.5 1694.10  17
  -1   1  -1 47510.5 1673.60  19
  -1   1  -2 490444. 16451.0   9
  -1   1  -2 440451. 16416.4   4
   1  -1   2 500484. 16438.5   4
  -1   1  -2 477259. 16398.5   2
   1  -1   2 587494. 16505.8   6
  -1   1  -2 475903. 16398.5   3
   1  -1   2 523282. 16469.6  42
  -1   1  -2 506700. 16419.4  40
  -1   1  -2 483288. 16459.3  34
  -1   1  -2 487817. 16407.7  14
  -1   1  -2 484301. 16407.0  13
  -1   1  -2 515534. 16438.1  28
  -1   1  -2 472999. 16404.7  26
  -1   1  -2 483276. 16395.8  21
  -1   1  -2 472636. 16396.2  20
  -1   1  -2 432592. 16391.1  16
  -1   1  -2 481103. 16396.1  19
  -1   1  -3 69723.1 2375.42   3
  -1   1  -3 66732.0 2436.31   4
  -1   1  -3 68303.3 2375.20   2
   1  -1   3 71381.0 2414.64  38
  -1   1  -3 71195.8 2421.63  40
   1  -1   3 70983.5 2403.61  33
  -1   1  -3 70709.4 2490.82  34
  -1   1  -3 65310.8 2383.97  14
  -1   1  -3 69639.6 2445.91  28
  -1   1  -3 67458.0 2378.26  21
  -1   1  -3 71445.0 2471.94   9
  -1   1  -4 4946.48 290.753  28
  -1   1  -4 5526.13 336.793  34
  -1   1  -4 4809.11 242.218  41
   1  -1   4 5418.61 257.763  38
   1  -1   5 968.917 118.027  32
  -1   1  -5 882.847 176.099  34
  -1   1  -5 1019.12 158.724   9
   1  -1   5 1367.97 229.133   6
   1  -1   6 38.4301 163.645   5
  -1   1  -6 48.8534 125.861   9
   1  -1   6 92.0878 81.5809  38
  -1   1  -6-59.5969 145.078  34
   1  -1   6 62.0875 79.3462  32
  -1   1  -7 5781.86 437.481   9
   1  -1   7 5202.11 326.435  32
  -1   1  -8 614.490 197.034   9
  -1   1  -8 578.110 207.043  34
   1  -1   8 254.586 97.1414  32
  -1   1  -9 23436.8 1165.95   9
   1  -1   9 25555.6 1022.49  32
  -1   1 -10 170.632 120.955  29
  -1   1 -10-88.1787 124.870   9
   1  -1  11 2967.63 266.594  11
  -1   0  11 363.915 131.724  11
  -1   0  11 253.021 120.341  18
   1   0 -10 203.403 140.463   9
  -1   0  10 449.602 186.430  11
   1   0 -10 349.504 167.534  36
   1   0 -10 341.069 139.101  29
   1   0  -9-64.6836 129.837   9
   1   0  -9-52.2800 155.077  34
   1   0  -9 62.4920 127.269  29
   1   0  -8 1159.48 210.617   9
   1   0  -8 558.280 206.213  34
  -1   0   8 895.448 138.073  32
   1   0  -8 1051.70 196.191  29
  -1   0   7 2142.92 193.862  32
   1   0  -7 1846.13 286.795  34
   1   0  -7 2039.90 258.136  41
   1   0  -7 2323.30 263.930   9
  -1   0   6 25.9315 77.3712  32
   1   0  -6 293.055 155.917  34
   1   0  -6 61.9209 97.2945   9
   1   0  -6 185.303 126.691  41
  -1   0   5 18115.6 694.115  32
   1   0  -5 18070.4 826.686  34
   1   0  -5 16429.8 749.703   9
   1   0  -5 16375.9 831.777  42
  -1   0   5 16034.6 737.870  25
   1   0  -4 2079.76 209.941  34
   1   0  -4 1952.81 168.398   9
   1   0  -4 2128.14 229.967  42
   1   0  -3 15796.5 590.120   4
  -1   0   3 14099.5 499.743   2
  -1   0   3 13902.0 499.282   3
   1   0  -3 13721.9 625.152  42
   1   0  -3 12760.4 566.929  35
  -1   0   3 15118.1 543.930  32
  -1   0   3 14288.6 502.478  13
  -1   0   3 13817.3 501.834  14
  -1   0   3 14024.0 501.780  26
   1   0  -3 14357.5 576.857   9
  -1   0   3 14007.6 501.298  17
   1   0  -2 145321. 5007.77  42
  -1   0   2 147584. 4937.80  32
   1   0  -2 129670. 4945.94  35
  -1   0   2 145152. 4930.38  13
  -1   0   2 142617. 4925.67  15
  -1   0   2 145392. 4930.24  14
  -1   0   2 144850. 4929.89  26
  -1   0   2 144717. 4915.74  17
   1   0  -2 141989. 4969.32   4
  -1   0   2 140203. 4996.86   6
  -1   0   1 1383.72 103.943   6
   1   0  -1 1262.27 98.0455   6
   1   0  -1 1280.47 104.850  42
  -1   0   1 1281.96 71.8885  32
  -1   0   1 1450.35 86.1627  14
  -1   0   1 1278.34 83.2607  13
  -1   0   1 1408.25 68.0635  15
  -1   0   1 1444.03 84.1779  26
  -1   0   1 1354.67 66.8030  17
  -1   0   0 5558.32 235.929  11
  -1   0   0 5974.00 251.196  39
  -1   0   0 6497.01 242.070  30
  -1   0   0 5406.42 218.595  31
  -1   0   0 6002.52 222.000  12
  -1   0   0 5763.68 238.066  26
  -1   0   0 6255.39 245.894  27
  -1   0   0 5791.53 221.216  22
  -1   0   0 5643.82 217.316  23
  -1   0   0 5849.56 227.863  17
  -1   0   0 5699.91 236.432  18
  -1   0   0 6286.87 227.898  16
   1   0   1 82146.9 2876.84   6
  -1   0  -1 84863.7 2858.59   4
   1   0   1 86450.6 2867.72  40
  -1   0  -1 86638.0 2900.42  30
   1   0   1 82624.3 2871.09  37
  -1   0  -1 79768.0 2873.68  26
  -1   0  -1 78920.3 2853.30  16
  -1   0  -1 80572.7 2882.62   9
  -1   0  -1 80945.4 2875.13  13
  -1   0  -1 81324.5 2875.29  14
  -1   0  -1 78975.2 2852.39  12
   1   0   2 159976. 5993.03  40
  -1   0  -2 165721. 5998.87  40
  -1   0  -2 187531. 6024.86  42
  -1   0  -2 167321. 5993.73  13
  -1   0  -2 169330. 5994.80  14
  -1   0  -2 171349. 5993.93  26
  -1   0  -2 186323. 6030.59   9
  -1   0  -2 161197. 6002.78   4
  -1   0  -3 174937. 6028.15  42
  -1   0  -3 174753. 5978.22  40
   1   0   3 171516. 5965.41  33
  -1   0  -3 171615. 5943.75  14
  -1   0  -3 169328. 5943.42  13
  -1   0  -3 173101. 5943.26  26
  -1   0  -3 182324. 6025.54   9
  -1   0  -3 170674. 5941.26   3
  -1   0  -3 169390. 5940.26   2
  -1   0  -3 169322. 5995.25   4
  -1   0  -4 7152.82 382.447  42
   1   0   4 6779.95 299.517  38
   1   0   4 6516.59 293.472  33
  -1   0  -4 6327.21 350.429   9
  -1   0  -4 6652.27 335.103   4
  -1   0  -5 104278. 3698.24  28
  -1   0  -5 105794. 3727.91  35
  -1   0  -5 105539. 3771.76  34
  -1   0  -5 98845.2 3720.96   9
  -1   0  -5 105462. 3773.09  42
   1   0   6 9861.12 467.968  38
  -1   0  -6 10589.6 536.319  28
  -1   0  -6 11274.4 625.080  34
   1   0   6 11143.5 533.618   5
  -1   0  -6 10843.7 566.148   9
  -1   0  -7 297.703 155.192   9
  -1   0  -7 139.559 166.677  34
   1   0   7 253.931 95.4972  38
   1   0   7 327.733 104.497  32
  -1   0  -8 2783.03 313.955   9
   1   0   8 2704.89 227.014  32
  -1   0  -8 2625.26 342.262  34
  -1   0  -9 9539.26 621.300   9
  -1   0  -9 9281.69 646.046  34
  -1   0 -10 1668.46 254.125   9
   1   0  10 1395.35 160.713  32
   1   0  11 6231.99 428.531  11
  -1   0 -11 5344.46 350.829  29
   1   1 -10 6867.86 439.284   9
  -1  -1  10 8297.08 515.254  11
   1   1 -10 8042.37 459.195  29
  -1  -1  10 7382.52 451.080  30
   1   1  -9 218.133 129.586   9
   1   1  -9 99.9827 133.895  29
   1   1  -9 24.1436 145.444  36
   1   1  -8 3723.40 346.601   9
   1   1  -7 1650.04 248.942   9
   1   1  -7 1855.54 242.946  29
  -1  -1   7 1937.67 191.381  32
   1   1  -7 1904.12 283.299  34
   1   1  -6 68.0310 127.880   9
   1   1  -6 22.3513 128.529  34
  -1  -1   6 48.8313 83.7956  32
   1   1  -5 39857.9 1602.98   9
   1   1  -5 41740.3 1631.85  41
  -1  -1   5 41267.5 1529.20  32
   1   1  -5 41442.2 1685.84  34
   1   1  -4 5044.82 332.167  41
   1   1  -4 6122.43 379.756  34
  -1  -1   4 5708.31 281.673  32
   1   1  -4 5241.47 321.539   9
  -1  -1   4 5856.97 383.892   6
   1   1  -3 6458.46 333.668  41
   1   1  -3 5587.98 218.337  44
   1   1  -3 5514.06 218.132  43
  -1  -1   3 5781.12 221.012  13
  -1  -1   3 5818.18 222.561  26
   1   1  -3 6491.03 314.127   9
   1   1  -3 6634.51 311.564   4
  -1  -1   3 6303.36 355.967   6
   1   1  -3 5798.13 221.153   1
   1   1  -2 8466.28 400.382  34
  -1  -1   2 8260.62 336.064  32
  -1  -1   2 7829.63 401.297  42
   1   1  -2 8333.70 386.721  41
   1   1  -2 8884.49 364.605   4
  -1  -1   2 8383.57 401.894   6
   1   1  -1 58819.9 2090.63  29
   1   1  -1 58222.1 2104.11  34
   1   1  -1 60905.5 2113.07  41
  -1  -1   1 54817.6 2106.22  42
  -1  -1   1 62611.2 2082.21   4
   1   1  -1 59774.9 2076.90   4
   1   1   0 4512.35 213.564  41
  -1  -1   0 4166.50 213.041  41
   1   1   0 4480.31 204.939  29
  -1  -1   0 4556.18 198.992  27
  -1  -1   0 4714.37 186.114   4
   1   1   1 119463. 4400.35  37
  -1  -1  -1 130605. 4375.10  31
  -1  -1  -1 127659. 4405.02  39
   1   1   1 119788. 4374.40  40
  -1  -1  -1 136777. 4378.74   7
   1   1   2 694515. 25504.8  40
  -1  -1  -2 698421. 25511.8  40
   1   1   3 372550. 12791.5  33
  -1  -1  -3 373338. 12798.5  40
  -1  -1  -4 1677.53 179.217  42
   1   1   4 2299.33 128.650  38
   1   1   4 1581.56 85.0550  43
   1   1   4 1548.13 83.9158  44
  -1  -1  -4 1966.18 196.896  35
   1   1   4 1849.25 121.754  33
  -1  -1  -4 1551.30 89.0360  13
  -1  -1  -4 1598.46 90.6792  14
  -1  -1  -4 1540.69 87.1685  26
  -1  -1  -4 1824.45 171.395   9
   1   1   4 1476.28 82.4180   1
   1   1   4 1787.05 169.231   5
  -1  -1  -5 27809.9 1067.37  28
  -1  -1  -5 24651.1 1098.27  42
  -1  -1  -5 27563.4 1084.91  35
  -1  -1  -6 1644.50 222.634  35
  -1  -1  -6 1881.81 228.201  42
   1   1   6 1482.41 135.646  38
  -1  -1  -6 1683.09 202.503  28
  -1  -1  -6 1560.38 190.849   9
   1   1   6 1728.30 185.260   5
   1   1   7 24.4578 79.9117  38
  -1  -1  -7 110.871 158.674  34
  -1  -1  -7 324.141 202.434  35
  -1  -1  -7 44.2931 137.250  42
  -1  -1  -7-56.8870 146.156  28
   1   1   7 108.051 126.319   5
  -1  -1  -7 193.761 126.055   9
   1   1   8 99.4477 94.1113  32
  -1  -1  -8-108.080 205.058  34
  -1  -1  -8 64.0378 137.675   9
   1   1   9 9818.01 507.187  32
  -1  -1  -9 10798.3 666.886   9
  -1  -1 -10 8789.64 595.092  34
   1   1  10 7454.54 409.573  32
  -1  -1 -10 7540.78 528.636   9
  -1  -1 -11 2738.09 249.816  29
   1   1  11 2483.16 310.959  11
   1   1  12-32.9765 104.665  18
   1   2 -10 401.484 102.259  29
  -1  -2  10 220.329 108.370  18
  -1  -2  10 220.952 115.623  30
  -1  -2  10 417.074 130.880  11
   1   2 -10 225.785 101.040   9
   1   2  -9 9853.71 549.106  29
   1   2  -9 7774.88 513.629   9
   1   2  -8 4084.89 366.549  29
   1   2  -8 4232.41 372.945   9
   1   2  -7 3685.71 340.152  29
   1   2  -7 3677.26 349.073   9
   1   2  -6 1982.26 243.880  29
   1   2  -6 1785.95 240.029   9
   1   2  -6 1855.03 268.913  34
   1   2  -5 1135.53 216.986  34
  -1  -2   5 1199.02 142.326  32
   1   2  -5 1186.24 188.603   9
  -1  -2   5 1443.14 260.407   6
   1   2  -5 1322.21 178.128  41
   1   2  -4 1034.37 181.694  34
  -1  -2   4 868.473 110.145  32
   1   2  -4 1076.55 155.844   9
  -1  -2   4 813.686 202.139   6
   1   2  -4 1258.37 168.429  41
   1   2  -3 10.2507 87.9356  41
  -1  -2   3-84.7146 127.116   6
  -1  -2   3-22.0638 56.6806  32
   1   2  -3 36.5184 101.352  34
  -1  -2   2 4311.16 291.680  42
   1   2  -2 4682.57 214.181  44
   1   2  -2 4544.33 270.115  41
   1   2  -2 4814.98 215.865  43
   1   2  -2 4483.20 284.600  34
  -1  -2   2 4500.09 223.988  32
   1   2  -2 4722.65 215.234   1
   1   2  -1 19406.7 761.228  29
  -1  -2   1 20243.5 805.119  42
   1   2  -1 17676.7 764.964  41
  -1  -2   1 22057.0 761.078   4
  -1  -2   0 13832.6 520.791  27
   1   2   0 13362.5 543.109  29
   1   2   0 14335.3 534.615  10
  -1  -2   0 13533.0 562.129  41
  -1  -2   0 15171.4 560.308  30
   1   2   0 13653.8 565.783  36
  -1  -2  -1 85594.0 2755.57  31
   1   2   1 74448.9 2796.86  36
   1   2   1 82628.7 2791.12  37
   1   2   1 79148.1 2754.12  11
  -1  -2  -1 73360.2 2760.24   8
   1   2   1 80319.0 2754.32  18
   1   2   2 1538.29 91.3782  33
  -1  -2  -2 1245.06 145.063  30
   1   2   2 1183.23 110.754  37
   1   2   2 1379.80 58.3244  12
   1   2   2 1517.08 99.1198  24
   1   2   2 1643.84 118.871  11
  -1  -2  -2 1511.06 93.4988  40
   1   2   3 2803.09 162.851  24
  -1  -2  -3 3130.38 162.609  40
   1   2   3 2949.88 118.815  16
   1   2   4 13981.4 527.206  33
   1   2   4 11883.0 503.058   1
   1   2   4 12997.7 549.043  24
  -1  -2  -4 12240.4 572.028   9
  -1  -2  -4 14458.5 556.526  40
   1   2   4 12495.0 503.610  43
   1   2   4 12059.7 503.157  44
  -1  -2  -5 92.6942 124.489  28
   1   2   5 131.502 116.182   5
  -1  -2  -5 34.5305 156.832  35
   1   2   5 97.7151 62.1869  38
  -1  -2  -6 8155.76 439.117  28
  -1  -2  -6 8116.27 472.909  35
  -1  -2  -6 7537.06 445.350   9
  -1  -2  -6 7924.05 493.436  42
   1   2   6 7440.65 351.569  38
  -1  -2  -7 520.484 152.894   9
  -1  -2  -7 451.897 163.746  28
  -1  -2  -7 574.262 209.569  35
   1   2   7 385.761 90.6660  38
  -1  -2  -8 5525.51 388.016  28
  -1  -2  -8 5311.83 413.460   9
  -1  -2  -8 4920.89 447.509  42
  -1  -2  -8 4826.78 427.913  35
   1   2   8 4354.70 296.469  32
  -1  -2  -8 5000.07 445.467  34
  -1  -2  -9 6923.11 565.365  34
   1   2   9 6403.45 375.131  32
  -1  -2  -9 7035.85 505.254   9
  -1  -2 -10 10874.5 704.119  34
   1   2  10 10172.8 503.199  32
   1   2  11 2352.39 189.929  32
  -1  -2 -11 2865.20 315.276  34
   1   2  11 3344.09 350.039  11
   1   2  12 208.388 119.471  11
   1   2  12 287.968 126.149  18
   1   3  -9 228.251 114.569  29
  -1  -3   9 252.908 123.121  30
   1   3  -9 227.875 61.3679  12
   1   3  -9 124.191 114.233   9
  -1  -3   9 169.761 145.807  11
   1   3  -8 2627.25 276.971  29
   1   3  -8 2127.72 256.225   9
   1   3  -7 36475.2 1643.23  36
   1   3  -7 38565.9 1606.96  29
   1   3  -6-20.3197 139.252  29
   1   3  -6 105.759 141.620   9
   1   3  -6 322.625 162.143  36
   1   3  -5 5115.55 371.847  29
  -1  -3   5 4424.04 444.859   6
   1   3  -5 4267.04 365.622   9
   1   3  -5 4213.93 386.889  36
   1   3  -4 28.8287 100.998  29
  -1  -3   4 23.2474 179.680   6
   1   3  -4 195.014 125.886   9
   1   3  -3 22735.6 961.933  29
   1   3  -3 22504.2 966.897   9
  -1  -3   3 24672.1 1071.48   6
   1   3  -2 1792.06 160.410  29
  -1  -3   2 1756.15 167.643   4
   1   3  -2 1580.87 118.343   1
   1   3  -2 1609.77 116.820  44
   1   3  -2 1609.78 116.714  43
   1   3  -2 1541.90 184.218  36
   1   3  -1 10746.5 496.510  36
   1   3  -1 10350.7 425.026   1
  -1  -3   1 10573.8 404.786  27
   1   3  -1 10445.8 462.692  29
   1   3  -1 10026.0 422.874  43
  -1  -3   1 9783.09 505.292  42
   1   3  -1 10193.2 423.572  44
   1   3  -1 9699.95 367.964  17
   1   3   0 84394.5 3051.08  36
  -1  -3   0 92287.0 3039.88  30
   1   3   0 85103.3 3002.91   1
   1   3   0 84008.8 3018.06  29
   1   3   0 84259.3 3002.15  44
  -1  -3   0 80921.6 3045.65  41
   1   3   0 83403.8 3001.79  43
   1   3   0 91671.8 3029.18  10
  -1  -3  -1 10908.3 504.719   7
   1   3   1 12567.7 534.456  10
  -1  -3  -1 13382.5 524.535   8
   1   3   1 13787.9 541.302  44
   1   3   1 14020.6 542.914  43
  -1  -3  -1 15054.0 576.118  30
  -1  -3  -1 14602.5 511.007  31
   1   3   1 14304.2 558.855  37
   1   3   1 14116.8 488.399  33
   1   3   1 14056.2 539.472   1
   1   3   1 12989.6 476.807  23
   1   3   1 15104.6 549.235  18
   1   3   2 4275.18 219.167  11
  -1  -3  -2 3992.40 214.065   7
   1   3   2 3909.85 216.466   1
  -1  -3  -2 5110.49 259.713  39
   1   3   2 4078.17 222.315  43
   1   3   2 4500.14 226.161  44
   1   3   2 4660.16 188.919  33
  -1  -3  -2 3736.48 248.006  30
   1   3   2 4190.50 234.468  37
   1   3   2 4303.26 171.444  12
   1   3   2 4257.40 167.765  23
   1   3   2 4320.55 220.057  18
  -1  -3  -3-46.2041 53.2134  40
  -1  -3  -3 60.9082 77.3036  39
   1   3   3 82.9111 61.2861  43
   1   3   3 28.9678 57.5135  44
   1   3   3 40.9732 47.4552  33
   1   3   3 28.9501 60.2209   1
   1   3   3 150.164 72.4343  24
  -1  -3  -3-36.0525 108.156  30
   1   3   3 35.4662 20.5528  12
   1   3   3 60.0460 81.8242  11
   1   3   3 100.621 82.2688  18
   1   3   4 16205.2 629.970  33
   1   3   4 16221.4 664.112  24
   1   3   4 15663.2 632.601   1
  -1  -3  -4 17402.7 650.960  40
   1   3   4 15790.5 633.639  43
   1   3   4 18032.6 616.259  38
   1   3   4 15680.5 633.227  44
   1   3   4 16283.6 588.109  16
   1   3   5 8392.70 354.364   1
   1   3   5 8680.60 420.020  24
   1   3   5 7673.02 350.608  44
   1   3   5 7764.80 350.742  43
  -1  -3  -5 8244.45 445.105   9
  -1  -3  -6 30025.7 1154.64  28
  -1  -3  -6 27797.4 1163.36   9
   1   3   6 26924.3 1035.29  38
  -1  -3  -7 2324.12 249.914  28
  -1  -3  -7 2536.96 294.586  35
  -1  -3  -7 2034.13 246.511   9
   1   3   7 2006.79 161.111  38
  -1  -3  -8 2395.95 275.652  28
  -1  -3  -8 2754.50 292.417   9
  -1  -3  -8 2115.63 308.033  42
  -1  -3  -8 2396.90 311.418  35
  -1  -3  -9 7110.33 490.174   9
  -1  -3  -9 6226.82 534.093  42
  -1  -3  -9 6634.22 548.058  34
   1   3   9 5949.61 353.634  32
  -1  -3  -9 6676.49 511.547  35
   1   3  10 7080.45 382.054  32
  -1  -3 -10 6395.31 420.164   7
   1   3  11 2317.64 186.917  32
  -1  -3 -11 2574.97 315.576  34
   1   3  11 3177.31 354.668  11
   1   3  11 3335.67 350.711  18
  -1  -3 -12 151.833 107.698  34
   1   3  12 77.6286 119.090  11
   1   3  12 275.569 126.653  18
  -1  -3 -12 240.629 89.3125  29
   1   4  -8 1309.99 192.439  29
  -1  -4   8 1603.40 219.468  30
   1   4  -8 1330.17 205.551   9
   1   4  -7 2131.01 253.923  29
   1   4  -7 1640.44 238.833   9
  -1  -4   7 1288.05 236.854  30
   1   4  -6 40649.5 1787.75   9
   1   4  -6 45519.9 1843.87  36
   1   4  -5-20.1624 153.011  29
  -1  -4   5-31.7887 194.218   6
   1   4  -5 63.3342 132.618   9
   1   4  -5 23.6386 142.346  36
   1   4  -4 8945.61 534.949  29
  -1  -4   4 10224.4 668.631   6
   1   4  -4 8726.95 541.334   9
   1   4  -4 9082.40 581.446  36
   1   4  -3 26757.3 1118.76  29
  -1  -4   3 28429.8 1252.73   6
   1   4  -3 25361.7 1126.37   9
   1   4  -3 26180.2 1168.77  36
   1   4  -2 19600.2 897.448  36
  -1  -4   2 21021.8 864.302   4
   1   4  -2 19251.4 848.948  29
   1   4  -1 4183.04 267.840  29
  -1  -4   1 4644.75 274.172   4
   1   4  -1 3884.61 293.799  36
   1   4  -1 4003.25 231.274  44
   1   4   0 21091.4 821.129  44
   1   4   0 21119.6 848.264  37
   1   4   0 20677.0 886.143  36
  -1  -4   0 22661.5 880.969  30
  -1  -4   0 21979.2 830.690   4
   1   4   0 20213.1 768.497  17
   1   4   0 22207.9 871.440  10
   1   4   1 166.444 76.9944   1
   1   4   1 98.4506 68.2233  44
   1   4   1 86.5018 67.3066  43
   1   4   1 120.099 87.4199  37
  -1  -4  -1 89.2568 50.1637  31
  -1  -4  -1 171.875 93.9434  30
   1   4   1 87.1219 24.2098  23
   1   4   1 118.405 78.7521  10
  -1  -4  -1 44.3285 92.1797   8
   1   4   2 22614.8 888.959  10
  -1  -4  -2 20165.2 835.011   7
   1   4   2 23699.5 883.759  11
  -1  -4  -2 19961.1 843.290   8
   1   4   2 22407.7 861.553   1
   1   4   2 21440.5 859.953  43
   1   4   2 22744.6 865.096  44
  -1  -4  -2 21198.0 904.913  30
   1   4   2 22854.9 885.221  37
  -1  -4  -2 23411.0 830.202  31
   1   4   2 22284.8 806.199  33
   1   4   2 22929.8 809.504  12
   1   4   2 23304.2 796.225  23
   1   4   2 23404.8 881.989  18
   1   4   3 8531.45 405.281   1
  -1  -4  -3 10014.5 440.797  39
   1   4   3 9011.24 409.517  44
  -1  -4  -3 9372.77 474.468  30
   1   4   3 9319.78 374.069  33
   1   4   3 9191.51 352.296  12
   1   4   3 10114.9 453.017  24
  -1  -4  -3 8406.12 406.803   7
   1   4   3 9774.83 439.504  11
   1   4   3 10345.5 445.650  18
   1   4   4 60777.4 2148.11  38
   1   4   4 58679.5 2200.76  44
  -1  -4  -4 63608.6 2198.80  40
   1   4   4 61365.6 2237.71  24
  -1  -4  -4 62434.9 2306.94  30
   1   4   4 64640.8 2270.67  11
   1   4   4 65864.9 2273.66  18
   1   4   4 61055.7 2150.52  16
   1   4   5 11930.3 512.794  44
   1   4   5 12047.5 476.111  38
   1   4   5 11836.2 553.275  24
   1   4   5 13073.6 610.337  18
   1   4   5 12943.2 610.565  11
   1   4   6 2903.30 276.248  11
  -1  -4  -6 2537.26 249.555  28
  -1  -4  -7 2062.74 297.099  35
   1   4   7 1953.12 266.820  11
   1   4   7 1896.13 148.980  38
  -1  -4  -7 1992.18 234.494  28
  -1  -4  -8 11467.4 670.649  35
   1   4   8 13109.7 747.263  11
  -1  -4  -8 10716.4 718.073  42
  -1  -4  -8 11807.2 631.888  28
  -1  -4  -9 20.4168 201.138  35
   1   4   9 68.8812 75.3699  32
  -1  -4  -9-51.0547 159.152  28
   1   4   9-166.869 177.053  11
  -1  -4  -9 259.680 197.655  42
  -1  -4 -10 1053.61 191.390   7
  -1  -4 -10 1185.79 256.432  42
   1   4  10 1591.38 272.474  18
  -1  -4 -10 1126.39 248.954  34
  -1  -4 -10 838.160 251.728  35
   1   4  10 774.280 118.112  32
  -1  -4 -11 1783.18 270.624  34
   1   4  11 1160.74 130.372  32
   1   4  11 1664.97 271.596  18
  -1  -4 -11 1113.81 180.608   7
   1   4  11 1550.23 258.602  11
  -1  -4 -12 4133.35 344.721  34
   1   4  12 4550.00 343.280  11
   1   4  12 4790.67 353.866  18
  -1  -5   8-48.9147 95.3472  30
   1   5  -8 10.3722 81.5790   9
   1   5  -7 4650.06 332.254  29
  -1  -5   7 3908.22 353.198  30
   1   5  -7 3466.76 308.723   9
   1   5  -6 4227.54 359.027  29
  -1  -5   6 4456.97 401.556  30
   1   5  -6 4159.29 374.292   9
  -1  -5   5 16714.9 990.002   6
   1   5  -5 16946.4 871.344   9
   1   5  -5 16141.5 886.202  36
  -1  -5   5 17026.8 926.779  30
   1   5  -4 2763.91 287.757  29
  -1  -5   4 2691.55 377.237   6
   1   5  -4 2493.36 293.106   9
   1   5  -4 2292.47 297.804  36
   1   5  -3 16.9050 120.957  29
  -1  -5   3 326.874 206.720   6
   1   5  -3-53.7771 140.988   9
   1   5  -3 42.3376 146.654  36
   1   5  -2 1437.87 180.772  29
  -1  -5   2 1218.50 185.105   4
   1   5  -2 1369.27 190.893   9
   1   5  -2 1129.54 192.333  36
   1   5  -1 7743.31 419.514  29
   1   5  -1 7273.25 379.597   1
  -1  -5   1 7275.30 417.621   4
   1   5  -1 7734.69 457.089  36
  -1  -5   1 7354.36 449.831  30
   1   5  -1 7631.86 384.148  43
   1   5  -1 7629.13 384.710  44
   1   5   0 8869.51 461.818  37
  -1  -5   0 11026.5 531.637  30
  -1  -5   0 9534.92 420.285  31
  -1  -5   0 9718.81 472.205   4
   1   5   0 9418.46 447.984   1
   1   5   0 10197.4 484.577  29
   1   5   0 9521.44 387.621  23
   1   5   0 9913.14 454.875  44
   1   5   0 9894.82 454.210  43
   1   5   1 20160.4 817.266  10
   1   5   1 18587.9 763.507  44
   1   5   1 18991.7 762.622  43
   1   5   1 20510.7 790.359  37
   1   5   1 18970.2 760.772   1
   1   5   1 18434.1 682.309  23
   1   5   1 17615.1 705.204  17
   1   5   2 11985.4 519.873   1
   1   5   2 12583.4 545.166  37
  -1  -5  -2 13030.7 592.921  30
   1   5   2 11093.5 511.139  43
   1   5   2 12085.4 520.856  44
   1   5   2 12807.0 469.330  12
  -1  -5  -2 10401.3 496.131   8
   1   5   2 11878.4 555.156  10
  -1  -5  -2 10154.1 485.465   7
   1   5   2 13239.3 570.136  18
   1   5   3 12997.1 560.188   1
  -1  -5  -3 14929.9 610.779  39
   1   5   3 12818.4 561.636  44
   1   5   3 12341.7 558.195  43
  -1  -5  -3 13201.9 629.350  30
   1   5   3 13685.1 498.178  12
  -1  -5  -3 13123.6 549.891   7
   1   5   3 13009.8 594.151  11
   1   5   3 12983.1 612.105  10
  -1  -5  -3 10640.1 539.640   8
   1   5   3 13859.8 599.561  18
   1   5   4 110892. 3996.04   1
   1   5   4 111012. 3997.33  44
  -1  -5  -4 116478. 4023.88  39
   1   5   4 110419. 3995.37  43
   1   5   4 116906. 4059.44  24
   1   5   4 120139. 4064.81  11
  -1  -5  -4 110686. 3993.80   7
   1   5   4 110986. 3932.80  16
   1   5   4 120263. 4068.01  18
   1   5   5 68254.0 2496.67  44
   1   5   5 68526.0 2496.99  43
   1   5   5 71378.3 2581.21  18
   1   5   5 69299.2 2496.69   1
   1   5   6 10005.2 546.817  11
   1   5   6 9301.21 442.561   1
   1   5   6 9675.54 447.440  44
   1   5   6 9205.36 442.144  43
   1   5   6 9281.86 388.216  20
   1   5   6 8746.36 382.747  19
  -1  -5  -7 18130.8 823.996  28
   1   5   7 18173.3 898.646  11
   1   5   7 17219.0 886.737  18
  -1  -5  -8 7072.81 448.506  28
   1   5   8 7748.72 541.781  18
   1   5   8 6559.94 509.947  11
  -1  -5  -8 6913.13 519.473  35
  -1  -5  -9 11635.2 710.039  35
  -1  -5  -9 12703.7 811.950  42
  -1  -5  -9 12903.4 669.039  28
   1   5   9 14363.2 805.901  11
   1   5   9 12620.4 580.928  17
   1   5   9 14271.8 798.372  18
  -1  -5 -10 3103.75 373.090  42
   1   5  10 2871.47 345.128  18
  -1  -5 -10 1952.88 250.137   7
   1   5  10 2161.16 182.626  32
  -1  -5 -10 3001.90 327.000  35
   1   5  11 16965.3 830.809  18
   1   5  11 18375.6 856.776  11
  -1  -5 -12 70.5864 124.954  34
   1   5  12-29.7761 108.738  18
   1   5  12 166.663 125.192  11
   1   6  -7-22.9392 47.3805  12
   1   6  -7 42.1183 86.9933   9
  -1  -6   7-13.2231 110.940  30
  -1  -6   6 928.502 128.182  31
  -1  -6   6 1134.60 213.796  30
   1   6  -6 1163.98 127.649  12
  -1  -6   6 1387.89 212.617  39
   1   6  -6 702.784 160.256   9
   1   6  -5 2413.83 267.107  29
  -1  -6   5 2494.68 359.903   6
   1   6  -5 2443.39 273.961   9
  -1  -6   5 2560.23 222.971  31
  -1  -6   5 2412.17 314.013  30
  -1  -6   4 571.623 233.805   6
  -1  -6   4 292.481 197.121  30
   1   6  -4 840.971 179.612   9
   1   6  -3 14276.0 749.198  29
  -1  -6   3 14402.3 898.457   6
   1   6  -3 13821.5 799.430  36
  -1  -6   3 15290.1 826.609  30
   1   6  -3 13667.8 743.844   9
   1   6  -2 1824.51 228.265  29
  -1  -6   2 1928.03 301.479   6
  -1  -6   2 1745.09 242.557   4
  -1  -6   2 2222.31 274.120  30
   1   6  -2 1951.23 230.972   9
   1   6  -1 5012.91 320.834  44
   1   6  -1 5189.82 323.370  43
  -1  -6   1 4757.68 287.475  31
  -1  -6   1 6095.57 420.317  30
  -1  -6   1 5342.06 378.068   4
   1   6  -1 4931.97 321.215   1
   1   6  -1 5338.58 355.086  29
   1   6  -1 5055.14 264.877  20
   1   6  -1 5434.66 266.972  19
  -1  -6   0 460.459 93.6478  31
  -1  -6   0 633.527 140.931   4
   1   6   0 492.685 110.816   1
  -1  -6   0 543.518 148.081  30
   1   6   0 452.195 77.2621  20
   1   6   0 721.588 120.485  44
   1   6   0 387.330 101.442  43
   1   6   1 500.860 99.8636   1
  -1  -6  -1 665.904 95.7317  31
   1   6   1 620.111 115.164  44
   1   6   1 637.730 113.145  43
  -1  -6  -1 754.151 162.713  30
   1   6   1 498.296 80.1546  12
   1   6   1 793.720 158.197  10
   1   6   1 508.940 77.3967  17
   1   6   2 290.892 100.390   1
   1   6   2 484.969 105.323  43
   1   6   2 427.312 107.081  44
  -1  -6  -2 339.250 72.9282  31
  -1  -6  -2 463.035 140.602  30
   1   6   2 509.464 132.647  10
   1   6   2 452.623 73.3286  12
   1   6   2 469.105 76.5061  17
   1   6   3 19618.8 803.857  44
   1   6   3 20161.7 804.518  43
  -1  -6  -3 19352.6 876.693  30
   1   6   3 19305.9 799.304   1
  -1  -6  -3 16209.1 756.735   8
  -1  -6  -3 17339.9 760.457   7
   1   6   3 20956.2 873.755  10
   1   6   3 19847.7 719.691  12
   1   6   4 1630.96 166.936   1
   1   6   4 1805.25 173.387  43
   1   6   4 1356.86 158.548  44
  -1  -6  -4 1503.43 207.737  30
   1   6   4 1566.03 122.748  16
  -1  -6  -4 1264.46 172.030   7
  -1  -6  -5 12738.5 608.342   7
   1   6   5 13521.4 617.147   1
   1   6   5 12809.1 612.295  43
   1   6   5 13843.5 619.972  44
   1   6   5 13262.4 549.822  20
   1   6   5 13975.6 541.047  16
   1   6   6 52.5177 125.343  11
  -1  -6  -6 103.165 150.746   7
   1   6   6 280.926 92.2316   1
   1   6   6 158.931 89.4104  44
   1   6   6 113.413 92.3452  43
   1   6   6 159.962 59.7915  20
   1   6   6 94.6009 54.8195  19
   1   6   7 60.5271 133.478  18
  -1  -6  -7 91.0220 155.502   7
   1   6   7 224.052 144.266  11
   1   6   8 3986.82 374.039  11
  -1  -6  -8 3335.34 322.169   7
   1   6   8 3551.71 249.261  17
   1   6   8 4416.72 386.765  18
  -1  -6  -9 13452.0 826.611  42
   1   6   9 13267.7 764.698  11
  -1  -6  -9 10537.4 626.160   7
   1   6   9 12741.2 580.432  17
   1   6   9 14261.3 778.270  18
  -1  -6  -9 11331.4 719.123  35
  -1  -6 -10 12946.4 800.318  42
  -1  -6 -10 11273.5 676.111  35
   1   6  10 14005.6 580.661  17
   1   6  10 12465.5 739.251  18
  -1  -6 -10 10366.3 614.317   7
  -1  -6 -11 5125.59 355.967   7
  -1  -6 -11 5983.95 418.868  35
  -1  -6 -12 4241.54 346.081  34
   1   6  13 812.027 118.463  10
   1   7  -6 34.8751 57.2744  12
  -1  -7   5 900.585 124.183  31
   1   7  -5 957.266 123.278  12
  -1  -7   5 1204.92 234.215  30
   1   7  -5 789.416 149.102   9
  -1  -7   5 1139.90 208.754  39
  -1  -7   4 55.9203 84.2326  31
  -1  -7   4 469.716 198.097  30
   1   7  -4 155.046 109.784   9
   1   7  -4 146.613 88.6650  12
  -1  -7   4 348.823 222.168   6
   1   7  -3 34901.1 1350.35  16
  -1  -7   3 36158.0 1714.60   6
  -1  -7   3 32594.5 1383.07  31
  -1  -7   2 8348.44 454.424  31
   1   7  -2 9130.70 533.927   9
   1   7  -1 22362.8 860.953  19
  -1  -7   1 23717.2 1092.77  30
  -1  -7   1 20780.9 888.459  31
  -1  -7   1 22515.5 1040.92   4
   1   7  -1 20707.2 850.338  21
   1   7  -1 22410.1 863.959  20
   1   7  -1 21070.0 973.747   9
  -1  -7   0 3272.64 305.115   4
   1   7   0 3093.66 255.210   1
   1   7   0 3141.58 255.548  44
   1   7   0 2495.93 234.676  43
  -1  -7   0 3750.42 350.253  30
  -1  -7   0 2831.53 215.553  31
   1   7   0 2783.40 201.371  12
   1   7   0 3024.24 195.795  20
   1   7   0 3073.60 194.145  19
   1   7   1 1813.15 199.354  44
   1   7   1 2399.58 215.072  43
   1   7   1 2048.96 161.425  12
  -1  -7  -1 1981.24 236.961   4
   1   7   1 2256.69 218.171   1
  -1  -7  -1 2211.30 272.292  30
   1   7   1 1994.23 157.128  20
   1   7   1 2148.78 159.910  19
   1   7   2 4954.77 381.007  10
   1   7   2 4813.82 321.687   1
   1   7   2 4748.81 324.889  43
   1   7   2 4955.66 329.790  44
   1   7   2 4857.79 257.553  12
   1   7   2 4613.39 262.352  20
   1   7   2 4618.40 260.468  17
   1   7   3 3679.43 307.455  10
   1   7   3 2825.36 242.471  44
   1   7   3 2991.55 250.665  43
  -1  -7  -3 3276.33 285.069  39
   1   7   3 2869.13 198.548  20
   1   7   3 3210.94 204.600  17
   1   7   3 2924.56 252.417   1
   1   7   4 8686.65 519.213  10
   1   7   4 8578.88 456.295   1
   1   7   4 8503.42 453.181  44
   1   7   4 8183.66 450.573  43
   1   7   4 8363.40 382.032  20
   1   7   4 7358.14 382.271  17
   1   7   4 8435.40 378.524  16
   1   7   5 462.932 153.229  10
  -1  -7  -5 447.193 149.496   7
  -1  -7  -5 506.779 148.683   8
   1   7   5 677.582 135.458   1
   1   7   5 548.712 129.234  44
   1   7   5 669.585 135.101  43
   1   7   5 730.251 91.9514  16
   1   7   5 611.296 93.4735  20
   1   7   5 813.612 95.7393  19
   1   7   5 537.999 101.964  17
  -1  -7  -6 124.503 153.442   7
   1   7   6 204.215 155.199  10
   1   7   6 316.248 110.304   1
   1   7   6 180.623 106.736  43
   1   7   6 138.766 96.4907  44
   1   7   6 224.402 72.5288  20
   1   7   6 310.043 95.5862  17
   1   7   6 326.384 78.2825  19
   1   7   7 1323.91 172.752   1
   1   7   7 1473.77 132.339  20
   1   7   7 1267.87 124.457  21
   1   7   7 1309.55 159.092  17
   1   7   7 1643.74 136.926  19
   1   7   7 1543.11 184.740  44
   1   7   7 1340.36 173.485  43
  -1  -7  -8 731.132 196.150   7
   1   7   8 610.348 122.192  17
  -1  -7  -9 5829.72 419.899   7
   1   7   9 5838.70 345.721  17
  -1  -7 -10 2450.86 347.819  42
  -1  -7 -10 2903.29 318.332  35
  -1  -7 -10 2024.62 255.136   7
  -1  -7 -11 8878.42 504.414  35
  -1  -7 -11 6317.04 419.089   7
  -1  -7 -12 1691.92 216.005  34
   1   7  12 1648.76 199.622  10
   1   8  -5 435.315 75.1270  12
  -1  -8   5 759.996 145.908  39
  -1  -8   4 325.808 149.530  30
  -1  -8   4 172.325 179.855   6
   1   8  -4 149.208 75.4110  12
  -1  -8   4 35.8002 142.099  39
  -1  -8   3 960.444 251.852   6
   1   8  -3 1045.15 112.200  16
   1   8  -3 877.933 156.202   9
   1   8  -3 765.896 117.258  12
  -1  -8   3 980.489 225.824  30
  -1  -8   2 2114.77 338.097   6
   1   8  -2 1727.19 163.914  16
   1   8  -1 548.617 110.955  16
   1   8  -1 531.091 108.228  12
  -1  -8   1 541.262 224.394   6
  -1  -8   1 394.335 170.224   4
   1   8   0 11321.2 613.326   1
  -1  -8   0 12593.2 709.378   4
   1   8   0 11018.2 612.439  44
   1   8   0 11242.3 615.887  43
   1   8   0 13049.4 561.836  12
   1   8   0 12147.9 536.946  20
   1   8   0 12234.4 532.509  21
   1   8   0 12041.8 532.285  19
   1   8   1 11725.4 618.148   1
  -1  -8  -1 12521.2 691.006   4
   1   8   1 11502.9 619.592  44
   1   8   1 11506.2 615.415  43
   1   8   1 12569.5 540.733  12
   1   8   1 11930.7 534.948  20
   1   8   1 11506.2 523.849  21
   1   8   1 12014.9 532.135  19
   1   8   2 1255.62 188.956   1
  -1  -8  -2 829.608 179.991   4
   1   8   2 946.488 174.572  43
   1   8   2 1280.18 187.383  44
   1   8   2 1403.24 135.355  12
   1   8   2 1348.68 139.514  20
   1   8   2 1456.90 153.858  16
   1   8   2 1203.10 133.156  19
   1   8   3 17059.8 896.029  10
   1   8   3 16844.2 818.330  44
   1   8   3 17614.7 825.531  43
  -1  -8  -3 18802.1 881.221  39
   1   8   3 18371.3 735.172  20
   1   8   3 17260.3 726.197  16
   1   8   3 17383.0 726.544  19
   1   8   3 16045.1 725.824  17
   1   8   3 18083.4 829.007   1
   1   8   4 4870.27 412.756  10
   1   8   4 5737.48 382.512   1
   1   8   4 5493.51 374.023  44
   1   8   4 5173.47 372.291  43
   1   8   4 5152.86 290.482  20
   1   8   4 4451.71 279.468  19
   1   8   4 5173.95 289.837  16
   1   8   4 4800.14 296.124  17
   1   8   5 65.7343 148.437  10
   1   8   5 192.832 117.412   1
   1   8   5 97.3418 113.703  43
   1   8   5 145.869 104.604  44
   1   8   5 105.266 69.0715  16
   1   8   5 130.970 71.1108  20
   1   8   5 52.7540 74.8045  17
   1   8   5 154.057 77.1566  19
   1   8   6 5368.76 428.571  10
   1   8   6 4978.47 357.832   1
   1   8   6 4228.75 336.654  44
   1   8   6 4779.33 352.064  43
   1   8   6 5278.01 289.349  20
   1   8   6 4771.99 274.460  21
   1   8   6 4916.68 278.861  19
   1   8   6 4856.68 307.826  17
   1   8   7 23.3140 138.315  10
  -1  -8  -7 172.991 156.146   7
   1   8   7 81.0654 108.516   1
   1   8   7 42.5293 59.5874  20
   1   8   7 24.6457 61.1894  21
   1   8   7 59.2822 91.6351  17
   1   8   7 91.5753 65.4854  19
   1   8   7-16.4491 106.091  44
   1   8   7-114.744 109.714  43
  -1  -8  -8 2621.96 303.007   8
  -1  -8  -8 1957.57 260.495   7
   1   8   8 2897.69 326.004  10
   1   8   8 2698.63 222.069  17
   1   8   9 1312.52 242.785  10
  -1  -8  -9 1367.40 237.569   8
  -1  -8  -9 1273.85 223.242   7
   1   8   9 1770.07 173.926  17
  -1  -8  -9 1171.09 287.880  35
  -1  -8 -10 1120.94 195.935   7
  -1  -8 -10 1356.74 209.692   8
   1   8  10 1698.92 162.202  17
  -1  -8 -10 1501.27 253.812  35
   1   8  11 998.286 190.592  10
  -1  -8 -11 643.164 163.518   8
   1   8  11 1010.27 111.652  17
  -1  -8 -11 808.485 176.619  35
  -1  -8 -12 28.6470 105.677  34
   1   8  12 153.417 97.5422  10
  -1  -8 -12 54.7549 118.207   8
  -1  -9   4 118.414 99.5171  39
   1   9  -3 8194.63 366.787  12
  -1  -9   3 7986.48 498.587  39
  -1  -9   3 7517.25 538.587   6
   1   9  -3 7387.19 338.945  16
   1   9  -2 13046.6 556.897  12
  -1  -9   2 11863.6 780.490   6
   1   9  -2 12236.0 537.872  16
  -1  -9   2 12090.9 718.994  39
   1   9  -1 376.868 95.9578  12
  -1  -9   1 758.186 237.962   6
   1   9   0 691.086 118.413  16
   1   9   0 589.507 99.3388  21
  -1  -9   0 606.126 193.495   4
  -1  -9  -1 9749.19 647.280   4
  -1  -9  -1 11616.3 696.731  39
   1   9   1 11199.0 518.842  12
   1   9   1 11307.9 515.370  21
   1   9   1 12457.4 552.420  16
   1   9   1 10908.5 512.830  19
   1   9   2 35309.6 1547.87   1
  -1  -9  -2 38887.7 1617.23   4
  -1  -9  -2 39631.2 1654.60  39
   1   9   2 38029.6 1564.25  44
   1   9   2 35786.1 1551.95  43
   1   9   2 39607.2 1451.97  20
   1   9   2 36709.9 1435.71  21
   1   9   2 37875.2 1442.10  19
   1   9   2 39385.5 1462.64  16
  -1  -9  -3 2106.90 257.813   4
   1   9   3 1801.61 231.575   1
   1   9   3 1852.24 234.762  43
   1   9   3 1673.48 223.576  44
   1   9   3 1868.48 171.969  21
   1   9   3 1914.94 172.011  20
   1   9   3 2118.19 180.646  19
   1   9   3 1799.32 167.630  16
   1   9   4 23635.9 1158.24  10
   1   9   4 23515.4 1082.45   1
   1   9   4 23346.9 1080.73  43
   1   9   4 24285.9 1088.42  44
   1   9   4 25458.4 980.411  20
   1   9   4 24267.8 967.272  21
   1   9   4 24452.8 970.815  19
   1   9   4 23960.1 960.390  16
   1   9   4 22020.1 969.272  17
   1   9   5 16508.1 917.424  10
   1   9   5 17598.0 866.252   1
   1   9   5 18107.0 875.673  43
   1   9   5 17222.2 864.517  44
   1   9   5 17895.5 753.113  21
   1   9   5 18556.4 762.426  20
   1   9   5 17371.4 741.547  16
   1   9   5 18305.8 758.762  19
   1   9   5 17910.3 782.112  17
   1   9   6 46.7730 144.910  10
   1   9   6 71.8485 109.742   1
   1   9   6-9.15779 72.0257  21
   1   9   6 28.4607 65.7224  20
   1   9   6 12.3043 79.3544  17
   1   9   6 27.8580 69.8151  19
   1   9   6-36.2879 112.426  43
   1   9   6-109.258 124.742  44
   1   9   7 11215.6 494.570  21
   1   9   7 11081.6 494.332  19
   1   9   7 11936.7 552.986  17
   1   9   7 9993.85 652.387  10
   1   9   8 1256.66 161.389  17
   1   9   8 921.206 211.428  10
  -1  -9  -8 681.397 193.859   7
  -1  -9  -9 6046.96 417.329   7
  -1  -9 -10 2429.50 290.337  35
   1   9  10 2649.46 195.776  17
  -1  -9 -10 1800.91 237.434   7
   1   9  10 2089.93 262.422  10
  -1  -9 -11 221.325 140.857  35
   1   9  11-14.4550 111.775  10
   1   9  11 126.109 59.8773  17
   1   9  12 701.739 123.607  10
   1  10  -2 1309.37 107.444  12
   1  10  -2 1444.13 105.616  16
   1  10  -1 1736.84 139.943  12
  -1 -10   1 1747.59 257.854  39
  -1 -10   1 1759.61 278.514   6
   1  10  -1 1653.13 139.545  16
   1  10   0 1195.74 124.062  12
  -1 -10   0 1377.97 284.677   6
   1  10   0 1195.93 133.016  16
  -1 -10   0 1052.63 224.462  39
   1  10   1 677.846 140.251   1
   1  10   1 676.887 106.824  20
   1  10   1 797.596 105.889  21
   1  10   1 839.143 111.913  19
  -1 -10  -1 955.060 211.908  39
   1  10   2 1743.89 228.200   1
   1  10   2 1946.07 168.287  21
   1  10   2 1900.44 168.934  20
   1  10   2 2100.05 172.256  19
   1  10   2 2034.12 178.460  16
   1  10   2 1466.82 215.191  43
   1  10   2 1598.40 217.267  44
  -1 -10  -2 1783.61 264.891  39
   1  10   3 8235.08 524.459   1
  -1 -10  -3 8202.48 551.422   4
   1  10   3 8847.46 540.034  44
   1  10   3 7992.86 519.920  43
   1  10   3 8787.80 439.646  20
   1  10   3 8832.18 435.551  21
   1  10   3 9371.06 441.551  16
   1  10   4-18.4821 71.4169  16
   1  10   4-49.7308 76.1768  21
   1  10   4 10.1829 78.6954  20
   1  10   4-56.7948 120.521   1
  -1 -10  -4 115.639 122.695   4
   1  10   4-38.2580 131.039  43
   1  10   4 76.9437 120.836  44
   1  10   5 163.849 164.050  10
   1  10   5 282.140 141.533   1
   1  10   5 38.2469 118.636  44
   1  10   5 247.286 137.632  43
   1  10   5 170.497 83.0608  20
   1  10   5 224.361 87.4352  21
   1  10   5 203.144 77.6132  16
   1  10   5 90.5515 78.6272  17
   1  10   6 16002.0 899.180  10
   1  10   6 16240.5 842.599   1
   1  10   6 16457.3 848.828  44
   1  10   6 15907.2 840.465  43
   1  10   6 17948.1 744.759  21
   1  10   6 19003.0 753.829  20
   1  10   6 17632.9 742.674  19
   1  10   6 19218.1 790.375  17
   1  10   7 16.7079 92.9275   1
   1  10   7 50.8181 116.046  43
   1  10   7 136.500 115.554  44
   1  10   7 52.1901 68.4238  20
   1  10   7-48.0000 102.200  17
   1  10   7 43.3002 60.6702  19
   1  10   8 963.766 113.350  19
   1  10   8 1254.03 123.753  21
   1  10   8 976.002 115.453  20
   1  10   8 1043.46 163.463   1
   1  10   9 91.4099 123.806  10
   1  10   9-18.9874 72.7117  17
   1  10  10-15.0697 112.226  10
  -1 -10 -10 139.357 154.335  35
   1  10  10 7.62881 66.3874  17
   1  10  11 1261.16 107.202  17
   1  10  11 826.922 141.453  10
  -1 -11   0 1942.32 227.732  39
   1  11   0 2324.17 150.651  16
  -1 -11  -1 176.933 166.468   6
  -1 -11  -1 292.577 133.287  39
   1  11   1 194.488 63.3610  21
   1  11   1 285.368 78.1522  16
   1  11   2 1420.28 136.717  20
   1  11   2 1455.46 135.017  21
   1  11   2 1482.27 143.684  16
   1  11   2 1706.56 141.647  19
   1  11   3 3709.30 233.438  21
   1  11   3 3746.69 237.305  20
   1  11   3 3352.14 294.673   1
   1  11   3 3355.54 223.143  16
   1  11   3 3926.46 237.911  19
   1  11   4 1427.02 204.810   1
   1  11   4 1303.31 200.481  44
   1  11   4 1527.76 154.274  20
   1  11   4 1732.84 157.098  21
   1  11   4 1649.22 145.902  16
   1  11   4 1581.92 154.416  19
   1  11   5 1961.79 237.948   1
   1  11   5 2134.69 239.162  44
   1  11   5 2099.20 245.642  43
   1  11   5 1956.60 169.724  21
   1  11   5 2395.20 184.418  20
   1  11   5 1821.93 154.162  16
   1  11   5 2350.99 182.223  19
   1  11   6 16.0459 107.415   1
   1  11   6 115.106 116.443  44
   1  11   6 75.7687 70.6677  20
   1  11   6 81.8327 68.6931  21
   1  11   6 41.3996 68.4434  19
   1  11   6 67.7672 70.0204  17
   1  11   7-115.985 117.894   1
   1  11   7-14.7400 59.9302  19
   1  11   7 29.1514 70.9587  17
   1  11   7-52.3098 104.999  10
   1  11   7 36.3310 61.8792  21
   1  11   7 82.8489 64.6102  20
   1  11   8 37.0024 54.4234  19
   1  11   8 53.7813 71.1091  17
   1  11   8 24.2788 52.8258  21
   1  11   8 6.34756 52.0390  20
   1  11   8 47.8460 115.297  10
   1  11   9 37.6316 65.5237  17
   1  11   9 162.486 103.724  10
  -1 -11  -9-59.6961 170.943  35
   1  11  10 868.507 147.336  10
   1  11  10 1779.81 128.681  17
   1  12   2 103.664 54.3969  16
   1  12   3 937.954 93.8087  21
   1  12   3 782.875 91.5905  19
   1  12   3 821.073 91.0695  16
   1  12   4 5229.19 264.927  20
   1  12   4 5186.00 259.567  21
   1  12   4 4952.99 258.267  19
   1  12   4 4273.00 237.108  16
   1  12   5 8920.86 407.934  21
   1  12   5 9366.08 415.210  20
   1  12   5 9020.28 409.077  19
   1  12   6 9752.24 437.260  21
   1  12   6 10546.0 447.718  20
   1  12   6 10170.2 442.423  19
   1  12   7-5.25773 52.9290  21
   1  12   7 71.8538 52.0093  20
   1  12   7 43.0552 53.5290  17
   1  12   7-5.36661 49.5777  19
   1  12   8 3937.94 220.414  17
   1  12   9 52.5600 50.8357  17
  -2  12   7 3313.46 186.619  17
  -2  12   6 1257.01 104.918  21
  -2  12   6 1292.67 110.652  17
  -2  12   5 454.591 77.7247  21
  -2  12   5 547.614 81.6851  19
  -2  12   5 412.070 61.6779  16
  -2  12   4 3186.86 182.561  21
  -2  12   4 2923.28 165.858  16
  -2  12   3 655.092 81.3777  21
  -2  12   3 632.070 73.4483  16
  -2  11   9 428.503 69.8292  17
  -2  11   8 936.817 166.540  10
  -2  11   8 919.705 115.409  17
  -2  11   7 130.719 66.9901  21
  -2  11   7 194.668 69.4195  19
  -2  11   7 98.6427 79.2811  17
  -2  11   6 1823.43 154.781  21
  -2  11   6 1582.95 149.065  20
  -2  11   6 1590.87 127.608  16
  -2  11   6 1647.37 167.287  17
  -2  11   6 1494.74 144.642  19
  -2  11   5 7716.44 373.037  21
  -2  11   5 7437.12 372.127  20
  -2  11   5 7031.26 364.787  19
  -2  11   5 6519.85 337.718  16
  -2  11   5 6774.08 372.307  17
  -2  11   4 792.656 119.206  20
  -2  11   4 778.100 120.324  21
  -2  11   4 614.022 101.960  16
  -2  11   4 564.735 110.035  19
  -2  11   4 692.888 113.250  17
  -2  11   3-8.56903 72.4417  20
  -2  11   3 41.8742 74.9074  21
  -2  11   3 18.4289 50.3626  12
  -2  11   3 46.9505 66.6454  16
  -2  11   3 51.1651 72.6267  19
   2 -11  -2-135.137 197.369   6
  -2  11   2 81.1030 68.1138  16
  -2  11   2 103.827 69.7853  19
  -2  11   2 36.9936 54.7863  12
  -2  11   2-44.6015 65.1503  20
  -2  11   2 58.2944 63.4193  21
  -2  11   1 236.956 70.2174  16
  -2  11   1 216.010 63.5262  12
  -2  11   1 113.737 56.2627  21
  -2  11   0 1591.35 114.816  16
  -2  10  10 2538.92 212.520  10
  -2  10   9 177.529 113.763  10
  -2  10   9 400.357 90.8486  17
  -2  10   9 247.039 127.967  18
  -2  10   8 1346.55 218.063  10
  -2  10   8 1118.21 143.229  17
  -2  10   8 1228.27 205.018  18
  -2  10   7 175.707 82.8126  19
  -2  10   7 62.9366 130.091  18
  -2  10   7 58.2958 86.9743  17
  -2  10   7 361.812 164.557  10
  -2  10   7 199.597 80.8178  21
  -2  10   7 131.688 74.9357  20
  -2  10   6 326.861 96.8512  19
  -2  10   6 329.898 85.9893  16
  -2  10   6 363.688 115.739  17
  -2  10   6 433.897 163.836  10
  -2  10   6 411.866 109.106  20
  -2  10   6 321.350 99.6585  21
  -2  10   5 5577.53 333.299  19
  -2  10   5 5118.81 325.805  20
  -2  10   4 1164.27 147.850  19
  -2  10   4 976.539 142.326  20
  -2  10   4 890.220 121.513  12
  -2  10   3 1028.99 145.327  20
  -2  10   3 1029.33 123.829  12
  -2  10   3 798.771 132.867  17
  -2  10   3 992.605 144.362  19
  -2  10   2 180.137 93.2269  19
  -2  10   2 167.745 94.1342  21
  -2  10   2 396.735 108.815  20
  -2  10   2 265.174 85.9153  12
  -2  10   1 2131.64 180.064  21
  -2  10   1 1978.81 178.256  20
  -2  10   1 1943.99 173.845  12
  -2  10   1 1981.23 179.580  19
  -2  10   1 2130.71 178.919  16
  -2  10   0 1482.61 147.351  12
  -2  10   0 1457.86 134.824  21
  -2  10   0 1202.24 126.274  19
  -2  10   0 1547.18 142.430  16
   2 -10   0 1501.49 290.661   6
  -2  10  -1 309.663 69.7180  16
   2 -10   1 457.153 194.508   6
  -2  10  -1 499.506 92.0802  12
  -2  10  -2 1732.04 131.582  12
  -2   9  10 1903.45 221.645  11
  -2   9  10 1928.42 216.286  10
  -2   9  10 2098.01 228.302  18
  -2   9   9 452.436 158.949  10
  -2   9   9 362.201 165.290  11
  -2   9   9 261.978 91.9179  17
  -2   9   9 295.364 147.031  18
  -2   9   8-43.4177 153.701  10
  -2   9   8 192.899 157.492  11
  -2   9   8-70.9271 154.423  18
  -2   9   8 47.3269 96.9884  17
  -2   9   7 6030.07 347.627  19
  -2   9   7 6304.35 381.268  17
  -2   9   7 5957.83 497.321  11
  -2   9   7 6118.73 485.502  10
  -2   9   7 6378.30 351.267  20
  -2   9   6 23510.5 994.810  17
  -2   9   6 22285.3 931.148  16
  -2   9   6 21190.6 1139.63  18
  -2   9   6 20905.6 1109.09  10
  -2   9   6 23160.2 952.928  21
  -2   9   6 24724.7 967.210  20
  -2   9   5 49319.1 2155.66  18
  -2   9   5 51427.4 1926.49  19
  -2   9   5 49605.3 1952.49  17
  -2   9   5 52489.0 1917.78  16
  -2   9   5 53102.3 1929.73  21
  -2   9   5 45833.5 2094.35  10
  -2   9   4 1156.38 142.707  12
  -2   9   4 1157.41 147.353  16
  -2   9   4 1302.77 163.770  19
  -2   9   4 903.917 153.124  17
  -2   9   4 1075.52 134.906  23
  -2   9   4 1109.59 154.330  21
  -2   9   4 735.385 215.066  10
  -2   9   3 4765.49 298.149  12
  -2   9   3 5109.31 295.018  23
  -2   9   3 4578.07 308.090  21
   2  -9  -3 4844.42 410.865   4
  -2   9   3 5098.91 319.157  19
  -2   9   3 4982.02 310.455  16
  -2   9   3 4206.27 314.801  17
   2  -9  -2 131.511 144.939   4
  -2   9   2-24.4105 88.2323  21
  -2   9   2 66.3003 66.3408  23
  -2   9   2-21.8171 69.4453  12
  -2   9   2-11.2442 86.1176  16
  -2   9   2-12.3989 95.8207  19
  -2   9   2-25.7875 93.2095  17
  -2   9   1 268.120 96.1871  16
  -2   9   1 282.331 103.412  21
  -2   9   1 230.574 106.660  20
  -2   9   1 210.562 81.7443  23
   2  -9  -1 218.195 149.696   4
  -2   9   0 1735.29 178.104  20
  -2   9   0 2115.74 185.383  16
  -2   9   0 2074.31 186.106  12
  -2   9  -1-36.9524 73.3032  16
   2  -9   1-91.9558 195.142   6
  -2   9  -1-62.0842 88.7824  12
  -2   9  -2 2448.79 192.827  12
  -2   9  -2 2107.99 160.604  16
  -2   9  -3 476.288 87.7627  12
  -2   8  11 290.063 99.4149  10
  -2   8  11 268.450 112.506  11
  -2   8  11 380.258 112.972  18
   2  -8 -10 1781.97 243.063  34
  -2   8  10 1523.94 211.174  10
  -2   8  10 1684.79 233.096  11
  -2   8  10 1204.07 215.147  18
  -2   8   9 518.314 112.695  17
  -2   8   9 120.170 159.462  18
  -2   8   9 495.392 171.032  10
  -2   8   9 391.612 189.602  11
   2  -8  -9 278.137 153.930   7
  -2   8   8 223.115 104.872  17
  -2   8   8 27.4753 188.265  18
  -2   8   8-47.3903 152.881  10
  -2   8   8 279.078 195.523  11
  -2   8   7 22754.0 1180.41  18
  -2   8   7 24337.8 986.883  17
  -2   8   7 21587.8 1169.52  11
  -2   8   7 22399.8 1120.97  10
  -2   8   7 21453.9 1158.45  24
  -2   8   6 10377.9 492.736  19
  -2   8   6 9704.55 469.594  16
  -2   8   6 9378.27 512.897  17
  -2   8   6 8786.23 651.181  18
  -2   8   6 8582.42 654.931  24
  -2   8   6 10347.9 489.490  21
  -2   8   6 9460.78 484.132  20
  -2   8   6 8433.56 650.588  11
  -2   8   6 9421.18 619.462  10
  -2   8   5 2130.29 181.266  12
  -2   8   5 2262.58 201.492  19
  -2   8   5 2224.83 224.549  17
  -2   8   5 2190.60 193.182  16
  -2   8   5 1791.74 306.780  18
  -2   8   5 1711.49 324.896  24
  -2   8   5 2082.22 194.689  20
  -2   8   5 2160.85 195.672  21
  -2   8   5 2155.72 187.879  23
  -2   8   5 2324.23 336.580  11
  -2   8   5 1879.59 271.076  10
  -2   8   4 8396.31 487.177  17
  -2   8   4 9774.03 668.609  18
  -2   8   4 9146.15 458.400  16
  -2   8   4 8926.97 457.033  19
  -2   8   4 8885.11 457.394  21
  -2   8   4 8545.49 437.444  23
  -2   8   4 9391.69 469.053  20
  -2   8   4 8346.79 585.014  10
  -2   8   4 8482.34 441.494  12
  -2   8   3 10.7613 85.3669  16
  -2   8   3 114.900 101.385  19
  -2   8   3-88.5919 182.982  18
  -2   8   3 54.7040 104.745  17
  -2   8   3-23.6396 85.4487  20
  -2   8   3 19.4344 70.2497  23
  -2   8   3-45.5210 102.459  21
  -2   8   3 76.2171 179.873  10
  -2   8   3 64.2823 79.7886  12
  -2   8   2 26808.4 1080.87  16
  -2   8   2 24422.7 1099.23  17
  -2   8   2 27382.7 1102.33  19
  -2   8   2 29979.4 1100.55  12
  -2   8   2 28665.3 1115.06  20
  -2   8   2 27590.9 1103.00  21
  -2   8   2 27046.7 1061.88  23
  -2   8   2 23454.8 1254.61  10
   2  -8  -2 22601.3 1156.78   4
  -2   8   1 37.5204 88.5508  19
  -2   8   1 11.0099 87.3385  16
  -2   8   1-12.9714 85.7783  17
   2  -8  -1 19.4021 132.912   4
  -2   8   1-9.52395 71.6077  23
  -2   8   1 24.7021 97.9768  21
  -2   8   1 102.649 103.496  20
  -2   8   1 55.3759 88.5979  12
  -2   8   0 2608.99 220.765  12
  -2   8   0 2600.15 190.731  22
  -2   8   0 2895.81 207.204  23
  -2   8   0 2624.57 229.937  20
  -2   8   0 2667.14 227.395  21
  -2   8   0 2690.38 221.541  16
  -2   8   0 2672.52 232.166  19
   2  -8   0 2040.10 265.111   4
  -2   8  -1-22.2094 91.0288  16
  -2   8  -1-11.0355 83.7519  21
  -2   8  -1 79.8760 62.1695  22
  -2   8  -1-38.3229 64.1275  23
  -2   8  -1 160.122 88.3934  12
   2  -8   1 40.8978 140.083   4
  -2   8  -2 250.018 85.9582  16
   2  -8   2 380.298 209.633   6
  -2   8  -2 77.3271 86.2970  12
  -2   8  -2 109.211 71.1613  22
  -2   8  -2 168.904 75.8760  23
   2  -8   3-58.4091 185.938   6
  -2   8  -3 127.393 82.2587  12
  -2   8  -3 67.4579 64.6354  23
   2  -8   4 94.1585 164.881   6
  -2   8  -4 59.2503 60.8197  23
  -2   8  -4-6.79414 56.5788  22
  -2   8  -4 54.0317 74.3599  12
  -2   8  -5 894.100 82.5387  22
  -2   8  -5 749.300 85.8713  12
  -2   7  11 1187.75 186.541  11
  -2   7  11 1137.27 154.490  10
  -2   7  11 1286.66 190.458  18
  -2   7  10 2032.28 248.619  10
  -2   7  10 1891.60 274.755  11
   2  -7 -10 2823.35 312.952  34
  -2   7  10 2388.32 292.012  18
  -2   7   9 2139.92 318.053  11
   2  -7  -9 2271.69 364.889  42
  -2   7   8-27.3129 169.245  24
   2  -7  -8-36.8716 208.567  42
  -2   7   8 156.494 91.3668  17
  -2   7   8-149.168 206.683  18
  -2   7   8-24.3355 146.549  10
  -2   7   8 30.2061 184.555  11
  -2   7   7 4045.13 281.790  17
  -2   7   7 3507.77 411.868  18
  -2   7   7 3464.28 415.608  11
  -2   7   7 4045.13 392.136  10
  -2   7   7 3493.81 396.226  24
  -2   7   6 11055.7 511.697  19
  -2   7   6 10633.5 537.855  17
  -2   7   6 9820.13 485.168  16
  -2   7   6 10049.1 691.001  18
  -2   7   6 9184.00 685.560  24
  -2   7   6 11015.4 510.769  21
  -2   7   6 10530.8 508.833  20
  -2   7   6 11118.5 712.946  11
  -2   7   6 11138.0 659.110  10
  -2   7   5 72194.5 2637.52  12
  -2   7   5 75046.4 2656.81  19
  -2   7   5 74674.6 2701.36  17
  -2   7   5 74961.6 2920.63  18
  -2   7   5 74618.0 2654.80  16
  -2   7   5 70765.4 2913.47  24
  -2   7   5 68713.6 2635.31  23
  -2   7   5 73769.8 2654.02  21
  -2   7   5 77047.3 2663.27  20
  -2   7   5 71114.1 2908.67  11
  -2   7   5 68144.4 2808.36  10
  -2   7   4 3946.88 286.544  15
  -2   7   4 4469.25 266.197  12
  -2   7   4 4716.22 279.693  19
  -2   7   4 4348.04 303.279  17
  -2   7   4 3881.46 395.417  18
  -2   7   4 4440.73 268.218  16
  -2   7   4 4141.14 420.850  24
  -2   7   4 4087.20 272.665  20
  -2   7   4 4044.02 254.783  23
  -2   7   4 3675.09 258.818  21
  -2   7   4 3732.35 351.358  10
  -2   7   4 4475.33 414.868  11
  -2   7   3 4586.17 392.871   1
  -2   7   3 5874.59 325.136  12
  -2   7   3 5286.00 334.142  15
  -2   7   3 5916.22 323.079  16
  -2   7   3 5380.48 350.379  17
  -2   7   3 5519.75 321.022  19
  -2   7   3 5691.09 476.571  18
  -2   7   3 5899.41 501.128  24
  -2   7   3 5626.35 311.256  23
  -2   7   3 5994.74 328.501  21
  -2   7   3 6095.71 333.972  20
  -2   7   3 5564.65 480.286  11
  -2   7   3 5522.32 440.962  10
  -2   7   2 6426.96 470.958   1
  -2   7   2 7716.15 378.570  12
  -2   7   2 6213.06 369.382  15
  -2   7   2 7067.36 362.343  16
  -2   7   2 6281.78 370.841  19
  -2   7   2 6562.16 390.924  17
  -2   7   2 7367.11 547.482  18
  -2   7   2 7197.10 356.013  23
  -2   7   2 6655.26 331.066  22
  -2   7   2 6555.18 372.592  21
  -2   7   2 6948.03 382.535  20
  -2   7   2 6698.74 500.253  10
  -2   7   1 4118.24 263.299  12
  -2   7   1 3497.51 254.402  15
  -2   7   1 3915.74 279.496  19
  -2   7   1 3527.73 272.830  17
  -2   7   1 4260.15 264.477  16
  -2   7   1 4114.69 234.668  22
  -2   7   1 4063.53 277.079  21
  -2   7   1 4327.35 254.158  23
  -2   7   1 3936.00 277.139  20
   2  -7  -1 3045.49 285.157   4
  -2   7   0 3710.77 256.352  12
  -2   7   0 3586.91 269.960  17
  -2   7   0 4074.20 283.024  19
  -2   7   0 4161.95 267.525  16
  -2   7   0 3996.55 240.254  22
  -2   7   0 3760.20 269.671  21
  -2   7   0 3694.15 243.590  23
  -2   7   0 3783.72 277.709  20
   2  -7   0 3326.47 311.865   4
  -2   7  -1 11778.1 555.471  12
  -2   7  -1 11961.1 558.161  16
  -2   7  -1 11906.0 563.745  19
  -2   7  -1 11127.5 558.881  20
  -2   7  -1 11389.0 529.749  23
  -2   7  -1 11842.7 559.643  21
   2  -7   1 10961.1 640.233   4
  -2   7  -2 5689.64 326.562  23
  -2   7  -2 5451.88 341.657  12
  -2   7  -2 6305.83 350.965  16
  -2   7  -3 6109.03 346.018  23
   2  -7   3 6323.08 559.308   6
  -2   7  -4 285.376 98.7331  12
   2  -7   4 394.911 201.150   6
  -2   7  -5 304.243 78.9265  12
  -2   7  -5 408.877 85.9122  23
  -2   7  -6 151.868 56.5602  12
  -2   7  -6 219.771 56.4653  23
  -2   6  12 209.744 90.6147  18
  -2   6  11 415.293 111.734  27
  -2   6  11 510.030 165.477  18
   2  -6 -11 565.517 154.098  34
  -2   6  11 431.928 157.381  11
  -2   6  10 17906.6 820.696  27
  -2   6  10 17625.2 933.753  18
  -2   6  10 15561.9 843.596  10
  -2   6  10 17536.8 936.262  11
  -2   6   9 2948.50 322.177  10
  -2   6   9 2836.69 346.879  24
  -2   6   9 3083.36 377.708  18
   2  -6  -9 3261.52 409.468  42
  -2   6   8 673.479 205.570  10
  -2   6   8 707.641 260.659  11
   2  -6  -8 720.827 263.763  42
  -2   6   8 599.631 227.169  24
  -2   6   8 242.497 217.575  18
  -2   6   8 449.906 102.744  17
  -2   6   7 3744.17 264.237  17
  -2   6   7 3771.28 422.665  18
  -2   6   7 3939.04 424.538  11
  -2   6   7 3469.11 357.769  10
  -2   6   7 3778.93 414.765  24
  -2   6   6 82176.5 2881.12  19
  -2   6   6 76807.8 2860.25  16
  -2   6   6 78680.0 2907.19  17
  -2   6   6 81486.8 3145.40  18
  -2   6   6 83177.9 2884.96  20
  -2   6   6 82609.3 2881.64  21
  -2   6   6 80283.1 3141.29  11
  -2   6   6 74837.7 3042.16  10
  -2   6   6 75145.7 3120.08  24
  -2   6   5 618.518 104.190  16
  -2   6   5 675.080 204.947  18
  -2   6   5 625.804 107.634  19
  -2   6   5 608.242 118.881  17
  -2   6   5 536.186 99.3913  21
  -2   6   5 913.177 218.837  24
  -2   6   5 737.494 114.808  20
  -2   6   5 579.901 103.020  23
  -2   6   5 687.133 178.713  10
  -2   6   5 728.025 207.788  11
  -2   6   4-32.8655 89.0835  15
  -2   6   4 16.4338 68.9383  19
  -2   6   4 8.30192 65.2942  16
  -2   6   4-22.5030 172.347  18
  -2   6   4-11.1313 87.5473  17
  -2   6   4 139.587 169.887  24
  -2   6   4-32.6988 65.3928  21
  -2   6   4-20.6435 67.7898  22
  -2   6   4 7.98493 65.4521  23
  -2   6   4 16.7797 63.0776  20
  -2   6   4 107.394 123.999  10
  -2   6   4-7.94051 65.6025  12
  -2   6   4 22.8135 161.519  11
  -2   6   3 12413.7 664.215   1
  -2   6   3 14473.1 578.503  12
  -2   6   3 13004.4 596.307  15
  -2   6   3 12913.6 573.149  19
  -2   6   3 12235.8 603.071  17
  -2   6   3 13526.9 743.943  18
  -2   6   3 13689.9 577.009  16
  -2   6   3 13394.4 764.234  24
  -2   6   3 13711.8 566.578  23
  -2   6   3 13374.1 580.155  20
  -2   6   3 13296.6 576.777  21
  -2   6   3 12924.9 740.656  11
  -2   6   3 12248.7 677.344  10
  -2   6   2 1176.34 205.608   1
  -2   6   2 1150.44 127.371  12
  -2   6   2 1048.85 130.128  15
  -2   6   2 958.878 122.167  16
  -2   6   2 1190.72 137.843  19
  -2   6   2 1315.00 232.549  18
  -2   6   2 988.374 137.981  17
  -2   6   2 1170.75 229.036  24
  -2   6   2 910.226 125.483  21
  -2   6   2 1018.98 116.545  23
  -2   6   2 1081.35 132.113  20
  -2   6   2 1155.38 201.425  10
  -2   6   2 1044.49 217.112  11
  -2   6   1 3448.30 312.474   1
  -2   6   1 3067.99 217.317  15
  -2   6   1 3335.68 219.948  12
  -2   6   1 3394.75 215.956  16
  -2   6   1 3161.74 225.930  19
  -2   6   1 3456.88 248.293  17
  -2   6   1 3079.50 333.844  18
  -2   6   1 3187.36 199.360  22
  -2   6   1 3271.25 233.931  21
  -2   6   1 3368.67 209.824  23
  -2   6   1 3546.77 239.018  20
  -2   6   1 3303.37 329.742  10
   2  -6   0 364.679 119.973   4
  -2   6   0 316.112 87.0888  15
  -2   6   0 412.185 90.8393  16
  -2   6   0 397.236 103.988  19
  -2   6   0 173.882 86.7929  17
  -2   6   0 260.257 96.0100  21
  -2   6   0 227.602 95.8516  20
  -2   6   0 277.466 77.4167  23
  -2   6   0 286.705 89.8392  12
  -2   6  -1 20753.4 836.785  12
  -2   6  -1 20937.3 835.959  16
  -2   6  -1 18184.9 832.916  17
  -2   6  -1 21213.3 842.714  19
  -2   6  -1 20172.8 812.166  23
  -2   6  -1 19993.8 834.366  21
  -2   6  -1 20799.9 845.171  20
   2  -6   1 18560.2 899.473   4
  -2   6  -2 7021.16 377.556  12
  -2   6  -2 6795.09 367.228  16
  -2   6  -2 6565.34 352.458  23
   2  -6   2 6617.49 444.384   4
  -2   6  -3 35388.6 1393.34  12
  -2   6  -3 35294.8 1377.84  16
  -2   6  -3 36758.1 1383.95  23
   2  -6   3 34917.8 1656.56   6
  -2   6  -4 1349.67 157.148  23
  -2   6  -4 1345.17 156.586  12
   2  -6   4 1588.75 301.298   6
  -2   6  -5 61.7136 78.8481  23
  -2   6  -5 92.8809 75.4372  12
  -2   6  -6 16.1956 60.8830  12
  -2   6  -6 8.25963 61.5113  23
  -2   6  -7 190.689 61.9135  23
  -2   5  12 1489.71 166.307  18
  -2   5  11 2202.05 208.098  27
  -2   5  11 2240.77 265.425  18
  -2   5  11 2021.09 252.243  11
   2  -5 -11 2730.02 280.075  34
  -2   5  10 516.743 132.358  27
  -2   5  10 196.152 174.387  18
  -2   5  10 645.557 222.682  11
  -2   5  10 485.048 156.214  10
   2  -5 -10 681.603 210.365  34
   2  -5  -9 18724.7 1098.48  42
  -2   5   9 20634.1 1064.01  18
   2  -5  -9 21054.0 1083.91  34
  -2   5   8 275.024 202.225  11
   2  -5  -8 171.436 209.632  42
  -2   5   8 88.1936 199.239  24
  -2   5   8 481.414 222.045  18
  -2   5   7 2339.80 330.857  11
  -2   5   7 1939.22 265.798  25
   2  -5  -7 2276.44 373.480  42
  -2   5   7 1874.99 303.645  24
  -2   5   7 2165.88 332.780  18
  -2   5   7 2183.74 185.529  17
  -2   5   6 235.037 80.1976  17
  -2   5   6 465.837 204.356  18
  -2   5   6 306.487 80.4770  16
  -2   5   6 39.2259 133.157  25
  -2   5   6 488.552 193.553  24
  -2   5   6 546.586 211.791  11
  -2   5   5 308.269 94.8944  15
  -2   5   5 395.830 92.9303  17
  -2   5   5 106.087 143.987  18
  -2   5   5 311.147 80.8720  19
  -2   5   5 264.520 78.6059  16
  -2   5   5 513.959 159.831  25
  -2   5   5 114.594 170.931  24
  -2   5   5 259.463 80.1026  20
  -2   5   5 247.309 80.3564  21
  -2   5   5 135.285 125.066  10
  -2   5   5 214.650 164.662  11
  -2   5   4 1719.27 141.189   3
  -2   5   4 1656.72 163.954  15
  -2   5   4 1731.97 144.406  12
  -2   5   4 1769.56 236.112  18
  -2   5   4 1648.46 145.210  19
  -2   5   4 1689.08 159.666  17
  -2   5   4 1709.35 223.402  25
  -2   5   4 1720.02 146.424  20
  -2   5   4 1796.11 149.164  23
  -2   5   4 1564.07 233.053  24
  -2   5   4 1627.52 130.597  22
  -2   5   4 1270.56 185.772  10
  -2   5   4 1836.03 247.855  11
  -2   5   3 3319.70 206.391   3
  -2   5   3 3285.62 271.766   1
  -2   5   3 3792.61 213.788   2
  -2   5   3 3400.10 204.025  12
  -2   5   3 3443.51 210.550  19
  -2   5   3 3349.75 284.813  25
  -2   5   3 3399.94 211.070  20
  -2   5   3 3173.39 186.608  22
  -2   5   3 3509.09 321.266  11
  -2   5   2 35015.2 1342.59   3
  -2   5   2 35275.9 1343.97   2
  -2   5   2 34569.1 1440.11   1
  -2   5   2 37508.0 1349.17  19
  -2   5   2 37643.3 1351.53  20
  -2   5   2 36191.8 1322.02  22
  -2   5   2 35675.6 1500.19  11
  -2   5   2 36768.1 1342.74  12
  -2   5   1 451.828 88.7412   2
  -2   5   1 485.298 88.4174   3
  -2   5   1 399.219 137.353   1
  -2   5   1 409.402 85.0399  19
  -2   5   1 374.503 70.1350  22
  -2   5   1 438.632 88.4575  20
  -2   5   1 612.606 90.2639  12
  -2   5   1 268.884 144.161  11
  -2   5   1 401.433 83.7588  15
  -2   5   0 2937.61 262.099   1
  -2   5   0 2925.05 193.648   2
  -2   5   0 2945.94 193.171   3
  -2   5   0 3256.56 202.730  19
  -2   5   0 2826.60 197.687  20
  -2   5   0 2470.38 275.197  10
  -2   5   0 2426.12 180.459  12
  -2   5   0 2734.57 181.765  15
  -2   5  -1 4893.68 260.531  12
  -2   5  -1 4359.14 254.175  20
  -2   5  -1 4445.71 254.301  21
  -2   5  -1 4092.26 239.727  23
   2  -5   1 3763.08 286.977   4
  -2   5  -1 4363.80 251.823  19
  -2   5  -1 4417.83 249.231  16
  -2   5  -2 18273.8 727.044  12
  -2   5  -2 17634.2 713.275  20
  -2   5  -2 17879.4 713.158  21
  -2   5  -2 17041.1 707.299  23
  -2   5  -2 17234.6 709.941  19
  -2   5  -2 17370.1 716.141  16
  -2   5  -3 35646.9 1344.51  16
  -2   5  -3 36134.3 1365.51  12
   2  -5   3 31945.7 1551.49   6
  -2   5  -4 44521.9 1675.51  12
   2  -5   4 41875.0 1923.20   6
  -2   5  -5 5417.22 328.751  12
   2  -5   5 4670.57 487.886   6
  -2   5  -6 1081.81 172.602  29
  -2   5  -6 1277.12 144.500  12
  -2   5  -6 1179.11 218.472   9
   2  -5   6 676.706 232.832   5
  -2   5  -7 15.4170 55.7293  12
  -2   5  -7 46.1714 103.007   9
  -2   5  -7 16.7832 66.5699  23
  -2   5  -8 919.120 96.7382  23
  -2   4  12 146.128 95.0428  18
  -2   4  11 10455.8 529.473  27
  -2   4  11 9015.13 573.102  18
  -2   4  11 10842.7 608.273  11
   2  -4 -11 10326.5 594.988  34
  -2   4  10 5760.81 477.575  24
  -2   4  10 6669.77 525.117  11
  -2   4   9 2422.87 359.354  11
   2  -4  -9 3566.28 400.389  34
   2  -4  -9 3611.40 427.739  42
  -2   4   9 3001.88 377.510  24
  -2   4   9 2912.72 379.334  18
  -2   4   8 9064.73 576.953  25
  -2   4   8 9056.65 663.336  24
   2  -4  -8 9967.29 720.481  42
  -2   4   8 9540.18 697.397  11
  -2   4   8 9792.76 690.632  18
  -2   4   7 10830.7 742.708  24
  -2   4   7 11148.9 668.552  25
   2  -4  -7 13334.8 812.818  42
  -2   4   7 13530.7 798.361  18
  -2   4   7 12260.8 777.174  11
  -2   4   6 821.438 233.319  18
  -2   4   6 955.230 121.008  17
  -2   4   6 1001.91 193.473  25
  -2   4   6 773.008 222.235  24
  -2   4   6 877.150 234.358  11
  -2   4   5 73318.9 2553.45  19
  -2   4   5 70073.3 2743.36  18
  -2   4   5 67648.8 2583.48  15
  -2   4   5 71854.1 2781.33  24
  -2   4   5 65257.3 2678.19  25
  -2   4   5 74113.0 2553.12  21
  -2   4   5 73280.8 2553.39  20
  -2   4   5 70199.0 2747.03  11
  -2   4   4 9351.05 413.745  16
  -2   4   4 9584.95 434.185  17
  -2   4   4 9362.97 409.149  12
  -2   4   4 9113.30 400.249   2
  -2   4   4 9385.08 403.289   3
  -2   4   4 8532.13 495.735  25
  -2   4   4 9128.49 409.214  21
  -2   4   4 9391.58 411.601  20
  -2   4   4 8775.51 528.563  11
  -2   4   3 66.1220 71.5804  17
  -2   4   3-29.5255 134.648  18
  -2   4   3 24.0227 59.1677  16
  -2   4   3 6.85878 66.4486  15
  -2   4   3 16.9292 50.8077   2
  -2   4   3 5.63492 52.3766   3
  -2   4   3-38.4027 112.174  25
  -2   4   3 62.8237 66.3848  27
  -2   4   3 34.4284 58.9637  21
  -2   4   3-4.87996 52.1333  22
  -2   4   3-16.6917 130.144  24
  -2   4   3 50.2777 60.2347  23
  -2   4   3-5.95273 60.5485  20
  -2   4   3 12.0458 108.450  10
  -2   4   3-29.9204 122.629  11
  -2   4   2 799.276 95.3089  16
  -2   4   2 780.984 102.721  17
  -2   4   2 840.470 172.704  18
  -2   4   2 796.449 96.1483  15
  -2   4   2 892.012 120.023  14
  -2   4   2 609.713 88.7479   3
  -2   4   2 949.146 141.023   1
  -2   4   2 881.280 96.3387   2
  -2   4   2 729.310 93.8684  27
  -2   4   2 838.011 92.7031  21
  -2   4   2 678.336 185.610  24
  -2   4   2 709.862 86.5791  23
  -2   4   2 884.364 97.6687  20
  -2   4   2 861.477 86.4861  22
  -2   4   2 784.938 145.207  10
  -2   4   1 43432.3 1577.86  16
  -2   4   1 44111.2 1598.94  17
  -2   4   1 43144.0 1701.80  18
  -2   4   1 44424.2 1577.44  15
  -2   4   1 42243.8 1616.56  14
  -2   4   1 45463.7 1674.07   1
  -2   4   1 42412.6 1583.03   2
  -2   4   1 43705.7 1586.07   3
  -2   4   1 40287.6 1710.16  24
  -2   4   1 43024.0 1646.52  25
  -2   4   1 43418.2 1564.49  22
  -2   4   1 44553.6 1574.72  23
  -2   4   1 45368.7 1589.15  21
  -2   4   1 44666.0 1590.20  20
  -2   4   1 43249.3 1681.25  10
  -2   4   0 3669.94 288.716  10
   2  -4   0 3790.99 180.371  40
  -2   4   0 3336.19 231.139  14
  -2   4   0 3463.06 195.292  15
  -2   4   0 3921.77 223.471  17
  -2   4   0 3959.51 207.329  16
  -2   4   0 3046.66 287.595  18
  -2   4   0 3575.70 308.818  24
  -2   4   0 3877.52 204.314  23
  -2   4   0 3636.32 210.852  21
  -2   4   0 3945.39 216.199  20
  -2   4   0 4132.68 278.573   1
  -2   4   0 3631.59 209.695   2
  -2   4   0 3868.15 212.663   3
  -2   4  -1 2272.48 152.868  12
  -2   4  -1 2250.37 143.536  15
  -2   4  -1 2422.46 154.874  16
  -2   4  -1 2020.92 162.722  17
  -2   4  -1 2053.07 150.102  21
  -2   4  -1 2062.77 145.461  23
  -2   4  -1 2522.81 162.538  20
  -2   4  -1 2243.97 157.165   3
   2  -4   1 1902.38 171.926   4
  -2   4  -1 2179.46 154.707   2
  -2   4  -2 9137.13 389.597   3
   2  -4   2 8581.44 441.323   4
  -2   4  -2 8642.24 387.687   2
  -2   4  -2 8883.75 392.346  16
  -2   4  -2 8892.55 385.831  19
  -2   4  -2 8833.44 395.801  12
  -2   4  -2 8475.00 381.796  20
  -2   4  -2 8305.66 380.505  21
   2  -4   3 193.754 72.4689  32
  -2   4  -3 268.870 117.313   9
  -2   4  -3 504.522 95.5693  12
   2  -4   3 187.520 150.932   6
   2  -4   4 5803.35 327.659  32
  -2   4  -4 5362.43 404.570   9
   2  -4   4 5887.61 487.823   6
  -2   4  -4 6511.87 342.146  12
   2  -4   5 1387.73 164.096  32
   2  -4   5 1309.42 279.861   6
  -2   4  -5 1213.39 151.979  12
  -2   4  -5 1032.98 212.794   9
  -2   4  -6 7279.74 400.139  12
  -2   4  -6 6359.35 509.528   9
  -2   4  -7-19.9376 72.0682  12
  -2   4  -7-66.3549 146.262   9
  -2   4  -7 254.700 118.934  29
  -2   4  -8 2219.04 246.213   9
  -2   4  -8 1812.65 205.953  29
  -2   4  -9 5.10720 51.4078  23
  -2   3  11 343.391 113.160  27
  -2   3  11 285.506 147.744  18
  -2   3  11 381.611 161.728  11
   2  -3 -11 146.643 131.781  34
  -2   3  10 2305.32 303.423  18
  -2   3  10 1587.35 260.188  24
  -2   3  10 1993.55 294.406  11
   2  -3 -10 1502.53 267.060  34
   2  -3  -9 2217.19 331.574  34
   2  -3  -9 2403.84 373.669  42
   2  -3  -9 2536.87 322.635  41
  -2   3   9 2117.50 329.820  24
  -2   3   9 2530.24 340.744  18
  -2   3   8 578.305 219.199  11
   2  -3  -8 662.179 225.858  34
  -2   3   8 732.522 167.966  25
   2  -3  -8 920.126 270.519  42
  -2   3   8 889.855 259.316  24
  -2   3   8 696.861 245.651  18
  -2   3   7 10473.4 697.263  24
  -2   3   7 9580.22 590.060  25
   2  -3  -7 10323.1 698.614  42
  -2   3   7 10122.9 689.099  18
  -2   3   7 11361.5 713.550  11
  -2   3   6 94.1677 173.644  11
  -2   3   6 17.5426 110.230  25
   2  -3  -6 96.8316 154.132  42
  -2   3   6 97.2611 156.839  24
  -2   3   6 140.860 162.660  18
  -2   3   5 5197.67 356.011  25
  -2   3   5 4866.29 266.808  17
  -2   3   5 5523.07 413.954  18
  -2   3   5 5173.61 403.581  11
  -2   3   4 2683.60 162.940   3
  -2   3   4 3037.00 193.734  15
  -2   3   4 2716.11 170.017  16
  -2   3   4 2962.95 186.141  17
  -2   3   4 3011.08 172.496  19
  -2   3   4 2797.45 263.649  18
  -2   3   4 3257.55 311.739  24
  -2   3   4 2912.23 242.343  25
  -2   3   4 2849.40 179.731  23
  -2   3   4 2846.20 170.743  20
  -2   3   4 3015.49 173.158  21
  -2   3   4 2814.46 259.425  11
  -2   3   3 39353.5 1472.96   3
  -2   3   3 40167.3 1489.23  15
  -2   3   3 40227.0 1479.54  12
  -2   3   3 38519.6 1497.34  14
  -2   3   3 40966.1 1477.32  19
  -2   3   3 41820.5 1495.58  17
  -2   3   3 43229.6 1486.04  16
  -2   3   3 38706.8 1583.32  18
  -2   3   3 41675.5 1627.62  24
  -2   3   3 40926.9 1480.47  23
  -2   3   3 41233.8 1478.22  21
  -2   3   3 41963.5 1480.10  20
  -2   3   3 45364.5 1481.66  22
  -2   3   3 35584.6 1569.13  11
  -2   3   2 52.1204 59.5462   3
  -2   3   2 55.7769 51.9415  15
  -2   3   2 31.1023 62.2994  14
  -2   3   2 12.3184 61.0266  13
  -2   3   2-22.6785 118.276  18
  -2   3   2-9.26057 53.0520  19
  -2   3   2 274.359 68.4374  16
  -2   3   2 63.6410 52.8372  17
  -2   3   2 126.790 93.4167  25
  -2   3   2-26.1790 64.8448  27
  -2   3   2 42.6762 56.4925  20
  -2   3   2 13.8303 54.5101  21
  -2   3   2 31.5735 51.4141  22
  -2   3   2 92.4615 133.661  24
  -2   3   2 47.2138 48.7797  23
  -2   3   2 9.27895 50.0430  12
  -2   3   2 46.3677 90.8664  10
  -2   3   2 34.3313 126.192  11
  -2   3   1 7119.52 326.862   2
  -2   3   1 7521.20 330.701   3
  -2   3   1 7625.41 347.273  14
  -2   3   1 7687.32 325.087  12
  -2   3   1 7758.88 321.726  15
  -2   3   1 6937.19 342.064  13
  -2   3   1 7384.23 322.339  16
  -2   3   1 7485.95 325.303  19
  -2   3   1 7437.33 330.837  17
  -2   3   1 6857.22 405.624  18
  -2   3   1 7075.94 370.279  25
  -2   3   1 7792.66 430.426  24
  -2   3   1 7166.34 341.434  27
  -2   3   1 7559.24 313.277  22
  -2   3   1 7241.20 313.252  23
  -2   3   1 7805.04 327.320  21
  -2   3   1 8095.16 332.001  20
  -2   3   1 7281.97 410.959  11
  -2   3   1 7305.60 382.579  10
  -2   3   0 8059.99 361.667   2
  -2   3   0 8699.62 366.425   3
  -2   3   0 8233.29 364.581  17
  -2   3   0 8067.08 446.460  18
  -2   3   0 8702.81 355.426  16
  -2   3   0 8696.98 360.212  19
  -2   3   0 8496.05 381.970  13
  -2   3   0 8759.39 351.542  15
  -2   3   0 8453.22 352.191  12
  -2   3   0 8649.33 386.647  14
  -2   3   0 8377.33 454.049  24
  -2   3   0 8408.86 390.068  25
  -2   3   0 8486.56 348.893  23
  -2   3   0 9103.96 361.692  21
  -2   3   0 8979.81 364.296  20
  -2   3   0 7472.94 318.300   9
  -2   3   0 7825.45 446.018  11
  -2   3   0 8758.46 433.519  10
  -2   3  -1 12364.4 537.489   9
   2  -3   1 14655.7 524.265  40
   2  -3   1 12356.6 499.410  32
   2  -3   1 12719.6 548.246   4
  -2   3  -1 14079.2 546.180   3
  -2   3  -1 14503.7 572.683  14
  -2   3  -1 13678.8 527.745  15
  -2   3  -1 13773.6 566.753  13
  -2   3  -1 13803.4 537.679  12
  -2   3  -1 14128.0 537.827  21
  -2   3  -1 13937.4 538.593  20
  -2   3  -1 14339.7 539.066  19
  -2   3  -1 13607.7 533.521  16
  -2   3  -1 13296.7 550.191  17
  -2   3  -2 734.401 112.171   9
   2  -3   2 522.945 125.994  42
   2  -3   2 670.228 75.4119  32
  -2   3  -2 591.787 81.1268   3
   2  -3   2 553.894 101.283   4
  -2   3  -2 612.006 95.0673  14
  -2   3  -2 567.887 71.0953  15
  -2   3  -2 708.574 81.2131  16
  -2   3  -2 629.143 77.9970  20
  -2   3  -2 645.705 79.6895  21
  -2   3  -2 740.299 80.9405  19
   2  -3   3 80379.9 2768.07  32
   2  -3   3 79815.2 2932.03   6
  -2   3  -3 78197.7 2768.67  12
  -2   3  -3 76382.8 2746.66  21
  -2   3  -3 80078.7 2752.16  16
  -2   3  -3 75522.6 2746.20  19
   2  -3   4 31442.7 1208.46  38
   2  -3   4 33243.3 1232.22  32
  -2   3  -4 30609.5 1320.00   9
   2  -3   4 34242.2 1433.48   6
   2  -3   5 559.708 105.605  38
   2  -3   5 599.862 117.096  32
   2  -3   5 627.726 208.405   6
  -2   3  -5 494.857 158.469   9
  -2   3  -5 594.759 108.946  12
   2  -3   6 12724.5 591.755  32
  -2   3  -6 14011.8 600.518  12
  -2   3  -6 12763.9 730.163   9
  -2   3  -7 4486.95 414.829   9
  -2   3  -8 1105.00 220.173   9
  -2   3  -8 1218.31 192.697  29
  -2   3  -9-32.2529 121.244   9
  -2   3  -9 27.7133 93.8372  29
  -2   3 -10 322.029 59.2962  23
  -2   2  11 10.7759 78.7152  27
  -2   2  11 175.736 133.032  18
  -2   2  11 81.3711 131.279  11
   2  -2 -10 411.618 182.580  34
  -2   2  10 689.560 212.278  18
  -2   2  10 800.058 158.135  27
  -2   2  10 432.324 196.292  24
  -2   2  10 670.551 214.055  11
   2  -2  -9 1054.07 228.552  41
  -2   2   9 1249.39 270.194  24
  -2   2   9 1445.91 291.722  18
   2  -2  -9 1439.84 259.480  34
   2  -2  -8 372.127 184.469  41
   2  -2  -8 456.661 213.331  42
   2  -2  -8 172.416 175.910  34
  -2   2   8 538.000 235.331  24
  -2   2   8 186.038 195.084  11
   2  -2  -7 7012.75 520.791  34
   2  -2  -7 6525.12 539.581  42
  -2   2   7 6782.72 550.093  11
  -2   2   7 6338.63 525.120  24
  -2   2   7 5430.22 420.299  25
  -2   2   6 9742.96 447.839  32
   2  -2  -6 10044.5 639.586  42
  -2   2   6 11193.6 671.805  11
   2  -2  -6 10308.9 530.154   9
  -2   2   6 10207.1 570.319  25
  -2   2   5 43101.7 1596.31  32
  -2   2   5 42347.3 1730.93  25
   2  -2  -5 46141.4 1809.84  42
   2  -2  -4 59.5120 67.7678   9
  -2   2   4 176.977 45.4750   2
  -2   2   4 165.173 46.9019   3
   2  -2  -4 285.850 148.289  42
  -2   2   4 105.057 47.7759  32
  -2   2   4 57.9782 47.8600  21
  -2   2   4 114.668 65.8359  15
  -2   2   4 58.1541 53.9807  14
  -2   2   3 47803.2 1708.81   2
  -2   2   3 48663.3 1710.75   3
  -2   2   3 47604.6 1711.70  16
  -2   2   3 50839.5 1724.93  17
  -2   2   3 47915.3 1710.53  19
  -2   2   3 46267.2 1817.18  18
  -2   2   3 48033.4 1721.15  15
  -2   2   3 48476.1 1729.51  14
  -2   2   3 48571.4 1729.33  13
  -2   2   3 49143.4 1810.14  25
  -2   2   3 48110.3 1857.53  24
   2  -2  -3 47731.9 1706.59  29
  -2   2   3 46442.2 1720.98  26
  -2   2   3 47914.7 1710.74  20
  -2   2   3 47449.9 1718.39  23
  -2   2   3 49164.8 1712.56  21
  -2   2   3 46292.0 1816.13  11
   2  -2  -3 48749.6 1711.36   9
  -2   2   2 81097.7 2796.63   2
  -2   2   2 79462.6 2795.88   3
  -2   2   2 80514.8 2792.52  19
  -2   2   2 81586.9 2794.27  16
  -2   2   2 82447.8 2800.53  17
  -2   2   2 79306.0 2878.36  18
  -2   2   2 72082.7 2758.73  30
  -2   2   2 77432.0 2808.26  26
  -2   2   2 80541.2 2867.39  25
  -2   2   2 83024.1 2917.77  24
  -2   2   2 77897.0 2875.74  11
   2  -2  -2 81554.1 2759.32   9
  -2   2   2 79772.6 2792.56  21
  -2   2   2 83309.9 2794.50  23
  -2   2   2 80429.2 2792.62  20
  -2   2   2 86077.6 2791.30  22
  -2   2   2 81274.6 2792.41  15
  -2   2   2 77760.4 2809.90  13
  -2   2   2 80155.7 2813.01  14
  -2   2   2 81540.6 2793.01  12
  -2   2   1 2019.66 129.925   2
  -2   2   1 2116.28 132.306   3
  -2   2   1 1960.63 123.346  19
  -2   2   1 1837.68 123.848  17
  -2   2   1 1795.93 175.085  18
  -2   2   1 2120.76 122.034  16
  -2   2   1 2118.63 120.084  15
  -2   2   1 1943.79 140.157  13
  -2   2   1 2029.61 125.095  12
  -2   2   1 1787.07 135.983  14
  -2   2   1 1955.75 135.869  26
  -2   2   1 2155.40 212.445  24
  -2   2   1 1994.13 143.427  27
  -2   2   1 1815.43 159.101  25
  -2   2   1 1954.86 115.481  22
  -2   2   1 2073.23 119.407  23
  -2   2   1 1825.22 120.085  21
  -2   2   1 2047.97 127.061  20
  -2   2   1 2059.32 182.726  11
  -2   2   1 1862.69 156.445  10
  -2   2   0 17170.3 631.856   3
  -2   2   0 16718.8 629.135   2
  -2   2   0 16757.6 628.434  17
  -2   2   0 16408.1 692.485  18
  -2   2   0 17198.5 620.175  19
  -2   2   0 17110.8 616.738  16
   2  -2   0 14262.4 575.340  37
  -2   2   0 17177.6 619.926  15
  -2   2   0 17587.0 646.037  14
  -2   2   0 17382.6 618.810  12
  -2   2   0 16941.7 642.300  13
  -2   2   0 16391.1 652.165  25
  -2   2   0 16585.6 639.003  26
  -2   2   0 16136.0 694.000  24
  -2   2   0 17798.3 621.479  21
  -2   2   0 16949.3 610.074  23
  -2   2   0 17540.3 622.011  20
  -2   2   0 16057.1 691.076  11
  -2   2   0 16922.2 673.384  10
  -2   2  -1 14780.9 605.843   9
   2  -2   1 16550.7 600.844  40
  -2   2  -1 15794.2 598.395  15
  -2   2  -1 15548.8 620.106  13
  -2   2  -1 15730.0 594.960  12
  -2   2  -1 16456.9 625.337  14
  -2   2  -1 16590.6 609.284   2
   2  -2   1 15116.7 596.478   4
  -2   2  -1 16052.5 606.893   3
  -2   2  -1 16484.4 620.196  26
  -2   2  -1 14789.7 671.223  24
  -2   2  -1 14823.1 600.296  25
  -2   2  -1 15487.9 595.030  21
  -2   2  -1 16173.3 598.504  20
  -2   2  -1 16556.0 593.919  16
  -2   2  -1 15577.0 611.681  17
  -2   2  -1 15213.7 680.491  18
  -2   2  -1 15078.7 593.358  19
  -2   2  -2 33638.3 1348.53   9
   2  -2   2 37767.0 1339.48   4
  -2   2  -2 37648.4 1315.32   3
  -2   2  -2 37514.1 1314.68   2
   2  -2   2 37663.1 1307.85  40
   2  -2   2 34063.9 1348.31  42
  -2   2  -2 35547.7 1306.14  12
  -2   2  -2 38673.1 1336.52  14
  -2   2  -2 37588.1 1333.05  13
  -2   2  -2 34801.7 1326.09  28
  -2   2  -2 37378.8 1329.23  26
  -2   2  -2 33962.4 1302.88  20
  -2   2  -2 35656.7 1305.07  21
  -2   2  -2 34839.1 1303.89  19
  -2   2  -2 39119.0 1304.08  16
   2  -2   3 13348.0 622.806   6
  -2   2  -3 12229.3 492.146   2
  -2   2  -3 12388.8 491.582   3
  -2   2  -3 12774.3 484.883  16
   2  -2   3 12256.8 492.865  33
  -2   2  -3 13150.7 516.261  14
  -2   2  -3 12279.2 490.865  21
  -2   2  -3 11698.6 568.119   9
  -2   2  -4 32281.0 1393.29  34
  -2   2  -4 33982.7 1347.37  28
  -2   2  -4 34113.9 1406.24   9
   2  -2   4 37135.0 1318.19  38
  -2   2  -5 84.6239 112.227  34
   2  -2   5 189.734 80.5901  32
  -2   2  -5 381.992 147.780   9
   2  -2   5 374.784 96.3971  38
   2  -2   5 294.399 187.282   6
   2  -2   6 3404.95 237.117  38
   2  -2   6 3436.60 246.081  32
  -2   2  -6 3345.63 332.076   9
   2  -2   7 28175.1 1148.92  32
  -2   2  -7 29584.1 1322.44   9
   2  -2   8 1953.63 187.974  32
  -2   2  -9 20.5286 125.440   9
  -2   2  -9 100.626 120.014  29
  -2   2 -10 48.5122 93.7421  29
  -2   1  11 67.2681 67.3057  27
  -2   1  11 88.0869 107.976  18
  -2   1  11 217.969 109.216  11
   2  -1 -11-35.6884 99.0766  36
  -2   1  10 67.4046 170.524  18
  -2   1  10 88.9539 99.2507  27
  -2   1  10 21.0899 142.838  24
  -2   1  10 68.0211 144.361  11
   2  -1  -9 107.531 114.106  29
   2  -1  -9 104.738 140.521  34
  -2   1   9-116.076 189.545  24
  -2   1   9-59.5123 194.360  11
   2  -1  -9 103.213 124.317   9
   2  -1  -8 393.526 188.276  34
  -2   1   8 382.286 235.068  11
   2  -1  -8 107.362 136.900   9
   2  -1  -8 452.745 180.507  41
   2  -1  -8 129.725 113.471  29
   2  -1  -7 4203.13 398.920  34
   2  -1  -7 4568.95 367.433   9
   2  -1  -7 4462.91 400.075  41
   2  -1  -7 4256.54 333.641  29
   2  -1  -6 2760.49 303.584  34
  -2   1   6 2437.23 187.813  32
   2  -1  -6 2979.74 258.464   9
   2  -1  -6 2569.82 325.930  42
  -2   1   6 2524.87 253.753  25
   2  -1  -6 3182.66 258.805  29
   2  -1  -5 41010.8 1617.41  34
  -2   1   5 39996.6 1459.06  32
  -2   1   5 37330.2 1569.52  25
   2  -1  -5 39428.3 1532.52   9
   2  -1  -5 40252.9 1654.89  42
   2  -1  -4 102648. 3593.94  42
  -2   1   4 95483.1 3426.06  15
   2  -1  -4 103218. 3485.52   9
  -2   1   4 96625.7 3406.82  17
  -2   1   3 147354. 5111.91   3
  -2   1   3 149587. 5113.14   2
   2  -1  -3 155298. 5240.96  42
   2  -1  -3 139387. 5109.48  35
  -2   1   3 149418. 5124.64  13
  -2   1   3 145416. 5117.93  15
  -2   1   3 146226. 5123.97  14
   2  -1  -3 155061. 5151.39  29
  -2   1   3 149044. 5123.31  26
  -2   1   3 148774. 5112.86  17
   2  -1  -3 152639. 5149.66   9
  -2   1   2 532551. 17747.0   2
  -2   1   2 529844. 17746.9   3
  -2   1   2 533798. 17745.1  16
  -2   1   2 526174. 17739.2  17
  -2   1   2 511686. 17821.3  18
   2  -1  -2 487745. 17703.4  35
  -2   1   2 518839. 17734.4  15
  -2   1   2 522842. 17755.7  13
  -2   1   2 521490. 17756.3  14
  -2   1   2 518762. 17755.2  26
   2  -1  -2 530198. 17747.8  29
  -2   1   2 514969. 17742.5  23
  -2   1   2 521706. 17743.2  21
  -2   1   2 549658. 17747.4  22
  -2   1   2 503595. 17819.7  11
  -2   1   1 1597.26 114.537   3
  -2   1   1 1679.77 117.179   2
  -2   1   1 1507.00 106.819  19
  -2   1   1 1636.59 106.915  17
  -2   1   1 1716.29 105.818  16
  -2   1   1 1508.27 149.947  18
  -2   1   1 1576.48 102.961  30
  -2   1   1 1493.46 79.7213  31
  -2   1   1 1462.97 99.2235  12
  -2   1   1 1552.86 119.811  13
  -2   1   1 1562.63 119.778  14
  -2   1   1 1675.22 99.6542  15
  -2   1   1 1631.73 121.394  26
  -2   1   1 1471.06 171.423  24
  -2   1   1 1711.68 130.113  27
  -2   1   1 1515.32 98.6645  22
  -2   1   1 1627.28 97.7896  23
  -2   1   1 1588.07 107.436  21
  -2   1   1 1629.61 155.030  11
  -2   1   1 1739.06 120.343  10
  -2   1   0 89802.9 3064.70   3
  -2   1   0 87793.6 3064.47   2
  -2   1   0 85385.8 3056.02  17
  -2   1   0 86824.3 3044.36  16
  -2   1   0 85936.1 3094.01  18
  -2   1   0 86048.8 3049.79  19
  -2   1   0 86037.4 3057.47  30
  -2   1   0 92601.8 3045.80  12
  -2   1   0 87123.5 3072.17  14
  -2   1   0 88490.4 3072.30  13
  -2   1   0 87701.4 3082.58  27
  -2   1   0 89545.0 3070.25  26
  -2   1   0 90339.9 3117.22  24
  -2   1   0 86537.2 3048.60  20
  -2   1   0 88406.8 3041.87  22
  -2   1   0 86643.4 3049.89  21
  -2   1   0 87510.4 3038.46  23
  -2   1   0 85600.1 3094.52  11
  -2   1   0 90151.5 3074.37  10
  -2   1  -1 39282.2 1448.69   9
  -2   1  -1 41963.1 1448.34   2
  -2   1  -1 41265.3 1447.61   3
   2  -1   1 40183.6 1418.65   4
   2  -1   1 38332.6 1413.68  42
  -2   1  -1 41679.7 1455.88  13
  -2   1  -1 41867.7 1425.71  12
  -2   1  -1 42002.1 1456.03  14
  -2   1  -1 41678.9 1455.11  26
  -2   1  -1 38403.6 1473.93  24
  -2   1  -1 39806.1 1432.34  21
  -2   1  -1 40235.3 1432.15  19
  -2   1  -1 40491.1 1446.70  17
  -2   1  -1 41995.9 1494.60  18
  -2   1  -1 40098.0 1422.51  16
  -2   1  -2 8341.30 383.866   9
   2  -1   2 9299.01 400.634   6
  -2   1  -2 8847.30 354.384   2
  -2   1  -2 9221.40 355.102   3
   2  -1   2 9243.52 351.589  40
  -2   1  -2 8464.96 359.457  34
  -2   1  -2 8856.52 337.491  12
  -2   1  -2 9237.57 365.461  13
  -2   1  -2 9073.39 364.405  14
  -2   1  -2 7269.76 304.464  25
  -2   1  -2 8770.99 360.277  26
  -2   1  -2 7882.49 367.167  28
  -2   1  -2 8582.37 343.104  21
  -2   1  -2 9090.03 328.817  16
  -2   1  -3 117943. 4119.02  16
  -2   1  -3 120831. 4209.99  34
  -2   1  -3 120002. 4157.02  14
  -2   1  -3 118965. 4155.68  13
  -2   1  -3 121790. 4156.16  26
  -2   1  -3 116614. 4188.76  28
  -2   1  -3 121607. 4228.96   9
  -2   1  -3 119525. 4145.42   2
  -2   1  -3 120817. 4146.28   3
  -2   1  -4 33463.4 1329.65  28
   2  -1   4 35241.8 1282.04  33
  -2   1  -4 33719.2 1373.97  34
  -2   1  -5 12534.1 598.562  28
  -2   1  -5 13622.6 658.262   9
  -2   1  -5 12705.6 650.746  34
   2  -1   5 13090.6 553.165  38
   2  -1   6 7180.52 386.304  32
  -2   1  -6 8434.54 523.165  34
  -2   1  -6 7150.33 492.146   9
   2  -1   6 8377.38 504.120   5
   2  -1   6 8140.94 395.345  38
   2  -1   7 4209.75 284.990  32
  -2   1  -7 4779.80 404.055  34
  -2   1  -7 4413.06 399.186   9
   2  -1   7 5077.81 390.850   5
   2  -1   7 4430.44 287.784  38
  -2   1  -8 209.371 161.849   9
  -2   1  -8 669.958 178.807  34
   2  -1   8 449.145 111.013  32
  -2   1  -9 5962.48 464.764   9
   2  -1   9 5472.10 331.330  32
  -2   1 -10 1446.04 220.277   9
  -2   1 -10 2044.72 223.671  29
   2  -1  10 1581.37 154.252  32
   2  -1  11 198.810 127.115  11
  -2   0  10 7637.87 495.740  24
  -2   0  10 7339.05 429.597  27
   2   0 -10 8393.64 456.099  29
   2   0 -10 8353.97 524.103  36
   2   0 -10 7070.20 445.097   9
  -2   0  10 8069.87 513.023  11
  -2   0   9 1702.60 288.348  11
   2   0  -9 1235.27 212.648   9
   2   0  -9 1196.13 191.269  29
  -2   0   9 1222.33 198.268  27
   2   0  -8 1252.68 219.958   9
  -2   0   8 1192.15 281.514  11
   2   0  -8 1212.30 228.064  41
   2   0  -7 1616.90 280.030  34
   2   0  -7 1777.19 239.349   9
   2   0  -7 1857.56 277.451  41
   2   0  -7 1847.30 239.179  29
   2   0  -6 4472.56 398.464  34
   2   0  -6 4304.75 338.192   9
   2   0  -6 4039.10 369.771  41
  -2   0   6 3979.38 324.108  25
   2   0  -6 4281.35 326.133  29
  -2   0   5 23614.8 948.810  32
   2   0  -5 25987.3 1109.47  34
   2   0  -5 23636.5 1023.01   9
   2   0  -5 23938.6 1080.64  41
   2   0  -5 24669.3 1026.30  29
   2   0  -4 6311.86 356.467  29
   2   0  -4 6180.53 388.291  34
  -2   0   4 6353.27 307.419  32
   2   0  -4 6262.58 424.795  42
  -2   0   3 11066.1 422.607   2
   2   0  -3 10694.2 478.754   4
  -2   0   3 10997.4 421.519   3
  -2   0   3 10638.9 460.719  39
   2   0  -3 10972.5 541.150  42
   2   0  -3 11460.6 517.587  34
  -2   0   3 10508.5 415.753  15
  -2   0   3 10411.5 424.424  13
  -2   0   3 10674.0 426.356  14
  -2   0   3 10692.3 425.647  26
   2   0  -3 10849.6 479.639  29
   2   0  -3 10375.2 469.915   9
  -2   0   3 10350.9 402.287  17
   2   0  -2 954.321 129.410  42
  -2   0   2 783.852 96.8466  39
   2   0  -2 1165.21 118.876  34
  -2   0   2 740.975 85.6250  14
  -2   0   2 762.065 63.2857  15
  -2   0   2 961.746 92.0369  13
  -2   0   2 830.593 85.1311  26
   2   0  -2 842.257 93.9016  29
  -2   0   2 838.361 65.5464  17
   2   0  -2 882.283 99.8159   4
  -2   0   1 843962. 30052.3  11
   2   0  -1 840089. 30004.9   4
  -2   0   1 821879. 30037.6  39
   2   0  -1 869850. 30044.6  42
  -2   0   1 902605. 30043.8  30
   2   0  -1 852286. 30017.5  34
  -2   0   1 892349. 30034.8  14
  -2   0   1 893059. 30034.9  13
  -2   0   1 852976. 30000.7  15
   2   0  -1 890373. 30030.4  29
  -2   0   1 889341. 30032.9  26
  -2   0   1 897217. 30044.3  27
  -2   0   1 886510. 30004.9  23
  -2   0   1 999999. 30021.8  22
  -2   0   1 857444. 30004.8  17
  -2   0   0 12792.7 499.830  11
   2   0   0 11551.7 441.904   4
   2   0   0 12546.2 506.343  41
  -2   0   0 13247.5 510.788  30
  -2   0   0 13369.6 469.081  31
  -2   0   0 13511.3 470.984  12
  -2   0   0 13436.4 509.155  14
  -2   0   0 13076.1 507.049  13
  -2   0   0 13845.1 508.451  26
  -2   0   0 12882.1 513.261  27
  -2   0   0 13013.4 463.972  23
  -2   0   0 13194.8 470.123  22
  -2   0   0 13216.9 501.650  18
   2   0   1 15280.1 630.431  41
  -2   0  -1 16757.4 677.817  30
   2   0   1 17548.5 648.017  37
  -2   0  -1 17376.0 659.615  13
  -2   0  -1 17038.4 658.774  14
  -2   0  -1 17158.1 615.740  12
  -2   0  -1 15721.3 644.277  24
  -2   0  -1 17012.0 657.784  26
  -2   0  -1 16599.4 615.197  23
  -2   0  -1 17888.8 625.805  16
  -2   0  -1 16021.0 655.345  18
  -2   0  -2 17056.4 683.486   4
   2   0   2 21184.2 716.627  40
  -2   0  -2 20838.9 738.245  35
  -2   0  -2 19369.3 726.472  26
  -2   0  -2 19599.9 684.079  16
  -2   0  -2 19591.8 752.055   9
  -2   0  -2 19048.1 684.112  12
  -2   0  -2 18585.2 728.246  13
  -2   0  -2 19790.7 729.437  14
  -2   0  -3 62261.1 2260.86   4
   2   0   3 68903.6 2262.08  40
  -2   0  -3 60246.6 2214.88  41
  -2   0  -3 67108.6 2268.47  13
  -2   0  -3 63055.0 2230.38  12
  -2   0  -3 68009.8 2269.04  14
  -2   0  -3 66897.2 2266.37  26
  -2   0  -3 76445.0 2253.51   7
  -2   0  -3 71211.9 2334.03   9
  -2   0  -3 60648.1 2212.50  16
  -2   0  -4 601.606 145.890  35
   2   0   4 353.623 73.0846  33
  -2   0  -4 612.852 127.244  34
  -2   0  -4 410.406 59.7973  14
  -2   0  -4 453.763 61.3695  13
  -2   0  -4 475.947 62.4373  26
  -2   0  -4 492.030 91.0444   7
  -2   0  -4 344.241 115.089   9
  -2   0  -4 499.627 62.0097   3
  -2   0  -4 488.534 89.8941   4
  -2   0  -4 488.261 63.1666   2
  -2   0  -5 62200.4 2163.20  35
  -2   0  -5 54488.5 2169.04  34
  -2   0  -5 56336.1 2122.48  28
   2   0   5 55976.4 2057.49  38
  -2   0  -5 60163.3 2183.17   9
  -2   0  -6 8097.53 503.599  34
  -2   0  -6 7644.12 453.165  28
   2   0   6 7720.49 390.502  38
  -2   0  -6 8623.28 507.537   9
  -2   0  -7 507.712 163.513  28
  -2   0  -7 260.193 157.736   9
  -2   0  -7 174.755 139.426  34
   2   0   7 341.647 97.8979  38
   2   0   7 120.187 187.095   5
   2   0   8 3405.38 248.140  38
  -2   0  -8 3777.11 379.740   9
   2   0   8 3297.65 255.099  32
  -2   0  -8 4048.70 382.041  34
  -2   0  -9 4761.25 425.752   9
   2   0   9 4578.46 306.344  32
  -2   0 -10 627.718 190.183   9
   2   0  10 633.505 118.066  32
  -2   0 -11 614.549 135.722  29
   2   0  11 811.112 184.490  11
  -2  -1  10 1435.23 126.790  31
  -2  -1  10 1768.05 205.307  18
  -2  -1  10 1739.92 207.981  24
   2   1 -10 1868.07 185.083   9
  -2  -1  10 1734.67 204.694  11
   2   1  -9 564.045 152.823  29
  -2  -1   9 404.489 116.819  27
   2   1  -9 386.367 166.448  36
  -2  -1   9 351.573 148.560  30
  -2  -1   9 375.086 178.355  11
   2   1  -9 208.291 133.540   9
  -2  -1   9 304.192 196.312  24
   2   1  -8 330.598 145.164  29
   2   1  -7 26.0113 125.998  34
   2   1  -7 117.003 142.972  41
   2   1  -7-61.9993 126.267   9
   2   1  -7 40.5222 127.278  29
   2   1  -6 1845.44 267.445  34
   2   1  -6 1589.00 235.785  41
   2   1  -6 1665.24 221.906   9
   2   1  -6 1831.42 228.674  29
   2   1  -5 1581.09 226.504  34
   2   1  -5 1165.39 197.808  41
   2   1  -5 1387.66 189.951   9
   2   1  -5 1349.84 193.585  29
   2   1  -4 200.742 117.188  34
   2   1  -4 36.9031 95.9118  29
   2   1  -4-46.9013 121.896  41
   2   1  -4-34.7327 94.1470   9
  -2  -1   3 176.919 53.2542  13
  -2  -1   3 138.688 51.6950  26
   2   1  -3 76.0506 78.0276  29
   2   1  -3 99.5847 112.878  41
   2   1  -3 63.0483 77.7453   4
  -2  -1   3 12.3103 97.7349   6
   2   1  -2 51915.9 1970.06  34
  -2  -1   2 54818.2 1925.75  14
  -2  -1   2 56909.5 1928.86  13
  -2  -1   2 53567.0 1875.81  15
   2   1  -2 55217.5 1965.72  29
  -2  -1   2 54734.5 1924.42  26
  -2  -1   2 52974.7 1985.50   6
   2   1  -2 51890.8 1930.23   4
   2   1  -2 55339.2 2004.09  41
   2   1  -1 102.673 72.2447  29
  -2  -1   1 94.0335 68.7710  27
  -2  -1   1 141.864 67.9572   6
   2   1  -1 69.3184 91.4630  41
  -2  -1   1 72.8054 78.3239  42
  -2  -1   1 147.474 91.8308  39
   2   1  -1 134.346 70.6927  34
  -2  -1   0 735605. 26098.8  11
   2   1   0 730556. 26148.7  41
  -2  -1   0 661445. 26111.8  42
  -2  -1   0 683650. 26140.1  39
  -2  -1   0 788801. 26159.2  30
  -2  -1   0 754968. 26100.4  31
  -2  -1   0 726513. 26136.0  27
  -2  -1   0 894711. 26104.7  22
  -2  -1   0 820838. 26085.8  23
  -2  -1   0 738256. 26099.4  18
   2   1   1 492.990 111.212   5
   2   1   1 352.315 74.4794  36
   2   1   1 405.336 87.2393  37
  -2  -1  -1 302.594 55.6965  31
  -2  -1  -1 315.565 78.0500  41
  -2  -1  -1 466.535 118.554  39
  -2  -1  -1 398.450 101.970  30
  -2  -1  -1 345.784 40.2201  22
  -2  -1  -1 396.569 32.5925  23
  -2  -1  -1 430.805 97.2662   8
   2   1   1 313.616 75.4069   7
  -2  -1  -2 14799.9 679.213  30
   2   1   2 17588.0 632.417  37
  -2  -1  -2 14966.8 606.137  41
   2   1   2 17475.7 603.835  40
  -2  -1  -2 14191.1 599.574   6
  -2  -1  -3 64421.2 1810.73   7
   2   1   3 69039.0 1820.65  40
  -2  -1  -4 1929.01 164.993  42
   2   1   4 1955.55 136.909  33
  -2  -1  -4 1942.53 141.603  14
  -2  -1  -4 1613.31 86.8864  12
  -2  -1  -4 1710.20 139.677  13
  -2  -1  -4 1607.47 131.714  26
  -2  -1  -4 2273.63 152.513   7
  -2  -1  -4 1660.00 146.486   4
  -2  -1  -5 334.623 145.245  35
  -2  -1  -5 385.325 111.595   7
   2   1   5 304.903 168.546   5
  -2  -1  -5 323.023 93.4158   4
  -2  -1  -5 124.574 109.598   9
  -2  -1  -5 205.730 100.491  42
  -2  -1  -5 402.330 141.619  28
   2   1   6 3812.76 236.259  33
  -2  -1  -6 5010.66 357.409  35
  -2  -1  -6 4359.09 315.840  28
  -2  -1  -6 4121.57 331.905   9
  -2  -1  -6 4062.27 274.971   7
  -2  -1  -6 4018.42 318.653  42
   2   1   6 4729.89 249.903  38
  -2  -1  -7 4385.06 384.235  34
   2   1   7 4479.45 344.305   5
  -2  -1  -7 4305.12 335.565  28
  -2  -1  -7 4305.07 366.649   9
  -2  -1  -7 3619.80 286.201   7
   2   1   7 4355.67 260.234  38
  -2  -1  -8 241.878 161.005   9
  -2  -1  -8 414.810 170.901  28
  -2  -1  -8 349.856 175.430  34
   2   1   8 359.463 99.8438  38
   2   1   9 822.089 140.666  32
  -2  -1  -9 793.986 193.421   9
  -2  -1 -10 1768.24 263.580  34
   2   1  10 1408.53 163.201  32
  -2  -1 -10 1313.71 240.895   9
   2   1  11 8926.85 442.771  32
   2   1  11 11656.9 637.025  11
   2   1  12 3865.94 265.824  18
  -2  -2   9 21242.1 1024.48  24
   2   2  -9 23440.8 970.025  29
   2   2  -9 22795.5 994.123  36
  -2  -2   9 21280.9 974.348  30
   2   2  -9 18713.4 924.212   9
  -2  -2   9 20236.1 980.517  11
  -2  -2   9 21118.5 986.803  18
   2   2  -8 4746.62 386.781   9
   2   2  -8 5549.48 461.128  36
  -2  -2   8 5355.10 432.638  30
   2   2  -8 5149.67 406.582  29
   2   2  -7 6952.20 483.106   9
   2   2  -7 6876.63 553.444  36
   2   2  -6 1798.62 246.991  29
   2   2  -6 1573.20 237.232   9
   2   2  -6 1529.46 228.393  41
   2   2  -5 157.215 131.350  29
   2   2  -5 19.3523 119.933  41
   2   2  -5 33.5319 116.170   9
   2   2  -4 85.4024 118.350  34
  -2  -2   4 99.9690 155.905   6
   2   2  -4 58.3486 107.605  29
   2   2  -4 16.6748 110.287  41
   2   2  -4 95.3122 105.251   9
   2   2  -3 4804.71 305.495  29
  -2  -2   3 5257.94 355.830   6
   2   2  -3 4451.76 323.445  41
   2   2  -3 4122.33 308.981  34
   2   2  -2 24782.1 988.483  29
  -2  -2   2 23517.1 1009.00   6
   2   2  -2 26026.5 1024.87  41
  -2  -2   1 37444.4 1332.20  27
   2   2  -1 37152.2 1358.15  29
   2   2  -1 36436.1 1382.65  41
  -2  -2   1 34020.4 1370.96  42
  -2  -2   1 35684.2 1318.88   4
  -2  -2   0 4985.53 246.714  27
  -2  -2   0 4825.43 279.457  39
   2   2   0 3946.99 250.677  41
  -2  -2   0 4571.81 259.707  42
  -2  -2   0 4803.96 217.128   4
  -2  -2   0 4657.15 214.995  31
   2   2   0 4356.69 268.402  36
  -2  -2   0 4742.53 270.998  30
  -2  -2  -1 3814.65 232.761  39
  -2  -2  -1 3950.25 234.043  41
  -2  -2  -1 3700.81 205.400   8
   2   2   1 3495.75 155.539  10
   2   2   1 3552.37 220.067  36
  -2  -2  -1 3689.80 243.237  30
   2   2   1 3653.07 218.816  37
  -2  -2  -1 3794.04 181.293  31
  -2  -2  -2 163654. 5727.74  41
  -2  -2  -2 180867. 5752.72  39
   2   2   2 172353. 5675.40  40
  -2  -2  -2 175660. 5638.93  22
  -2  -2  -2 200400. 5707.52   8
   2   2   2 142487. 5633.29  11
  -2  -2  -2 187029. 5694.37   7
   2   2   2 175694. 5733.36  37
   2   2   3 25798.9 944.150  40
  -2  -2  -4 126771. 4810.92   7
   2   2   4 135697. 4812.36  33
   2   2   5 92889.3 3319.74   5
  -2  -2  -6 13876.3 735.713  42
  -2  -2  -6 14858.1 775.867   9
   2   2   6 15899.9 659.433  33
  -2  -2  -7 5864.70 398.054  28
   2   2   7 5456.92 300.364  38
  -2  -2  -7 5469.82 410.153   9
  -2  -2  -7 4883.86 345.880   7
  -2  -2  -8 3247.86 312.109  28
  -2  -2  -8 3015.36 322.635  42
   2   2   8 3145.98 226.740  38
  -2  -2  -8 3412.58 345.025   9
  -2  -2  -8 2696.04 269.558   7
  -2  -2  -8 3641.02 375.372  35
  -2  -2  -8 3473.24 355.614  34
  -2  -2  -9 1079.92 228.287   9
   2   2   9 1056.93 150.180  32
  -2  -2  -9 1310.99 256.674  34
  -2  -2 -10 778.773 207.260  34
   2   2  10 658.131 121.781  32
   2   2  11 2657.76 315.088  11
   2   2  11 2299.97 187.705  32
  -2  -2 -11 2907.60 303.574  34
  -2  -2 -12-67.2301 76.8415  29
   2   2  12 36.1555 106.349  18
  -2  -3   9 2039.71 223.705  24
  -2  -3   9 2105.21 222.245  30
  -2  -3   9 1609.43 136.982  31
   2   3  -9 1874.39 189.741   9
   2   3  -8 5369.46 382.581  29
   2   3  -8 5330.72 408.921  36
  -2  -3   8 5389.22 419.057  30
   2   3  -8 4659.08 365.572   9
  -2  -3   8 4909.15 410.715  11
   2   3  -7 8879.09 556.391  29
  -2  -3   7 8180.84 576.228  30
   2   3  -7 8186.04 541.444   9
   2   3  -6 1620.47 245.690  29
   2   3  -6 1094.60 254.537  36
   2   3  -6 1011.87 195.421   9
   2   3  -5 236.888 145.960  29
   2   3  -5 403.703 164.041   9
   2   3  -5 287.750 183.519  36
   2   3  -4-17.0326 129.259  29
  -2  -3   4 24.5373 164.223   6
   2   3  -4 32.6272 120.315   9
  -2  -3   3 20747.6 991.636   6
   2   3  -3 20477.9 914.665  29
   2   3  -2 1909.26 193.642  29
  -2  -3   2 2297.82 166.163  27
   2   3  -2 1854.21 137.307  44
   2   3  -2 1807.15 135.233  43
  -2  -3   2 1960.28 225.365   6
   2   3  -2 1984.99 140.325   1
   2   3  -2 2073.89 236.776  36
   2   3  -1 35049.9 1374.33  29
  -2  -3   1 35863.9 1333.19  27
  -2  -3   1 37023.8 1349.94   4
   2   3  -1 35634.4 1423.15  36
  -2  -3   0 5079.72 253.779   4
   2   3   0 4625.38 303.807  36
  -2  -3   0 4959.64 295.040  30
  -2  -3  -1 19512.0 769.985   8
   2   3   1 19393.9 738.427  10
  -2  -3  -1 18768.4 819.403  41
  -2  -3  -1 21551.8 842.815  39
  -2  -3  -1 20786.1 748.581  31
   2   3   1 18808.1 811.433  36
  -2  -3  -1 20304.6 824.981  30
   2   3   1 20042.2 808.117  37
  -2  -3  -2 171092. 6277.28   7
  -2  -3  -2 181396. 6292.64   8
  -2  -3  -2 178936. 6348.36  41
  -2  -3  -2 197664. 6360.24  39
   2   3   2 178716. 6250.70  40
  -2  -3  -2 190986. 6369.00  30
   2   3   2 180550. 6332.85  37
  -2  -3  -2 186555. 6271.97  31
   2   3   3 23411.5 914.658  40
   2   3   3 23895.9 922.522  11
   2   3   3 23475.1 921.506  18
   2   3   3 24464.2 925.651  33
  -2  -3  -4 12745.4 500.217   7
   2   3   4 10488.8 464.738  33
   2   3   5 10602.1 475.428   1
   2   3   5 10397.0 472.946  44
   2   3   5 10584.7 476.526  43
   2   3   6 19892.4 729.803  38
  -2  -3  -6 19061.5 786.136   7
  -2  -3  -7 17516.6 918.499   9
  -2  -3  -7 20334.4 870.896   7
   2   3   7 19185.5 795.777  38
  -2  -3  -8 3842.92 370.848  35
  -2  -3  -8 2895.23 323.773  42
   2   3   8 2783.19 208.363  38
  -2  -3  -8 3369.18 322.494  28
  -2  -3  -8 2634.40 304.010   9
  -2  -3  -8 2376.58 276.628   7
  -2  -3  -9 2244.89 274.961  28
  -2  -3  -9 1490.95 233.670   7
  -2  -3  -9 2852.29 358.093  35
  -2  -3  -9 2748.91 340.778  34
  -2  -3  -9 2441.97 317.539  42
  -2  -3 -10 2250.86 321.179  34
   2   3  10 1833.79 179.583  32
  -2  -3 -11-134.690 139.123  34
   2   3  11-61.0100 73.1746  32
   2   3  11-91.3627 156.489  11
   2   3  12 5043.06 330.483  18
   2   3  12 3993.78 231.513  32
  -2  -3 -12 4268.62 327.724  34
   2   3  12 4922.31 331.355  11
  -2  -4   8 7585.92 374.573  31
  -2  -4   8 8545.65 494.316  30
   2   4  -8 8197.11 452.976   9
   2   4  -7 36.3216 109.369  29
  -2  -4   7-63.6359 153.349  30
   2   4  -7 104.161 142.714  36
   2   4  -7 71.9183 117.442   9
  -2  -4   6 48.3224 169.231  30
   2   4  -6-41.9553 142.061  29
   2   4  -5 148.491 131.495  29
   2   4  -5 168.335 144.191   9
   2   4  -5 79.0772 158.771  36
  -2  -4   5 24.3365 154.973  30
   2   4  -4 2468.06 270.146  29
  -2  -4   4 2339.80 332.515   6
   2   4  -4 2214.72 266.269   9
   2   4  -4 2321.61 310.068  36
   2   4  -3 1287.98 195.959  29
  -2  -4   3 977.404 226.205   6
   2   4  -3 1228.91 197.066   9
   2   4  -3 929.861 214.138  36
   2   4  -2 18609.7 883.980  36
  -2  -4   2 18744.5 850.760  30
  -2  -4   2 17580.5 886.016   6
   2   4  -2 17275.9 808.837  29
   2   4  -1 106762. 3750.61  29
   2   4  -1 100060. 3665.62  43
   2   4  -1 100247. 3666.34   1
  -2  -4   1 109336. 3721.35   4
  -2  -4   1 107920. 3781.34  30
   2   4  -1 106803. 3809.90  36
   2   4   0 1429.60 138.172  43
   2   4   0 1668.28 147.517   1
  -2  -4   0 1945.07 155.490   4
  -2  -4   0 1547.49 127.866  31
  -2  -4   0 1493.17 192.874  30
  -2  -4  -1 3189.97 229.057   8
   2   4   1 3509.34 213.060  10
   2   4   1 3481.44 152.738  40
   2   4   1 3439.98 267.059  36
   2   4   1 3729.62 251.839  37
  -2  -4  -2 3717.58 244.737   8
   2   4   2 4010.34 230.029  10
   2   4   2 3969.08 176.186  40
  -2  -4  -2 4553.64 298.500  39
   2   4   2 4055.07 264.603  37
   2   4   2 3945.26 188.026  33
  -2  -4  -3 27581.2 1012.57   7
  -2  -4  -3 24002.4 1012.85   8
  -2  -4  -3 28251.2 1088.06  39
   2   4   3 25795.4 1054.02  37
   2   4   3 26927.6 973.728  33
   2   4   4 35510.7 1441.34  43
   2   4   4 37476.7 1446.74   1
   2   4   4 36613.8 1405.44  33
   2   4   5 17723.9 767.126   1
   2   4   5 18948.6 729.957  38
   2   4   5 17823.1 768.787  43
   2   4   5 18810.5 814.426  18
   2   4   5 18874.3 814.703  11
   2   4   6 15769.8 713.350  43
   2   4   6 17496.1 697.194  38
  -2  -4  -7 568.615 177.212  28
  -2  -4  -7 410.530 171.759   7
   2   4   7 326.072 160.080  11
  -2  -4  -7 624.492 232.324  35
   2   4   7 238.036 73.8189  38
  -2  -4  -8 12979.4 802.851  42
   2   4   8 13809.2 624.492  38
   2   4   8 15208.8 828.686  11
  -2  -4  -8 16174.4 829.028  35
  -2  -4  -9 17199.6 824.655  28
   2   4   9 19248.4 937.963  11
  -2  -4  -9 19293.2 908.058  35
  -2  -4  -9 16085.5 889.733  42
   2   4  10-52.5856 178.067  18
  -2  -4 -10-86.8846 217.495  35
   2   4  10 101.774 80.7603  32
  -2  -4 -10 136.417 149.109  34
  -2  -4 -10 67.3133 139.741   7
   2   4  11-21.7055 145.428  18
  -2  -4 -11 213.979 155.437  34
   2   4  11 213.114 81.4472  32
   2   4  11 502.814 179.326  11
   2   4  12 1915.16 144.911  32
  -2  -4 -12 2610.66 260.148  34
  -2  -5   7 38.4825 68.4070  31
  -2  -5   7 87.2968 128.782  30
   2   5  -7 110.843 109.928   9
   2   5  -6 7377.48 478.495  29
  -2  -5   6 6227.77 372.262  31
   2   5  -6 7316.82 500.061  36
  -2  -5   6 6388.20 503.560  30
   2   5  -6 6768.35 459.936   9
   2   5  -5 1111.88 232.150  36
   2   5  -5 1119.58 205.868  29
   2   5  -4 3587.34 327.599  29
   2   5  -4 3156.31 310.894   9
   2   5  -4 2732.40 334.225  36
  -2  -5   4 3416.90 369.571  30
   2   5  -3 132.205 132.288  29
  -2  -5   3-27.8876 165.446   6
   2   5  -3-57.0907 133.295   9
  -2  -5   3 22.5147 145.207  30
   2   5  -3 73.0445 144.448  36
  -2  -5   2 58.4323 139.414  30
   2   5  -2-43.4394 141.916  36
  -2  -5   2 235.568 182.093   6
   2   5  -2 262.242 124.445  29
   2   5  -1 10340.2 536.900  29
   2   5  -1 9479.17 452.761  44
   2   5  -1 9348.70 451.504  43
   2   5  -1 9364.50 451.751   1
   2   5  -1 10834.4 603.607  36
  -2  -5   1 9406.26 448.064  31
  -2  -5   1 11265.3 593.736  30
   2   5   0-42.5771 70.3524  44
   2   5   0 8.56763 64.4141  43
  -2  -5   0-10.5610 89.2742   4
   2   5   0 17.0349 68.1345   1
  -2  -5   0-65.0467 142.500  30
   2   5   0-13.2142 101.206  37
   2   5   0 50.2691 119.890  36
  -2  -5   0 79.8177 67.4421  31
   2   5   1 9436.13 451.126  44
   2   5   1 8956.22 446.756  43
   2   5   1 9593.52 455.724   1
  -2  -5  -1 9413.85 449.786   4
  -2  -5  -1 10764.7 555.670  30
  -2  -5  -1 9526.16 423.797  31
  -2  -5  -2 841.481 99.5255  31
   2   5   2 935.277 126.561  44
   2   5   2 860.278 118.422  43
  -2  -5  -2 1127.31 184.968  30
   2   5   2 872.436 127.214  10
  -2  -5  -2 578.400 140.900   8
   2   5   2 1012.33 124.973   1
   2   5   3 50133.6 1738.22  33
  -2  -5  -3 46130.2 1895.02  30
  -2  -5  -3 46851.1 1793.97   7
  -2  -5  -3 45854.0 1798.51   8
   2   5   3 47337.4 1825.38  10
   2   5   3 50934.3 1816.20   1
   2   5   3 50387.5 1817.64  43
   2   5   3 50754.3 1816.44  44
  -2  -5  -4 8003.88 504.832  30
   2   5   4 8756.59 381.330  33
  -2  -5  -4 9585.95 444.829   7
   2   5   4 8569.64 425.800   1
   2   5   4 8652.81 427.274  44
   2   5   4 8661.55 428.673  43
  -2  -5  -4 8643.15 482.409  39
   2   5   5 19926.4 783.833  33
   2   5   5 19531.9 818.583   1
   2   5   5 20445.2 823.207  44
   2   5   5 20361.3 823.543  43
   2   5   6 23761.0 1003.14  44
   2   5   6 24425.0 1006.68  43
   2   5   6 23992.6 1002.34   1
  -2  -5  -7 83202.7 3055.37   7
  -2  -5  -8 239.131 168.743  28
   2   5   8 392.695 81.8621  38
  -2  -5  -8 415.623 240.472  35
  -2  -5  -9 18063.7 839.867  28
  -2  -5  -9 16373.0 915.024  42
  -2  -5  -9 18444.3 902.753  35
  -2  -5 -10 20806.8 917.722  28
  -2  -5 -10 21346.5 1059.59  42
  -2  -5 -10 22642.1 1000.93  35
  -2  -5 -11 71.7269 148.176  34
   2   5  11 88.6271 67.1461  32
  -2  -5 -11 82.0753 133.776   7
  -2  -5 -12 17.3056 118.550  34
  -2  -6   6-76.0620 154.657  30
   2   6  -6 170.380 116.423   9
   2   6  -6 78.6900 74.9845  12
  -2  -6   6 122.366 76.8127  31
   2   6  -5 8331.11 520.346   9
  -2  -6   5 8813.64 606.382  30
  -2  -6   5 7603.32 429.722  31
  -2  -6   5 9067.86 569.681  39
  -2  -6   4 135.957 96.5673  31
  -2  -6   4 489.976 192.823  30
  -2  -6   4 92.9703 183.954   6
   2   6  -3 1524.50 237.273   9
  -2  -6   3 1651.01 183.843  31
  -2  -6   3 1848.63 293.231  30
   2   6  -3 2026.68 291.175  36
   2   6  -2 4663.06 362.670   9
  -2  -6   2 4182.30 432.666   6
  -2  -6   2 3806.06 279.439  31
   2   6  -2 4948.59 428.839  36
  -2  -6   2 4954.69 425.972  30
   2   6  -1 30861.6 1234.88  44
   2   6  -1 31028.4 1234.77  43
  -2  -6   1 34867.6 1425.93  30
  -2  -6   1 29175.9 1209.83  31
   2   6  -1 34396.3 1339.45  37
   2   6  -1 34435.6 1429.87  36
  -2  -6   1 29881.3 1304.96   4
   2   6  -1 30437.1 1232.04   1
  -2  -6   0 996.685 215.964  30
   2   6   0 1065.32 141.706  44
   2   6   0 1069.19 134.205  43
  -2  -6   0 882.975 128.899  31
   2   6   0 1146.40 178.707  37
   2   6   0 907.925 131.726   1
  -2  -6   0 843.960 159.322   4
  -2  -6  -1 1287.96 214.150  30
   2   6   1 926.241 132.617  44
   2   6   1 870.885 128.631  43
   2   6   1 880.678 128.106   1
   2   6   1 1046.03 166.549  37
  -2  -6  -1 1246.90 134.957  31
   2   6   2 30010.0 1230.53  44
  -2  -6  -2 35183.9 1344.31  39
   2   6   2 30234.0 1232.26  43
   2   6   2 30143.6 1236.58   1
  -2  -6  -2 32463.1 1197.82  31
  -2  -6  -2 32199.1 1366.58  30
   2   6   2 31399.7 1278.17  37
   2   6   3 53.7298 80.0457  44
   2   6   3 10.7559 81.6454  43
  -2  -6  -3 48.0628 131.335  39
  -2  -6  -3 36.4912 129.191  30
   2   6   3 101.741 96.5290  10
   2   6   3 64.2953 82.0909   1
  -2  -6  -4 17887.0 876.628  30
   2   6   4 18207.5 764.030  44
   2   6   4 17529.7 761.926  43
  -2  -6  -4 19542.7 849.207  39
  -2  -6  -4 16695.5 756.230   7
  -2  -6  -4 15974.2 757.222   8
   2   6   4 18173.9 761.938   1
   2   6   5 1258.50 150.086  43
   2   6   5 1315.60 154.483  44
  -2  -6  -5 1516.71 203.148   7
  -2  -6  -5 1129.80 187.950   8
   2   6   5 1101.65 145.086   1
  -2  -6  -5 1641.38 240.877  30
   2   6   6 9113.14 460.284  43
   2   6   6 8497.37 453.200  44
   2   6   6 8745.41 455.483   1
  -2  -6  -6 10073.8 502.036   7
   2   6   7 3147.13 235.093  43
   2   6   7 2749.04 223.361  44
   2   6   7 2697.52 224.834   1
  -2  -6  -7 3476.27 303.999   7
  -2  -6  -8 21331.2 978.682   7
  -2  -6  -8 22571.5 1017.15  28
  -2  -6  -9 51.6836 156.134  28
  -2  -6  -9 213.799 173.494   7
  -2  -6  -9 199.964 193.462  42
  -2  -6  -9-229.480 249.692  35
  -2  -6 -10 80.8104 144.577  42
  -2  -6 -10 60.6572 192.532  35
   2   6  10 88.5642 74.7362  17
  -2  -6 -10 99.2088 163.666   7
  -2  -6 -11 345.169 154.579   7
  -2  -6 -11 455.951 200.469  35
  -2  -6 -12 550.954 160.338   8
  -2  -6 -12 1079.84 189.186  34
   2   6  13 694.397 108.002  10
  -2  -7   5 293.495 89.2506  31
  -2  -7   5 177.062 144.248  30
  -2  -7   5 435.229 156.125  39
   2   7  -5 566.722 126.850   9
   2   7  -5 431.377 85.8842  12
  -2  -7   4 45.0380 156.070  39
  -2  -7   4 154.113 95.2208  31
   2   7  -4 131.658 59.6488  16
  -2  -7   4 180.742 176.934  30
   2   7  -4 136.755 126.154   9
  -2  -7   4 110.550 195.725   6
  -2  -7   3 1140.22 160.793  31
  -2  -7   3 1042.10 257.791   6
  -2  -7   3 1374.31 274.606  30
   2   7  -2 12197.8 643.923   9
  -2  -7   2 12259.8 749.186  30
  -2  -7   2 9985.62 532.691  31
  -2  -7   2 10297.1 752.617   6
  -2  -7   1 154.665 170.458  30
  -2  -7   1-181.196 189.707   6
  -2  -7   1-97.4116 133.461   4
  -2  -7   1 44.2027 89.8629  31
   2   7  -1-17.9126 126.823   9
  -2  -7   0 3230.12 246.351  31
  -2  -7   0 3559.61 381.075  30
   2   7   0 3553.34 269.153  44
   2   7   0 3529.93 268.963  43
   2   7   0 3780.71 223.340  20
  -2  -7   0 3615.61 321.034   4
   2   7   0 3695.86 273.961   1
   2   7   1 15995.2 637.280  12
   2   7   1 14815.0 700.443  44
   2   7   1 14250.1 693.668  43
   2   7   1 15900.5 740.893  37
  -2  -7  -1 14511.0 663.020  31
  -2  -7  -1 16937.2 872.150  30
  -2  -7  -1 15176.8 753.136   4
   2   7   1 14470.7 697.921   1
   2   7   2 7745.89 446.707  44
  -2  -7  -2 8732.61 535.233  39
   2   7   2 7549.59 442.000  43
  -2  -7  -2 7700.78 462.523   4
   2   7   2 7607.67 437.741   1
  -2  -7  -3 9880.43 602.328  30
   2   7   3 8529.10 470.903  44
  -2  -7  -3 9814.29 558.288  39
   2   7   3 9044.44 477.401  43
   2   7   3 7825.65 395.537  17
   2   7   3 8290.30 463.898   1
  -2  -7  -4 314.068 158.886  30
  -2  -7  -4 181.236 146.244  39
   2   7   4 91.7510 102.286  44
   2   7   4 103.733 94.7853  43
   2   7   4 116.140 98.9262   1
   2   7   4 100.200 113.174  10
  -2  -7  -4 95.3971 132.704   8
  -2  -7  -5 92.0181 150.280  30
   2   7   5 204.973 105.877   1
   2   7   5 52.0029 101.403  44
   2   7   5 103.552 96.4349  43
   2   7   5-36.0012 114.628  10
  -2  -7  -5 112.941 148.355   7
  -2  -7  -5 38.2863 145.003   8
   2   7   6 1591.19 182.499   1
   2   7   6 1678.30 184.739  44
   2   7   6 1744.34 192.564  43
   2   7   6 1884.41 238.910  10
  -2  -7  -6 1610.74 240.974   8
  -2  -7  -6 1340.02 220.055   7
  -2  -7  -7 2373.09 287.258   8
  -2  -7  -7 2604.45 278.918   7
   2   7   7 2466.44 225.994   1
   2   7   7 2816.74 185.885  20
   2   7   7 2594.03 176.727  19
   2   7   7 2686.72 234.116  44
   2   7   7 2624.25 233.235  43
  -2  -7  -8 8958.52 527.482   7
  -2  -7  -9 13067.7 705.030   7
   2   7   9 15288.1 654.445  17
  -2  -7 -10 4153.98 402.630  42
  -2  -7 -10 3626.21 358.176  35
   2   7  10 3394.72 237.752  17
  -2  -7 -11 164.877 157.018  35
   2   7  11 87.0239 65.9542  17
  -2  -7 -11 131.715 156.316   8
  -2  -7 -11 71.1437 136.947   7
  -2  -7 -12 2120.41 229.889   8
   2   7  12 2572.91 247.790  10
  -2  -7 -12 2974.85 276.505  34
  -2  -8   4 390.111 86.8385  31
  -2  -8   4 462.665 167.189  30
   2   8  -4 370.247 111.669   9
   2   8  -4 465.219 81.1856  12
  -2  -8   4 249.029 156.811  39
  -2  -8   3 985.289 254.241   6
  -2  -8   3 1025.83 229.872  39
  -2  -8   3 1084.05 137.923  31
   2   8  -3 1259.96 134.237  12
  -2  -8   3 805.468 234.304  30
   2   8  -3 1156.42 171.554   9
   2   8  -3 1243.31 123.214  16
  -2  -8   2 3144.45 351.068  39
  -2  -8   2 2397.94 208.777  31
   2   8  -2 2975.85 215.664  12
  -2  -8   2 2010.31 316.171  30
   2   8  -2 2617.51 267.479   9
  -2  -8   2 2985.55 393.183   6
  -2  -8   1 684.240 236.389   6
  -2  -8   1 530.091 111.203  31
  -2  -8   1 761.666 235.747  39
   2   8   0 56445.0 2274.08   9
  -2  -8   0 57422.5 2342.03   4
   2   8   0 56428.2 2242.17   1
   2   8   0 57915.2 2246.67  44
  -2  -8   0 65975.8 2463.92  39
   2   8   0 56394.4 2244.39  43
  -2  -8   0 63371.5 2463.27  30
   2   8   0 63501.6 2178.71  12
   2   8   0 59829.8 2149.79  20
   2   8   0 57296.8 2141.67  19
   2   8   1 8.75016 64.5637  12
   2   8   1-30.0042 110.660   1
  -2  -8  -1 80.6631 128.393   4
   2   8   1 60.3065 99.7158  43
  -2  -8  -1 268.301 186.817  39
   2   8   1 75.2889 106.627  44
  -2  -8  -1 136.545 178.379  30
   2   8   1 77.6693 64.2981  20
   2   8   1 99.1210 70.3711  19
  -2  -8  -2 12927.3 782.686  30
  -2  -8  -2 12114.0 672.124   4
   2   8   2 12153.2 626.374   1
   2   8   2 11869.2 541.831  20
   2   8   2 11611.2 620.133  44
  -2  -8  -2 12812.8 735.279  39
   2   8   2 12020.4 627.489  43
  -2  -8  -3 106.092 181.918  30
   2   8   3 219.513 80.6649  20
  -2  -8  -3 241.670 154.153  39
   2   8   3 236.198 116.489  44
   2   8   3 440.600 133.328  43
   2   8   3 407.372 137.601   1
   2   8   4 14283.6 716.383  44
  -2  -8  -4 15187.8 793.059  39
   2   8   4 15313.0 732.354  43
   2   8   4 14403.5 621.816  16
   2   8   4 14132.6 638.493  17
   2   8   4 15612.8 733.899   1
   2   8   5 139.171 121.481  10
   2   8   5 107.872 110.272   1
   2   8   5 93.1163 105.111  44
   2   8   5-15.5221 105.129  43
   2   8   5 23.3451 55.7032  16
   2   8   5 61.8391 73.0055  20
   2   8   5 41.7885 79.3005  17
  -2  -8  -6 1889.11 239.082   7
  -2  -8  -6 1985.77 249.884   8
   2   8   6 2659.51 287.987  10
   2   8   6 2163.75 229.061   1
   2   8   6 2285.01 232.584  44
   2   8   6 2579.04 241.334  43
   2   8   6 2145.67 176.139  20
   2   8   6 2291.85 176.561  19
   2   8   6 1944.45 189.396  17
  -2  -8  -7 9846.85 593.959   8
  -2  -8  -7 8934.85 565.976   7
   2   8   7 10773.3 643.636  10
   2   8   7 11100.0 569.731   1
   2   8   7 10921.0 482.793  20
   2   8   7 10790.1 479.334  19
   2   8   7 10714.8 525.047  17
   2   8   7 11224.7 573.508  44
   2   8   7 9804.36 553.931  43
   2   8   8 8429.11 446.725  17
  -2  -8  -8 9231.29 557.428   8
  -2  -8  -8 7882.48 505.131   7
   2   8   8 8829.76 578.076  10
   2   8   9 881.205 129.317  17
   2   8   9 1208.76 223.654  10
  -2  -8  -9 1306.53 234.738   8
  -2  -8  -9 970.143 214.170   7
  -2  -8 -10 834.270 233.957  35
  -2  -8 -10 774.532 195.346   8
   2   8  10 520.800 181.486  10
  -2  -8 -10 663.826 188.098   7
  -2  -8 -11 4377.13 350.820  35
   2   8  11 5435.33 283.745  17
   2   8  11 4847.28 374.522  10
   2   8  12 46.4080 86.4028  10
  -2  -8 -12-42.0960 118.581   8
  -2  -8 -12 27.4508 95.0872  34
   2   9  -3 150.326 50.9575  16
   2   9  -3 171.838 58.4158  12
  -2  -9   3 150.737 137.590  39
   2   9  -2 1922.45 156.537  12
  -2  -9   2 2053.55 281.626  39
   2   9  -2 2339.84 164.981  16
   2   9  -1 1055.65 122.530  12
  -2  -9   1 1184.49 249.896  39
   2   9  -1 1173.33 132.869  16
  -2  -9   1 885.120 259.448   6
   2   9   0 2376.45 192.587  12
   2   9   0 2999.62 215.796  16
  -2  -9   0 2501.71 363.391   6
   2   9   1 871.012 128.638  16
   2   9   1 658.638 145.776  43
  -2  -9  -1 965.960 240.433  39
   2   9   1 617.116 103.660  21
   2   9   1 765.543 110.689  20
   2   9   1 654.347 152.170   1
  -2  -9  -1 711.444 203.115   4
  -2  -9  -2 376.111 154.466   4
   2   9   2 493.294 138.725  44
  -2  -9  -2 274.237 194.669  39
   2   9   2 181.694 89.6928  16
   2   9   2 246.605 90.3961  20
   2   9   2 423.771 97.1335  19
  -2  -9  -3 14529.3 782.063   4
   2   9   3 14196.1 744.692   1
   2   9   3 15603.3 765.476  44
  -2  -9  -3 14570.0 824.408  39
   2   9   3 15215.6 763.156  43
   2   9   3 15563.6 662.516  20
   2   9   3 14494.9 648.058  16
   2   9   3 15001.3 651.491  19
   2   9   4-106.077 131.661   1
  -2  -9  -4-71.1522 137.469   4
   2   9   4 142.482 127.430  43
   2   9   4 17.7948 103.956  44
   2   9   4-26.4831 66.3699  16
   2   9   4-19.7365 77.6139  20
   2   9   4 73.1554 74.7745  17
   2   9   4-28.7546 75.3849  19
   2   9   5 816.630 178.501   1
   2   9   5 786.110 108.508  16
   2   9   5 1009.43 128.558  20
   2   9   5 844.667 128.446  17
   2   9   5 995.290 125.738  19
   2   9   5 1051.31 179.051  43
   2   9   5 928.731 173.492  44
   2   9   6 10364.9 663.189  10
   2   9   6 12206.6 538.504  20
   2   9   6 11650.0 528.621  19
   2   9   6 12729.8 580.606  17
   2   9   6 10831.4 617.860  44
   2   9   7 1570.34 147.919  19
   2   9   7 1560.03 179.989  17
   2   9   7 1682.08 148.792  21
   2   9   7 1679.08 248.728  10
   2   9   8 19366.5 880.322  44
   2   9   8 19264.0 877.091  43
   2   9   8 20441.2 884.954   1
   2   9   8 19966.1 970.259  10
   2   9   8 21051.6 843.282  17
   2   9   9 467.728 159.184  10
  -2  -9  -9 490.631 186.667   7
  -2  -9  -9 278.280 179.772   8
  -2  -9 -10 5952.47 372.216   8
   2   9  10 5414.32 394.896  10
   2   9  10 5712.09 302.114  17
  -2  -9 -10 4680.98 400.230  35
  -2  -9 -11 1852.80 202.055   8
   2   9  11 1742.42 212.524  10
   2   9  11 2488.41 166.292  17
  -2  -9 -11 2165.85 232.139  35
   2   9  12 49.5260 79.9840  10
   2  10  -2 15.4945 37.7440  16
  -2 -10   2 38.4508 125.572  39
   2  10  -1 3812.56 213.998  16
  -2 -10   1 3519.29 327.267  39
  -2 -10   0 7295.26 523.036  39
   2  10   0 7833.39 376.511  16
  -2 -10   0 7412.86 565.002   6
   2  10   1 112.764 104.984   1
  -2 -10  -1 111.156 162.351   6
  -2 -10  -1 175.999 162.261  39
   2  10   1 14.2111 91.6687  43
   2  10   1 28.5588 90.9212  44
   2  10   1 53.8190 70.5691  16
   2  10   1 23.0328 62.4560  20
   2  10   1 22.4515 60.8812  21
   2  10   1 91.4434 62.4877  19
   2  10   2 3477.67 299.513   1
   2  10   2 3534.55 302.883  44
  -2 -10  -2 3809.51 370.740  39
   2  10   2 3748.05 310.163  43
   2  10   2 3574.53 234.483  20
   2  10   2 3682.46 232.218  19
   2  10   3 3132.72 291.902   1
  -2 -10  -3 3148.40 339.349  39
   2  10   3 2808.58 282.006  43
   2  10   3 3112.56 294.448  44
   2  10   3 3396.43 230.179  21
   2  10   3 3692.48 238.518  20
   2  10   3 3408.42 231.538  19
   2  10   3 3169.20 223.455  16
   2  10   4 2084.36 240.739   1
  -2 -10  -4 1575.19 229.406   4
   2  10   4 1474.07 208.418  43
   2  10   4 1695.62 225.067  44
   2  10   4 2019.29 178.339  20
   2  10   4 1763.17 161.452  21
   2  10   4 1367.55 153.785  19
   2  10   4 1905.31 161.325  16
   2  10   5 6873.00 452.080   1
  -2 -10  -5 6645.13 464.362   4
   2  10   5 6679.21 450.145  44
   2  10   5 6621.39 449.793  43
   2  10   5 6626.02 356.897  21
   2  10   5 7170.07 369.699  20
   2  10   5 6981.04 364.925  19
   2  10   5 6938.88 351.586  16
   2  10   5 6712.00 371.787  17
   2  10   6 2289.08 250.622   1
   2  10   6 2338.99 248.914  44
   2  10   6 2568.24 256.676  43
   2  10   6 2742.48 201.657  20
   2  10   6 2620.96 195.371  21
   2  10   6 2447.83 189.984  19
   2  10   6 2861.16 220.693  17
   2  10   7 1901.00 222.825   1
   2  10   7 1788.65 216.402  44
   2  10   7 1956.68 223.675  43
   2  10   7 2122.24 166.499  20
   2  10   7 1982.12 159.930  19
   2  10   8 4611.42 386.821  10
   2  10   8 4941.17 342.163   1
   2  10   8 5287.79 277.253  21
   2  10   8 5226.55 278.075  20
   2  10   8 5137.24 276.039  19
   2  10   8 6028.43 332.433  17
   2  10   8 4682.34 341.087  44
   2  10   8 5050.33 348.906  43
   2  10   9 1363.57 191.702  10
   2  10   9 1509.50 150.453  17
   2  10  10 52.7210 91.3503  10
  -2 -10 -10 116.485 159.869  35
   2  10  10 89.6698 64.6237  17
   2  10  11 54.3080 52.0184  17
   2  10  11-27.0433 73.3074  10
  -2 -11   0-132.355 119.161  39
   2  11   0 4.66737 48.2040  16
  -2 -11  -1 2622.11 286.875  39
   2  11   1 3384.10 196.962  16
  -2 -11  -2 4757.55 359.326  39
   2  11   2 4727.57 248.533  21
   2  11   2 4371.91 246.156  20
   2  11   2 4535.69 248.226  19
   2  11   2 4692.16 255.597  16
  -2 -11  -2 4235.41 398.188   6
   2  11   2 4243.99 304.286   1
   2  11   3 1862.16 210.532  44
   2  11   3 1682.80 208.134  43
   2  11   3 1943.77 211.902   1
   2  11   3 1949.51 157.000  21
   2  11   3 2145.75 164.548  20
   2  11   3 1853.80 156.033  19
   2  11   3 1870.91 153.564  16
   2  11   4-30.9287 105.936  43
   2  11   4 170.764 118.897  44
   2  11   4-14.5969 57.4041  16
   2  11   4-41.2054 77.5380  20
   2  11   4-47.8942 72.8068  21
   2  11   4-16.2077 64.2855  19
   2  11   4 45.9541 102.522   1
   2  11   5 31.2528 109.485  43
   2  11   5 15.6865 112.268  44
   2  11   5 140.051 71.7398  20
   2  11   5 183.689 78.7260  21
   2  11   5 89.1254 69.0529  19
   2  11   5 6.88407 61.6284  16
   2  11   5 216.215 124.597   1
   2  11   6-14.9949 105.041  43
   2  11   6 45.1646 103.143  44
   2  11   6 101.442 64.4891  20
   2  11   6 7.57027 64.9616  21
   2  11   6 122.781 68.1926  19
   2  11   6 25.2070 62.5942  17
   2  11   6-14.8095 113.436   1
   2  11   7 231.691 109.068  43
   2  11   7 27.3995 93.8997  44
   2  11   7 47.5560 60.4356  21
   2  11   7 132.684 64.1771  20
   2  11   7 131.748 63.3219  19
   2  11   7 35.0999 69.0861  17
   2  11   7 94.0393 103.869   1
   2  11   8 5507.71 365.215  44
   2  11   8 6674.26 310.438  19
   2  11   8 7242.54 348.596  17
   2  11   8 6782.82 309.839  21
   2  11   8 6500.63 309.794  20
   2  11   8 5682.89 362.784   1
   2  11   9 14.4127 61.3757  17
  -2 -11  -9 120.546 175.369  35
   2  11  10 538.150 76.9314  17
   2  12   2 4216.73 202.553  16
   2  12   3 4.37967 41.9453  21
   2  12   3 13.4673 43.7368  16
   2  12   4 753.675 89.2793  21
   2  12   4 707.064 86.4311  20
   2  12   4 840.351 91.6482  19
   2  12   4 780.719 83.1279  16
   2  12   4 540.794 121.794   1
   2  12   5 504.617 79.2647  21
   2  12   5 574.075 83.6382  20
   2  12   5 473.105 81.1123  19
   2  12   5 584.774 122.015   1
   2  12   6 161.354 63.8039  21
   2  12   6 179.891 59.3850  20
   2  12   6 255.070 63.1148  19
   2  12   6 143.545 97.6490   1
   2  12   7 265.344 62.1802  21
   2  12   7 289.221 64.6333  20
   2  12   7 266.118 59.3520  19
   2  12   7 262.155 58.9338  17
   2  12   7 198.836 95.0847   1
   2  12   8 300.322 61.0278  17
  -3  11   7 243.757 77.3677  17
  -3  11   6 7.87044 69.9333  17
  -3  11   6 60.2706 53.9219  21
  -3  11   5 9872.19 454.465  17
  -3  11   5 9226.72 418.425  16
  -3  11   5 10397.3 448.480  21
  -3  11   4 6355.36 311.216  16
  -3  11   4 6535.22 330.805  21
  -3  11   3 535.685 86.9742  16
  -3  11   3 586.698 94.8198  21
  -3  11   2-11.7182 56.7639  16
  -3  11   2-10.3583 49.0234  12
  -3  11   2-24.1178 52.8380  21
  -3  11   1 208.738 56.4016  12
  -3  11   1 249.502 58.5700  16
  -3  10   9 85.1706 83.1066  10
  -3  10   9 199.518 55.7768  17
  -3  10   8 3793.34 304.999  10
  -3  10   8 4060.87 242.788  17
  -3  10   8 3352.06 300.495  18
  -3  10   7 265.909 143.482  10
  -3  10   7 393.760 104.429  17
  -3  10   6 3121.38 245.392  17
  -3  10   6 3223.72 206.943  16
  -3  10   6 3334.15 322.830  10
  -3  10   6 3372.16 227.481  21
  -3  10   6 3088.68 218.819  19
  -3  10   5 25545.9 998.641  21
  -3  10   5 24539.6 972.008  16
  -3  10   5 23420.5 1014.49  17
  -3  10   5 24663.5 997.521  19
  -3  10   4 21.2375 82.7944  20
  -3  10   4-10.4918 83.9299  21
  -3  10   4-10.6095 84.8709  19
  -3  10   4-81.3736 103.969  17
  -3  10   4 9.25816 74.0613  16
  -3  10   4-15.7631 61.9899  12
  -3  10   3 57.1685 82.4097  16
  -3  10   3 64.0641 96.8301  19
  -3  10   3 108.131 83.6479  17
  -3  10   3 128.244 70.6448  23
  -3  10   3 53.4390 87.6862  20
  -3  10   3 232.240 98.7896  21
  -3  10   3 124.436 72.7895  12
  -3  10   2 1425.19 161.070  21
  -3  10   2 1409.63 160.907  19
  -3  10   2 1520.62 156.690  16
  -3  10   2 1636.64 150.840  12
  -3  10   1 1309.77 140.012  21
  -3  10   1 1275.78 138.614  19
  -3  10   1 1439.91 143.583  16
  -3  10   1 1254.70 136.350  12
  -3  10   0 145.490 75.2164  16
  -3  10   0 225.102 68.9054  21
  -3  10  -1 1197.62 102.405  16
  -3  10  -1 1741.83 134.062  12
  -3   9  10 20.6214 83.1667  18
  -3   9   9 3979.83 328.515  11
  -3   9   9 3645.25 296.367  10
  -3   9   9 3535.11 322.134  18
  -3   9   8 292.137 149.989  10
  -3   9   8 260.462 145.602  11
  -3   9   8 266.579 98.1185  17
  -3   9   8 404.348 180.166  18
  -3   9   7 5752.79 479.764  11
  -3   9   7 4785.57 420.499  10
  -3   9   7 6002.07 353.590  17
  -3   9   7 4956.97 452.353  18
  -3   9   6 2249.96 198.812  19
  -3   9   5 2324.83 233.842  17
  -3   9   5 1923.74 183.890  16
  -3   9   5 2301.61 203.113  19
  -3   9   5 2043.67 313.293  18
  -3   9   5 2504.33 214.074  20
  -3   9   5 2154.66 201.794  21
  -3   9   5 1602.25 268.321  10
  -3   9   4 1780.33 206.769  17
  -3   9   4 2007.70 193.943  16
  -3   9   4 1917.02 179.800  23
  -3   9   4 1960.00 200.069  21
  -3   9   4 1587.17 189.556  20
  -3   9   4 1398.52 256.564  10
  -3   9   4 2014.01 182.410  12
  -3   9   3 4577.06 330.877  17
  -3   9   3 4935.01 311.823  16
  -3   9   3 4917.65 294.619  23
  -3   9   3 4873.85 324.292  20
  -3   9   3 4631.13 317.461  21
  -3   9   2-26.0023 109.901  19
  -3   9   2 44.7813 74.9284  16
  -3   9   2 52.8842 86.3536  17
  -3   9   2-86.5537 81.3426  12
  -3   9   2-48.3087 75.3317  23
  -3   9   2 130.205 102.406  20
  -3   9   2-25.5821 99.7305  21
  -3   9   1 1209.33 163.637  19
  -3   9   1 1309.71 156.763  16
  -3   9   1 1069.09 154.369  20
  -3   9   1 1084.33 147.196  12
   3  -9   0 6741.43 559.104   6
  -3   9   0 6970.30 367.830  12
  -3   9   0 6065.97 331.510  23
  -3   9   0 6125.34 357.398  21
  -3   9   0 5881.96 355.740  19
  -3   9   0 6709.75 359.755  16
   3  -9   1 5249.51 467.248   6
  -3   9  -1 4537.01 267.430  23
  -3   9  -1 4459.95 272.743  16
  -3   9  -1 5236.69 298.442  12
  -3   9  -2 409.682 89.9160  12
  -3   9  -2 300.266 73.8507  23
  -3   9  -3 41.7831 55.1538  12
  -3   8  10 9153.79 517.280  18
  -3   8  10 9077.84 520.777  11
  -3   8   9 784.716 193.023  18
  -3   8   9 516.101 151.294  10
  -3   8   9 633.623 183.635  11
  -3   8   9 547.546 159.023  24
  -3   8   8 2392.49 209.296  17
  -3   8   8 2315.11 308.763  18
  -3   8   8 1728.45 252.608  10
  -3   8   8 2071.98 297.634  11
  -3   8   8 2426.82 311.011  24
  -3   8   7 291.994 108.541  17
  -3   8   7 280.970 201.362  18
  -3   8   7 459.995 164.964  10
  -3   8   7 256.694 191.236  11
  -3   8   7 472.524 215.118  24
  -3   8   6 6074.04 382.913  17
  -3   8   6 5447.13 320.108  16
  -3   8   6 4859.31 475.256  18
  -3   8   6 5808.94 344.632  20
  -3   8   6 5453.05 336.086  21
  -3   8   6 4687.40 434.409  10
  -3   8   6 5322.10 500.692  24
  -3   8   5 39294.4 1440.03  19
  -3   8   5 38435.1 1486.33  17
  -3   8   5 37656.7 1417.98  16
  -3   8   5 33883.4 1645.45  18
  -3   8   5 36061.9 1426.68  20
  -3   8   5 36652.7 1424.96  21
  -3   8   5 32714.1 1645.45  11
  -3   8   5 33284.9 1574.37  10
  -3   8   5 31749.0 1635.64  24
  -3   8   4 291.171 102.348  16
  -3   8   4 235.278 105.732  19
  -3   8   4 175.575 114.459  17
  -3   8   4 300.012 198.535  18
  -3   8   4 62.2226 203.347  24
  -3   8   4 194.556 101.532  21
  -3   8   4 311.681 108.758  20
  -3   8   4 163.844 97.9904  23
  -3   8   4 305.020 178.201  10
  -3   8   4 205.185 91.6087  12
  -3   8   3 75379.9 2764.10  19
  -3   8   3 74062.4 2806.38  17
  -3   8   3 69965.0 3007.29  18
  -3   8   3 74679.1 2743.32  16
  -3   8   3 80032.8 2749.63  12
  -3   8   3 76581.5 2734.90  23
  -3   8   3 74185.4 2762.08  21
  -3   8   3 75617.1 2768.13  20
  -3   8   3 66062.2 2923.94  10
   3  -8  -2 6133.16 445.678   4
  -3   8   2 6543.78 373.545  12
  -3   8   2 5345.42 361.812  15
  -3   8   2 6708.86 358.188  23
  -3   8   2 6537.34 393.026  21
  -3   8   2 6255.79 387.459  20
  -3   8   2 5739.58 319.409  22
  -3   8   2 6036.60 359.287  16
  -3   8   2 5920.33 396.365  17
  -3   8   2 6638.12 394.177  19
  -3   8   1 296.656 116.202  19
  -3   8   1 299.869 107.798  17
  -3   8   1 356.791 105.424  16
  -3   8   1 484.037 129.378  20
  -3   8   1 346.161 130.638  21
  -3   8   1 301.307 93.2809  23
  -3   8   1 216.610 77.0680  22
  -3   8   1 167.845 97.1886  12
   3  -8  -1 262.139 141.572   4
  -3   8   0 353.214 115.485  19
  -3   8   0 326.403 108.368  16
  -3   8   0 475.508 96.7451  23
  -3   8   0 314.773 85.9957  22
  -3   8   0 253.757 108.414  21
  -3   8   0 422.308 109.314  12
   3  -8   1 3616.96 422.371   6
  -3   8  -1 3202.90 224.827  22
  -3   8  -1 3218.96 251.573  21
  -3   8  -1 3308.42 230.138  23
  -3   8  -1 2509.49 231.520  19
  -3   8  -1 3591.44 252.380  16
   3  -8   2 1280.50 262.274   6
  -3   8  -2 1260.93 150.609  12
  -3   8  -2 1102.39 138.140  16
   3  -8   3 102.816 159.270   6
  -3   8  -3-32.3103 66.7350  22
  -3   8  -3-8.34361 65.6223  23
  -3   8  -3 55.7300 74.3013  12
  -3   8  -4 8742.35 408.260  12
  -3   8  -4 8936.25 400.513  22
  -3   8  -4 9230.88 405.181  23
  -3   8  -5 667.041 66.1430  22
  -3   8  -5 498.347 63.8066  23
  -3   7  11 3770.04 266.974  18
  -3   7  10 196.850 146.784  11
  -3   7  10 170.689 118.549  24
  -3   7  10 105.305 132.059  18
  -3   7   9 1111.03 191.167  10
  -3   7   9 1188.61 236.605  11
  -3   7   9 1109.42 217.512  24
  -3   7   9 934.102 233.695  18
   3  -7  -8 33.3470 200.815  42
  -3   7   8-85.9793 175.111  11
  -3   7   8-85.3518 178.730  18
  -3   7   7 974.090 261.199  24
   3  -7  -7 1466.47 307.510  42
  -3   7   7 1347.56 171.071  17
  -3   7   7 1427.80 278.820  18
  -3   7   7 1491.22 248.769  10
  -3   7   7 1787.64 295.682  11
  -3   7   6 1609.31 164.544  16
  -3   7   6 1723.29 196.587  17
  -3   7   6 1723.19 178.943  19
  -3   7   6 2099.03 329.578  18
  -3   7   6 1896.61 183.328  21
  -3   7   6 1717.25 252.338  10
  -3   7   6 1663.55 301.667  11
  -3   7   6 1447.12 293.040  24
  -3   7   5 2725.78 224.186  19
  -3   7   5 2746.31 254.815  17
  -3   7   5 2850.77 216.083  16
  -3   7   5 2564.95 353.860  18
  -3   7   5 2234.42 342.271  24
  -3   7   5 2468.62 211.610  23
  -3   7   5 2847.03 227.095  20
  -3   7   5 2707.53 224.905  21
  -3   7   5 2383.33 341.251  11
  -3   7   5 2632.12 318.515  10
  -3   7   4 16594.6 740.222  19
  -3   7   4 17056.7 801.565  17
  -3   7   4 18019.5 749.693  16
  -3   7   4 16649.2 937.381  18
  -3   7   4 15258.2 933.529  24
  -3   7   4 15459.6 757.487  15
  -3   7   4 16635.9 724.990  12
  -3   7   4 17084.0 732.273  23
  -3   7   4 16598.8 741.567  20
  -3   7   4 16351.9 737.887  21
  -3   7   4 18491.0 715.375  22
  -3   7   4 14855.6 909.860  11
  -3   7   4 16069.1 881.598  10
  -3   7   3 1227.97 162.245  19
  -3   7   3 1260.98 151.572  16
  -3   7   3 1262.52 186.269  17
  -3   7   3 1129.56 261.012  18
  -3   7   3 1278.91 292.840  24
  -3   7   3 1339.73 166.073  20
  -3   7   3 1355.56 166.477  21
  -3   7   3 1233.98 146.365  23
  -3   7   3 1238.67 130.764  22
  -3   7   3 1582.69 253.749  10
  -3   7   3 801.679 231.025  11
  -3   7   3 1265.78 156.446  12
  -3   7   3 1077.10 162.469  15
  -3   7   2 50.2808 107.910  19
  -3   7   2 167.674 93.8156  16
  -3   7   2 107.342 112.055  17
  -3   7   2 144.499 193.464  18
  -3   7   2 124.734 94.7482  15
  -3   7   2 87.0787 106.793  21
  -3   7   2 152.903 107.788  20
  -3   7   2 86.0398 68.9488  22
  -3   7   2 148.948 88.9036  23
  -3   7   2 233.808 96.2864  12
  -3   7   2-76.4066 160.042  10
   3  -7  -1 7335.05 495.038   4
  -3   7   1 8707.96 464.281  15
  -3   7   1 10101.4 475.594  12
  -3   7   1 9279.17 489.239  21
  -3   7   1 8699.33 484.679  20
  -3   7   1 9153.70 444.299  23
  -3   7   1 8513.07 425.792  22
  -3   7   1 8695.20 498.677  17
  -3   7   1 9320.38 493.056  19
  -3   7   1 9021.83 457.810  16
   3  -7   0 1927.13 240.132   4
  -3   7   0 2372.77 210.265  12
  -3   7   0 1930.10 205.281  19
  -3   7   0 2171.70 220.024  17
  -3   7   0 2139.35 199.696  16
  -3   7   0 2373.40 188.614  22
  -3   7   0 2066.73 214.124  20
  -3   7   0 2375.59 220.914  21
  -3   7   0 2114.06 186.557  23
  -3   7  -1 15346.8 679.905  12
  -3   7  -1 14961.1 653.795  22
  -3   7  -1 14624.9 695.264  20
  -3   7  -1 14428.0 689.575  21
  -3   7  -1 15184.6 659.496  23
  -3   7  -1 14506.4 693.866  19
  -3   7  -1 14657.8 675.687  16
  -3   7  -2 250.235 99.8324  16
   3  -7   2 664.340 217.102   6
  -3   7  -2 471.985 110.700  23
  -3   7  -2 342.948 99.8030  22
  -3   7  -2 433.369 108.972  12
  -3   7  -3 9520.35 476.773  23
   3  -7   3 10930.2 731.413   6
  -3   7  -3 9699.58 489.262  12
  -3   7  -4 7083.68 359.113  23
   3  -7   4 6212.63 521.199   6
  -3   7  -4 6179.65 349.292  12
  -3   7  -5 3572.07 209.432  22
  -3   7  -5 3860.45 217.274  23
  -3   7  -5 3533.59 212.613  12
  -3   7  -6 454.542 69.7715  22
  -3   7  -6 306.811 61.9992  23
  -3   6  11 5112.09 330.036  18
  -3   6  11 4039.57 314.128  11
  -3   6  10 1338.09 211.600  24
  -3   6  10 1543.75 185.862  27
  -3   6  10 1185.28 224.775  18
  -3   6  10 1402.90 230.696  11
  -3   6   9 72.8557 164.459  24
  -3   6   9-64.7023 113.298  27
  -3   6   9 127.416 118.888  10
  -3   6   9 26.2704 158.193  11
  -3   6   8 1807.35 259.095  10
   3  -6  -8 2884.79 399.839  42
  -3   6   8 1950.29 315.305  24
  -3   6   8 2569.10 355.399  18
  -3   6   7 45.8456 140.064  10
  -3   6   7 122.639 184.635  11
  -3   6   7 47.8977 130.886  25
  -3   6   7 52.2717 91.7722  27
   3  -6  -7 319.550 200.844  42
  -3   6   7-153.206 205.084  24
  -3   6   7 24.8335 84.1085  17
  -3   6   7 211.938 207.414  18
  -3   6   6 3847.72 429.591  24
  -3   6   6 3433.97 363.977  25
  -3   6   6 3810.04 254.324  16
  -3   6   6 4208.82 292.695  17
  -3   6   6 4202.97 440.384  18
  -3   6   6 3599.12 413.263  11
  -3   6   6 4205.70 373.822  10
  -3   6   5 869.217 132.891  19
  -3   6   5 927.057 131.773  16
  -3   6   5 1040.07 158.507  17
  -3   6   5 419.848 195.231  18
  -3   6   5 465.285 181.998  25
  -3   6   5 719.738 145.321  15
  -3   6   5 367.935 210.316  24
  -3   6   5 740.748 130.504  23
  -3   6   5 811.642 130.480  20
  -3   6   5 706.701 121.346  21
  -3   6   5 758.263 186.284  10
  -3   6   5 716.997 205.007  11
  -3   6   4 6486.66 357.574  19
  -3   6   4 6123.27 382.741  17
  -3   6   4 6380.51 350.283  16
  -3   6   4 5059.82 467.697  18
  -3   6   4 6365.96 337.038  12
  -3   6   4 6019.36 367.262  15
  -3   6   4 5441.92 434.496  25
  -3   6   4 6263.35 516.418  24
  -3   6   4 6258.46 343.710  23
  -3   6   4 5985.44 346.439  21
  -3   6   4 5916.05 349.466  20
  -3   6   4 6771.23 331.773  22
  -3   6   4 5926.99 506.490  11
  -3   6   4 5457.12 441.873  10
  -3   6   3 4704.93 298.085  19
  -3   6   3 4976.72 338.139  17
  -3   6   3 4042.64 396.144  18
  -3   6   3 4507.35 280.128  16
  -3   6   3 5110.06 286.726  12
  -3   6   3 4331.86 296.734  15
  -3   6   3 4428.56 279.407   2
  -3   6   3 4353.45 276.832   3
  -3   6   3 4839.53 456.802  24
  -3   6   3 4840.05 280.476  23
  -3   6   3 4329.77 290.690  20
  -3   6   3 4662.76 291.885  21
  -3   6   3 4534.45 261.275  22
  -3   6   3 4511.10 413.403  11
  -3   6   3 4372.71 383.372  10
  -3   6   2 5334.09 325.859  19
  -3   6   2 5321.82 350.584  17
  -3   6   2 4939.09 446.531  18
  -3   6   2 5668.02 309.917  16
  -3   6   2 4928.86 313.385  15
  -3   6   2 5797.35 322.791  12
  -3   6   2 5033.66 303.490   3
  -3   6   2 5342.63 311.375   2
  -3   6   2 5188.30 475.066  24
  -3   6   2 5278.94 299.143  23
  -3   6   2 5465.07 324.685  21
  -3   6   2 5581.62 329.649  20
  -3   6   2 5282.20 288.466  22
  -3   6   2 5056.49 450.139  11
  -3   6   2 4825.10 421.143  10
  -3   6   1 7369.48 394.752  19
  -3   6   1 6769.29 405.998  17
  -3   6   1 6754.97 525.077  18
  -3   6   1 6655.06 357.806  16
  -3   6   1 6405.32 365.794  15
  -3   6   1 7102.20 374.982  12
  -3   6   1 6846.19 370.923   3
  -3   6   1 6642.46 372.069   2
  -3   6   1 6035.18 531.903  24
  -3   6   1 6792.26 348.407  22
  -3   6   1 6569.59 353.008  23
  -3   6   1 7012.96 386.813  21
  -3   6   1 6847.21 388.733  20
  -3   6   1 6840.28 515.458  10
  -3   6   0 7082.80 369.861   3
   3  -6   0 5990.86 403.851   4
  -3   6   0 7624.75 381.558  12
  -3   6   0 6647.81 365.559  15
  -3   6   0 6827.84 354.938  22
  -3   6   0 6430.26 354.409  23
  -3   6   0 6670.47 385.984  21
  -3   6   0 6682.47 389.206  20
  -3   6   0 6524.36 400.075  17
  -3   6   0 7008.90 392.162  19
  -3   6   0 6619.57 360.472  16
   3  -6   1 3403.55 298.267   4
  -3   6  -1 3896.98 254.696  12
  -3   6  -1 3500.04 261.069  21
  -3   6  -1 3420.90 237.377  23
  -3   6  -1 3399.26 259.761  20
  -3   6  -1 3569.23 268.284  19
  -3   6  -1 3541.99 251.064  16
   3  -6   2 8355.85 622.999   6
  -3   6  -2 8628.47 437.595  23
  -3   6  -2 8498.36 447.767  21
  -3   6  -2 8007.83 443.071  19
  -3   6  -2 9194.63 456.219  16
  -3   6  -2 8908.76 447.866  12
  -3   6  -3 369.118 104.029  23
  -3   6  -3 318.980 101.882  12
  -3   6  -4 1802.18 175.143  23
   3  -6   4 1041.95 262.256   6
  -3   6  -5 5340.25 313.808  12
  -3   6  -6 81.2045 61.4681  12
  -3   6  -6-54.1005 62.3409  23
   3  -6   6 42.9835 166.751   5
  -3   6  -7 9.94112 48.7139  22
  -3   6  -7 70.7877 51.1774  23
  -3   5  11 9550.35 530.271  11
  -3   5  11 9874.34 484.290  27
  -3   5  11 10287.0 539.874  18
  -3   5  10 6518.72 467.096  11
  -3   5  10 4752.27 404.686  24
  -3   5  10 5671.58 371.032  27
  -3   5  10 5757.12 446.256  18
  -3   5   9 1559.83 288.660  11
  -3   5   9 1812.51 222.388  27
  -3   5   8 3797.72 381.518  25
  -3   5   8 4978.04 486.120  24
  -3   5   8 4892.54 380.068  27
   3  -5  -8 5757.23 551.576  42
  -3   5   8 4760.84 475.662  11
  -3   5   8 4423.27 388.213  10
  -3   5   8 5621.03 510.655  18
  -3   5   7 3450.51 362.431  25
  -3   5   7 3342.43 411.110  24
  -3   5   7 3581.49 317.906  27
   3  -5  -7 3857.18 455.770  42
  -3   5   7 3943.69 420.686  18
  -3   5   7 3365.02 401.514  11
  -3   5   7 3150.15 329.565  10
  -3   5   6-105.819 141.652  10
  -3   5   6 137.969 193.279  11
   3  -5  -6-31.6641 193.462  42
  -3   5   6-22.6108 153.127  25
  -3   5   6-170.083 117.838  27
  -3   5   6-30.0088 221.323  24
  -3   5   6 109.034 182.442  18
  -3   5   6 11.7028 85.4716  17
  -3   5   5 3644.99 244.455  19
  -3   5   5 3281.01 226.889  16
  -3   5   5 3211.53 250.319  17
  -3   5   5 3388.54 358.019  18
  -3   5   5 3182.57 246.830  15
  -3   5   5 3340.81 217.420   3
  -3   5   5 3724.35 285.693  27
  -3   5   5 3350.65 376.069  24
  -3   5   5 2785.37 315.257  25
  -3   5   5 3331.08 235.410  21
  -3   5   5 3839.70 370.957  11
  -3   5   5 3535.17 331.619  10
  -3   5   4 6963.25 375.758  19
  -3   5   4 7534.59 408.026  17
  -3   5   4 7822.04 382.957  16
  -3   5   4 6815.28 500.985  18
  -3   5   4 6598.91 380.114  15
  -3   5   4 7272.10 361.631  12
  -3   5   4 7224.51 359.172   2
  -3   5   4 7158.53 359.477   3
  -3   5   4 6116.65 505.904  24
  -3   5   4 7030.77 408.179  27
  -3   5   4 5697.69 450.955  25
  -3   5   4 7432.77 381.198  21
  -3   5   4 6992.99 377.692  20
  -3   5   4 7088.25 367.775  23
  -3   5   4 7625.98 359.621  22
  -3   5   4 6592.08 499.963  11
  -3   5   4 6830.95 463.808  10
  -3   5   3 14192.7 645.508  17
  -3   5   3 12490.1 730.255  18
  -3   5   3 14362.3 608.980  16
  -3   5   3 13926.7 612.394  19
  -3   5   3 13795.1 593.752  12
  -3   5   3 13426.6 613.755  15
  -3   5   3 13512.8 591.945   2
  -3   5   3 13554.9 591.785   3
  -3   5   3 13064.2 763.237  24
  -3   5   3 12832.7 694.625  25
  -3   5   3 13986.9 596.197  23
  -3   5   3 14030.6 612.260  21
  -3   5   3 14083.6 615.338  20
  -3   5   3 14964.1 590.568  22
  -3   5   3 14015.6 754.735  11
  -3   5   3 13124.3 707.295  10
  -3   5   2 2373.29 193.753  19
  -3   5   2 2149.50 203.897  17
  -3   5   2 2166.85 175.136  16
  -3   5   2 1881.15 260.547  18
  -3   5   2 2263.60 182.508  15
  -3   5   2 1892.09 162.773  12
  -3   5   2 1985.01 171.744   2
  -3   5   2 2188.25 176.710   3
  -3   5   2 2083.62 290.231  24
  -3   5   2 2180.72 233.597  25
  -3   5   2 2299.54 166.491  23
  -3   5   2 2050.22 181.780  21
  -3   5   2 2121.11 187.471  20
  -3   5   2 2419.63 163.384  22
  -3   5   2 2224.93 278.201  11
  -3   5   2 2195.35 257.052  10
  -3   5   1 5730.60 326.997  19
  -3   5   1 5488.66 333.874  17
  -3   5   1 5407.97 431.223  18
  -3   5   1 5897.76 309.272  16
  -3   5   1 5226.73 302.706  15
  -3   5   1 6046.79 318.090  12
  -3   5   1 5850.86 315.041   2
  -3   5   1 5710.76 313.286   3
  -3   5   1 6213.03 475.460  24
  -3   5   1 6030.96 301.970  22
  -3   5   1 5609.06 299.544  23
  -3   5   1 6276.73 334.222  21
  -3   5   1 5966.24 331.540  20
  -3   5   1 5764.78 427.898  10
  -3   5   0 12586.8 566.357   2
  -3   5   0 12373.5 563.435   3
   3  -5   0 11075.2 580.222   4
  -3   5   0 13276.0 562.209  15
  -3   5   0 13013.8 566.654  12
  -3   5   0 13051.6 553.743  22
  -3   5   0 12447.1 553.414  23
  -3   5   0 13526.5 585.593  21
  -3   5   0 13621.7 590.841  20
  -3   5   0 13162.0 605.333  17
  -3   5   0 13820.5 589.509  19
  -3   5   0 12670.8 561.174  16
  -3   5  -1 647.862 121.187  19
  -3   5  -1 719.477 116.470  16
  -3   5  -1 797.764 131.101  17
  -3   5  -1 797.186 116.438   2
  -3   5  -1 951.570 121.193   3
  -3   5  -1 844.597 108.307  15
  -3   5  -1 672.620 117.144  21
  -3   5  -1 667.139 105.435  23
  -3   5  -1 689.028 122.431  20
  -3   5  -1 579.595 104.507  12
  -3   5  -2 28.3579 76.2729  16
  -3   5  -2 124.497 87.3728  19
  -3   5  -2 54.0822 79.0152  23
  -3   5  -2 133.562 87.0392  20
  -3   5  -2 133.503 83.0079  21
  -3   5  -2 27.8463 71.7656  12
   3  -5   2-119.455 161.804   6
   3  -5   2 29.1812 102.219   4
   3  -5   3 19147.2 1063.86   6
  -3   5  -3 20898.2 861.249  12
  -3   5  -3 20735.0 855.388  23
  -3   5  -4 23357.5 975.019  12
  -3   5  -4 24004.6 980.855  23
   3  -5   5 3576.46 418.510   6
  -3   5  -5 3631.72 261.625  23
  -3   5  -6 1381.11 149.146  12
   3  -5   6 1085.86 253.833   5
  -3   5  -7 152.680 73.2971  23
  -3   5  -8-19.6578 48.9486  23
  -3   4  11 124.385 115.074  11
  -3   4  11 10.0947 85.9702  27
  -3   4  11-40.9383 115.356  18
  -3   4  10 6444.51 472.179  11
  -3   4  10 4909.82 409.877  24
  -3   4  10 5814.84 381.054  27
  -3   4  10 5558.14 443.076  18
  -3   4   9 2772.37 278.820  27
   3  -4  -9 2677.38 358.073  41
  -3   4   9 3198.92 369.576  11
  -3   4   8 4151.84 436.990  11
  -3   4   8 3936.73 339.338  27
  -3   4   8 3024.17 333.234  25
   3  -4  -8 3938.75 459.323  42
  -3   4   8 3328.36 407.879  24
  -3   4   8 3842.39 427.058  18
  -3   4   7 922.659 189.291  10
  -3   4   7 1285.45 288.573  11
  -3   4   7 854.714 209.742  25
  -3   4   7 1093.60 197.090  27
   3  -4  -7 1174.02 288.051  42
  -3   4   7 1068.74 277.814  24
  -3   4   7 1355.18 279.529  18
   3  -4  -6 19383.7 1013.25  42
  -3   4   6 18480.6 1003.67  24
  -3   4   6 19328.7 869.428  27
  -3   4   6 17675.1 955.003  18
  -3   4   6 18240.2 964.263  11
  -3   4   6 16281.7 854.158  10
  -3   4   5 9656.07 428.580   2
  -3   4   5 9114.78 423.393   3
  -3   4   5 8738.29 457.515  15
  -3   4   5 9997.72 475.510  17
  -3   4   5 9492.91 607.166  18
  -3   4   5 9893.36 541.875  27
  -3   4   5 9479.16 577.532  25
  -3   4   5 9462.59 653.508  24
  -3   4   5 10251.5 457.502  21
  -3   4   5 10138.6 627.486  11
  -3   4   5 8650.44 544.701  10
  -3   4   4 908.152 108.674   3
  -3   4   4 909.888 109.123   2
  -3   4   4 891.229 123.396  15
  -3   4   4 945.433 199.736  18
  -3   4   4 1059.29 123.153  19
  -3   4   4 824.549 115.934  16
  -3   4   4 990.327 134.133  17
  -3   4   4 1022.73 185.727  25
  -3   4   4 1033.73 152.636  27
  -3   4   4 899.080 217.898  24
  -3   4   4 921.970 117.753  23
  -3   4   4 846.125 114.970  20
  -3   4   4 926.291 119.369  21
  -3   4   4 920.094 177.538  10
  -3   4   4 934.941 195.294  11
  -3   4   3 9087.15 422.788   2
  -3   4   3 8873.34 419.086   3
  -3   4   3 8897.44 430.197  15
  -3   4   3 9192.95 422.776  12
  -3   4   3 9492.10 438.130  19
  -3   4   3 9741.58 435.431  16
  -3   4   3 8876.47 544.674  18
  -3   4   3 9025.61 575.406  24
  -3   4   3 8669.91 469.727  27
  -3   4   3 9669.74 529.479  25
  -3   4   3 10003.9 444.001  20
  -3   4   3 9727.74 430.148  23
  -3   4   3 9008.05 549.225  11
  -3   4   2 29336.1 1119.48   2
  -3   4   2 28594.6 1118.26   3
  -3   4   2 31264.0 1121.16  12
  -3   4   2 30450.8 1130.33  19
  -3   4   2 28200.9 1161.10  27
  -3   4   2 26980.2 1201.75  25
  -3   4   2 30600.1 1132.54  20
  -3   4   2 28266.8 1252.62  11
  -3   4   2 28523.7 1223.63  10
  -3   4   1 26190.1 1049.13   2
  -3   4   1 27291.2 1054.68   3
  -3   4   1 29372.5 1056.08  12
  -3   4   1 25904.0 1084.42  13
  -3   4   1 28479.2 1066.16  19
  -3   4   1 28501.2 1066.71  20
  -3   4   1 25965.6 1181.60  11
  -3   4   1 26763.0 1163.77  10
  -3   4   0 30142.7 1090.92  12
  -3   4   0 29391.4 1105.95  19
  -3   4   0 25890.6 1123.71  25
  -3   4   0 29295.1 1105.33  20
  -3   4   0 28087.3 1097.53   2
  -3   4   0 28361.2 1099.07   3
  -3   4  -1 16730.9 679.891  19
  -3   4  -1 16778.0 680.077  20
  -3   4  -1 16545.1 661.991  23
  -3   4  -1 15848.7 672.684   2
   3  -4   1 15390.7 690.743   4
  -3   4  -1 16029.7 674.073   3
  -3   4  -1 16353.5 664.127  12
  -3   4  -2 14953.0 618.325  19
  -3   4  -2 14657.7 613.976  16
  -3   4  -2 13875.2 611.271  21
  -3   4  -2 13947.5 611.013  20
  -3   4  -2 15085.7 619.080  23
  -3   4  -2 14136.9 609.892  12
   3  -4   2 14600.2 665.096   4
  -3   4  -2 14684.1 613.639   2
  -3   4  -2 14894.5 614.623   3
  -3   4  -3-35.9161 75.9014  23
   3  -4   3-45.2847 142.234   6
  -3   4  -3 51.3527 72.8870  12
   3  -4   4 67061.3 2654.55   6
  -3   4  -4 64455.0 2379.98  12
   3  -4   5 2976.61 378.090   6
  -3   4  -5 2350.48 204.409  12
  -3   4  -7 396.906 125.791  29
   3  -4   7 267.606 197.322   5
  -3   4  -8 95.1673 65.5528  23
  -3   4  -9 92.7826 47.9597  23
  -3   3  11 559.300 126.427  11
  -3   3  11 460.164 103.905  27
  -3   3  10 21.0306 153.581  18
  -3   3  10 14.6261 104.657  27
  -3   3  10 81.5817 147.446  24
  -3   3  10 85.5709 169.703  11
  -3   3   9 250.887 133.725  27
   3  -3  -9 28.9654 169.427  41
  -3   3   9 555.144 208.860  11
   3  -3  -9 266.174 154.279  34
  -3   3   8-91.7271 202.186  11
   3  -3  -8 34.7536 212.333  42
  -3   3   8 21.2305 105.150  25
  -3   3   8 57.7335 122.513  27
  -3   3   8-61.8418 216.578  24
  -3   3   8 30.1308 194.324  18
   3  -3  -7 8015.90 545.386  34
  -3   3   7 6910.70 583.895  24
  -3   3   7 5950.25 483.708  25
   3  -3  -7 7605.57 612.787  42
  -3   3   7 7329.81 580.256  18
  -3   3   7 7766.89 599.008  11
  -3   3   6 578.641 218.464  11
   3  -3  -6 754.105 232.132  42
  -3   3   6 641.315 191.241  25
  -3   3   6 759.618 246.152  24
  -3   3   6 599.223 219.740  18
  -3   3   5 23918.6 1017.18  15
  -3   3   5 25718.1 1163.85  25
  -3   3   5 28731.6 1283.82  24
  -3   3   5 27429.0 1221.23  18
  -3   3   5 28949.8 1240.45  11
  -3   3   4 7955.32 511.186  18
  -3   3   4 8245.18 403.960  14
  -3   3   4 8696.19 378.616   2
  -3   3   4 7479.34 367.010   3
  -3   3   4 8564.55 557.931  24
  -3   3   4 8608.93 508.810  25
  -3   3   4 8342.25 472.344  27
  -3   3   4 8132.51 383.212  21
  -3   3   4 8256.73 519.018  11
  -3   3   4 7914.32 466.189  10
  -3   3   3 41820.0 1476.66  17
  -3   3   3 36737.8 1440.63  16
  -3   3   3 39057.3 1451.51  19
  -3   3   3 35236.1 1565.82  18
  -3   3   3 39089.9 1476.60  13
  -3   3   3 36919.7 1442.38  15
  -3   3   3 39172.1 1479.15  14
  -3   3   3 39843.8 1446.90   2
  -3   3   3 39297.1 1446.81   3
  -3   3   3 38273.9 1560.05  25
  -3   3   3 39683.4 1452.63  21
  -3   3   3 36992.8 1577.39  11
  -3   3   3 38863.5 1535.02  10
  -3   3   2 25636.4 997.257  17
  -3   3   2 26255.0 979.880  16
  -3   3   2 24299.9 1091.37  18
  -3   3   2 26571.7 978.295  12
  -3   3   2 24912.5 969.925  15
  -3   3   2 25770.5 1010.12  14
  -3   3   2 25832.4 983.051   2
  -3   3   2 25562.3 981.533   3
  -3   3   2 25746.4 1135.51  24
  -3   3   2 25697.0 1038.94  27
  -3   3   2 25768.2 984.511  20
  -3   3   2 24959.4 967.944  23
  -3   3   2 26213.9 985.148  21
  -3   3   2 26247.4 966.101  22
  -3   3   2 25033.3 1048.13  10
  -3   3   1 16506.6 699.877  17
  -3   3   1 16891.0 798.067  18
  -3   3   1 17534.2 687.349  16
  -3   3   1 17248.3 680.800  15
  -3   3   1 17108.3 718.271  14
  -3   3   1 17974.7 698.128   2
  -3   3   1 17416.2 696.126   3
  -3   3   1 16543.2 815.550  24
  -3   3   1 15995.5 745.060  25
  -3   3   1 16432.4 732.611  27
  -3   3   1 18322.7 699.712  20
  -3   3   1 18157.9 698.999  21
  -3   3   1 17649.7 675.417  23
  -3   3   1 17425.3 675.161  22
  -3   3   1 17393.5 765.213  10
  -3   3   0 11699.1 527.606  17
  -3   3   0 12152.6 627.034  18
  -3   3   0 12009.4 510.228  16
  -3   3   0 12623.7 509.986  15
  -3   3   0 12540.2 551.700  14
  -3   3   0 12709.2 528.795   2
  -3   3   0 12859.5 529.825   3
  -3   3   0 12211.8 624.267  24
  -3   3   0 11864.3 553.956  25
  -3   3   0 11607.3 500.902  22
  -3   3   0 12942.9 527.966  20
  -3   3   0 13159.0 526.950  21
  -3   3   0 12681.6 504.611  23
  -3   3   0 11974.3 595.752  10
   3  -3   1 36994.9 1230.31  40
  -3   3  -1 32593.4 1216.82  15
  -3   3  -1 34276.6 1267.77  14
  -3   3  -1 32424.2 1260.57  13
  -3   3  -1 34006.9 1236.26   2
   3  -3   1 32816.6 1227.64   4
  -3   3  -1 32556.8 1232.70   3
  -3   3  -1 30296.1 1228.55  25
  -3   3  -1 31395.1 1340.09  24
  -3   3  -1 30205.0 1246.96  26
  -3   3  -1 34227.4 1234.23  20
  -3   3  -1 34272.7 1234.74  21
  -3   3  -1 33576.0 1218.10  23
  -3   3  -1 29697.3 1234.37  17
  -3   3  -1 32791.8 1232.01  19
  -3   3  -1 34080.8 1221.58  16
   3  -3   2 1455.33 189.549   6
   3  -3   2 1526.57 147.249   4
  -3   3  -2 1361.02 129.185   2
  -3   3  -2 1556.66 138.254   3
   3  -3   2 1867.16 132.780  40
  -3   3  -2 1696.83 132.320  15
  -3   3  -2 1535.95 153.225  13
  -3   3  -2 1552.85 127.018  12
  -3   3  -2 1564.46 155.267  14
  -3   3  -2 1338.98 129.985  21
  -3   3  -2 1779.32 139.505  19
  -3   3  -2 1723.49 132.558  16
  -3   3  -3 4410.83 310.852   9
  -3   3  -3 5083.63 266.597  12
  -3   3  -3 5070.33 294.240  14
  -3   3  -3 5195.50 263.111  15
  -3   3  -3 4800.92 263.308  21
   3  -3   3 4701.81 369.651   6
  -3   3  -3 5068.69 266.139   3
  -3   3  -3 5071.35 266.194   2
   3  -3   4 6915.87 342.979  38
  -3   3  -4 6754.20 344.830  12
   3  -3   4 7214.38 355.467  32
   3  -3   4 6794.37 499.526   6
  -3   3  -4 5673.40 410.842   9
   3  -3   5 31287.2 1239.42  38
   3  -3   5 33906.8 1273.48  32
  -3   3  -5 31070.9 1404.73   9
   3  -3   5 33616.6 1510.69   6
  -3   3  -5 32477.8 1256.68  12
  -3   3  -6-47.1778 154.074   9
   3  -3   6 18.7697 75.7038  38
   3  -3   6-78.9527 89.4761  32
   3  -3   7 168.473 88.4938  32
   3  -3   7 74.6380 212.036   5
  -3   3  -8 60.1040 137.250   9
  -3   3  -8 31.0708 98.9101  29
  -3   3  -9 719.444 96.6690  23
  -3   3  -9 603.677 125.573  29
  -3   3 -10 3635.49 178.950  23
  -3   2  11 734.718 125.957  18
   3  -2 -11 887.026 153.447  36
  -3   2  10 2136.12 265.055  18
  -3   2  10 2406.18 237.271  27
  -3   2  10 1978.16 269.368  24
  -3   2  10 2428.12 280.474  11
  -3   2   9 3164.09 295.062  27
   3  -2  -9 2876.93 341.561  41
  -3   2   9 3154.20 366.517  11
   3  -2  -9 3010.13 331.064  34
   3  -2  -8 4760.53 443.841  34
   3  -2  -8 5689.33 502.610  41
  -3   2   8 5142.47 490.423  24
  -3   2   8 5288.30 399.724  27
  -3   2   8 5346.26 500.539  18
  -3   2   8 5197.37 492.987  11
  -3   2   7 1713.76 301.006  11
   3  -2  -7 1491.17 254.418  34
   3  -2  -7 1266.60 294.326  42
   3  -2  -7 1555.49 289.155  41
  -3   2   7 1283.77 215.830  25
  -3   2   7 1053.70 269.865  24
  -3   2   7 1231.96 271.518  18
   3  -2  -6 20584.4 1046.93  42
   3  -2  -6 18783.2 946.825  34
  -3   2   6 18966.4 1012.30  18
  -3   2   6 19977.3 1024.13  11
  -3   2   6 17744.4 931.689  25
  -3   2   6 20477.3 1068.57  24
   3  -2  -5 5654.58 389.244  34
  -3   2   5 5336.45 398.262  25
  -3   2   5 4487.41 436.802  24
  -3   2   5 4983.10 429.842  11
  -3   2   4 957.367 195.958  11
   3  -2  -4 1561.00 225.006  42
  -3   2   4 1022.74 114.746  15
  -3   2   4 1282.25 125.014  14
  -3   2   4 1447.90 116.286   2
  -3   2   4 1209.70 114.206   3
  -3   2   4 1206.17 191.602  25
  -3   2   4 1050.78 229.929  24
  -3   2   4 1496.83 131.649  17
  -3   2   3 570.406 123.678  10
   3  -2  -3 670.148 148.821  42
  -3   2   3 603.162 101.884  14
  -3   2   3 658.497 86.9438  15
  -3   2   3 614.058 88.7158   2
  -3   2   3 976.894 158.141  25
  -3   2   3 631.261 171.336  24
  -3   2   3 676.659 98.9310  23
  -3   2   3 666.068 90.5646  21
  -3   2   3 542.728 147.781  18
  -3   2   3 690.793 98.9585  17
  -3   2   2 97554.7 3404.33  17
  -3   2   2 94551.4 3385.28  16
  -3   2   2 94587.2 3502.05  18
  -3   2   2 98288.0 3418.20  26
  -3   2   2 92523.2 3532.85  24
  -3   2   2 97222.6 3463.57  27
  -3   2   2 94727.7 3380.11  15
  -3   2   2 96581.5 3416.31  13
  -3   2   2 98686.8 3419.07  14
  -3   2   2 98392.3 3387.49  23
  -3   2   2 92608.5 3390.89  21
  -3   2   2 104974. 3394.17  22
  -3   2   2 93277.7 3502.91  11
  -3   2   2 94328.5 3435.77  10
  -3   2   1 17997.7 729.965  19
  -3   2   1 18994.0 740.378  17
  -3   2   1 17995.1 719.335  16
  -3   2   1 18996.4 823.883  18
  -3   2   1 18419.3 750.115  26
  -3   2   1 18748.4 798.323  25
  -3   2   1 19536.6 852.753  24
  -3   2   1 18960.6 787.773  27
  -3   2   1 20190.4 727.027  12
  -3   2   1 19190.4 755.831  14
  -3   2   1 18424.8 750.832  13
  -3   2   1 18125.3 717.579  15
  -3   2   1 19009.4 732.501  21
  -3   2   1 19209.8 717.789  23
  -3   2   1 19434.5 717.415  22
  -3   2   1 18685.3 821.938  11
  -3   2   1 18113.6 764.324  10
  -3   2   0 1302.40 123.888  19
  -3   2   0 1537.58 130.214  17
  -3   2   0 1638.16 122.232  16
  -3   2   0 1548.76 184.951  18
  -3   2   0 1704.70 146.137  13
  -3   2   0 1704.93 123.107  12
  -3   2   0 2019.02 127.798  15
  -3   2   0 1449.01 138.412  14
  -3   2   0 1357.89 149.474  25
  -3   2   0 1557.17 189.101  24
  -3   2   0 1496.68 138.833  26
  -3   2   0 1629.22 116.104  22
  -3   2   0 1454.63 126.185  21
  -3   2   0 1618.46 115.197  23
  -3   2   0 1615.66 188.025  11
  -3   2   0 1494.46 161.412  10
  -3   2  -1 5105.86 271.105  13
  -3   2  -1 5172.87 246.633  15
  -3   2  -1 5110.98 271.475  14
  -3   2  -1 5361.92 244.039  12
   3  -2   1 4652.82 224.460   4
  -3   2  -1 4867.14 259.360  25
  -3   2  -1 5214.07 272.329  26
  -3   2  -1 4207.66 221.239  28
  -3   2  -1 4413.15 307.260  24
  -3   2  -1 5036.53 252.243  21
  -3   2  -1 4886.87 232.838  23
  -3   2  -1 4767.52 247.748  19
  -3   2  -1 4703.10 256.421  17
  -3   2  -1 4792.06 318.913  18
  -3   2  -1 5003.41 238.282  16
  -3   2  -2 948.143 117.397   9
   3  -2   2 1069.45 108.004  40
  -3   2  -2 889.316 93.4761  12
  -3   2  -2 984.570 116.511  13
  -3   2  -2 960.370 119.131  14
  -3   2  -2 854.249 105.059   2
  -3   2  -2 821.832 104.763  28
  -3   2  -2 860.292 112.771  26
  -3   2  -2 936.861 104.055  21
  -3   2  -2 1134.69 99.2855  16
  -3   2  -3 17130.5 711.383  14
   3  -2   3 17907.8 691.565  40
  -3   2  -3 16232.2 707.705  28
  -3   2  -3 17539.0 664.239  16
   3  -2   3 17908.1 799.598   6
  -3   2  -3 17479.1 690.169   2
  -3   2  -4 1043.58 107.236  12
  -3   2  -4 743.044 136.556  28
   3  -2   4 963.009 188.350   6
  -3   2  -4 781.118 166.858   9
  -3   2  -5 1811.82 156.513  12
   3  -2   5 1773.46 171.112  32
   3  -2   5 2178.47 175.537  38
  -3   2  -5 1926.14 244.480   9
   3  -2   6 78668.5 2816.79  38
  -3   2  -6 83295.2 3039.43   9
   3  -2   6 85104.0 3001.00   5
   3  -2   7 10755.6 543.674  32
   3  -2   7 11552.0 542.809  38
  -3   2  -7 11719.4 708.092   9
   3  -2   7 12373.6 690.001   5
   3  -2   8-113.099 188.038   5
  -3   2  -8-69.2016 144.904   9
   3  -2   8 32.2697 81.6320  32
   3  -2   9 2388.94 188.982  32
  -3   2 -10 954.313 101.993  23
  -3   2 -10 783.620 128.996  29
   3  -1 -10 814.044 195.927  36
  -3   1  10 559.648 160.954  18
  -3   1  10 825.896 184.763  24
  -3   1  10 618.411 151.197  11
  -3   1  10 691.284 136.904  27
  -3   1   9 731.748 213.084  18
  -3   1   9 439.741 144.264  27
  -3   1   9 401.647 194.480  24
  -3   1   9 788.582 213.755  11
  -3   1   8 6391.17 558.078  24
  -3   1   8 6201.04 456.103  27
   3  -1  -8 6351.80 499.279  34
   3  -1  -8 6944.93 548.983  41
  -3   1   8 6808.92 551.296  18
   3  -1  -7 7759.59 588.617  41
  -3   1   7 7429.13 609.232  24
  -3   1   7 5931.22 462.004  25
   3  -1  -7 7856.09 549.037  34
  -3   1   7 8436.40 608.589  11
  -3   1   7 8519.34 613.340  18
   3  -1  -6 1744.50 256.925  34
  -3   1   6 1634.19 276.780  11
   3  -1  -6 1495.15 259.547  41
  -3   1   6 1658.54 242.055  25
   3  -1  -5 1729.53 197.243  29
  -3   1   5 1286.59 217.346  25
   3  -1  -5 1911.03 200.234   9
  -3   1   5 1367.84 247.288  11
   3  -1  -5 1477.31 210.974  34
   3  -1  -4 28048.1 1123.78  34
   3  -1  -4 29401.7 1087.27  29
  -3   1   4 28552.8 1198.39  11
   3  -1  -4 28667.2 1191.90  42
   3  -1  -3 58300.3 2266.49   4
   3  -1  -3 64364.0 2359.44  42
  -3   1   3 63844.7 2294.02  30
   3  -1  -3 63016.8 2297.01  34
  -3   1   3 59527.4 2216.76  15
  -3   1   3 64927.9 2253.45  13
  -3   1   3 62221.8 2249.98  14
  -3   1   3 62751.8 2250.00  26
   3  -1  -3 65340.2 2269.15  29
  -3   1   3 60622.4 2227.26  17
  -3   1   3 65961.4 2381.84  18
   3  -1  -3 67616.0 2268.57   9
  -3   1   2 170183. 6004.84  11
  -3   1   2 167645. 5910.04  10
  -3   1   2 170827. 5911.52   3
   3  -1  -2 175698. 5969.17  42
  -3   1   2 168199. 5929.95  30
  -3   1   2 164555. 5869.58  31
   3  -1  -2 170803. 5909.31  34
  -3   1   2 164278. 5882.85  15
  -3   1   2 170839. 5926.36  13
  -3   1   2 169096. 5924.73  14
  -3   1   2 170908. 5925.09  26
  -3   1   2 171718. 6045.29  24
  -3   1   2 174548. 5968.24  27
  -3   1   2 170800. 5894.56  23
  -3   1   2 185872. 5905.45  22
  -3   1   2 169086. 5901.03  17
  -3   1   2 169430. 6004.67  18
  -3   1   1 6325.02 350.444  11
  -3   1   1 5927.24 282.613  10
  -3   1   1 5716.62 293.553   3
   3  -1  -1 6486.19 297.020  42
  -3   1   1 5538.75 244.663  31
  -3   1   1 5970.17 290.645  30
  -3   1   1 5954.14 305.116  13
  -3   1   1 6363.31 275.686  15
  -3   1   1 6007.04 306.051  14
  -3   1   1 5899.22 365.794  24
  -3   1   1 6173.82 306.552  26
  -3   1   1 6099.45 334.632  27
  -3   1   1 6086.29 268.404  23
  -3   1   1 6086.08 271.811  22
  -3   1   1 5908.80 283.391  17
  -3   1   1 6044.25 278.383  16
  -3   1   1 6562.54 357.631  18
  -3   1   0 40564.2 1528.28  11
  -3   1   0 39772.1 1484.55   2
   3  -1   0 40934.0 1495.48  41
  -3   1   0 40379.9 1490.40  30
  -3   1   0 41379.6 1466.08  15
  -3   1   0 41427.7 1498.67  14
  -3   1   0 40820.2 1498.54  13
  -3   1   0 40634.6 1452.31  12
  -3   1   0 40767.7 1497.66  26
  -3   1   0 40527.8 1550.82  24
  -3   1   0 39959.0 1523.85  27
  -3   1   0 40178.1 1467.38  21
  -3   1   0 41253.1 1449.58  23
  -3   1   0 42724.8 1457.56  22
  -3   1   0 38861.4 1470.75  17
  -3   1   0 39147.2 1456.14  16
  -3   1   0 41607.8 1528.97  18
   3  -1   1 16982.7 649.492   6
  -3   1  -1 17633.1 703.276   2
  -3   1  -1 18204.3 705.987   3
   3  -1   1 16277.5 667.069  41
   3  -1   1 19172.9 680.351  37
  -3   1  -1 18965.5 673.105  12
  -3   1  -1 18461.8 715.753  14
  -3   1  -1 18681.3 716.443  13
  -3   1  -1 16059.1 724.499  24
  -3   1  -1 17751.0 712.112  26
  -3   1  -1 17694.9 673.536  22
  -3   1  -1 18031.6 683.531  21
  -3   1  -1 17694.2 663.497  23
  -3   1  -1 18364.4 671.899  16
  -3   1  -1 16731.1 738.775  18
   3  -1   2 11511.3 479.423   6
  -3   1  -2 11277.9 474.863   3
  -3   1  -2 11384.1 489.407  13
  -3   1  -2 11493.4 445.197  12
  -3   1  -2 11442.0 487.917  14
   3  -1   2 11682.7 473.134  40
  -3   1  -2 10416.4 448.593  25
  -3   1  -2 11263.2 485.933  26
  -3   1  -2 10731.0 445.884   8
  -3   1  -2 11200.5 438.890  16
  -3   1  -3 18912.4 727.823   3
   3  -1   3 19631.1 729.357  40
  -3   1  -3 19260.9 742.693  13
  -3   1  -3 18050.1 698.652  12
  -3   1  -3 19410.0 745.182  14
  -3   1  -3 17918.4 784.932   9
  -3   1  -3 17097.1 708.533   8
  -3   1  -3 18628.5 685.486  16
  -3   1  -3 18883.5 742.016  26
  -3   1  -4 260.179 71.4411  26
  -3   1  -4 181.436 120.001  28
  -3   1  -4 376.342 78.5171  14
  -3   1  -4 334.469 76.8369  13
  -3   1  -4 274.061 60.2426  12
  -3   1  -4 362.397 131.895   9
  -3   1  -5 36174.2 1423.69  28
  -3   1  -5 37571.0 1511.40   9
   3  -1   5 36998.7 1357.91  33
  -3   1  -5 34274.4 1447.80  34
  -3   1  -6 1720.78 222.903  34
   3  -1   6 2076.66 166.485  33
   3  -1   6 1834.59 290.793   5
  -3   1  -6 1775.36 223.926  28
   3  -1   6 1658.34 164.321  38
  -3   1  -6 2003.79 269.718   9
   3  -1   7 8662.27 558.485   5
   3  -1   7 7203.59 412.216  32
  -3   1  -7 7310.95 501.358  34
  -3   1  -7 9521.53 589.920   9
   3  -1   7 8271.00 420.571  38
   3  -1   8 23673.3 1057.45   5
  -3   1  -8 23926.8 1145.84   9
   3  -1   8 21810.1 936.677  38
   3  -1   9 1508.70 163.153  32
  -3   1  -9 2212.86 265.692   9
   3  -1  10 6924.34 348.785  32
  -3   1 -11 209.405 51.9065  23
  -3   0  10-14.0076 120.183  24
   3   0 -10 142.797 118.914  36
   3   0  -9 1750.90 271.008  36
  -3   0   9 1534.31 243.772  18
  -3   0   9 1447.54 206.297  27
  -3   0   9 1909.33 292.428  24
  -3   0   9 1438.74 239.408  11
   3   0  -8 13228.6 780.334  41
  -3   0   8 13983.8 871.769  24
  -3   0   8 12654.8 714.506  30
   3   0  -8 12803.0 718.510   9
  -3   0   8 14214.9 826.471  11
  -3   0   8 14785.6 834.458  18
   3   0  -7 10635.3 712.233  34
  -3   0   7 12333.7 783.605  11
   3   0  -7 12548.4 704.521   9
   3   0  -7 13106.6 784.281  41
   3   0  -7 14021.1 708.617  29
  -3   0   7 13539.0 719.646  27
   3   0  -6 1395.06 223.821  34
   3   0  -6 1141.72 203.148   9
  -3   0   6 1246.95 259.008  11
   3   0  -6 1516.60 250.126  41
   3   0  -6 1496.92 212.085  29
  -3   0   6 1203.19 204.834  25
   3   0  -5 1394.90 209.155  34
   3   0  -5 771.080 159.494   9
  -3   0   5 1343.49 244.867  11
   3   0  -5 1200.94 226.126  41
   3   0  -5 936.532 183.163  29
   3   0  -4 367.457 129.622  34
   3   0  -4 389.452 122.273  29
   3   0  -4 658.054 125.030   9
  -3   0   4 370.700 170.403  11
   3   0  -4 277.801 143.867  41
  -3   0   3 10188.5 435.903  14
  -3   0   3 9349.71 396.417  15
  -3   0   3 10334.0 437.134  13
  -3   0   3 10006.1 498.691  27
  -3   0   3 9894.71 433.502  26
   3   0  -3 9999.38 478.489  29
   3   0  -3 9736.80 535.928  41
  -3   0   3 9145.54 471.605  39
   3   0  -3 10437.5 541.678  42
  -3   0   3 9753.84 423.361   3
   3   0  -3 9955.10 459.699   4
   3   0  -2 25195.2 1030.22   4
   3   0  -2 29125.6 1116.38  42
   3   0  -2 27661.7 1131.57  41
  -3   0   2 27119.2 1092.86  39
  -3   0   2 28500.3 1104.64  30
   3   0  -2 27670.8 1060.34  34
  -3   0   2 27749.9 1010.83  15
  -3   0   2 28429.7 1061.51  13
  -3   0   2 28085.8 1059.58  14
  -3   0   2 28552.7 1060.86  26
   3   0  -2 28347.0 1074.54  29
  -3   0   2 28811.6 1097.34  27
  -3   0   2 29437.0 1138.88  18
  -3   0   2 28504.2 1135.00  11
  -3   0   1 4135.71 270.552  11
   3   0  -1 4150.11 199.084   4
   3   0  -1 4581.76 282.126  41
  -3   0   1 4853.81 221.535  31
  -3   0   1 4854.87 278.543  30
  -3   0   1 4716.08 220.007  15
  -3   0   1 5044.40 259.864  14
  -3   0   1 4644.90 256.709  13
  -3   0   1 4552.37 252.967  26
  -3   0   1 4672.44 278.297  27
  -3   0   1 4803.05 218.982  23
  -3   0   1 5153.79 232.555  22
  -3   0   1 5242.15 288.328  18
  -3   0   0 178032. 6071.02  11
   3   0   0 174013. 6042.06   5
   3   0   0 179509. 6092.99  41
  -3   0   0 171892. 6019.20  31
  -3   0   0 166896. 6083.82  30
  -3   0   0 177176. 6077.87  14
  -3   0   0 180669. 6082.38  13
  -3   0   0 174665. 6076.42  26
  -3   0   0 166913. 6101.81  24
  -3   0   0 170711. 6096.10  27
  -3   0   0 177107. 6014.69  23
  -3   0   0 176962. 6025.14  22
  -3   0   0 172334. 6068.67  18
  -3   0  -1 1941.19 152.542   8
   3   0   1 1926.63 143.123  41
  -3   0  -1 1893.60 179.280  30
   3   0   1 2076.83 126.785  36
   3   0   1 2058.88 151.380  37
  -3   0  -1 2218.17 168.197  13
  -3   0  -1 2127.72 118.626  12
  -3   0  -1 2470.63 175.887  14
  -3   0  -1 2068.86 165.691  26
  -3   0  -1 2054.78 161.342  24
  -3   0  -1 2056.33 125.407  22
  -3   0  -1 2179.57 116.620  23
  -3   0  -1 2098.54 157.994  18
   3   0   2 4120.13 209.050  40
   3   0   2 3385.75 204.517  37
  -3   0  -2 2948.78 198.743  35
  -3   0  -2 3846.15 169.290  12
  -3   0  -2 3872.52 231.050  13
  -3   0  -2 3645.65 226.689  14
  -3   0  -2 3783.15 223.665  26
  -3   0  -2 3248.29 191.609  24
  -3   0  -2 3619.57 173.769  23
  -3   0  -2 4202.77 214.836   8
  -3   0  -3 8798.23 407.583  34
  -3   0  -3 9497.15 374.387  12
  -3   0  -3 9711.55 438.186  13
  -3   0  -3 9752.35 435.926  14
  -3   0  -3 9514.07 432.220  26
  -3   0  -3 10722.0 431.151   8
   3   0   3 10011.6 415.918  40
  -3   0  -4 52390.2 2082.38  34
  -3   0  -4 56027.7 2060.22  13
  -3   0  -4 55792.8 2058.69  14
  -3   0  -4 54674.1 2054.33  26
   3   0   4 56423.8 2043.95  40
  -3   0  -4 56311.0 2045.13   2
  -3   0  -4 56394.7 2044.02   3
  -3   0  -5 5881.21 370.266  28
  -3   0  -5 5065.58 382.587   9
   3   0   5 5041.36 286.653  33
  -3   0  -5 5097.59 351.850  34
  -3   0  -6 17103.8 777.548  28
   3   0   6 17008.7 693.005  38
  -3   0  -6 17594.6 849.165   9
   3   0   6 15586.5 680.740  33
  -3   0  -6 15802.7 790.188  34
  -3   0  -7 10977.2 635.138  34
   3   0   7 10522.1 518.633  38
  -3   0  -7 10854.2 598.238  28
   3   0   7 13098.1 678.765   5
  -3   0  -7 11163.0 686.780   9
   3   0   8 1362.25 257.907   5
  -3   0  -8 1531.64 254.154   9
  -3   0  -8 1128.13 211.728  34
   3   0   8 1192.42 154.999  38
   3   0   8 1235.56 158.060  32
   3   0   9 4460.31 295.272  32
   3   0  10 1199.46 140.180  32
   3   0  11 719.951 160.356  11
   3   0  11 977.752 104.470  32
   3   1  -9 9588.53 523.619   9
  -3  -1   9 10331.8 624.481  24
  -3  -1   9 9389.70 442.674  31
   3   1  -9 11401.4 622.991  36
  -3  -1   8 537.642 155.379  27
   3   1  -8 1099.98 183.367  29
  -3  -1   8 851.504 182.110  30
   3   1  -8 835.379 224.257  36
   3   1  -8 731.524 172.097   9
  -3  -1   8 680.058 205.541  11
  -3  -1   8 920.219 210.962  18
   3   1  -7 2543.78 288.097   9
  -3  -1   7 2844.97 360.416  11
   3   1  -7 2536.87 311.888  41
  -3  -1   7 2645.95 285.990  27
  -3  -1   6 2781.20 344.667  11
   3   1  -6 2060.58 254.026   9
   3   1  -6 2253.42 300.511  41
   3   1  -6 2316.00 274.160  29
  -3  -1   6 2483.10 270.763  27
   3   1  -5 1599.98 230.858  34
   3   1  -5 1833.04 219.794   9
   3   1  -5 2029.41 265.191  41
  -3  -1   5 1815.09 225.077  27
   3   1  -5 1819.59 234.457  29
   3   1  -4 5639.47 396.819  34
   3   1  -4 6096.36 383.050   9
   3   1  -4 5955.48 448.556  41
   3   1  -4 6752.05 412.154  29
  -3  -1   4 6358.63 393.386  27
   3   1  -3 12655.2 577.074  29
  -3  -1   3 12145.8 567.179  27
   3   1  -3 10929.5 557.976  34
  -3  -1   3 11046.5 561.091  39
   3   1  -3 11128.6 617.440  41
  -3  -1   2 16460.8 626.268  15
  -3  -1   2 17273.2 691.765  13
  -3  -1   2 16825.0 688.518  14
   3   1  -2 16828.5 722.382  29
  -3  -1   2 17228.9 689.682  26
  -3  -1   2 16770.2 719.973  27
  -3  -1   2 18154.5 769.684  11
   3   1  -2 17807.5 779.219  41
  -3  -1   2 16639.4 743.217  39
   3   1  -1 3386.87 254.295  41
  -3  -1   1 3694.81 252.808  39
  -3  -1   1 3326.76 251.217  30
  -3  -1   1 3396.23 217.734  13
  -3  -1   1 3277.03 213.848  14
  -3  -1   1 3616.42 174.371  15
  -3  -1   1 3793.76 222.422  26
  -3  -1   1 2884.29 220.835  27
  -3  -1   1 3224.72 219.853  18
  -3  -1   1 3534.93 224.364  11
  -3  -1   0 121343. 4377.69  11
  -3  -1   0 126776. 4470.93  30
   3   1   0 129590. 4450.05  36
  -3  -1   0 127616. 4384.12  31
   3   1   0 126285. 4454.13  41
  -3  -1   0 115391. 4450.04  39
  -3  -1   0 128532. 4441.58  26
  -3  -1   0 122903. 4443.96  27
  -3  -1   0 126958. 4355.38  23
  -3  -1   0 140194. 4382.02  22
  -3  -1   0 119947. 4378.16  18
  -3  -1  -1 37386.6 1408.45  24
   3   1   1 41403.9 1437.87  37
   3   1   1 37107.5 1409.70  36
  -3  -1  -1 37276.3 1463.45  30
  -3  -1  -1 39185.5 1347.86  23
  -3  -1  -1 38904.0 1365.22  22
  -3  -1  -1 36722.3 1401.36   8
  -3  -1  -2 29048.9 918.639   8
   3   1   2 27139.5 940.867  37
  -3  -1  -2 23269.0 974.196  30
  -3  -1  -2 21939.3 895.498  35
  -3  -1  -2 20559.1 839.177  24
  -3  -1  -2 24592.3 859.217  22
  -3  -1  -2 24892.6 847.102  23
   3   1   2 24286.7 929.598   5
   3   1   3 678.823 91.1039  40
  -3  -1  -3 498.852 79.5224  41
  -3  -1  -3 582.681 136.522  35
  -3  -1  -3 685.383 111.737  26
  -3  -1  -3 747.322 118.345  13
  -3  -1  -3 749.771 118.647  14
  -3  -1  -3 538.554 51.2552   4
   3   1   3 870.886 175.214   5
  -3  -1  -3 904.908 133.807   8
  -3  -1  -4 13793.0 609.767  14
  -3  -1  -4 13825.9 609.881  13
  -3  -1  -4 13059.5 602.683  26
  -3  -1  -4 13695.1 566.851   4
  -3  -1  -4 15263.9 597.533   7
  -3  -1  -5 33335.1 1449.47  13
  -3  -1  -5 34479.1 1452.46  14
  -3  -1  -5 37487.4 1573.93   9
  -3  -1  -5 37845.2 1450.75   7
   3   1   5 36795.3 1450.54  33
   3   1   6 19501.8 746.332  38
   3   1   6 16045.2 730.257  33
  -3  -1  -6 22393.1 883.324  35
  -3  -1  -6 14087.8 801.577  34
  -3  -1  -6 18143.7 891.574   9
  -3  -1  -6 16851.1 744.675   7
   3   1   7 1804.89 168.266  38
  -3  -1  -7 1503.75 234.610  28
  -3  -1  -7 1308.00 216.047  34
   3   1   7 1772.73 168.542  33
  -3  -1  -7 1945.07 283.270  35
  -3  -1  -7 1800.94 266.648   9
   3   1   8 9347.24 459.931  38
  -3  -1  -8 8691.12 534.801  28
  -3  -1  -8 9189.11 585.323  34
  -3  -1  -8 9008.27 600.601   9
   3   1   8 9399.26 580.253   5
   3   1   9 350.266 98.2319  38
  -3  -1 -10 265.905 122.905  34
   3   1  10 312.383 95.3390  32
   3   1  11-119.888 137.008  11
   3   1  11 15.0470 66.8432  32
  -3  -2   9 1775.04 142.543  31
   3   2  -9 2118.83 222.703  36
  -3  -2   9 2288.13 245.784  24
   3   2  -8 1891.49 231.356   9
  -3  -2   8 1855.09 177.861  31
   3   2  -8 2366.02 293.366  36
  -3  -2   8 2349.57 275.514  30
   3   2  -7 1554.03 230.463   9
  -3  -2   7 2022.78 284.091  30
   3   2  -7 2101.50 261.752  29
  -3  -2   6 563.108 187.979  30
   3   2  -6 263.818 138.539  41
   3   2  -6 282.853 146.654   9
   3   2  -6 466.623 161.506  29
  -3  -2   6 459.862 145.278  27
  -3  -2   5 160.336 156.991  30
   3   2  -5 142.034 140.531  41
   3   2  -5 36.4709 116.202   9
   3   2  -5 222.878 138.893  29
  -3  -2   5 223.373 128.062  27
   3   2  -4 341.482 148.818  41
  -3  -2   4 674.669 153.875  39
   3   2  -4 405.540 140.520   9
   3   2  -4 462.281 148.999  29
  -3  -2   4 565.172 125.922  27
   3   2  -3 5495.83 357.775  29
  -3  -2   3 4678.88 318.035  27
  -3  -2   3 5090.59 371.477  30
  -3  -2   3 5542.66 371.721  39
   3   2  -3 4443.93 364.191  41
  -3  -2   2 5204.80 356.316  30
  -3  -2   2 5517.14 304.941  14
  -3  -2   2 5852.29 309.642  13
  -3  -2   2 5618.32 304.566  26
   3   2  -2 5239.88 332.503  29
  -3  -2   2 5558.55 351.579   6
   3   2  -2 5471.68 374.433  41
  -3  -2   1 91586.0 3658.83  42
   3   2  -1 103928. 3698.82  41
  -3  -2   1 109728. 3715.94  39
  -3  -2   1 98024.0 3580.44  31
   3   2  -1 108107. 3713.93  36
  -3  -2   1 99654.5 3681.74  30
  -3  -2   1 104083. 3548.15  15
  -3  -2   1 103306. 3644.50  27
  -3  -2   1 103760. 3640.33   6
  -3  -2   1 103758. 3625.03  11
  -3  -2   0 171178. 5916.41  27
  -3  -2   0 167319. 5859.02   6
  -3  -2   0 159460. 5895.45  42
  -3  -2   0 175991. 5962.54  39
   3   2   0 170890. 5938.51  41
   3   2   0 174874. 5945.40  36
  -3  -2  -1 1506.85 129.092  42
  -3  -2  -1 1805.53 196.477  39
  -3  -2  -1 1664.95 162.951   8
  -3  -2  -1 1514.48 90.6732   4
   3   2   1 1848.75 171.104  37
   3   2   1 1584.92 157.079  36
  -3  -2  -1 1886.13 191.561  30
  -3  -2  -2 5214.67 313.384  41
   3   2   2 5847.69 273.586  40
  -3  -2  -2 6004.63 236.366  22
  -3  -2  -2 5023.96 290.658   8
   3   2   2 5753.96 316.839  37
  -3  -2  -2 5033.21 342.640  30
   3   2   3 5552.15 302.243   5
  -3  -2  -3 4862.36 289.555  41
   3   2   3 5172.48 251.398  40
  -3  -2  -3 4593.57 205.320  22
   3   2   3 5050.03 301.220  37
   3   2   4 75.6541 61.6785  40
  -3  -2  -4 94.6532 77.0342  41
   3   2   4 84.4007 138.367   5
  -3  -2  -4 191.994 105.802   7
   3   2   5 2981.51 200.633  33
  -3  -2  -5 4491.29 309.843  35
  -3  -2  -5 2608.19 214.354  14
  -3  -2  -5 3000.17 224.615  13
  -3  -2  -5 2637.19 214.864  26
  -3  -2  -5 2824.12 212.869   7
   3   2   5 5079.15 317.524   5
  -3  -2  -6 1083.07 154.376   7
   3   2   6 1875.32 233.267   5
   3   2   6 1190.77 133.145  33
  -3  -2  -6 1647.27 233.816  35
  -3  -2  -7 55919.4 1917.16  28
   3   2   7 48322.3 1768.91  38
   3   2   7 45390.2 1779.82  33
  -3  -2  -7 61170.1 1969.25  35
  -3  -2  -7 40187.3 1791.59   7
  -3  -2  -8 369.893 159.443  34
   3   2   8 348.558 104.719  38
  -3  -2  -8 642.220 238.610  35
  -3  -2  -8 390.186 181.710  28
   3   2   9 4445.05 283.189  38
  -3  -2  -9 4019.97 356.681  28
  -3  -2 -10 21.7241 128.907  34
   3   2  10 106.601 82.4274  32
   3   2  11 549.314 102.700  32
   3   2  12 291.185 66.0799  32
  -3  -3   8 23178.1 1024.05  30
  -3  -3   8 20924.7 874.873  31
   3   3  -8 23385.2 1019.19  36
   3   3  -8 22082.2 958.675   9
  -3  -3   7 4565.75 299.906  31
   3   3  -7 4915.62 429.742  36
  -3  -3   7 4855.29 426.693  30
   3   3  -7 4813.43 371.073   9
   3   3  -6 14102.0 842.728  36
   3   3  -6 14085.3 763.979  29
   3   3  -5 2579.89 346.774  36
  -3  -3   5 2137.50 312.230  30
   3   3  -5 2175.81 266.523   9
   3   3  -5 2582.93 290.705  29
   3   3  -4 12241.8 663.490  29
  -3  -3   4 11263.2 645.122  39
   3   3  -4 10394.1 612.712   9
   3   3  -4 11987.8 742.405  36
  -3  -3   4 11850.6 704.095  30
   3   3  -3-85.6489 141.524  29
  -3  -3   3 145.198 101.098  27
  -3  -3   3 53.4717 123.481  39
  -3  -3   3-84.6766 143.360   6
   3   3  -3 66.9378 149.335  36
  -3  -3   3 39.0857 130.798  30
   3   3  -2 19496.2 868.481  29
  -3  -3   2 19525.2 916.806  39
  -3  -3   2 19271.4 895.021   6
   3   3  -2 18899.1 920.577  36
  -3  -3   2 18596.6 888.683  30
  -3  -3   1 12367.2 556.773  27
  -3  -3   1 11804.0 578.930   6
  -3  -3   1 10620.0 490.822  31
   3   3  -1 11810.3 613.864  36
  -3  -3   1 12146.4 601.422  30
  -3  -3   1 13065.0 648.008  39
  -3  -3   0 59584.7 2103.09   4
  -3  -3   0 63297.6 2230.66  30
  -3  -3   0 58109.4 2093.22  31
  -3  -3  -1 33757.6 1221.49   4
  -3  -3  -1 30733.6 1288.08  42
  -3  -3  -1 34193.0 1353.63  39
  -3  -3  -1 35835.6 1242.28  31
   3   3   1 33562.6 1314.18  37
   3   3   1 31622.2 1314.51  36
  -3  -3  -2 4317.84 306.276  39
   3   3   2 4201.34 214.909  40
   3   3   2 4288.54 277.015  37
  -3  -3  -2 3757.97 250.467   8
  -3  -3  -3 317.288 143.124  30
   3   3   3 213.087 63.4752  40
  -3  -3  -3 405.561 134.223   8
   3   3   3 247.269 112.437  37
   3   3   4 23535.7 917.130  40
  -3  -3  -4 27068.3 1128.19  30
   3   3   5 17869.7 729.529  33
  -3  -3  -5 18433.3 752.475   7
   3   3   6 2623.49 195.468  33
  -3  -3  -6 2276.92 217.303   7
  -3  -3  -7 16470.9 734.525  28
   3   3   7 13899.9 597.817  38
  -3  -3  -7 18820.4 788.755  35
   3   3   7 12749.3 610.338  33
  -3  -3  -7 11979.7 637.896   7
  -3  -3  -8 5743.57 454.436  35
   3   3   8 5572.59 317.874  38
  -3  -3  -8 6059.05 421.784  28
  -3  -3  -9 176.105 157.514  28
  -3  -3  -9 116.298 157.468   7
  -3  -3  -9 24.3107 142.035  34
   3   3   9 48.6540 75.2265  38
  -3  -3  -9-64.5878 216.716  35
  -3  -3 -10 1472.86 251.558  34
   3   3  10 1130.79 154.366  32
  -3  -3 -10 1408.24 216.516  28
  -3  -3 -11 18.9524 115.802  34
   3   3  11 52.7808 74.3750  32
   3   3  12 558.442 85.8206  32
  -3  -4   8 774.328 166.792  24
   3   4  -7 5925.21 406.156   9
  -3  -4   7 6959.23 487.234  30
  -3  -4   7 6059.25 341.898  31
   3   4  -6 1196.45 203.549   9
  -3  -4   6 1463.79 174.316  31
   3   4  -6 1676.02 269.549  36
  -3  -4   6 1908.05 277.940  30
   3   4  -5 2371.14 282.902   9
   3   4  -5 2626.28 343.074  36
   3   4  -4 193.383 140.465  29
  -3  -4   4 179.567 183.634  30
   3   4  -4 27.8324 160.143  36
   3   4  -4 179.174 128.529   9
  -3  -4   4 306.029 164.449  39
  -3  -4   3 17527.0 876.470  39
   3   4  -3 16998.4 847.856  29
   3   4  -3 17610.6 921.858  36
  -3  -4   3 17018.0 890.314  30
   3   4  -3 15655.8 802.773   9
  -3  -4   3 15384.0 887.750   6
   3   4  -2 9103.48 526.413  29
   3   4  -2 8267.08 560.185  36
  -3  -4   2 8448.79 551.877  30
  -3  -4   2 9040.12 565.758   6
  -3  -4   2 8919.09 565.972  39
  -3  -4   1 7604.80 401.166  31
   3   4  -1 8123.24 528.301  36
  -3  -4   1 8769.75 529.176  30
  -3  -4   1 8567.28 511.420   6
   3   4  -1 8982.57 433.105  44
   3   4  -1 8623.48 429.864  43
  -3  -4   0 7722.69 381.499  31
  -3  -4   0 8755.71 505.009  30
   3   4   0 7631.07 483.407  36
  -3  -4   0 8132.03 409.107   4
  -3  -4  -1 917.900 112.707  31
   3   4   1 689.831 147.379  36
   3   4   1 768.514 145.358  37
   3   4   1 1053.73 90.8883  40
  -3  -4  -1 1038.01 192.136  39
  -3  -4  -1 861.457 108.382   4
  -3  -4  -2-31.6697 120.172  30
  -3  -4  -2 45.1280 69.5140  31
   3   4   2 22.5574 44.2074  40
  -3  -4  -3 129137. 4698.84  30
   3   4   3 130107. 4514.01  40
  -3  -4  -4 237.141 137.082   7
  -3  -4  -4 105.254 134.479  30
  -3  -4  -5 27715.0 986.293   7
   3   4   5 21729.4 916.793  33
   3   4   6 1526.41 152.955  44
   3   4   6 1792.73 138.753  38
   3   4   6 1532.21 156.362  43
  -3  -4  -6 2086.74 208.047   7
   3   4   6 1593.46 157.635   1
   3   4   6 1623.73 155.663  33
  -3  -4  -7 38770.0 1500.17   7
   3   4   7 37308.0 1413.94  38
  -3  -4  -8 6478.82 445.810  28
   3   4   8 5262.07 313.773  38
  -3  -4  -9 19539.1 974.724   7
   3   4   9 21123.1 900.802  38
  -3  -4 -10 477.367 176.747   7
  -3  -4 -10 698.480 192.667  28
  -3  -4 -10 866.946 204.374  34
  -3  -4 -10 814.076 247.465  35
  -3  -4 -11 356.767 156.527  34
   3   4  11 219.535 89.2782  32
  -3  -4 -12 1182.74 165.617   8
   3   4  12 848.786 101.500  32
   3   5  -7 4972.71 306.701   9
  -3  -5   7 4179.52 244.660  31
  -3  -5   7 5085.75 351.785  30
   3   5  -6 25016.6 1077.00   9
  -3  -5   6 26056.8 1165.46  30
   3   5  -6 28384.5 1168.07  36
   3   5  -5 347.792 143.256   9
  -3  -5   5 857.620 201.043  39
  -3  -5   5 297.842 111.321  31
  -3  -5   5 332.628 205.206  30
   3   5  -5 566.162 161.961  37
   3   5  -5 429.535 183.245  36
   3   5  -4 1217.08 206.856   9
  -3  -5   4 1198.77 238.412  39
   3   5  -4 1534.78 266.222  36
  -3  -5   3 4490.16 418.936  39
   3   5  -3 4554.41 373.844   9
  -3  -5   3 3417.37 279.230  31
   3   5  -3 4852.40 441.240  36
  -3  -5   3 4571.11 427.343  30
  -3  -5   3 4104.01 429.589   6
  -3  -5   2 2162.64 202.838  31
  -3  -5   2 2739.54 330.516  30
   3   5  -2 3182.87 345.588  36
  -3  -5   2 3005.94 341.485  39
  -3  -5   2 2509.83 309.143   6
  -3  -5   1 942.961 212.189  30
   3   5  -1 1255.63 205.568  37
  -3  -5   1 953.977 136.605  31
   3   5  -1 1190.48 222.080  36
   3   5  -1 1121.92 138.093  44
  -3  -5   1 1190.08 247.388  39
   3   5  -1 1033.14 132.284  43
  -3  -5   1 1141.10 219.318   6
   3   5  -1 1272.27 145.568   1
  -3  -5   0 981.816 214.273  30
   3   5   0 1113.96 143.285  44
   3   5   0 1243.61 148.792  43
  -3  -5   0 1790.99 269.405  39
  -3  -5   0 1461.97 178.402   4
   3   5   0 1188.18 143.525   1
  -3  -5   0 1297.67 142.906  31
   3   5   0 1243.42 202.748  37
   3   5   0 1172.41 208.913  36
  -3  -5  -1 31687.8 1298.19  39
   3   5   1 29767.2 1177.57  44
   3   5   1 30207.8 1181.98  43
   3   5   1 29695.2 1175.58   1
  -3  -5  -1 26787.3 1142.97   4
   3   5   1 30147.1 1239.11  37
  -3  -5  -1 28343.2 1123.92  31
  -3  -5  -1 29606.4 1288.17  30
   3   5   2 3705.24 268.643  44
  -3  -5  -2 3426.08 336.525  39
   3   5   2 4257.64 281.409  43
  -3  -5  -2 3642.64 276.661   8
  -3  -5  -2 3582.86 235.498   4
   3   5   2 3715.60 295.043  37
  -3  -5  -2 4008.62 342.680  30
  -3  -5  -2 3442.92 226.772  31
   3   5   3 2511.07 238.058  37
  -3  -5  -3 2601.30 289.894  30
  -3  -5  -3 2068.58 221.954   8
   3   5   3 2533.63 214.250  43
  -3  -5  -3 2374.63 277.773  39
  -3  -5  -4 470.587 174.478  30
   3   5   4 310.933 70.7671  33
  -3  -5  -4 325.502 152.526   7
  -3  -5  -4 151.696 151.326   8
   3   5   4 339.524 105.972  44
  -3  -5  -4 196.192 158.763  39
   3   5   4 244.074 97.0573  43
   3   5   5 1715.09 172.313  44
   3   5   5 1806.44 173.845  43
  -3  -5  -5 1807.48 273.527  30
  -3  -5  -5 1856.13 218.366   7
  -3  -5  -5 1970.13 241.812   8
   3   5   5 1849.42 173.863   1
   3   5   5 1656.55 142.865  33
   3   5   6 17286.3 783.904  44
   3   5   6 17675.9 788.881  43
   3   5   6 17782.9 788.126   1
   3   5   6 18085.3 761.483  33
  -3  -5  -7 498.487 187.356   7
   3   5   7 546.988 87.1781  38
  -3  -5  -8 19216.2 813.763   7
   3   5   8 14754.0 654.076  38
  -3  -5  -9 2269.62 324.295  35
  -3  -5  -9 1372.91 242.706   7
   3   5   9 1429.40 151.454  38
  -3  -5  -9 2271.79 280.108  28
  -3  -5 -10 535.152 179.727  28
  -3  -5 -10 922.177 241.171  35
  -3  -5 -10 431.152 179.798   7
  -3  -5 -11 65.5074 142.647  34
   3   5  11 50.5588 70.2126  32
  -3  -5 -11 201.182 137.212   7
   3   5  12 281.467 64.9063  32
  -3  -5 -12 256.299 138.040   8
  -3  -6   6 3111.20 212.592  31
  -3  -6   6 3428.12 304.554  30
   3   6  -6 3967.01 278.266   9
  -3  -6   5 1739.40 279.394  30
   3   6  -5 1637.83 214.887   9
  -3  -6   5 1678.14 172.838  31
   3   6  -4 3714.25 339.336   9
  -3  -6   4 4181.21 424.017  30
  -3  -6   4 3402.07 270.004  31
   3   6  -4 3996.26 398.846  36
  -3  -6   4 4901.23 422.415  39
   3   6  -3 648.473 181.457  37
   3   6  -3 1187.31 241.062  36
   3   6  -3 1049.21 207.777   9
  -3  -6   3 1297.44 264.223   6
  -3  -6   3 1267.53 262.062  39
  -3  -6   2 4401.86 439.774  30
  -3  -6   2 3961.21 290.800  31
   3   6  -2 5024.37 461.309  36
   3   6  -2 4571.16 393.017  37
  -3  -6   2 4243.08 433.865  39
   3   6  -2 4748.39 382.102   9
  -3  -6   2 4965.44 460.405   6
  -3  -6   1 771.449 220.075  30
  -3  -6   1 749.268 222.156  39
  -3  -6   1 489.073 185.461   6
   3   6  -1 676.457 177.196  37
  -3  -6   1 580.084 125.985  31
   3   6  -1 750.498 218.218  36
   3   6   0 5472.72 334.002  44
  -3  -6   0 6471.88 497.461  39
   3   6   0 5148.83 328.373  43
  -3  -6   0 4793.14 359.283   4
   3   6   0 5475.35 334.275   1
   3   6   0 6161.07 427.969  37
  -3  -6   0 6099.80 482.136  30
  -3  -6   0 5184.04 323.969  31
   3   6   1 5078.54 326.266  44
   3   6   1 4925.69 322.709  43
  -3  -6  -1 5490.34 443.536  39
   3   6   1 5350.28 391.374  37
  -3  -6  -1 4636.90 297.343  31
  -3  -6  -1 4963.57 427.859  30
   3   6   1 5379.61 333.712   1
  -3  -6  -1 4430.51 331.597   4
  -3  -6  -2 1659.40 257.919  30
  -3  -6  -2 1847.73 259.850  39
   3   6   2 1437.11 183.242  44
   3   6   2 1536.69 183.537  43
   3   6   2 1811.33 188.627   1
   3   6   2 1892.06 225.888  37
  -3  -6  -2 1662.17 160.785  31
   3   6   3 1882.60 226.445  37
  -3  -6  -3 1859.20 245.538  39
   3   6   3 1652.03 189.648  44
   3   6   3 1794.08 197.854  43
  -3  -6  -3 1874.16 224.574   8
   3   6   3 1316.23 170.372   1
  -3  -6  -3 1513.53 255.584  30
  -3  -6  -4 1000.82 206.578  39
   3   6   4 759.552 138.200  44
   3   6   4 817.448 144.262  43
  -3  -6  -4 1115.22 235.586  30
  -3  -6  -4 742.779 183.541   8
   3   6   4 895.283 145.134   1
   3   6   5 5276.94 275.279  33
  -3  -6  -5 5270.60 436.631  30
   3   6   5 4979.18 321.600  44
   3   6   5 5223.74 328.735  43
   3   6   5 4707.06 312.374   1
  -3  -6  -5 4989.78 361.381   7
  -3  -6  -5 4563.56 355.635   8
   3   6   6 1183.56 152.212  44
   3   6   6 1289.28 154.305  43
   3   6   6 1210.85 150.467   1
  -3  -6  -6 1560.32 232.487   7
  -3  -6  -6 1374.07 230.335   8
   3   6   7 17282.3 750.567  44
   3   6   7 16927.5 747.885  43
  -3  -6  -7 18297.1 877.499   8
   3   6   7 15875.0 737.752   1
  -3  -6  -8 3941.66 356.518   7
  -3  -6  -9 21132.6 977.488   7
  -3  -6 -10 225.464 143.306  28
  -3  -6 -10 364.242 213.275  35
  -3  -6 -10 189.726 165.995   7
   3   6  11 836.628 103.435  17
   3   6  11 622.927 97.3385  32
  -3  -6 -11 734.355 233.890  35
  -3  -6 -11 840.469 200.514  34
  -3  -6 -11 478.878 167.161   7
  -3  -6 -11 723.473 205.219   8
  -3  -6 -12 905.982 176.310   8
  -3  -7   5 526.879 161.830  30
   3   7  -5 638.240 123.845   9
   3   7  -5 672.146 86.8256  12
  -3  -7   5 421.238 84.1429  31
   3   7  -4 8449.49 494.459   9
  -3  -7   4 8357.60 428.796  31
  -3  -7   4 7449.26 551.748  30
  -3  -7   4 8972.29 560.625  39
  -3  -7   3 6893.62 416.273  31
  -3  -7   3 9025.29 616.890  30
   3   7  -3 8431.50 517.720   9
  -3  -7   3 7451.91 585.004   6
  -3  -7   3 9478.55 622.552  39
  -3  -7   2 2889.85 371.437   6
  -3  -7   2 2771.10 241.860  31
  -3  -7   1 2942.87 394.248  39
   3   7  -1 3068.55 301.032  37
  -3  -7   1 1887.03 209.192  31
  -3  -7   1 2908.74 363.275  30
   3   7   0 3432.47 271.681  44
  -3  -7   0 4584.29 447.266  39
   3   7   0 3611.24 277.754  43
  -3  -7   0 3852.31 417.075  30
   3   7   0 4077.40 350.200  37
  -3  -7   0 2825.16 248.096  31
  -3  -7   0 3199.89 312.096   4
   3   7   0 3679.86 277.219   1
  -3  -7  -1-27.4213 179.106  30
   3   7   1 13.6404 86.8446  44
  -3  -7  -1-128.737 180.345  39
   3   7   1 95.1150 87.6412  43
   3   7   1 95.2171 100.327   1
  -3  -7  -1-17.3535 118.883   4
  -3  -7  -1 113.820 98.3518  31
   3   7   1-38.2154 121.648  37
  -3  -7  -2 27630.1 1247.00  39
   3   7   2 25141.4 1083.53  43
   3   7   2 25864.9 1090.88  44
   3   7   2 25556.0 1087.28   1
  -3  -7  -2 25319.7 1117.22   4
   3   7   2 25221.0 1139.54  37
  -3  -7  -2 25983.1 1271.85  30
   3   7   3 9502.41 517.334  44
  -3  -7  -3 9622.15 617.812  39
   3   7   3 9389.64 512.751  43
   3   7   3 9880.63 525.148   1
  -3  -7  -3 8864.56 518.721   4
  -3  -7  -3 10174.5 665.281  30
  -3  -7  -4-44.3428 160.280  39
   3   7   4-41.5896 94.9708  44
   3   7   4-41.5404 91.5678  43
  -3  -7  -4 42.9636 155.119   8
   3   7   4 27.5233 99.4871   1
  -3  -7  -4-102.569 177.643  30
   3   7   5 40.1275 93.7016  44
   3   7   5 80.2049 96.6476  43
  -3  -7  -5 45.3833 166.080   8
   3   7   5 26.5796 90.0129   1
  -3  -7  -5 51.8352 169.288  30
   3   7   6 1057.22 151.281  44
   3   7   6 845.803 143.476  43
   3   7   6 880.314 142.775   1
  -3  -7  -6 636.542 196.070   8
   3   7   7 498.724 114.245  44
   3   7   7 353.537 105.659  43
   3   7   7 281.005 147.228  10
  -3  -7  -7 541.891 204.064   7
  -3  -7  -7 631.345 215.547   8
   3   7   7 361.642 105.940   1
  -3  -7  -8 392.342 196.613   7
  -3  -7  -8 392.211 197.033   8
  -3  -7  -9 34380.8 1596.82   8
  -3  -7  -9 37996.1 1663.25  35
  -3  -7  -9 34703.6 1536.20  28
  -3  -7 -10-117.128 171.064   7
  -3  -7 -10-80.1720 205.950  35
  -3  -7 -10 102.801 129.582  28
  -3  -7 -11 5084.23 388.671  35
  -3  -7 -11 5233.78 375.209   8
   3   7  11 5003.96 267.123  17
   3   7  12-23.4201 86.3626  10
  -3  -7 -12 37.3744 122.816   8
   3   8  -4 1378.04 109.516  12
  -3  -8   4 1363.42 199.592  30
   3   8  -4 1269.10 153.307   9
  -3  -8   4 1125.45 183.736  39
  -3  -8   3 2686.37 303.709  39
  -3  -8   3 2159.10 191.315  31
  -3  -8   3 2868.78 328.425  30
   3   8  -3 2949.23 187.368  12
   3   8  -3 2494.50 244.880   9
   3   8  -3 2805.20 181.601  16
  -3  -8   2 3195.83 368.644  30
  -3  -8   2 2452.89 219.489  31
  -3  -8   2 2901.99 354.148  39
   3   8  -2 3347.04 219.016  12
  -3  -8   2 3114.13 374.758   6
   3   8  -2 3416.41 300.771   9
   3   8  -1 12782.6 558.010  12
   3   8  -1 11877.4 667.967   9
  -3  -8   1 10999.3 566.249  31
  -3  -8   1 12674.0 779.393  30
  -3  -8   1 12438.8 796.937   6
  -3  -8   0 15687.9 923.753  39
  -3  -8   0 15000.9 917.842   6
   3   8   1 12193.2 664.985  37
  -3  -8  -1 13463.5 808.582  30
   3   8   1 12203.7 545.250  20
  -3  -8  -1 10936.0 671.927   4
   3   8   1 12040.3 624.864   1
   3   8   1 11788.2 621.742  44
  -3  -8  -1 13558.8 803.309  39
   3   8   1 11891.0 623.468  43
  -3  -8  -2 7383.99 508.243   4
   3   8   2 7240.72 454.368   1
  -3  -8  -2 7867.21 613.211  30
   3   8   2 7494.54 461.240  44
  -3  -8  -2 8539.60 597.931  39
   3   8   2 7614.59 462.630  43
   3   8   3 38892.2 1589.97   1
  -3  -8  -3 39037.2 1632.30   4
   3   8   3 38881.2 1599.10  44
  -3  -8  -3 41536.9 1738.11  39
   3   8   3 39900.3 1601.70  43
  -3  -8  -3 40441.5 1795.46  30
  -3  -8  -4 2430.36 334.015  30
  -3  -8  -4 2109.23 300.243  39
   3   8   4 1757.90 217.117  44
   3   8   4 1592.17 203.565  43
   3   8   4 1503.25 158.329  17
   3   8   4 1700.43 217.128   1
  -3  -8  -4 1971.61 226.702   4
  -3  -8  -5 255.585 194.564  30
   3   8   5 92.3418 105.479  44
   3   8   5 153.284 113.096  43
  -3  -8  -5 78.1162 161.377   8
   3   8   5 30.2875 93.8925   1
   3   8   6 59.1967 87.8015  44
   3   8   6 14.7679 88.9333  43
  -3  -8  -6 268.685 170.804   8
   3   8   6-43.7207 100.966   1
   3   8   7 3420.29 281.763  44
   3   8   7 3554.71 284.017  43
   3   8   7 3584.57 288.407   1
   3   8   7 3935.87 233.918  20
  -3  -8  -7 4072.99 359.751   8
  -3  -8  -8 10024.8 597.938   8
  -3  -8  -9 77.8167 170.866   7
   3   8   9 81.6844 76.0670  17
  -3  -8  -9-114.833 231.185  35
  -3  -8 -10 4090.95 344.674   8
   3   8  10 3324.60 319.713  10
   3   8  10 3858.01 249.417  17
  -3  -8 -10 4074.11 379.996  35
   3   8  11 804.848 152.139  10
  -3  -8 -11 996.232 185.611   8
   3   8  11 849.721 108.575  17
  -3  -8 -11 692.947 186.619  35
   3   8  12 549.757 121.656  10
  -3  -8 -12 1638.30 175.694   8
  -3  -9   3 1046.15 170.668  39
  -3  -9   2 426.479 159.266  30
   3   9  -2 746.454 92.4549  16
  -3  -9   2 441.262 168.345  39
   3   9  -2 557.681 119.839   9
  -3  -9   1 88.1519 174.845  39
   3   9  -1 55.2177 67.2536  16
  -3  -9   1 135.413 154.637  30
   3   9  -1 114.230 100.064   9
  -3  -9   1 220.310 173.339   6
  -3  -9   0 5632.90 506.861   6
  -3  -9   0 5890.41 487.603  39
   3   9   0 5541.97 393.411   9
  -3  -9   0 5359.57 473.774  30
   3   9   1 11740.7 653.281   9
   3   9   1 13033.3 647.698  44
   3   9   1 12316.5 638.473  43
  -3  -9  -1 12962.7 815.119   6
   3   9   1 12617.4 642.940   1
  -3  -9  -1 13008.8 781.305  30
   3   9   1 13163.3 560.167  20
   3   9   1 12035.4 549.606  19
  -3  -9  -2 18026.0 967.169  30
   3   9   2 16718.8 803.625  44
  -3  -9  -2 17130.3 933.661  39
   3   9   2 16748.0 799.048  43
  -3  -9  -2 14766.7 844.638   4
   3   9   2 16752.0 802.577   1
   3   9   2 16792.6 708.590  20
  -3  -9  -3 40021.2 1735.01   4
  -3  -9  -3 44657.2 1848.24  39
  -3  -9  -4 203.082 133.567   4
   3   9   4 173.805 74.7359  16
  -3  -9  -4-25.1086 172.083  39
   3   9   5 1138.93 139.102  17
   3   9   6 514.932 110.217  17
   3   9   6 600.409 96.4026  19
  -3  -9  -7 483.004 192.493   8
   3   9   7 674.998 136.215  43
   3   9   7 794.297 148.714  44
   3   9   7 651.545 98.0418  20
   3   9   7 764.679 125.149  17
   3   9   7 728.196 145.894   1
   3   9   8 1270.03 165.914  44
   3   9   8 1532.54 178.867  43
   3   9   8 1213.16 169.504   1
   3   9   8 1438.97 127.527  20
   3   9   8 1094.58 118.227  19
   3   9   8 1414.67 158.853  17
  -3  -9  -9 4504.25 427.230  35
   3   9   9 4480.99 279.880  17
  -3  -9  -9 4818.75 369.183   8
  -3  -9 -10 596.993 210.164  35
   3   9  10 845.629 112.088  17
  -3  -9 -10 863.632 186.611   8
  -3  -9 -11 11.9741 133.186  35
   3   9  11-98.8635 95.2342  10
  -3  -9 -11-18.6802 120.477   8
   3   9  11 25.7335 58.3052  17
   3  10  -1 453.003 74.2656  16
  -3 -10   1 402.941 150.980  39
   3  10   0 146.047 64.8170  16
  -3 -10   0 18.7779 147.749  39
  -3 -10  -1 1287.15 233.685  39
   3  10   1 1562.86 129.427  20
   3  10   1 1289.44 121.847  21
   3  10   1 1458.55 127.721  19
   3  10   1 1624.41 146.582  16
  -3 -10  -1 1020.41 233.606   6
   3  10   2 3884.88 300.699  44
  -3 -10  -2 3615.25 378.250  39
   3  10   2 4110.72 307.688  43
   3  10   2 4101.92 244.249  20
   3  10   2 4073.33 238.343  21
   3  10   2 4329.94 255.597  16
   3  10   2 3727.59 233.718  19
   3  10   2 3715.18 297.925   1
  -3 -10  -2 3684.61 401.817   6
   3  10   3 10053.1 565.815  44
  -3 -10  -3 10171.6 656.269  39
   3  10   3 10169.6 567.429  43
   3  10   3 11009.0 490.155  20
   3  10   3 10657.0 484.786  19
   3  10   3 10189.1 567.005   1
   3  10   4 392.553 134.410  43
   3  10   4 261.622 117.379  44
   3  10   4 207.597 81.2834  20
   3  10   4 369.122 94.3656  19
   3  10   4 210.823 123.438   1
   3  10   5 113.239 120.500  43
   3  10   5-16.2031 115.961  44
   3  10   5 35.5031 68.6434  20
   3  10   5 156.592 75.2127  19
   3  10   5 64.2108 119.574   1
   3  10   6 15.5330 111.146  43
   3  10   6 124.119 105.077  44
   3  10   6 33.5671 56.8468  20
   3  10   6 77.9314 69.7133  17
   3  10   6 24.5152 62.6021  19
   3  10   6-15.3672 109.960   1
   3  10   7 115.211 107.597  43
   3  10   7 201.516 103.351  44
   3  10   7 268.698 73.9914  21
   3  10   7 272.180 77.3861  20
   3  10   7 259.639 89.1370  17
   3  10   7 267.510 77.2276  19
   3  10   7 370.284 121.592   1
   3  10   8 669.724 134.331  43
   3  10   8 683.469 127.037  44
   3  10   8 825.601 142.540   1
   3  10   8 539.227 82.5564  21
   3  10   8 815.492 98.3492  20
   3  10   8 676.982 115.874  17
   3  10   8 658.525 90.5153  19
   3  10   9 1230.13 135.526  17
  -3 -10  -9 1143.22 245.162  35
   3  10  10 977.864 112.718  17
  -3 -10 -10 660.962 194.466  35
   3  10  11 3250.53 181.944  17
   3  11   0 208.989 46.0775  16
   3  11   1 2808.87 160.955  16
  -3 -11  -1 2065.62 233.863  39
  -3 -11  -2 11932.6 638.169  39
   3  11   2 12237.6 505.049  21
   3  11   2 12336.6 508.098  20
   3  11   2 12340.4 506.354  19
   3  11   2 13199.8 521.799  16
   3  11   3 4211.99 307.853  44
   3  11   3 4654.43 317.953  43
   3  11   3 4512.53 310.908   1
   3  11   3 4938.44 253.631  21
   3  11   3 4551.62 252.686  20
   3  11   3 4712.00 253.296  19
   3  11   3 5295.85 258.686  16
   3  11   4 373.171 114.003  43
   3  11   4 320.413 117.480  44
   3  11   4 286.474 68.5310  16
   3  11   4 321.655 80.8999  20
   3  11   4 324.104 78.4220  21
   3  11   4 308.178 75.9303  19
   3  11   4 303.610 114.559   1
   3  11   5-41.2403 109.053  43
   3  11   5 137.470 105.294  44
   3  11   5 126.309 69.5205  21
   3  11   5 51.1929 66.2861  20
   3  11   5-14.2912 61.3115  19
   3  11   5-13.5909 102.189   1
   3  11   6 13458.4 653.256  44
   3  11   6 12695.1 644.115  43
   3  11   6 14049.5 571.103  20
   3  11   6 13234.4 562.104  21
   3  11   6 13347.1 564.311  19
   3  11   6 13322.3 649.541   1
   3  11   7 553.515 127.466  43
   3  11   7 727.241 138.672  44
   3  11   7 728.639 92.7466  20
   3  11   7 831.609 97.4075  21
   3  11   7 632.900 93.5955  17
   3  11   7 842.204 96.7148  19
   3  11   7 558.427 130.160   1
   3  11   8 348.822 101.114  43
   3  11   8 318.626 102.770  44
   3  11   8 103.976 91.0027   1
   3  11   8 365.171 80.9150  17
   3  11   8 352.290 65.8874  19
   3  11   8 206.545 60.6477  21
   3  11   8 314.425 65.6157  20
   3  11   9 464.139 80.9357  17
  -3 -11  -9 251.866 173.778  35
   3  11  10 237.945 59.1551  17
   3  12   4 6046.01 272.175  21
   3  12   5 2101.54 183.839  44
   3  12   5 2353.85 144.218  21
   3  12   5 2509.23 146.009  19
   3  12   6 532.242 108.524  44
   3  12   6 409.430 102.797   1
   3  12   6 484.708 72.9512  21
   3  12   6 661.616 80.1809  20
   3  12   6 797.370 81.0008  19
   3  12   7 1142.99 94.1758  21
  -4  11   3 1973.20 131.640  16
  -4  11   2 363.009 58.5227  16
  -4  10   6 1694.12 161.669  17
  -4  10   5 4537.65 266.119  21
  -4  10   4 1110.86 132.629  21
  -4  10   4 1177.59 122.167  16
  -4  10   3-18.8938 57.4456  23
  -4  10   3 26.3040 77.8960  21
  -4  10   3 83.1026 73.6067  16
  -4  10   2 6442.72 323.583  23
  -4  10   2 7457.42 363.423  21
  -4  10   2 7309.15 347.907  16
  -4  10   2 6921.34 339.756  12
  -4  10   1 82.6942 61.3051  16
  -4  10   1 39.1277 57.7590  23
  -4  10   1 53.1544 66.2009  12
  -4  10   0 1187.09 102.896  16
  -4  10   0 1300.96 114.853  12
  -4   9   9 676.081 133.149  18
  -4   9   8 1118.94 198.302  18
  -4   9   7 4710.02 289.055  17
  -4   9   7 4378.38 391.360  18
  -4   9   6 4507.07 298.611  17
  -4   9   6 3924.65 388.629  18
  -4   9   5 5621.56 322.886  21
  -4   9   5 4774.86 333.784  17
  -4   9   5 5263.26 303.227  16
  -4   9   4 2501.98 198.721  23
  -4   9   4 2820.31 226.714  21
  -4   9   4 2584.05 239.680  17
  -4   9   4 2818.92 215.494  16
  -4   9   3 4931.52 288.830  23
  -4   9   3 4500.41 323.160  17
  -4   9   3 4637.28 288.873  12
  -4   9   2 2680.77 234.255  21
  -4   9   2 2749.66 206.250  23
  -4   9   2 3024.94 228.910  16
  -4   9   2 3166.53 223.495  12
  -4   9   1-58.0491 89.9231  16
  -4   9   1 85.2596 71.5321  23
  -4   9   1 67.5924 96.6397  21
  -4   9   1-19.2739 83.2673  12
  -4   9   0 1461.71 150.838  12
  -4   9   0 1700.81 153.581  16
  -4   9   0 1318.59 135.957  23
  -4   9  -1 1172.13 128.128  12
  -4   9  -1 904.318 107.353  16
  -4   9  -1 970.963 112.341  23
  -4   9  -2 2497.71 161.437  23
  -4   9  -2 2392.08 165.854  12
  -4   8   9 1893.80 223.883  18
  -4   8   9 1594.18 216.971  11
  -4   8   9 1318.91 195.154  24
  -4   8   8 1210.53 225.615  18
  -4   8   8 1447.15 239.421  11
  -4   8   8 1254.70 221.595  24
  -4   8   7 5398.74 325.976  17
  -4   8   7 4424.29 421.341  18
  -4   8   7 5104.90 454.181  11
  -4   8   7 4881.69 386.806  10
  -4   8   7 4623.96 435.498  24
  -4   8   6 26.8344 185.902  11
  -4   8   5 25386.4 1080.42  17
  -4   8   5 25941.0 1016.04  16
  -4   8   5 22498.9 1212.06  18
  -4   8   5 25603.8 1029.11  21
  -4   8   5 24201.0 1189.91  10
  -4   8   5 22128.6 1220.28  24
  -4   8   4 2493.33 261.894  17
  -4   8   4 2472.14 211.169  16
  -4   8   4 2036.76 316.023  18
  -4   8   4 2030.82 348.549  24
  -4   8   4 2645.73 216.847  23
  -4   8   4 2488.61 222.738  21
  -4   8   4 2230.37 314.113  10
  -4   8   3 5183.70 322.460  23
  -4   8   3 5459.68 350.862  21
  -4   8   3 5854.59 325.428  22
  -4   8   3 5668.54 337.774  16
  -4   8   3 5628.36 389.274  17
  -4   8   3 4880.20 345.079  15
  -4   8   2 10320.2 497.397  23
  -4   8   2 10309.9 538.789  21
  -4   8   2 9977.30 474.359  22
  -4   8   2 10282.4 559.387  17
  -4   8   2 10116.0 504.102  16
  -4   8   2 9353.10 515.017  15
  -4   8   1 487.354 95.1997  22
  -4   8   1 396.591 101.521  23
  -4   8   1 473.366 139.935  21
  -4   8   1 560.916 123.577  16
  -4   8   1 514.283 113.049  15
  -4   8   0 2811.63 251.955  21
  -4   8   0 2867.70 217.042  23
  -4   8   0 2932.30 236.615  16
  -4   8   0 2837.14 226.986  12
  -4   8  -1 1120.66 150.382  21
  -4   8  -1 1366.22 140.573  22
  -4   8  -1 964.690 138.519  16
  -4   8  -1 1314.43 157.839  12
  -4   8  -2 330.329 97.5943  12
  -4   8  -2 190.176 76.7783  22
  -4   8  -2 203.406 85.0601  23
  -4   8  -3 7.83075 68.1424  12
  -4   8  -3-29.8372 68.4695  23
  -4   8  -3 48.7905 60.6530  22
  -4   8  -4 451.165 70.5365  22
  -4   8  -4 490.466 76.7636  23
  -4   7  10 3051.71 258.679  11
  -4   7  10 3542.53 266.377  18
  -4   7   9 16.9236 133.104  24
  -4   7   9-93.8470 141.115  11
  -4   7   9 165.114 143.041  18
  -4   7   8 1836.14 271.677  24
  -4   7   8 2082.00 291.085  11
  -4   7   8 1733.55 269.555  18
  -4   7   7 692.690 175.096  10
  -4   7   7 687.973 202.335  11
  -4   7   6 30.2598 176.884  24
  -4   7   6 280.164 113.156  17
  -4   7   6 84.8829 170.492  18
  -4   7   6 187.535 137.085  10
  -4   7   5 1023.17 145.354  16
  -4   7   5 958.507 164.361  17
  -4   7   5 651.641 221.104  18
  -4   7   5 803.502 257.165  24
  -4   7   5 710.051 143.711  15
  -4   7   5 1208.43 155.405  21
  -4   7   5 707.403 204.425  10
  -4   7   5 837.451 244.222  11
  -4   7   4 418.998 116.933  19
  -4   7   4 480.970 112.118  16
  -4   7   4 408.587 136.014  17
  -4   7   4 227.064 211.990  18
  -4   7   4 523.420 213.914  24
  -4   7   4 551.556 137.519  15
  -4   7   4 429.355 119.134  23
  -4   7   4 541.022 123.647  21
  -4   7   4 554.992 195.583  10
  -4   7   4 664.279 215.692  11
  -4   7   3 734.609 149.764  19
  -4   7   3 858.743 175.715  17
  -4   7   3 865.368 136.491  16
  -4   7   3 518.687 218.347  18
  -4   7   3 687.788 247.382  24
  -4   7   3 835.895 128.998  22
  -4   7   3 896.157 134.282  23
  -4   7   3 782.501 151.868  21
  -4   7   3 862.229 131.717  12
  -4   7   3 789.252 240.033  10
  -4   7   3 650.322 146.342  15
  -4   7   2 38839.5 1545.51  20
  -4   7   2 38822.8 1501.02  23
  -4   7   2 39170.8 1547.14  21
  -4   7   2 38924.1 1475.88  22
  -4   7   2 38649.5 1547.28  19
  -4   7   2 37926.0 1584.74  17
  -4   7   2 38841.9 1508.30  16
  -4   7   2 36246.0 1527.09  15
  -4   7   2 42065.2 1524.40  12
  -4   7   1 6498.07 423.741  21
  -4   7   1 6782.35 381.502  23
  -4   7   1 7341.84 378.263  22
  -4   7   1 6826.52 437.211  17
  -4   7   1 6476.11 420.487  19
  -4   7   1 7137.87 395.357  16
  -4   7   1 6692.66 399.880  15
  -4   7   1 6746.69 394.144  12
  -4   7   0 22190.5 966.543  21
  -4   7   0 21780.4 906.539  23
  -4   7   0 21684.5 965.098  19
  -4   7   0 21801.2 900.188  22
  -4   7   0 22194.1 929.907  16
  -4   7   0 19633.7 909.998  15
  -4   7   0 23839.4 939.476  12
  -4   7  -1 85.7734 98.0434  16
  -4   7  -1 96.1818 91.2650  12
  -4   7  -1 10.4922 78.9131  22
  -4   7  -1 75.3931 85.4635  23
  -4   7  -1 94.1333 102.076  21
  -4   7  -2 1160.56 153.623  12
  -4   7  -2 1088.67 141.634  22
  -4   7  -2 1133.40 142.323  23
  -4   7  -3 502.757 107.341  12
  -4   7  -4 1039.03 121.052  22
  -4   7  -4 1023.55 124.865  23
  -4   7  -4 1025.56 125.135  12
  -4   7  -5 1139.08 106.554  22
  -4   7  -5 1076.89 110.493  23
  -4   7  -5 902.883 93.3420  12
  -4   7  -6 2328.22 133.496  23
  -4   7  -6 2564.70 135.720  22
  -4   6  10 1136.74 180.704  18
  -4   6  10 1476.71 192.250  11
  -4   6  10 1252.96 170.126  24
  -4   6   9 517.774 186.852  18
  -4   6   9 389.689 149.716  24
  -4   6   9 464.447 184.103  11
  -4   6   9 249.961 107.039  27
  -4   6   8 1035.86 244.354  24
  -4   6   8 1056.35 238.422  11
  -4   6   8 871.226 166.811  27
  -4   6   7 2792.03 374.410  24
  -4   6   7 2635.66 350.823  18
  -4   6   6 1125.62 162.735  17
  -4   6   6 900.937 249.831  18
  -4   6   6 932.594 210.856  25
  -4   6   6 443.908 238.575  24
  -4   6   6 1387.06 225.368  10
  -4   6   6 946.352 237.053  11
  -4   6   5 1975.12 187.210  16
  -4   6   5 1470.48 192.929  17
  -4   6   5 1513.55 279.377  18
  -4   6   5 1407.16 182.387  15
  -4   6   5 1631.71 258.955  25
  -4   6   5 1421.06 172.374  21
  -4   6   5 1860.60 309.792  24
  -4   6   5 1404.53 246.593  10
  -4   6   5 912.279 235.624  11
  -4   6   4 1897.73 228.390  17
  -4   6   4 1830.36 191.921  16
  -4   6   4 1811.62 292.931  18
  -4   6   4 2149.50 217.665  15
  -4   6   4 2089.47 189.299   3
  -4   6   4 2073.79 189.305   2
  -4   6   4 1880.23 317.273  24
  -4   6   4 2248.64 284.324  25
  -4   6   4 1865.12 194.704  19
  -4   6   4 2201.24 202.906  23
  -4   6   4 1924.20 194.467  21
  -4   6   4 2152.16 298.115  10
  -4   6   4 2094.14 317.924  11
  -4   6   3 1293.00 171.982  19
  -4   6   3 1529.23 173.223  16
  -4   6   3 1586.14 216.897  17
  -4   6   3 1177.38 269.731  18
  -4   6   3 1420.36 184.586  15
  -4   6   3 1349.62 161.575  12
  -4   6   3 1435.27 160.004   3
  -4   6   3 1638.17 169.141   2
  -4   6   3 1770.08 317.632  24
  -4   6   3 1060.97 206.053  25
  -4   6   3 1533.92 169.216  23
  -4   6   3 1750.78 168.014  22
  -4   6   3 1474.87 178.377  21
  -4   6   3 1405.53 256.674  10
  -4   6   3 1446.01 281.969  11
  -4   6   2 6774.06 412.893  19
  -4   6   2 6724.83 442.644  17
  -4   6   2 7102.02 393.638  16
  -4   6   2 5831.13 525.699  18
  -4   6   2 7112.41 392.440  12
  -4   6   2 6405.00 395.836  15
  -4   6   2 7722.11 400.440   2
  -4   6   2 7163.44 392.865   3
  -4   6   2 7287.16 574.767  24
  -4   6   2 7532.36 419.081  20
  -4   6   2 7005.90 412.913  21
  -4   6   2 7031.56 383.928  23
  -4   6   2 7655.16 381.414  22
  -4   6   2 6559.16 529.803  10
  -4   6   1 12953.7 578.934  12
  -4   6   1 11102.4 567.791  15
  -4   6   1 11701.2 567.042   2
  -4   6   1 11228.2 562.218   3
  -4   6   1 10917.6 756.036  24
  -4   6   1 12297.2 610.226  20
  -4   6   1 12566.0 612.812  21
  -4   6   1 12833.7 570.372  23
  -4   6   1 12305.3 556.537  22
  -4   6   1 12001.7 625.922  17
  -4   6   1 12753.0 614.938  19
  -4   6   1 11204.9 564.497  16
  -4   6   0 4082.06 274.407   3
  -4   6   0 4199.43 278.654   2
  -4   6   0 3945.94 278.059  12
  -4   6   0 3753.00 270.438  15
  -4   6   0 4189.89 307.614  19
  -4   6   0 4258.56 288.637  16
  -4   6   0 4461.78 278.074  22
  -4   6   0 3608.71 295.815  21
  -4   6   0 4410.11 279.881  23
  -4   6  -1 1636.90 166.118  12
  -4   6  -1 1065.20 142.787  15
  -4   6  -1 1243.40 163.447  16
  -4   6  -1 1246.56 150.600  22
  -4   6  -1 1454.30 158.147  23
  -4   6  -1 1056.76 158.519  21
  -4   6  -2 17835.0 773.374  12
  -4   6  -2 17513.6 774.576  16
  -4   6  -2 18116.8 768.282  22
  -4   6  -2 16241.1 772.482  21
  -4   6  -2 18306.2 770.247  23
  -4   6  -3 121.670 87.0622  22
  -4   6  -3 78.3058 91.0303  23
  -4   6  -4 1791.70 177.203  22
  -4   6  -4 2006.40 184.854  23
  -4   6  -4 1771.09 182.622  12
   4  -6   5 675.953 270.564   5
  -4   6  -5 819.870 115.045  22
  -4   6  -5 726.525 114.260  23
  -4   6  -5 792.770 112.495  12
  -4   6  -6 1498.67 134.166  22
  -4   6  -6 1710.71 137.498  23
  -4   6  -7 8634.01 354.396  22
  -4   6  -7 8606.71 356.404  23
  -4   5  10 13018.1 639.621  18
  -4   5  10 12917.9 643.490  11
  -4   5  10 12596.2 585.183  27
  -4   5   9-44.3299 156.932  18
  -4   5   9 21.4723 155.229  24
  -4   5   9-22.4563 153.837  11
  -4   5   9 110.944 107.337  27
  -4   5   8 885.980 252.041  11
  -4   5   8 1275.38 210.425  25
  -4   5   8 1058.31 190.879  27
  -4   5   7 3466.28 387.475  18
  -4   5   7 2392.54 361.597  24
  -4   5   7 2523.20 283.360  27
  -4   5   7 2776.15 321.352  25
  -4   5   7 3261.74 390.122  11
  -4   5   6 10522.2 733.020  24
  -4   5   6 9950.16 594.515  27
  -4   5   6 8253.78 599.754  25
  -4   5   6 9200.03 497.935  17
  -4   5   6 9471.44 675.892  18
  -4   5   6 9855.79 687.596  11
  -4   5   5 249.912 113.372  17
  -4   5   5 549.812 216.459  18
  -4   5   5 309.068 114.097  15
  -4   5   5 345.207 91.4842   2
  -4   5   5 222.050 83.9358   3
  -4   5   5 234.077 172.943  25
  -4   5   5 614.373 165.022  27
  -4   5   5 341.188 205.365  24
  -4   5   5 221.651 146.934  10
  -4   5   5 249.807 210.894  11
  -4   5   4 932.449 146.663  16
  -4   5   4 1146.18 172.463  17
  -4   5   4 867.441 227.834  18
  -4   5   4 849.740 142.188  15
  -4   5   4 1065.93 136.694   2
  -4   5   4 1048.35 131.938   3
  -4   5   4 955.840 204.937  25
  -4   5   4 1161.53 181.563  27
  -4   5   4 1402.96 294.812  24
  -4   5   4 1054.79 150.694  23
  -4   5   4 1181.64 155.874  21
  -4   5   4 1002.28 211.226  10
  -4   5   4 777.139 220.151  11
  -4   5   3 3874.64 303.219  17
  -4   5   3 3670.95 255.517  16
  -4   5   3 3390.03 358.609  18
  -4   5   3 3602.27 262.718  15
  -4   5   3 3740.91 251.685  12
  -4   5   3 3321.23 242.234   2
  -4   5   3 3762.65 252.982   3
  -4   5   3 3224.02 381.817  24
  -4   5   3 3042.29 319.775  25
  -4   5   3 3519.18 265.789  19
  -4   5   3 4126.47 258.279  23
  -4   5   3 3850.95 271.505  21
  -4   5   3 4267.41 257.030  22
  -4   5   3 3299.37 364.018  11
  -4   5   3 3429.79 347.023  10
  -4   5   2 21969.4 936.101  19
  -4   5   2 23554.4 979.353  17
  -4   5   2 22133.6 911.420  16
  -4   5   2 20581.0 1079.71  18
  -4   5   2 22365.0 916.804  15
  -4   5   2 19919.9 947.357  14
  -4   5   2 23234.7 910.526  12
  -4   5   2 22181.9 909.063   2
  -4   5   2 21560.5 907.503   3
  -4   5   2 22104.2 1114.72  24
  -4   5   2 19941.4 991.129  25
  -4   5   2 21352.5 933.858  21
  -4   5   2 23441.9 906.226  23
  -4   5   2 23592.1 893.131  22
  -4   5   2 19552.0 1074.34  11
  -4   5   2 22133.3 1072.70  10
  -4   5   1 9106.57 424.539  12
  -4   5   1 8031.95 413.021  15
  -4   5   1 6999.89 445.435  14
  -4   5   1 7512.10 407.731   2
  -4   5   1 7279.69 405.036   3
  -4   5   1 7080.46 462.982  25
  -4   5   1 7284.41 568.183  24
  -4   5   1 8077.20 442.819  20
  -4   5   1 7797.82 436.020  21
  -4   5   1 8313.43 407.461  23
  -4   5   1 8425.88 399.533  22
  -4   5   1 7989.93 443.072  19
  -4   5   1 8270.78 458.726  17
  -4   5   1 7546.00 554.662  18
  -4   5   1 8207.48 421.284  16
  -4   5   0 145.969 92.7328  16
  -4   5   0 220.287 113.131  19
  -4   5   0 134.298 107.523  17
  -4   5   0 204.694 90.4163   2
  -4   5   0 91.8930 85.1286   3
  -4   5   0 85.9149 103.610  14
  -4   5   0 58.8855 72.5182  15
  -4   5   0 139.777 83.4601  22
  -4   5   0 171.063 87.8962  23
  -4   5   0 97.4861 107.614  21
  -4   5   0 142.502 89.9229  12
  -4   5  -1-10.7440 79.2511  16
  -4   5  -1 47.1501 96.6328  19
  -4   5  -1-10.1173 80.2687   2
  -4   5  -1 30.2258 79.2549   3
  -4   5  -1 126.044 77.5735  15
  -4   5  -1-9.89885 78.5358  22
  -4   5  -1 109.233 79.4494  23
  -4   5  -1-23.6008 94.4074  21
  -4   5  -1 134.408 86.7556  12
  -4   5  -2 2119.05 189.047  12
  -4   5  -2 1985.81 172.032  15
  -4   5  -2 1973.53 186.433  22
  -4   5  -2 1954.27 194.180  21
  -4   5  -2 1888.36 184.650  23
  -4   5  -2 2129.79 190.123  16
  -4   5  -2 1885.11 176.357   3
  -4   5  -2 1985.09 177.798   2
  -4   5  -3 31234.9 1257.25  12
  -4   5  -3 32433.3 1261.42  23
  -4   5  -4 3861.46 270.124  12
  -4   5  -4 3661.18 262.294  23
  -4   5  -5 3351.65 249.813  23
  -4   5  -6 480.597 97.6952  23
   4  -5   6 358.736 228.769   5
  -4   5  -7 2175.87 160.297  22
  -4   5  -7 2093.76 155.496  23
  -4   5  -8 587.642 68.8342  22
  -4   5  -8 755.362 73.5832  23
  -4   4  10 398.381 126.799  27
  -4   4  10 555.546 151.080  18
  -4   4  10 308.884 142.472  24
  -4   4  10 518.163 146.721  11
  -4   4   9-65.8376 104.794  27
  -4   4   9 269.505 176.644  18
  -4   4   9 182.973 184.484  24
  -4   4   9 22.6726 146.231  11
  -4   4   8 8592.43 648.244  24
  -4   4   8 9852.44 571.207  27
  -4   4   8 8290.97 565.874  25
   4  -4  -8 9241.19 681.493  41
  -4   4   8 9369.25 652.258  18
  -4   4   8 9410.52 648.132  11
  -4   4   7 1355.83 274.898  11
  -4   4   7 959.444 226.002  25
  -4   4   7 1242.11 217.641  27
   4  -4  -7 1277.28 272.843  42
  -4   4   7 1640.52 313.738  24
  -4   4   7 1691.52 287.684  18
   4  -4  -6 9231.57 646.234  42
  -4   4   6 9022.19 696.988  24
  -4   4   6 9578.22 576.023  27
  -4   4   6 7898.22 567.430  25
  -4   4   6 8853.21 650.045  18
  -4   4   6 8508.27 638.507  11
  -4   4   5 26821.9 1139.66  15
  -4   4   5 28755.8 1102.51   2
  -4   4   5 27413.9 1096.79   3
  -4   4   5 29565.7 1424.31  24
  -4   4   5 31048.4 1296.94  27
  -4   4   5 27503.6 1294.84  25
  -4   4   5 28540.8 1164.74  17
  -4   4   5 31201.3 1383.97  18
  -4   4   5 29577.2 1370.14  11
  -4   4   4 450.379 113.444  17
  -4   4   4 195.457 173.425  18
  -4   4   4 396.167 108.741  14
  -4   4   4 426.343 108.997  15
  -4   4   4 501.820 99.6031   2
  -4   4   4 291.338 88.0743   3
  -4   4   4 84.8119 149.030  25
  -4   4   4 428.084 151.859  27
  -4   4   4 250.420 224.770  24
  -4   4   4 349.232 106.818  23
  -4   4   4 374.028 106.583  21
  -4   4   4 294.928 183.450  11
  -4   4   3 6948.45 400.795  17
  -4   4   3 6659.48 366.162  16
  -4   4   3 6476.84 487.132  18
  -4   4   3 6363.59 392.391  14
  -4   4   3 6632.37 364.414  15
  -4   4   3 6540.42 356.378   2
  -4   4   3 6507.93 355.615   3
  -4   4   3 6387.08 512.993  24
  -4   4   3 6637.77 433.536  27
  -4   4   3 5800.39 443.244  25
  -4   4   3 6508.45 369.238  21
  -4   4   3 7026.68 359.100  23
  -4   4   3 8631.82 386.511  22
  -4   4   3 6742.57 498.710  11
  -4   4   3 6764.33 458.506  10
  -4   4   2 5065.02 320.687  17
  -4   4   2 4897.25 289.210  16
  -4   4   2 4537.19 396.079  18
  -4   4   2 4669.07 316.544  13
  -4   4   2 5383.34 295.238  15
  -4   4   2 4955.88 323.026  14
  -4   4   2 4922.35 293.062  12
  -4   4   2 4997.07 296.950   2
  -4   4   2 4671.32 287.630   3
  -4   4   2 4835.15 427.710  24
  -4   4   2 4544.80 360.290  25
  -4   4   2 4884.00 307.223  19
  -4   4   2 4830.42 305.336  21
  -4   4   2 5237.38 282.431  23
  -4   4   2 4541.45 268.794  22
  -4   4   2 4214.22 396.662  11
  -4   4   2 5150.27 380.965  10
  -4   4   1 179.910 95.7140  19
  -4   4   1 240.233 103.394  17
  -4   4   1 475.841 192.365  18
  -4   4   1 246.095 85.7236  16
  -4   4   1 347.895 114.412  13
  -4   4   1 212.639 106.909  14
  -4   4   1 308.638 87.6753  15
  -4   4   1 216.179 91.5116   2
  -4   4   1 273.942 94.0135   3
  -4   4   1 371.285 130.461  25
  -4   4   1 307.277 178.709  24
  -4   4   1 316.714 81.4744  22
  -4   4   1 190.186 79.4457  23
  -4   4   1 178.924 101.209  21
  -4   4   1 361.374 97.3876  12
  -4   4   1 219.101 160.257  11
  -4   4   1 380.494 154.569  10
  -4   4   0 6332.07 384.969  13
  -4   4   0 6912.78 358.148  12
  -4   4   0 6988.56 349.380  15
  -4   4   0 6507.48 393.874  14
  -4   4   0 6241.92 353.469   2
  -4   4   0 6213.34 353.560   3
  -4   4   0 5824.56 463.372  24
  -4   4   0 6740.76 340.190  22
  -4   4   0 6785.09 369.866  21
  -4   4   0 6550.63 338.681  23
  -4   4   0 7385.55 379.145  19
  -4   4   0 6420.34 373.854  17
  -4   4   0 6257.84 480.333  18
  -4   4   0 6711.63 352.415  16
  -4   4  -1 4763.07 268.103  15
  -4   4  -1 4681.57 277.639  12
  -4   4  -1 3691.29 293.831  14
  -4   4  -1 3797.82 294.981  13
  -4   4  -1 4547.33 264.972  22
  -4   4  -1 4286.80 284.007  21
  -4   4  -1 4923.02 273.634  23
  -4   4  -1 4640.87 274.732  16
  -4   4  -1 4461.04 277.147   2
  -4   4  -1 4316.83 274.171   3
  -4   4  -2 1333.86 170.877  14
  -4   4  -2 1215.09 132.723  15
  -4   4  -2 1185.33 137.298  12
  -4   4  -2 1351.13 151.525  21
  -4   4  -2 1573.73 155.045  23
  -4   4  -2 1305.25 140.904  16
  -4   4  -2 1313.24 143.829   2
  -4   4  -2 1321.52 146.945   3
  -4   4  -3 3689.34 237.652   2
  -4   4  -3 3646.49 238.315   3
  -4   4  -3 3331.58 224.124  15
  -4   4  -3 3350.82 237.370  12
  -4   4  -3 3895.36 252.612  23
  -4   4  -4 15474.0 706.168  12
  -4   4  -4 17152.6 725.412  23
  -4   4  -5 10430.5 516.393  23
  -4   4  -6 130.039 82.3177  23
   4  -4   6-87.8799 235.817   5
  -4   4  -7 7669.35 368.976  23
   4  -4   7 5176.93 451.063   5
  -4   4  -8 54.5090 60.9760  22
  -4   4  -8 70.5513 59.2820  23
  -4   3  10 2352.05 245.504  24
  -4   3  10 2307.88 213.417  27
  -4   3  10 2442.43 234.965  18
  -4   3  10 2250.60 229.606  11
  -4   3   9 961.759 152.698  25
  -4   3   9 1169.63 192.578  27
  -4   3   9 1097.26 219.640  18
  -4   3   9 1146.81 237.185  24
  -4   3   9 1113.35 214.637  11
  -4   3   8 353.524 175.899  11
  -4   3   8 453.160 146.454  25
  -4   3   8 290.793 146.371  27
   4  -3  -8 436.205 213.861  41
  -4   3   8 829.283 254.425  24
  -4   3   8 242.736 187.328  18
  -4   3   7 177.533 188.367  11
  -4   3   7 48.0537 131.300  25
  -4   3   7-84.1171 145.686  27
   4  -3  -7-30.0897 181.193  41
  -4   3   7 65.9251 198.493  24
  -4   3   7 87.2792 182.758  18
  -4   3   6-28.9000 181.544  11
   4  -3  -6-28.1493 164.447  42
  -4   3   6-24.0955 161.266  25
  -4   3   6 43.0237 115.437  27
  -4   3   6 33.2477 219.855  24
  -4   3   6 113.919 181.306  18
   4  -3  -5 5882.69 465.653  42
  -4   3   5 5055.58 316.159  15
  -4   3   5 5442.82 440.700  25
  -4   3   5 5909.04 437.592  27
  -4   3   5 5229.86 512.556  24
  -4   3   5 5939.24 483.933  18
  -4   3   5 6086.85 490.938  11
  -4   3   4 22137.7 949.330  13
  -4   3   4 22395.5 927.311  15
  -4   3   4 23385.3 960.545  14
  -4   3   4 22814.4 913.548   2
  -4   3   4 22792.9 913.748   3
  -4   3   4 21760.9 1068.87  25
  -4   3   4 24263.8 1066.99  27
  -4   3   4 23543.6 1168.60  24
  -4   3   4 23292.2 954.057  17
  -4   3   4 23263.4 1120.89  18
  -4   3   4 24827.9 1141.44  11
  -4   3   3 3029.75 233.839  17
  -4   3   3 2788.82 306.445  18
  -4   3   3 2975.63 237.819  14
  -4   3   3 3264.32 212.068  15
  -4   3   3 2884.50 235.453  13
  -4   3   3 2816.18 206.366   2
  -4   3   3 2947.21 209.004   3
  -4   3   3 2608.41 282.102  25
  -4   3   3 3119.64 347.860  24
  -4   3   3 3058.34 281.788  27
  -4   3   3 3266.26 216.221  23
  -4   3   3 3382.22 220.302  22
  -4   3   3 2605.90 300.107  11
  -4   3   2 24.6957 77.0691  16
  -4   3   2 178.248 89.3670  17
  -4   3   2 173.751 145.192  18
  -4   3   2 199.990 98.1033  14
  -4   3   2 132.923 91.5880  13
  -4   3   2 117.285 70.0260  15
  -4   3   2 112.478 71.4677  12
  -4   3   2 17.4836 70.6047   3
  -4   3   2 52.2442 73.1453   2
  -4   3   2 53.3430 86.1287  26
  -4   3   2 246.063 117.427  25
  -4   3   2 93.5087 99.2821  27
  -4   3   2 111.993 69.4914  22
  -4   3   2 167.748 163.530  24
  -4   3   2 69.2120 67.0194  23
  -4   3   2 192.218 92.6901  21
  -4   3   2 94.8706 106.656  10
  -4   3   2 331.292 145.172  11
  -4   3   1 58811.2 2189.47  17
  -4   3   1 57734.6 2157.55  16
  -4   3   1 61789.4 2156.64  15
  -4   3   1 57747.4 2204.20  13
  -4   3   1 65191.8 2174.03  12
  -4   3   1 58799.6 2207.96  14
  -4   3   1 60237.2 2176.17   2
  -4   3   1 59997.8 2176.83   3
  -4   3   1 58846.9 2253.84  25
  -4   3   1 57534.1 2201.74  26
  -4   3   1 61258.6 2182.94  21
  -4   3   1 57979.9 2146.44  23
  -4   3   1 58502.0 2147.75  22
  -4   3   1 60125.5 2325.29  11
  -4   3   1 59194.6 2250.16  10
  -4   3   0 10065.7 430.260  12
  -4   3   0 8728.16 452.282  13
  -4   3   0 8819.16 410.347  15
  -4   3   0 8705.57 454.557  14
  -4   3   0 8352.44 421.929   2
  -4   3   0 8494.27 425.862   3
  -4   3   0 8017.56 442.227  26
  -4   3   0 9338.51 440.625  21
  -4   3   0 8826.59 403.467  23
  -4   3   0 9320.24 408.140  22
  -4   3   0 8297.51 430.689  17
   4  -3   1 1133.17 123.743  40
  -4   3  -1 904.908 138.079  14
  -4   3  -1 790.689 135.733  13
  -4   3  -1 1039.60 110.967  15
  -4   3  -1 995.467 130.970   3
  -4   3  -1 850.487 119.568   2
  -4   3  -1 992.850 136.826  26
  -4   3  -1 1010.71 118.105  22
  -4   3  -1 1073.75 119.299  23
  -4   3  -1 963.163 132.164  21
  -4   3  -1 863.148 113.137  12
  -4   3  -2 462.215 88.6586  12
  -4   3  -2 291.792 92.8892   3
  -4   3  -2 422.762 99.0128   2
   4  -3   2 535.299 95.8797  40
  -4   3  -2 282.246 103.970  13
  -4   3  -2 431.724 108.490  14
  -4   3  -2 459.061 85.6255  15
  -4   3  -2 529.361 93.7813  23
  -4   3  -2 307.286 87.6784  21
  -4   3  -2 463.509 88.5561  16
  -4   3  -3 25.2552 60.2575  15
  -4   3  -3 140.274 85.3792  13
  -4   3  -3 154.270 98.8198  14
  -4   3  -3 91.4419 65.4033  12
  -4   3  -3-8.76662 71.3078  23
  -4   3  -3-8.73611 71.0598   2
  -4   3  -3 70.4861 80.3791   3
  -4   3  -4-9.86441 78.2515  23
  -4   3  -4 25.3399 61.0640  15
  -4   3  -4 27.3107 64.4557  12
  -4   3  -5 14890.0 656.504  23
   4  -3   5 13997.8 629.790  38
  -4   3  -6 8324.64 432.630  23
   4  -3   6 7164.91 393.750  38
   4  -3   6 8351.75 593.176   5
   4  -3   7 662.862 248.401   5
   4  -3   7 626.952 106.054  38
  -4   3  -7 679.743 124.463  23
  -4   3  -8 1315.88 141.525  23
   4  -3   8 999.842 210.581   5
  -4   3  -9 218.564 63.0698  22
  -4   3  -9 373.864 75.2369  23
  -4   2  10 1318.01 166.122  27
  -4   2  10 1430.97 200.331  24
   4  -2 -10 1885.87 225.978  36
  -4   2   9 893.295 170.776  27
  -4   2   9 527.029 169.669  18
  -4   2   9 1135.66 226.193  24
  -4   2   9 813.277 200.487  11
  -4   2   8 7182.65 484.718  27
  -4   2   8 6282.90 459.919  25
   4  -2  -8 8400.82 617.118  41
  -4   2   8 7691.96 548.330  11
  -4   2   7 885.582 240.964  11
  -4   2   7 1244.21 228.118  25
  -4   2   7 993.431 200.213  27
   4  -2  -7 1140.15 257.495  41
  -4   2   7 1285.55 306.913  24
  -4   2   7 1380.77 261.519  18
  -4   2   6 255.229 194.592  11
  -4   2   6 360.536 172.341  25
  -4   2   6 320.177 146.653  27
   4  -2  -6 502.317 204.096  41
  -4   2   6 593.170 270.356  24
  -4   2   6 167.542 163.516  18
   4  -2  -5 30236.3 1402.02  42
  -4   2   5 28562.4 1358.27  25
  -4   2   5 31942.8 1495.32  24
  -4   2   5 30717.2 1355.92  27
  -4   2   5 31725.4 1428.42  18
  -4   2   5 32212.0 1439.33  11
  -4   2   4 6292.30 335.292  15
  -4   2   4 6218.41 353.798  13
  -4   2   4 6401.27 328.152   2
  -4   2   4 6447.48 329.135   3
  -4   2   4 6164.40 454.940  25
  -4   2   4 6437.76 518.217  24
  -4   2   4 7204.55 469.571  27
  -4   2   4 6763.64 492.199  18
  -4   2   4 6914.89 508.617  11
  -4   2   3 418.488 166.215  18
  -4   2   3 293.200 72.8840  15
  -4   2   3 172.334 83.0227  13
  -4   2   3 172.594 80.6794   3
  -4   2   3 343.554 89.1470   2
  -4   2   3 328.551 96.9566  26
  -4   2   3 482.522 163.297  25
  -4   2   3 249.962 135.866  27
  -4   2   3 289.844 177.136  24
  -4   2   3 418.454 100.558  23
  -4   2   3 320.520 160.552  11
  -4   2   2 20872.6 971.151  18
  -4   2   2 20181.1 862.831  13
  -4   2   2 20484.3 840.221   2
  -4   2   2 20982.7 844.135   3
  -4   2   2 20751.5 864.137  26
  -4   2   2 19423.0 937.656  25
  -4   2   2 20345.2 935.157  27
  -4   2   2 22654.6 841.066  22
  -4   2   2 22842.7 989.720  11
  -4   2   1 2320.73 246.331  18
  -4   2   1 1961.97 178.354  13
  -4   2   1 2185.98 156.773  12
  -4   2   1 1953.04 171.837   2
  -4   2   1 1896.98 165.107   3
  -4   2   1 2014.80 180.923  26
  -4   2   1 2406.26 232.415  25
  -4   2   1 2052.68 251.255  24
  -4   2   1 2327.10 225.627  27
  -4   2   1 2108.63 154.333  23
  -4   2   1 2055.73 240.060  11
  -4   2   1 2091.58 184.240  10
  -4   2   0 519.256 85.8415  12
   4  -2   0 535.094 102.242  41
  -4   2   0 460.009 107.062  13
  -4   2   0 691.017 112.239   3
  -4   2   0 528.359 102.607   2
  -4   2   0 408.781 110.670  26
  -4   2   0 322.067 133.738  24
  -4   2   0 600.427 87.1823  23
  -4   2   0 561.811 88.2097  16
  -4   2   0 567.245 159.741  18
  -4   2  -1 443.831 78.4661  16
  -4   2  -1 434.669 99.6902  13
  -4   2  -1 343.565 92.8268   3
  -4   2  -1 396.253 94.1929   2
  -4   2  -1 169.728 85.3063  25
  -4   2  -1 365.526 101.759  26
  -4   2  -1 321.362 139.706  24
  -4   2  -1 403.387 78.1539  23
  -4   2  -1 381.782 80.1389  12
   4  -2   2 16.0716 70.4304  40
  -4   2  -2 20.0833 80.3390  13
  -4   2  -2 50.2489 77.8516   3
  -4   2  -2 25.1195 73.8939   2
  -4   2  -2 188.989 84.0929  26
  -4   2  -2 6.03765 55.7861  16
  -4   2  -2 40.6900 63.4347  12
   4  -2   3 1492.37 142.395  40
  -4   2  -3 1547.97 145.676  15
  -4   2  -3 1424.26 160.849  13
  -4   2  -3 1335.31 126.744  12
  -4   2  -3 1512.12 160.220  14
  -4   2  -3 1270.69 147.139  26
  -4   2  -3 1617.43 140.477  23
  -4   2  -3 1516.47 146.336   2
  -4   2  -3 1431.06 141.713   3
  -4   2  -4 19014.0 792.887  13
  -4   2  -4 19069.6 772.336  15
  -4   2  -4 19246.4 763.640  23
   4  -2   4 19155.8 767.878  33
  -4   2  -5 549.527 152.321  28
   4  -2   5 779.194 123.540  38
  -4   2  -5 560.649 105.346  15
   4  -2   6 27241.1 1139.00  32
   4  -2   6 29616.8 1137.27  38
   4  -2   7 1238.90 154.257  38
   4  -2   7 1202.07 293.363   5
   4  -2   8 434.652 99.8637  38
   4  -2   8 171.815 83.3907  32
   4  -2   8 296.119 199.083   5
   4  -2   9 1182.32 128.886  32
  -4   2  -9 1609.69 146.889  23
  -4   2 -10 646.117 79.9958  23
   4  -1 -10 215.570 114.278  36
  -4   1  10 100.121 99.6243  24
  -4   1   9 399.640 138.813  27
  -4   1   9 219.270 177.195  24
   4  -1  -9 291.395 164.047  36
  -4   1   8 2250.91 266.715  27
   4  -1  -8 2957.88 345.573  41
  -4   1   8 2150.97 291.102  18
  -4   1   8 2343.47 299.584  11
  -4   1   7 1354.06 226.249  27
   4  -1  -7 2377.11 323.712  41
  -4   1   7 1356.80 303.586  24
  -4   1   7 2080.93 298.623  18
  -4   1   6 21087.6 1102.87  25
  -4   1   6 24120.9 1249.65  24
  -4   1   6 23363.1 1101.59  27
   4  -1  -6 23052.2 1188.31  41
  -4   1   6 22562.0 1154.27  18
  -4   1   6 24405.1 1181.30  11
  -4   1   5 1231.71 242.326  11
  -4   1   5 1092.63 209.375  25
  -4   1   5 1171.94 214.526  27
   4  -1  -5 1309.05 256.475  41
  -4   1   5 1243.19 302.433  24
  -4   1   5 1636.17 273.912  18
  -4   1   4-91.1971 159.693  11
   4  -1  -4-22.1145 144.441  41
  -4   1   4-18.3889 128.801  27
  -4   1   4 54.1403 199.646  24
  -4   1   4 45.4373 152.052  18
  -4   1   3 112018. 4000.92  13
  -4   1   3 110437. 3977.74   3
  -4   1   3 113647. 3982.32   2
  -4   1   3 109965. 3999.22  26
  -4   1   3 110850. 4198.81  24
  -4   1   3 113411. 4105.38  27
   4  -1  -3 112736. 4148.15  41
   4  -1  -3 118616. 4114.55  42
  -4   1   3 118571. 4174.98  11
   4  -1  -2 15594.0 748.248  41
  -4   1   2 14951.8 618.101  15
  -4   1   2 15825.5 668.891  13
  -4   1   2 14811.7 662.462  14
  -4   1   2 15129.1 647.005   2
  -4   1   2 15541.0 648.726   3
  -4   1   2 15925.3 669.249  26
  -4   1   2 15938.0 736.310  27
  -4   1   2 15288.5 625.647  23
  -4   1   2 16055.0 757.387  18
  -4   1   1 1011.23 161.524  11
   4  -1  -1 987.728 157.148  41
  -4   1   1 999.074 132.766  14
  -4   1   1 1124.95 111.346  15
  -4   1   1 1058.97 131.807  13
  -4   1   1 960.936 125.760   3
  -4   1   1 974.653 128.128   2
  -4   1   1 1136.87 132.826  26
  -4   1   1 1022.99 162.345  27
  -4   1   1 1051.72 189.200  24
  -4   1   1 1184.96 110.721  23
  -4   1   1 1197.56 117.190  22
  -4   1   1 1160.77 175.669  18
  -4   1   0 1589.05 184.427  11
   4  -1   0 1787.34 176.690  41
  -4   1   0 1727.94 141.003  15
  -4   1   0 1989.48 172.548  13
  -4   1   0 1926.59 172.308  14
  -4   1   0 1810.22 160.549   2
  -4   1   0 1892.92 161.914   3
  -4   1   0 1747.19 166.621  26
  -4   1   0 1755.52 208.853  24
  -4   1   0 1742.74 127.602  23
  -4   1   0 1755.08 138.909  22
  -4   1   0 1764.86 189.926  18
   4  -1   1 257.063 79.8858  41
  -4   1  -1 262.553 90.2973  13
  -4   1  -1 288.208 95.0946  14
  -4   1  -1 247.443 95.7615   3
  -4   1  -1 343.016 93.3426   2
  -4   1  -1 375.972 99.9869  26
  -4   1  -1 113.662 104.081  24
  -4   1  -1 263.692 68.9848  22
  -4   1  -1 298.894 61.3820  23
  -4   1  -1 251.121 63.6843  12
  -4   1  -2 5183.24 300.973   2
  -4   1  -2 5076.74 295.806   3
  -4   1  -2 5205.53 259.083  12
  -4   1  -2 5277.80 313.631  13
  -4   1  -2 5606.49 319.605  14
   4  -1   2 5462.71 294.073  40
  -4   1  -2 5921.43 323.044  26
  -4   1  -2 5513.94 276.177  22
  -4   1  -2 5528.26 264.912  23
  -4   1  -2 5432.30 261.032  16
  -4   1  -3 11378.3 526.523  13
   4  -1   3 11923.6 506.448  40
  -4   1  -3 11345.4 510.646   2
  -4   1  -3 11718.3 511.985   3
  -4   1  -3 11733.7 530.650  26
  -4   1  -4 2759.86 211.052  13
  -4   1  -4 2876.73 211.594  26
  -4   1  -4 2615.48 231.439  28
  -4   1  -4 2613.94 192.715   2
  -4   1  -4 2796.84 195.957   3
   4  -1   4 2632.96 195.609  40
   4  -1   5 481.780 99.2746  33
   4  -1   5 222.655 244.400   5
  -4   1  -5 502.420 148.988  28
  -4   1  -6 648.666 168.353  28
   4  -1   6 479.124 98.9701  33
   4  -1   6 435.871 114.050  38
   4  -1   6 683.136 256.226   5
   4  -1   7 7406.90 390.290  38
   4  -1   7 7884.81 546.652   5
   4  -1   8 9917.07 515.164  32
   4  -1   8 10998.7 518.966  38
   4  -1   8 11555.4 645.317   5
   4  -1   9 3007.42 221.897  32
   4  -1  10 1386.18 133.476  32
  -4   1 -10 2269.26 153.507  23
  -4   0   9 238.955 110.783  27
   4   0  -9 369.337 159.958  36
  -4   0   9 533.575 179.645  24
  -4   0   8 92.1593 118.873  27
  -4   0   8-139.220 181.863  24
   4   0  -8-52.2963 152.756  36
  -4   0   7 4309.49 469.348  24
  -4   0   7 3355.09 326.950  25
   4   0  -7 4535.00 434.496  41
  -4   0   7 4440.29 405.066  18
   4   0  -6 2632.73 350.429  41
  -4   0   6 2072.44 274.380  25
  -4   0   6 2205.77 273.764  27
  -4   0   6 1619.28 172.257  31
  -4   0   6 2648.28 323.445  11
  -4   0   6 2461.56 315.297  18
   4   0  -5 54.2938 185.969  41
  -4   0   5 47.1401 157.755  25
  -4   0   5 189.500 140.927  27
  -4   0   5-75.2159 161.703  11
  -4   0   5-24.9248 162.801  18
   4   0  -4 2538.53 307.368  41
  -4   0   4 1998.65 181.825  31
  -4   0   4 2762.24 283.841  30
  -4   0   4 2365.66 269.756  27
  -4   0   4 3193.70 323.907  11
   4   0  -4 2345.55 235.242   9
   4   0  -3 7806.83 512.547  41
  -4   0   3 8009.75 487.677  30
  -4   0   3 7390.03 374.723  31
  -4   0   3 7756.05 391.173  13
  -4   0   3 7292.47 385.433  26
  -4   0   3 8406.80 478.450  27
  -4   0   3 8151.35 511.507  11
  -4   0   3 7518.26 376.161   2
  -4   0   3 7915.79 379.806   3
  -4   0   2 280718. 9695.48   2
   4   0  -2 285740. 9830.85  41
  -4   0   2 283338. 9666.17  31
  -4   0   2 284156. 9793.85  30
  -4   0   2 281422. 9648.28  15
  -4   0   2 276929. 9706.96  13
  -4   0   2 270976. 9705.72  14
  -4   0   2 272822. 9704.58  26
  -4   0   2 275888. 9783.25  27
  -4   0   2 285205. 9794.60  18
  -4   0   2 285018. 9795.12  11
  -4   0   1 14865.2 666.822  11
   4   0  -1 14525.7 698.927  41
  -4   0   1 13432.9 669.349  30
  -4   0   1 15150.6 650.090  13
  -4   0   1 15240.3 600.456  15
  -4   0   1 15315.7 652.020  14
  -4   0   1 13564.3 709.347  24
  -4   0   1 15007.8 648.914  26
  -4   0   1 14765.9 692.696  27
  -4   0   1 14601.8 586.124  23
  -4   0   1 15875.9 610.098  22
  -4   0   1 14941.9 668.515  18
  -4   0   0 1499.14 152.682  11
   4   0   0 1434.42 172.246  41
   4   0   0 1553.74 153.918  36
  -4   0   0 1417.04 169.293  30
  -4   0   0 1558.55 161.892  13
  -4   0   0 1718.71 167.355  14
  -4   0   0 1787.99 168.090  26
  -4   0   0 1616.00 194.374  24
  -4   0   0 1683.76 117.507  23
  -4   0   0 1864.81 130.780  22
  -4   0   0 1476.21 150.894  18
   4   0   1 18163.0 781.271  41
   4   0   1 19604.1 798.977  37
  -4   0  -1 17327.4 824.764  30
  -4   0  -1 20241.1 822.451  13
  -4   0  -1 20018.4 821.039  14
  -4   0  -1 18358.1 809.141  24
  -4   0  -1 20561.8 817.814  26
  -4   0  -1 20284.8 734.234  23
  -4   0  -1 19532.8 746.825  22
   4   0   1 19229.5 810.820   5
   4   0   2 24550.4 961.004  37
  -4   0  -2 25917.1 993.506  26
   4   0   2 23570.9 1007.49   5
  -4   0  -2 26357.4 926.188  22
  -4   0  -2 25653.6 908.982  23
  -4   0  -2 23124.0 894.175  12
  -4   0  -2 26783.4 1004.53  13
  -4   0  -2 25159.2 993.163  14
   4   0   3 30005.6 1204.57   5
  -4   0  -3 29413.2 1157.85  13
  -4   0  -3 29092.2 1155.08  14
   4   0   3 28929.5 1114.41  40
  -4   0  -3 29945.0 1157.88  26
  -4   0  -3 29767.5 1093.77  22
  -4   0  -3 29849.8 1080.76  23
  -4   0  -3 27142.8 1111.86   8
   4   0   4 2134.23 175.002  40
  -4   0  -4 2486.02 198.241  13
  -4   0  -4 2367.63 199.030  14
  -4   0  -4 2564.19 198.552  26
  -4   0  -4 2644.34 194.089   2
  -4   0  -4 2210.73 185.352   3
  -4   0  -4 2145.53 202.053   8
   4   0   5 7082.60 378.317  33
  -4   0  -5 6698.06 436.066  28
   4   0   6 116.774 81.7913  33
   4   0   6 278.491 230.932   5
  -4   0  -6 184.848 155.130  28
   4   0   7 11286.5 543.213  33
  -4   0  -7 11466.5 634.574  28
   4   0   7 11907.4 552.259  38
   4   0   8 11272.3 676.004   5
   4   0   8 12436.2 584.778  38
   4   0   9 164.111 92.0861  38
   4   0   9 165.677 83.7095  32
  -4   0 -10 459.751 90.7237  23
   4   0  10 345.953 88.6118  32
  -4  -1   9 219.687 140.367  24
   4   1  -9 112.585 119.968  36
  -4  -1   8 666.150 222.915  24
   4   1  -8 687.563 192.553  36
  -4  -1   8 438.200 140.827  27
  -4  -1   7 764.300 188.846  30
  -4  -1   7 666.807 117.253  31
   4   1  -7 819.890 225.649  36
  -4  -1   7 790.243 170.080  27
  -4  -1   6 19489.6 998.486  30
   4   1  -6 19148.3 1041.70  41
   4   1  -6 19773.8 950.454   9
  -4  -1   6 19399.5 980.736  25
  -4  -1   6 19790.0 973.503  27
  -4  -1   5 30778.3 1392.20  30
   4   1  -5 30681.6 1439.02  41
   4   1  -5 31278.2 1330.03   9
  -4  -1   5 30152.3 1362.99  27
  -4  -1   4 454.598 173.524  30
   4   1  -4 845.824 204.284  41
  -4  -1   4 747.813 175.548  27
   4   1  -4 884.054 159.445   9
  -4  -1   3 1133.83 133.889  31
  -4  -1   3 1632.56 231.083  30
  -4  -1   3 1288.94 191.854  27
  -4  -1   2 1533.91 222.311  30
  -4  -1   2 1649.88 160.941  26
  -4  -1   2 1862.72 205.949  27
  -4  -1   2 1896.31 174.650  13
  -4  -1   2 1748.98 168.205  14
  -4  -1   2 1329.88 143.181  31
   4   1  -2 1536.17 210.199  41
  -4  -1   2 1865.87 227.922  39
  -4  -1   1 142166. 5038.60  26
  -4  -1   1 137268. 5077.45  27
  -4  -1   1 143309. 4964.39  15
  -4  -1   1 143494. 5043.29  13
  -4  -1   1 142156. 5041.92  14
  -4  -1   1 144718. 4989.39  31
  -4  -1   1 148335. 5135.37  30
   4   1  -1 139195. 5100.45  41
  -4  -1   0 13827.0 629.277  26
  -4  -1   0 13670.9 634.766  14
  -4  -1   0 14994.2 643.373  13
  -4  -1   0 13641.6 571.048  31
   4   1   0 14076.7 643.043  36
   4   1   0 14017.5 658.838  41
   4   1   1 95424.3 3615.07  36
   4   1   1 104200. 3657.87  37
  -4  -1  -1 107977. 3665.24  14
  -4  -1  -1 107779. 3670.21  13
  -4  -1  -1 107955. 3667.79  26
  -4  -1  -1 95588.5 3624.56  24
  -4  -1  -1 109527. 3567.17  22
   4   1   1 92252.6 3587.39   5
  -4  -1  -2 10257.3 511.693   8
   4   1   2 11738.4 544.204  37
  -4  -1  -2 12097.2 559.865  26
   4   1   2 10428.2 534.366   5
  -4  -1  -2 12227.1 467.948  22
  -4  -1  -2 12035.1 556.911  14
  -4  -1  -2 12425.9 563.434  13
   4   1   3 8244.85 459.383   5
   4   1   3 7754.39 382.144  40
  -4  -1  -3 9189.36 449.109  13
  -4  -1  -3 8701.39 440.462  14
  -4  -1  -3 8537.15 433.260  26
  -4  -1  -3 8414.73 355.245  22
  -4  -1  -3 7510.32 405.299   8
   4   1   4 37.9039 69.6182  40
  -4  -1  -4 155.090 122.696  35
  -4  -1  -4 53.6619 92.7571  14
  -4  -1  -4 65.1009 86.8223  13
  -4  -1  -4-21.1213 78.6761  26
  -4  -1  -4 95.4512 51.7099  22
   4   1   4 157.312 186.625   5
  -4  -1  -5 2924.48 222.767  26
  -4  -1  -5 3030.02 231.908  13
   4   1   5 2899.00 213.493  33
  -4  -1  -6 1198.81 225.717  28
  -4  -1  -6 864.443 179.582   8
   4   1   6 538.656 107.480  33
  -4  -1  -6 1120.50 213.124  35
   4   1   6 1681.96 273.923   5
   4   1   7 4060.95 278.002  33
   4   1   7 4328.89 287.409  38
  -4  -1  -8 640.007 184.195  28
   4   1   8 631.064 127.706  38
   4   1   8 1004.88 245.584   5
   4   1   9 1585.79 175.325  32
   4   1  10 644.017 112.163  32
   4   1  11 809.507 101.262  32
  -4  -2   8 1044.93 119.709  31
   4   2  -8 1231.75 211.287  36
   4   2  -8 1207.37 160.417   9
  -4  -2   8 1151.53 223.214  24
   4   2  -7 3437.97 303.623   9
  -4  -2   7 3333.24 330.238  30
  -4  -2   7 2652.29 218.182  31
   4   2  -7 3178.97 352.096  36
  -4  -2   6 10257.3 532.330  31
  -4  -2   6 11910.8 701.416  30
  -4  -2   5 2011.30 209.640  31
  -4  -2   5 2452.95 322.569  30
   4   2  -5 3189.02 376.666  36
   4   2  -5 2050.08 303.583  41
   4   2  -5 2583.96 280.953   9
  -4  -2   5 2864.12 297.813  27
  -4  -2   4 3925.99 286.030  31
   4   2  -4 4495.98 433.429  36
  -4  -2   4 4600.78 418.532  30
   4   2  -4 4594.86 417.158  41
   4   2  -4 4280.68 353.845   9
  -4  -2   4 4417.24 365.776  27
  -4  -2   3 1081.04 174.476  27
   4   2  -3 1460.14 252.310  36
  -4  -2   3 1024.38 139.012  31
  -4  -2   3 1341.39 246.697  30
  -4  -2   3 1543.67 221.676  39
   4   2  -3 871.971 201.172  41
  -4  -2   2 230.697 145.940  30
  -4  -2   2 232.037 92.7746  26
  -4  -2   2-15.2674 101.023  27
  -4  -2   2 67.2264 78.5631  13
  -4  -2   2 121.115 84.3630  31
   4   2  -2 39.3648 126.991  36
  -4  -2   2 125.582 148.263  39
  -4  -2   1 87.6438 134.261  30
  -4  -2   1 11.5774 85.4012  26
  -4  -2   1 193.632 111.569  27
  -4  -2   1-23.3941 84.5754  13
  -4  -2   1 168.719 81.9422  31
   4   2  -1-83.0302 120.058  36
  -4  -2   1 170.684 149.578  39
   4   2  -1-16.1370 116.667  41
  -4  -2   0 906.504 186.943  30
  -4  -2   0 1123.41 147.832  26
  -4  -2   0 888.029 146.637  13
  -4  -2   0 873.265 114.677  31
  -4  -2   0 806.485 167.894  39
  -4  -2  -1 70822.1 2499.42  31
   4   2   1 68169.0 2568.20  36
  -4  -2  -1 70603.6 2647.30  30
  -4  -2  -2 1294.69 106.524  22
  -4  -2  -2 1246.95 199.216  30
  -4  -2  -3 84934.8 3306.79  30
  -4  -2  -3 94738.0 3245.38  26
   4   2   3 82422.6 3196.04   5
   4   2   3 93069.3 3164.04  40
   4   2   4 22829.6 909.641  40
  -4  -2  -4 21682.1 964.720  13
  -4  -2  -4 22749.0 966.671  26
  -4  -2  -4 22840.0 957.017   8
   4   2   5 44.4047 75.1667  33
  -4  -2  -5 210.034 140.980  35
  -4  -2  -5 115.968 89.7016  13
  -4  -2  -5 113.656 86.3345  26
   4   2   5 307.858 189.065   5
  -4  -2  -5 107.389 124.050   8
   4   2   6 74.4735 192.737   5
  -4  -2  -6 12.3383 152.905   8
   4   2   6 19.2672 81.4367  33
  -4  -2  -6-14.4561 153.706  35
   4   2   7 3946.77 292.890  33
   4   2   7 4788.64 294.543  38
   4   2   8 1492.56 159.826  38
  -4  -2  -8 1406.82 263.055  35
  -4  -2  -8 1356.77 236.205  28
   4   2   9 59.8893 83.7668  38
  -4  -2  -9 49.7033 162.330   8
   4   2  10 4559.10 277.444  38
   4   2  10 3680.17 269.592  32
   4   2  11 3186.42 213.444  32
   4   3  -8 6323.48 386.762  36
  -4  -3   8 6516.10 411.479  24
   4   3  -7 570.660 140.756   9
  -4  -3   7 629.058 113.995  31
   4   3  -7 531.525 175.249  36
  -4  -3   7 570.121 174.489  30
   4   3  -6 4361.78 363.114   9
  -4  -3   6 4432.49 412.424  30
  -4  -3   6 4326.69 298.869  31
   4   3  -6 5097.45 457.784  36
   4   3  -5 13804.3 758.278   9
   4   3  -5 15808.9 899.297  36
   4   3  -4 314.496 146.722   9
  -4  -3   4 248.258 182.680  30
  -4  -3   4 279.407 112.511  31
   4   3  -4 343.232 177.515  36
  -4  -3   3 9491.60 601.120  39
  -4  -3   3 10663.6 668.963  30
  -4  -3   3 9118.71 492.579  31
   4   3  -3 10908.8 667.468  36
  -4  -3   3 9556.27 558.197  27
  -4  -3   2 8013.24 521.362  39
  -4  -3   2 7431.81 526.062  30
  -4  -3   2 6980.42 387.845  31
   4   3  -2 7562.43 523.509  36
  -4  -3   2 7088.72 444.822  27
  -4  -3   1 10076.4 601.010  39
  -4  -3   1 8160.38 428.415  31
  -4  -3   1 8993.65 568.170  30
   4   3  -1 9393.06 560.716  36
  -4  -3   1 10253.4 511.659  26
  -4  -3   0 12557.3 683.625  39
  -4  -3   0 11062.6 506.800  31
  -4  -3   0 11025.9 635.594  30
   4   3   0 11835.4 628.093  36
  -4  -3  -1 1378.55 234.080  39
   4   3   1 1556.45 192.598  37
  -4  -3  -1 1341.47 135.919  31
   4   3   1 894.880 175.459  36
  -4  -3  -1 1189.44 205.881  30
   4   3   2 2256.99 225.261  37
  -4  -3  -2 2173.90 271.837  30
  -4  -3  -2 1874.99 205.943   8
   4   3   2 2453.05 172.789  40
   4   3   3 6274.51 373.903  37
  -4  -3  -3 5874.71 436.087  30
  -4  -3  -3 5463.75 348.666   8
   4   3   3 6129.74 306.540  40
  -4  -3  -4 6165.17 467.025  30
  -4  -3  -4 6375.21 385.428   8
   4   3   4 6784.42 332.622  40
  -4  -3  -5 2272.22 245.823   8
   4   3   5 1998.14 176.445  33
  -4  -3  -5 2122.61 247.068  35
  -4  -3  -6 11274.6 594.545  26
   4   3   6 12630.1 561.722  33
  -4  -3  -6 10716.1 595.318  13
  -4  -3  -6 11367.8 598.279  14
   4   3   7 169.692 97.5005  33
  -4  -3  -7 170.333 174.222  35
   4   3   7 153.289 90.9236  38
  -4  -3  -7 134.967 159.623   7
   4   3   8 3562.87 240.812  38
  -4  -3  -8 3649.77 337.032  28
   4   3   8 3210.98 245.605  33
  -4  -3  -8 3489.41 351.115  35
  -4  -3  -9 1152.94 238.580   8
   4   3   9 1632.74 162.808  38
  -4  -3 -10 3635.04 338.030  28
  -4  -3 -10 3882.31 369.776   8
   4   3  11 295.823 87.4463  32
  -4  -3 -11 179.062 138.012   8
   4   3  12 74.2718 54.1752  32
  -4  -4   7 1668.48 211.189  30
  -4  -4   7 1527.62 139.828  31
   4   4  -7 1864.60 215.409  36
  -4  -4   7 1806.51 251.124  24
   4   4  -7 1642.10 177.294   9
  -4  -4   6 2056.32 282.940  30
  -4  -4   6 1878.18 184.784  31
   4   4  -6 1986.12 274.020  36
   4   4  -6 2030.55 245.334  37
   4   4  -6 1918.40 227.700   9
  -4  -4   5 81.4781 177.818  30
  -4  -4   5 429.999 120.858  31
   4   4  -5 625.180 210.425  36
   4   4  -5 329.192 151.482   9
  -4  -4   4 7571.22 531.954  39
   4   4  -4 7769.33 515.375   9
  -4  -4   4 8030.30 623.488  30
   4   4  -4 7803.62 603.603  36
  -4  -4   3 460.152 204.120  30
  -4  -4   3 356.576 165.305  39
  -4  -4   3 403.058 115.038  31
   4   4  -3 496.069 213.465  36
   4   4  -3 446.533 162.280   9
  -4  -4   2 4903.39 448.280  39
  -4  -4   2 5036.16 321.358  31
  -4  -4   2 5201.67 469.356  30
   4   4  -2 5021.43 444.916  36
  -4  -4   1 4070.35 390.817  39
  -4  -4   1 3378.00 353.145  30
   4   4  -1 3766.56 358.848  36
  -4  -4   1 3086.53 238.176  31
  -4  -4   0 906.466 219.142  30
   4   4   0 1168.66 203.192  37
  -4  -4   0 889.295 125.922  31
   4   4   0 944.654 202.904  36
  -4  -4   0 1160.85 263.326  39
  -4  -4  -1 13322.3 595.251  31
   4   4   1 14112.1 700.072  37
  -4  -4  -1 14013.8 751.534  30
   4   4   1 13144.5 708.968  36
  -4  -4  -1 14017.4 781.811  39
   4   4   2 39006.2 1583.91  37
  -4  -4  -2 37957.3 1657.40  30
  -4  -4  -2 40195.8 1681.41  39
   4   4   2 40325.0 1469.04  40
   4   4   3 33727.0 1214.64  40
  -4  -4  -3 31236.3 1413.03  30
   4   4   3 32903.9 1325.89  37
  -4  -4  -3 29731.8 1277.57   8
   4   4   4 11785.2 500.307  40
  -4  -4  -4 11709.3 689.244  30
  -4  -4  -4 10307.5 566.080   8
  -4  -4  -5 1418.24 262.646  30
   4   4   5 1483.26 151.247  33
  -4  -4  -5 1538.98 225.921   8
   4   4   6 9633.13 483.177  33
  -4  -4  -6 11692.5 600.857   8
   4   4   7 21360.8 918.707  38
   4   4   7 21277.5 957.402  33
  -4  -4  -8 45257.4 1640.05  28
   4   4   8 35880.1 1455.41  38
  -4  -4  -8 46662.6 1675.36  35
  -4  -4  -8 39411.6 1604.42   8
  -4  -4  -8 33223.5 1545.76   7
   4   4   9 466.045 104.519  38
  -4  -4  -9 541.606 215.640   8
   4   4  10 77.3057 72.0898  38
  -4  -4 -10 40.7521 197.407  35
  -4  -4 -10-15.8050 142.306  28
   4   4  11-41.2076 72.2255  32
  -4  -4 -11 49.3737 144.222   8
   4   4  12 1697.40 138.555  32
  -4  -5   6 860.643 190.218  30
   4   5  -6 781.335 143.188   9
  -4  -5   6 838.915 118.398  31
   4   5  -5 7860.35 483.792   9
  -4  -5   5 7788.58 561.638  30
  -4  -5   5 6977.65 407.864  31
   4   5  -5 8382.70 567.211  36
  -4  -5   4 783.293 235.083  30
  -4  -5   4 227.176 166.429  39
   4   5  -4 366.293 149.584   9
   4   5  -4 662.149 193.469  37
  -4  -5   4 301.630 112.241  31
  -4  -5   3 803.640 256.964  30
  -4  -5   3 1023.24 248.101  39
   4   5  -3 549.863 169.419   9
   4   5  -3 1359.60 240.923  37
   4   5  -3 801.353 230.760  36
   4   5  -2 752.610 210.409  37
  -4  -5   2 853.288 139.188  31
   4   5  -2 300.853 191.095  36
  -4  -5   2 681.091 249.720  39
  -4  -5   2 1057.60 251.705  30
   4   5  -1 14843.0 691.795  44
  -4  -5   1 17114.9 910.346  39
   4   5  -1 15631.8 703.839  43
   4   5  -1 14649.0 693.452   1
   4   5  -1 16618.0 833.566  37
  -4  -5   1 13157.8 659.220  31
  -4  -5   1 14927.0 857.916  30
   4   5  -1 14534.4 842.971  36
  -4  -5   0 3874.63 412.496  39
   4   5   0 3694.82 283.036  43
   4   5   0 3978.64 289.054  44
   4   5   0 3704.72 284.207   1
  -4  -5   0 3143.41 248.975  31
  -4  -5   0 3014.95 355.525  30
   4   5   0 3504.39 366.826  36
   4   5   0 3715.33 344.390  37
  -4  -5  -1 4304.96 431.969  39
   4   5   1 4847.26 384.332  37
  -4  -5  -1 4264.78 279.106  31
  -4  -5  -1 4561.22 415.651  30
  -4  -5  -2 23.1056 154.650  30
   4   5   2 71.8999 131.272  37
  -4  -5  -2 48.4444 193.771  39
  -4  -5  -3 49822.2 2047.28  30
   4   5   3 50898.9 1807.47  33
   4   5   3 49173.6 1951.50  37
  -4  -5  -3 54150.6 2071.35  39
  -4  -5  -4 6890.70 453.337   8
   4   5   4 7449.75 359.742  33
  -4  -5  -4 7165.54 544.453  30
  -4  -5  -5 10357.6 602.624   8
  -4  -5  -5 10984.6 717.533  30
   4   5   5 12020.1 518.943  33
   4   5   6 23016.2 918.412  33
  -4  -5  -6 24805.6 1042.42   8
   4   5   6 22070.1 957.744   1
   4   5   6 21822.7 954.196  44
   4   5   6 22012.3 956.710  43
   4   5   7 68.7421 65.5440  38
   4   5   7-11.8191 92.9720  44
   4   5   7 71.5850 82.6707  43
   4   5   7 103.880 90.4110  33
  -4  -5  -7 244.526 236.363  35
  -4  -5  -7-108.390 176.634   7
  -4  -5  -7 34.5106 193.581   8
   4   5   8 9920.55 492.909  38
  -4  -5  -8 12060.0 681.330   8
   4   5   9 6447.79 352.913  38
  -4  -5  -9 7854.09 517.005   8
  -4  -5 -10 3857.55 328.946  28
  -4  -5 -11 443.430 144.121  28
  -4  -5 -11 422.429 174.010   8
  -4  -5 -12 184.145 122.626   8
   4   5  12 112.747 58.3766  32
   4   6  -5 3973.47 283.457   9
  -4  -6   5 3108.94 220.899  31
  -4  -6   5 3842.57 342.421  30
  -4  -6   4 744.614 222.753  30
  -4  -6   4 1361.12 225.269  39
   4   6  -4 1083.97 186.998  37
  -4  -6   4 783.376 133.337  31
   4   6  -4 881.693 176.392   9
  -4  -6   3 3225.08 370.022  39
   4   6  -3 3725.81 345.012  37
  -4  -6   3 3040.28 250.406  31
  -4  -6   3 3648.44 409.822  30
   4   6  -3 3074.07 312.199   9
  -4  -6   2 1721.28 309.017  39
   4   6  -2 2037.79 249.785   9
   4   6  -2 2487.36 296.777  37
   4   6  -1-46.3603 135.418  37
  -4  -6   1 24.8205 85.0157  31
  -4  -6   1 330.537 236.333  39
  -4  -6   1-86.9216 184.452  30
  -4  -6   0 2142.87 332.618  30
  -4  -6   0 1765.18 198.709  31
   4   6   0 1944.66 276.309  37
   4   6   0 2090.05 214.110   1
  -4  -6   0 2290.00 361.731  39
   4   6   0 2174.94 212.425  44
   4   6   0 2158.09 214.322  43
   4   6   1 8249.34 536.043  37
  -4  -6  -1 6964.00 403.499  31
  -4  -6  -1 7487.46 570.965  30
   4   6   1 7238.98 438.726   1
   4   6   1 8026.45 455.331  44
   4   6   1 7162.54 440.900  43
   4   6   2 4295.99 365.543  37
  -4  -6  -2 3204.57 387.260  30
   4   6   2 4131.72 317.020   1
   4   6   2 4386.54 318.769  44
   4   6   2 4223.98 317.752  43
  -4  -6  -2 4246.64 422.565  39
  -4  -6  -3 5245.79 486.125  30
   4   6   3 6224.56 444.124  37
   4   6   3 6418.72 409.352   1
   4   6   3 6423.88 406.797  44
   4   6   3 6685.44 413.323  43
  -4  -6  -3 6994.46 535.526  39
  -4  -6  -4 32835.4 1542.63  30
  -4  -6  -4 32418.2 1405.56   8
   4   6   4 35091.4 1397.48   1
   4   6   4 33624.6 1387.53  44
   4   6   4 36020.6 1400.96  43
   4   6   5 7810.95 379.978  33
  -4  -6  -5 6409.10 549.849  30
  -4  -6  -5 7143.14 488.536   8
   4   6   5 7646.50 443.603   1
   4   6   5 8071.74 452.749  43
   4   6   5 7816.11 445.281  44
   4   6   6 3148.36 220.790  33
  -4  -6  -6 3537.16 345.212   8
   4   6   6 2976.94 249.256   1
   4   6   6 3187.32 254.726  44
   4   6   6 3082.83 253.653  43
   4   6   7 29079.6 1209.03   1
   4   6   7 28990.7 1207.28  44
   4   6   7 28756.6 1206.35  43
  -4  -6  -8-55.6341 195.329   8
  -4  -6  -8-123.472 256.312  35
  -4  -6  -9 1230.94 249.319   8
  -4  -6  -9 926.666 265.541  35
  -4  -6  -9 1029.32 222.161  28
  -4  -6 -10 1548.53 257.543   8
  -4  -6 -10 1608.45 289.621  35
  -4  -6 -10 1740.04 243.989  28
  -4  -6 -11 2775.84 245.265  28
  -4  -6 -11 2342.26 260.360   8
   4   6  12 356.959 97.0097  10
  -4  -6 -12 570.664 140.652   8
   4   7  -4 2878.42 241.433   9
  -4  -7   4 2182.74 183.243  31
  -4  -7   4 2730.76 290.324  30
   4   7  -4 3146.72 180.040  12
  -4  -7   3 4148.62 391.466  39
   4   7  -3 3801.03 317.306   9
  -4  -7   3 3410.00 253.520  31
  -4  -7   3 4244.89 399.905  30
  -4  -7   2 1516.00 286.037  30
  -4  -7   2 1232.08 262.542  39
   4   7  -2 1349.92 210.795  37
  -4  -7   2 932.603 151.949  31
   4   7  -2 1233.03 212.052   9
  -4  -7   1 448.751 116.942  31
  -4  -7   1 210.456 219.967  39
   4   7   0 90.2285 149.415  37
  -4  -7   0 308.459 218.561  39
   4   7   0 355.713 108.328  44
  -4  -7   0 208.918 202.300  30
   4   7   1 11142.7 644.387  37
  -4  -7  -1 8258.75 484.695  31
  -4  -7  -1 8968.46 679.840  30
   4   7   1 10390.2 540.455   1
   4   7   1 10181.2 536.597  44
  -4  -7  -1 11542.3 737.758  39
   4   7   1 9790.31 532.153  43
   4   7   2 23831.9 1107.78  37
  -4  -7  -2 22269.2 1192.26  30
   4   7   2 22542.5 1005.22   1
  -4  -7  -2 23717.8 1185.61  39
   4   7   2 22871.4 1005.81  43
   4   7   2 22464.2 1002.25  44
  -4  -7  -3 32869.4 1567.74  30
   4   7   3 33088.4 1373.49   1
   4   7   3 33074.7 1377.10  44
   4   7   3 32991.4 1375.51  43
  -4  -7  -3 35651.2 1557.19  39
  -4  -7  -4 21256.7 1135.18  30
   4   7   4 21897.9 967.513   1
   4   7   4 21223.1 962.048  44
   4   7   4 21489.1 966.205  43
  -4  -7  -4 22430.9 1114.72  39
  -4  -7  -5 3494.59 416.364  30
   4   7   5 3707.94 293.117  44
   4   7   5 4039.71 304.208  43
   4   7   5 3840.36 299.432   1
  -4  -7  -5 3717.44 352.637   8
   4   7   6 12688.0 628.208  44
   4   7   6 13004.2 631.605  43
   4   7   6 12145.0 620.170   1
  -4  -7  -6 12523.4 688.276   8
   4   7   7 202.122 99.8569  44
   4   7   7 363.581 111.681  43
  -4  -7  -7 147.822 205.755   8
   4   7   7 347.895 106.590   1
  -4  -7  -8 5044.68 423.954   8
  -4  -7  -9 12013.9 717.637  35
  -4  -7  -9 10610.2 613.192  28
  -4  -7 -10 4711.24 378.481   8
  -4  -7 -10 4138.61 401.227  35
  -4  -7 -10 4427.58 344.661  28
  -4  -7 -11 3627.50 334.344  35
  -4  -7 -11 3547.30 264.726  28
  -4  -7 -11 4157.86 308.431   8
  -4  -7 -12 1339.22 173.973   8
   4   8  -3-10.2871 50.1123  16
   4   8  -3 45.2796 94.9725   9
  -4  -8   3 120.487 141.700  39
  -4  -8   3-17.2229 145.588  30
   4   8  -2 1267.66 184.649   9
  -4  -8   2 1372.56 255.078  39
  -4  -8   2 1705.41 267.877  30
  -4  -8   1 5626.71 493.375  30
   4   8  -1 6343.92 431.912   9
  -4  -8   1 6128.50 514.687  39
   4   8   0 487.515 153.257  37
  -4  -8   0 392.309 198.999  30
   4   8   1 12890.1 710.022  37
   4   8   1 12021.5 636.093  44
  -4  -8  -1 13543.7 834.892  39
   4   8   1 13383.0 653.299  43
   4   8   1 12430.4 637.302   1
  -4  -8  -2 4713.94 485.645  30
  -4  -8  -2 5682.86 494.866  39
  -4  -8  -3 18644.1 1057.35  30
   4   8   3 18997.8 868.202  44
   4   8   3 18509.3 861.803  43
  -4  -8  -3 20018.3 1037.61  39
   4   8   3 17627.7 857.665   1
  -4  -8  -4 27972.7 1347.18  30
   4   8   4 25573.7 1124.64  44
   4   8   4 25902.3 1125.70  43
  -4  -8  -4 27156.6 1279.63  39
   4   8   4 25173.9 1118.43   1
  -4  -8  -5 20094.7 1100.45  30
   4   8   5 19931.1 912.022  44
   4   8   5 19772.5 906.079  43
   4   8   5 20317.5 911.904   1
   4   8   6 1636.50 201.892  44
  -4  -8  -6 1543.48 257.297   8
   4   8   7 3395.53 270.708   1
   4   8   7 3286.23 272.551  43
  -4  -8  -7 3770.08 357.366   8
   4   8   8 5401.80 346.613   1
  -4  -8  -8 5023.88 425.783   8
   4   8   8 4851.87 336.280  44
   4   8   8 5829.00 355.379  43
  -4  -8  -9-66.1707 182.407   8
  -4  -8  -9 136.672 142.876  28
  -4  -8  -9-190.785 222.178  35
  -4  -8 -10 1177.16 179.740  28
   4   8  10 1470.40 142.472  17
  -4  -8 -10 1375.60 248.635  35
   4   8  11 3661.80 222.139  17
  -4  -8 -11 3861.97 320.606  35
  -4  -8 -12 18518.9 752.233   8
  -4  -9   2 923.707 175.966  39
   4   9  -2 1061.87 91.7737  16
  -4  -9   1 95.2650 153.684  39
   4   9  -1 61.9573 97.4681   9
  -4  -9   1-58.8161 166.965  30
  -4  -9   0 8191.12 569.085  30
  -4  -9   0 8349.98 586.654  39
   4   9   0 8703.09 497.140   9
   4   9   1 816.027 142.224  43
  -4  -9  -1 639.867 219.857  39
   4   9   1 1025.84 150.934  44
   4   9   1 800.147 143.690   1
  -4  -9  -1 578.493 203.249  30
   4   9   1 894.891 109.483  20
   4   9   1 850.323 105.267  19
   4   9   2 9187.48 501.432  44
  -4  -9  -2 9675.34 652.107  39
   4   9   2 8725.13 497.348  43
   4   9   2 8582.29 492.888   1
  -4  -9  -2 9330.38 642.272  30
   4   9   2 8705.47 423.579  20
   4   9   2 8295.98 411.514  19
   4   9   3 8502.83 494.807   1
   4   9   3 8540.88 498.805  44
   4   9   3 8763.73 503.225  43
  -4  -9  -3 9052.34 644.416  30
   4   9   4 1894.82 214.097   1
   4   9   4 1854.33 217.064  44
   4   9   4 1980.18 222.452  43
  -4  -9  -4 1914.97 317.055  30
   4   9   5 170.057 110.699   1
   4   9   5 140.881 109.728  44
   4   9   5 109.521 108.477  43
  -4  -9  -5 57.9658 184.560  30
   4   9   6 3579.79 292.068   1
   4   9   6 3837.14 303.681  44
   4   9   6 4002.54 304.468  43
   4   9   6 3658.72 250.809  17
   4   9   7 1557.33 188.302   1
   4   9   7 1978.69 207.284  44
   4   9   7 1939.16 206.019  43
   4   9   7 1512.67 141.369  20
   4   9   7 1533.24 140.616  19
  -4  -9  -8 2383.12 284.860   8
   4   9   8 2176.85 212.595  44
   4   9   8 2464.74 225.093  43
   4   9   8 2092.27 209.171   1
   4   9   8 2378.77 166.124  20
   4   9   8 2212.25 159.868  19
   4   9   8 2259.51 189.406  17
  -4  -9  -9 2371.99 304.458  35
   4   9   9 2668.61 197.912  17
  -4  -9  -9 2841.37 285.705   8
  -4  -9 -10 455.048 176.310  35
   4   9  10 97.3172 68.4937  17
  -4  -9 -10 243.423 153.864   8
  -4  -9 -11-20.7934 144.051  35
  -4  -9 -11-24.6086 113.022   8
   4   9  11 33.5342 51.6286  17
  -4 -10   0 119.773 139.302  39
   4  10   0 201.717 61.0748  16
  -4 -10  -1 629.021 172.086  30
   4  10   1 506.152 87.1111  16
  -4 -10  -1 533.887 180.281  39
   4  10   2 1296.66 164.256   9
   4  10   2 1666.61 174.660   1
  -4 -10  -2 1587.82 228.173  30
   4  10   2 1221.23 158.166  43
   4  10   2 1604.70 169.576  44
  -4 -10  -2 1395.61 241.580  39
   4  10   2 1271.25 120.467  20
   4  10   2 1213.56 115.624  21
   4  10   2 1266.49 126.249  16
   4  10   2 1317.39 118.198  19
   4  10   3 963.134 154.913   1
   4  10   3 1102.74 159.517  43
   4  10   3 993.688 154.925  44
  -4 -10  -3 1119.60 214.676  30
   4  10   3 1142.37 119.414  20
   4  10   3 1084.26 116.333  16
   4  10   3 1080.09 117.192  19
   4  10   4 14.0539 105.687   1
   4  10   4 21.4995 58.7894  16
  -4 -10  -4 133.216 143.211  30
   4  10   4 141.672 102.441  43
   4  10   4 197.696 112.985  44
   4  10   4 87.3102 70.0737  20
   4  10   4 45.9933 69.9541  19
   4  10   5 6220.30 395.551  44
   4  10   5 5728.04 385.696  43
   4  10   5 7008.81 334.644  20
   4  10   5 5776.25 316.998  19
   4  10   5 6341.85 395.361   1
   4  10   6 3129.70 267.236  44
   4  10   6 3567.58 280.122  43
   4  10   6 3282.14 211.636  20
   4  10   6 3674.00 218.587  19
   4  10   6 3219.77 273.744   1
   4  10   7 1300.40 168.425  43
   4  10   7 1247.28 167.212  44
   4  10   7 1221.28 119.672  20
   4  10   7 1355.38 123.000  19
   4  10   7 1230.08 133.553  17
   4  10   7 1185.09 167.471   1
   4  10   8 5767.20 343.519  44
   4  10   8 5030.96 327.536  43
   4  10   8 5785.74 276.440  20
   4  10   8 5461.90 270.188  21
   4  10   8 5241.33 269.687  19
   4  10   8 5741.66 304.933  17
   4  10   8 5392.87 334.914   1
  -4 -10  -9 2201.59 272.848  35
   4  10   9 2679.19 184.416  17
  -4 -10 -10-32.4764 126.484  35
   4  10  10 5.97012 53.3944  17
   4  10  11 5191.67 239.511  17
   4  11   2 700.108 78.9230  16
   4  11   3 474.148 104.604  43
   4  11   3 385.226 96.2275  44
   4  11   3 531.057 73.0013  16
   4  11   3 571.111 73.6518  20
   4  11   3 539.065 71.6035  21
   4  11   3 657.914 75.6557  19
   4  11   3 694.475 113.447   1
   4  11   4 616.286 120.421  43
   4  11   4 647.553 120.312  44
   4  11   4 841.435 94.3794  20
   4  11   4 809.965 90.5424  21
   4  11   4 781.500 90.7688  19
   4  11   4 653.215 121.414   1
   4  11   5 430.268 113.860  43
   4  11   5 328.152 106.344  44
   4  11   5 260.700 68.2437  21
   4  11   5 329.205 72.5545  20
   4  11   5 243.518 68.0152  19
   4  11   5 426.386 110.436   1
   4  11   6 326.505 106.348  43
   4  11   6 225.059 94.8810  44
   4  11   6 250.969 66.0065  21
   4  11   6 369.558 73.9575  20
   4  11   6 245.650 66.8363  19
   4  11   6 245.252 98.1423   1
   4  11   7 146.908 89.4526  43
   4  11   7 178.303 88.7514  44
   4  11   7 113.900 82.2359   1
   4  11   7 78.1838 50.6553  21
   4  11   7 184.465 58.0971  20
   4  11   7 79.8367 50.2378  19
   4  11   8 1829.05 165.069  44
   4  11   8 1682.82 159.543  43
   4  11   8 1907.35 119.301  21
   4  11   8 1577.64 114.546  19
   4  11   8 1934.98 132.654  17
   4  11   9 38.0979 48.9513  17
   4  12   5 148.748 45.0573  21
   4  12   6 27.3990 39.5552  21
  -5   9   3 423.614 92.4763  23
  -5   9   3 379.104 89.2804  16
  -5   9   2 379.425 88.5326  23
  -5   9   2 370.176 91.4751  16
  -5   9   1 434.961 85.8284  23
  -5   9   1 420.568 86.4083  12
  -5   9   1 413.184 86.7425  16
  -5   9   0 5244.14 271.856  16
  -5   9   0 5561.46 280.256  23
  -5   9   0 5514.01 284.119  12
  -5   9  -1 4281.29 224.182  23
  -5   9  -1 4212.52 223.242  12
  -5   9  -2 22.8860 40.7542  23
  -5   8   8 689.263 154.958  24
  -5   8   8 926.224 167.428  18
  -5   8   7 4420.14 368.284  24
  -5   8   7 4414.36 364.793  18
  -5   8   6 357.137 184.922  24
  -5   8   6 445.677 181.255  18
  -5   8   5 24.7398 173.285  24
  -5   8   5 23.1064 161.845  18
  -5   8   3 6459.84 378.951  15
  -5   8   2 65.1796 76.9783  22
  -5   8   2 105.412 88.9278  15
  -5   8   2 79.4889 81.4932  12
  -5   8   1 350.807 98.7885  15
  -5   8   1 361.030 88.0984  22
  -5   8   1 238.805 89.9828  23
  -5   8   1 384.690 105.435  12
  -5   8   1 260.917 97.2700  16
  -5   8   0 17232.6 735.458  23
  -5   8   0 17772.6 722.319  22
  -5   8   0 17690.7 742.570  12
  -5   8   0 17096.5 739.085  16
  -5   8  -1 238.920 77.2189  22
  -5   8  -1 223.814 86.0548  23
  -5   8  -1 292.293 86.9771  12
  -5   8  -1 272.598 78.0619  16
  -5   8  -2 1786.29 153.077  23
  -5   8  -2 1983.92 147.626  22
  -5   8  -2 1731.65 147.862  12
  -5   8  -3 3966.46 210.278  23
  -5   8  -3 3502.20 196.785  22
  -5   7   9 81.4226 89.8105  24
  -5   7   9-21.4017 96.3455  18
  -5   7   8 3505.53 314.629  24
  -5   7   8 3156.19 303.830  11
  -5   7   8 2991.81 294.450  18
  -5   7   7 693.910 202.966  24
  -5   7   7 569.182 201.121  11
  -5   7   7 859.154 202.308  18
  -5   7   6 3669.28 407.834  24
  -5   7   6 4476.82 422.657  18
  -5   7   6 4470.13 415.755  11
  -5   7   5 2322.54 324.195  11
  -5   7   4 1589.42 301.861  24
  -5   7   4 1844.96 216.716  17
  -5   7   4 1454.21 295.379  18
  -5   7   4 1543.12 176.645  23
  -5   7   4 1504.72 184.218  15
  -5   7   3 1958.02 311.959  24
  -5   7   3 1627.15 190.271  21
  -5   7   3 1630.44 176.044  23
  -5   7   3 1439.80 163.144  22
  -5   7   3 1396.46 178.324  15
  -5   7   3 1349.00 159.758  16
  -5   7   3 1313.00 269.268  18
  -5   7   2 6833.64 416.969  21
  -5   7   2 7601.27 400.793  23
  -5   7   2 7047.27 379.606  22
  -5   7   2 6308.73 398.128  15
  -5   7   2 6546.25 381.515  16
  -5   7   1 2159.57 236.680  21
  -5   7   1 2582.88 219.245  23
  -5   7   1 2681.58 206.546  22
  -5   7   1 2677.49 229.897  15
  -5   7   1 2461.67 213.912  16
  -5   7   0 8061.20 418.992  23
  -5   7   0 8199.40 413.257  22
  -5   7   0 6868.52 415.508  15
  -5   7   0 7944.81 424.129  12
  -5   7   0 8071.72 428.174  16
  -5   7  -1 5567.01 333.001  12
  -5   7  -2 3083.87 226.747  12
  -5   7  -2 2923.22 218.378  23
  -5   7  -2 3026.75 215.850  22
  -5   7  -3 41.2331 72.8185  22
  -5   7  -3 102.832 78.7080  23
  -5   7  -3 102.763 70.2516  12
  -5   7  -4 2139.60 158.980  23
  -5   7  -4 2087.60 155.705  22
  -5   7  -5 303.317 57.9737  22
  -5   7  -5 241.412 57.7319  23
  -5   6   9 807.092 151.067  11
  -5   6   9 813.754 152.839  18
  -5   6   9 821.333 161.710  24
  -5   6   8 1665.94 235.741  11
  -5   6   8 1157.60 212.084  18
  -5   6   8 1493.60 233.794  24
  -5   6   7 2009.50 290.710  11
  -5   6   7 2162.49 284.612  18
  -5   6   7 2110.77 313.422  24
  -5   6   6 1835.50 257.608  25
  -5   6   6 2692.03 339.929  11
   5  -6  -6 2004.53 318.135  41
  -5   6   5 696.364 236.253  24
  -5   6   5 987.636 156.031  15
  -5   6   5 1061.55 160.785  17
  -5   6   5 900.668 236.610  18
  -5   6   4 274.329 128.521  17
  -5   6   4 429.670 209.491  18
  -5   6   4 392.592 126.755  15
  -5   6   4 423.258 218.855  24
  -5   6   4 113.502 150.548  25
  -5   6   4 413.839 118.084  23
  -5   6   4 379.622 207.066  11
  -5   6   3 68.6523 97.3068  15
  -5   6   3 90.3583 86.6124   2
  -5   6   3 134.627 88.3413   3
  -5   6   3 236.425 193.074  24
  -5   6   3 197.891 98.4201  22
  -5   6   3 46.5894 97.0721  23
  -5   6   3 142.135 90.8180  16
  -5   6   3 156.124 142.259  17
  -5   6   3 261.088 177.292  18
  -5   6   2 1411.49 180.810  15
  -5   6   2 1973.34 188.791  12
  -5   6   2 1713.86 183.230   2
  -5   6   2 2163.77 193.892   3
  -5   6   2 1545.38 289.664  24
  -5   6   2 1759.20 206.176  21
  -5   6   2 2141.88 197.105  23
  -5   6   2 2227.65 195.509  22
  -5   6   2 1833.67 189.188  16
  -5   6   2 1966.09 322.823  18
  -5   6   1 4928.45 316.913   2
  -5   6   1 4943.93 318.218   3
  -5   6   1 4724.04 321.844  15
  -5   6   1 4617.63 309.542  12
  -5   6   1 5364.09 364.395  21
  -5   6   1 5565.93 329.120  23
  -5   6   1 5304.93 314.774  22
  -5   6   1 4853.33 317.460  16
  -5   6   0 9344.68 474.748   3
  -5   6   0 8426.18 463.879   2
  -5   6   0 8136.47 467.813  15
  -5   6   0 9692.80 476.298  12
  -5   6   0 9109.94 477.853  16
  -5   6   0 9406.01 516.179  21
  -5   6   0 9101.17 471.454  23
  -5   6   0 9884.92 476.258  22
  -5   6  -1 11509.0 562.090  12
  -5   6  -1 10741.4 553.167  15
  -5   6  -1 11827.0 570.374  16
  -5   6  -1 12072.0 565.054  23
  -5   6  -1 12385.0 565.725  22
  -5   6  -2 262.544 90.3310  22
  -5   6  -2 403.170 109.043  23
  -5   6  -3 4880.68 307.320  12
  -5   6  -4-55.4342 72.6667  22
  -5   6  -4 18.7411 70.4528  23
   5  -6   4-63.0989 245.747   5
  -5   6  -4-9.11276 76.4566  12
  -5   6  -5 546.042 92.7788  22
  -5   6  -5 511.819 92.0334  23
   5  -6   5 392.725 225.827   5
  -5   6  -6-49.9542 54.1331  22
  -5   6  -6-49.3264 53.9368  23
  -5   5   9 786.030 161.246  18
  -5   5   9 1220.58 185.058  24
  -5   5   9 762.658 158.511  11
  -5   5   8 4473.80 395.153  11
  -5   5   8 5410.82 419.712  18
  -5   5   8 5012.36 425.260  24
  -5   5   8 4972.64 364.011  27
   5  -5  -7 1442.84 263.926  41
  -5   5   7 1861.68 287.209  11
  -5   5   7 1512.00 237.269  25
  -5   5   7 1761.92 233.790  27
  -5   5   7 2134.39 300.273  18
  -5   5   6 5287.74 511.441  24
   5  -5  -6 5786.29 492.786  41
  -5   5   6 5567.59 496.011  18
  -5   5   5 121.216 97.3681  15
  -5   5   5-86.9858 205.287  18
  -5   5   5 23.7899 130.006  25
  -5   5   5-190.534 222.426  24
  -5   5   5 59.2745 161.959  11
  -5   5   4 305.634 91.5810   2
  -5   5   4 303.981 97.9113   3
  -5   5   4 258.666 103.774  15
  -5   5   4 262.357 121.768  17
  -5   5   4 346.016 206.539  18
  -5   5   4 117.995 174.317  25
  -5   5   4 302.497 200.267  24
  -5   5   4 411.653 201.659  11
  -5   5   3 13834.9 648.566   2
  -5   5   3 13466.7 646.193   3
  -5   5   3 14320.0 676.086  15
  -5   5   3 15168.6 727.295  17
  -5   5   3 14398.6 859.220  18
  -5   5   3 12870.4 830.220  24
  -5   5   3 12935.0 769.265  25
  -5   5   3 14547.4 659.335  23
  -5   5   3 16487.6 668.990  22
  -5   5   3 14817.1 877.099  11
  -5   5   2 4517.01 307.040  15
  -5   5   2 4279.25 340.338  14
  -5   5   2 5052.71 312.634  12
  -5   5   2 4850.54 350.758  17
  -5   5   2 4891.96 313.025  16
  -5   5   2 4374.40 447.351  18
  -5   5   2 3974.45 357.202  25
  -5   5   2 4794.35 458.262  24
  -5   5   2 4643.19 329.709  21
  -5   5   2 4712.23 303.532  23
  -5   5   2 5138.47 308.611  22
  -5   5   2 4092.33 288.830   2
  -5   5   2 4634.73 300.803   3
  -5   5   1 8981.70 463.001  15
  -5   5   1 8122.79 509.112  14
  -5   5   1 8644.25 460.814  12
  -5   5   1 9054.89 471.559  16
  -5   5   1 7724.22 621.426  18
  -5   5   1 8794.32 636.623  24
  -5   5   1 9562.15 510.111  21
  -5   5   1 8831.52 457.788  23
  -5   5   1 9966.57 463.710  22
  -5   5   1 8819.89 465.053   2
  -5   5   1 8872.92 464.705   3
  -5   5   0 4065.75 281.519  15
  -5   5   0 4219.85 335.817  14
  -5   5   0 4511.25 291.047  12
  -5   5   0 4146.12 291.833  16
  -5   5   0 4512.51 326.563  21
  -5   5   0 4377.75 290.943  23
  -5   5   0 4721.02 289.823  22
  -5   5   0 4399.69 295.433   2
  -5   5   0 4187.54 290.407   3
  -5   5  -1 33.8908 80.0043   2
  -5   5  -1 67.2349 82.6655   3
  -5   5  -1 77.9411 80.5134  15
  -5   5  -1 69.0325 83.1945  16
  -5   5  -1-22.1130 83.9281  22
  -5   5  -1 56.2011 84.5285  23
  -5   5  -1 111.429 89.8963  12
  -5   5  -2 6347.78 364.168  22
  -5   5  -2 6265.26 364.492  23
  -5   5  -2 6155.83 355.959   2
  -5   5  -2 6410.22 360.279   3
  -5   5  -2 6496.50 365.395  12
  -5   5  -2 6020.09 351.114  15
  -5   5  -3 589.487 121.896  12
  -5   5  -3 235.051 102.978  22
  -5   5  -3 408.817 113.296  23
  -5   5  -4 8488.03 438.718  22
  -5   5  -4 8235.91 433.448  23
  -5   5  -5 100.656 85.1329  22
  -5   5  -5 58.3169 77.8015  23
   5  -5   5 192.946 264.770   5
  -5   5  -6-24.5920 73.3166  22
  -5   5  -6-23.2635 69.8170  23
   5  -5   6 83.1225 208.864   5
  -5   5  -7 36.0081 53.1849  23
  -5   5  -7 122.492 58.7795  22
   5  -4  -9 1217.44 179.706  36
  -5   4   9 1236.21 167.452  27
  -5   4   9 1054.69 164.615  18
  -5   4   9 1053.57 193.346  24
  -5   4   9 1130.53 172.401  11
  -5   4   8 344.067 127.084  25
  -5   4   8 51.1670 114.381  27
  -5   4   8 121.343 144.881  18
  -5   4   8 423.763 199.140  24
  -5   4   8 287.133 151.434  11
  -5   4   7 14984.5 856.025  11
  -5   4   7 15663.0 811.552  27
  -5   4   7 14303.9 795.194  25
   5  -4  -7 15920.3 902.303  41
  -5   4   6 3554.51 436.391  24
  -5   4   6 3845.57 362.677  27
   5  -4  -6 2919.99 367.671  41
  -5   4   6 4066.26 423.382  18
  -5   4   5 418.416 207.104  11
   5  -4  -5 172.432 162.630  41
  -5   4   5 215.941 100.878  15
  -5   4   5-24.1119 165.244  25
  -5   4   5 293.552 157.842  27
  -5   4   5-229.766 258.202  24
  -5   4   5 176.662 174.743  18
  -5   4   4-29.1429 187.955  11
   5  -4  -4 108.891 166.325  41
  -5   4   4 57.2348 89.8900  14
  -5   4   4-12.6318 94.9753  15
  -5   4   4 10.2654 74.9695   2
  -5   4   4 40.9065 72.4115   3
  -5   4   4 23.7940 143.285  25
  -5   4   4 92.5364 145.327  27
  -5   4   4 91.3912 201.448  24
  -5   4   4 28.6025 172.239  18
  -5   4   3 3605.73 298.777  17
  -5   4   3 3892.08 413.017  18
  -5   4   3 3944.39 277.480  15
  -5   4   3 3745.28 299.001  14
  -5   4   3 4226.72 274.269   2
  -5   4   3 3801.73 264.148   3
  -5   4   3 3619.03 391.752  24
  -5   4   3 3598.84 357.610  25
  -5   4   3 4487.20 284.105  23
  -5   4   3 4204.81 273.416  22
  -5   4   3 4159.15 428.626  11
  -5   4   2 2283.84 211.298  16
  -5   4   2 1944.15 304.604  18
  -5   4   2 2079.21 230.826  13
  -5   4   2 2243.59 195.070  15
  -5   4   2 2505.03 239.335  14
  -5   4   2 2214.61 202.305   2
  -5   4   2 1995.77 193.596   3
  -5   4   2 2098.50 265.381  25
  -5   4   2 2181.56 312.766  24
  -5   4   2 2452.44 201.995  23
  -5   4   2 2433.80 196.835  22
  -5   4   2 1945.43 316.239  11
  -5   4   1 10486.6 505.344  15
  -5   4   1 10102.5 558.352  13
  -5   4   1 11095.7 573.290  14
  -5   4   1 10953.1 515.271  12
  -5   4   1 10419.8 518.060   2
  -5   4   1 10792.6 522.622   3
  -5   4   1 9711.90 577.615  25
  -5   4   1 9757.03 650.970  24
  -5   4   1 10050.3 496.077  23
  -5   4   1 10828.8 502.465  22
  -5   4   1 10907.3 520.483  16
  -5   4   1 10088.2 676.813  18
   5  -4   0 2196.42 199.783  40
  -5   4   0 1626.75 203.250  14
  -5   4   0 1738.20 207.516  13
  -5   4   0 1924.05 173.302  15
  -5   4   0 1763.45 172.250  12
  -5   4   0 1589.81 174.384  16
  -5   4   0 1349.84 245.676  24
  -5   4   0 1579.16 163.338  23
  -5   4   0 1694.98 171.603  22
  -5   4   0 1539.88 175.169   2
  -5   4   0 1555.03 177.912   3
  -5   4  -1 709.155 127.766   2
  -5   4  -1 430.681 116.905   3
  -5   4  -1 634.828 149.356  13
  -5   4  -1 579.779 145.715  14
  -5   4  -1 574.912 111.381  15
  -5   4  -1 609.301 117.403  16
  -5   4  -1 620.063 116.091  22
  -5   4  -1 556.718 115.820  23
  -5   4  -1 481.556 106.607  12
  -5   4  -2 397.675 104.017   2
  -5   4  -2 253.638 100.025   3
  -5   4  -2 360.365 123.678  14
  -5   4  -2 396.386 98.3041  15
  -5   4  -2 385.726 100.812  16
  -5   4  -2 308.294 103.704  22
  -5   4  -2 382.577 100.123  23
  -5   4  -2 360.285 94.9201  12
  -5   4  -3 39082.8 1506.05  12
  -5   4  -3 39361.6 1491.66  15
  -5   4  -3 38045.7 1500.18  22
  -5   4  -3 40980.1 1514.33  23
  -5   4  -3 38524.8 1500.63   2
  -5   4  -3 38272.0 1494.64   3
  -5   4  -4 2762.70 223.714  22
  -5   4  -4 2865.03 229.859  23
  -5   4  -5 3953.49 273.301  22
  -5   4  -5 3770.34 260.306  23
   5  -4   5 3376.77 433.647   5
  -5   4  -6 413.387 106.214  22
  -5   4  -6 316.096 92.5571  23
   5  -4   6 166.172 242.026   5
  -5   4  -7 25.1131 70.7689  22
  -5   4  -7 23.3575 64.8331  23
   5  -4   7 89.9866 175.918   5
  -5   4  -8 76.4994 49.9655  22
  -5   4  -8 107.672 51.6386  23
  -5   3   9 1843.34 202.640  27
  -5   3   9 1948.34 250.522  24
   5  -3  -9 2129.70 230.568  36
  -5   3   8 2597.00 286.250  11
  -5   3   8 2477.93 321.806  24
  -5   3   8 2225.87 250.335  25
  -5   3   8 2191.44 254.359  27
  -5   3   8 2529.01 278.365  18
  -5   3   7 217.145 150.818  25
  -5   3   7 446.915 164.821  27
   5  -3  -7 86.8932 179.796  41
  -5   3   7 525.995 181.389  11
  -5   3   6 631.425 212.407  11
   5  -3  -6 530.459 209.390  41
  -5   3   6 502.622 173.919  25
  -5   3   6 504.856 172.911  27
  -5   3   6 440.137 240.352  24
  -5   3   6 481.479 203.409  18
   5  -3  -5 7390.40 570.104  41
  -5   3   5 6561.97 381.983  15
  -5   3   5 7306.28 616.977  24
  -5   3   5 8241.03 559.721  27
  -5   3   5 7642.57 584.767  18
  -5   3   5 7066.06 564.478  11
  -5   3   4 142.312 174.012  11
   5  -3  -4 81.7803 178.163  41
  -5   3   4 134.095 91.0315  14
  -5   3   4 242.750 100.790  15
  -5   3   4 197.755 83.8243   2
  -5   3   4 207.284 83.6806   3
  -5   3   4 164.314 145.588  25
  -5   3   4 251.291 174.203  27
  -5   3   4 152.512 206.660  24
  -5   3   4 224.960 186.056  18
  -5   3   3 7020.74 538.632  11
   5  -3  -3 6160.08 490.473  41
  -5   3   3 6624.30 406.336  13
  -5   3   3 6801.88 405.078  14
  -5   3   3 7243.45 378.552  15
  -5   3   3 6420.61 362.979   2
  -5   3   3 6482.44 366.306   3
  -5   3   3 6331.49 482.506  25
  -5   3   3 6025.19 520.358  24
  -5   3   3 7334.17 509.944  27
  -5   3   3 7357.34 380.288  23
  -5   3   3 6038.13 501.763  18
  -5   3   2 4733.51 422.196  18
  -5   3   2 4557.90 284.489  15
  -5   3   2 4615.36 325.118  13
  -5   3   2 4500.13 319.320  14
  -5   3   2 4649.99 295.018   2
  -5   3   2 4461.70 291.332   3
  -5   3   2 4628.84 378.575  25
  -5   3   2 3900.66 397.427  24
  -5   3   2 4358.12 313.861  26
  -5   3   2 4669.33 287.640  23
  -5   3   2 5318.51 312.866  22
  -5   3   2 4428.25 409.390  11
  -5   3   1 2848.97 320.458  18
  -5   3   1 2724.99 204.718  15
  -5   3   1 2568.66 240.061  13
  -5   3   1 2929.13 254.568  14
  -5   3   1 2834.46 229.451   2
  -5   3   1 2571.15 220.516   3
  -5   3   1 2453.87 228.256  26
  -5   3   1 2408.58 300.837  24
  -5   3   1 2198.28 254.869  25
  -5   3   1 2797.54 204.353  23
  -5   3   1 2736.22 201.804  22
  -5   3   1 2896.82 333.628  11
  -5   3   0 1939.40 173.404  15
  -5   3   0 1765.40 204.282  13
  -5   3   0 1832.60 210.012  14
  -5   3   0 1801.02 171.583  12
  -5   3   0 2026.77 186.219  16
  -5   3   0 2339.36 280.290  18
  -5   3   0 1919.51 207.927  26
  -5   3   0 1728.66 256.995  24
  -5   3   0 2194.90 175.206  23
  -5   3   0 2314.84 188.324  22
  -5   3   0 2411.62 204.717   2
  -5   3   0 2232.17 202.192   3
  -5   3  -1 9619.22 490.525   2
  -5   3  -1 9338.41 487.793   3
  -5   3  -1 9673.06 468.654  15
  -5   3  -1 9257.64 518.063  13
  -5   3  -1 9515.61 522.681  14
  -5   3  -1 9775.47 470.640  12
   5  -3   1 9754.01 488.767  40
  -5   3  -1 9778.35 518.269  26
  -5   3  -1 8702.30 582.122  24
  -5   3  -1 10455.9 472.442  23
  -5   3  -1 10376.3 476.284  22
  -5   3  -1 10546.8 479.575  16
  -5   3  -2 1620.90 172.643   2
  -5   3  -2 1471.08 166.584   3
  -5   3  -2 1458.57 153.228  12
  -5   3  -2 1352.72 187.650  13
  -5   3  -2 1483.62 187.560  14
  -5   3  -2 1677.35 162.642  15
   5  -3   2 1712.09 163.661  40
  -5   3  -2 1710.66 165.060  22
  -5   3  -2 1409.19 149.247  23
  -5   3  -2 1606.47 154.261  16
   5  -3   3 70.0792 78.7866  40
  -5   3  -3 20.3473 80.7492  22
  -5   3  -3 98.9161 83.0348  23
  -5   3  -3 203.766 87.9514   2
  -5   3  -3 53.7073 85.2507   3
  -5   3  -3 70.8489 104.540  13
  -5   3  -3 142.691 102.131  14
  -5   3  -3 41.2368 73.8125  15
  -5   3  -4 68952.0 2529.78  22
  -5   3  -4 68244.1 2523.32  23
  -5   3  -4 70111.4 2524.62  15
  -5   3  -5 378.083 96.2097  22
  -5   3  -5 306.104 91.8793  23
   5  -3   5 438.420 109.617  38
   5  -3   5 342.380 265.181   5
   5  -3   6 1468.09 313.323   5
  -5   3  -6 1321.05 162.944  22
  -5   3  -6 1406.19 159.706  23
   5  -3   7-111.854 219.512   5
   5  -3   7 30.6182 65.1944  38
  -5   3  -7-72.5835 87.0009  22
  -5   3  -7-49.2608 75.4632  23
  -5   3  -8 386.510 84.3874  22
  -5   3  -8 185.853 74.6296  23
   5  -2  -9 3204.89 277.733  36
  -5   2   9 2605.28 267.554  24
  -5   2   9 2490.87 227.959  27
  -5   2   8 241.806 193.699  24
  -5   2   8 299.046 127.359  25
  -5   2   8 327.586 139.439  27
  -5   2   7-21.6665 116.274  25
  -5   2   7-62.8307 135.079  27
   5  -2  -7-28.0556 166.446  41
  -5   2   7 161.165 138.648  18
  -5   2   7 162.115 145.488  11
  -5   2   6 145.597 162.452  25
  -5   2   6 96.3724 165.088  27
   5  -2  -6 29.8904 157.444  41
  -5   2   6 101.999 235.568  24
  -5   2   6 214.095 174.836  18
  -5   2   5 2671.72 351.126  11
   5  -2  -5 2646.28 347.239  41
  -5   2   5 2315.44 300.335  25
  -5   2   5 2492.47 326.331  27
  -5   2   5 2805.58 410.721  24
  -5   2   5 2786.27 353.925  18
   5  -2  -4 5415.34 465.473  41
  -5   2   4 4729.22 296.204  15
  -5   2   4 4488.29 283.156   2
  -5   2   4 5010.29 290.447   3
  -5   2   4 4633.19 408.680  25
  -5   2   4 5008.21 437.790  27
  -5   2   4 5143.34 494.260  24
  -5   2   4 5253.02 472.780  18
  -5   2   4 4134.47 431.166  11
  -5   2   3 1228.33 241.364  11
   5  -2  -3 934.079 213.157  41
  -5   2   3 766.548 136.584  14
  -5   2   3 941.401 150.492  13
  -5   2   3 923.652 122.448  15
  -5   2   3 911.253 132.065   3
  -5   2   3 858.225 126.283   2
  -5   2   3 904.907 140.110  26
  -5   2   3 745.655 197.308  25
  -5   2   3 1500.36 253.073  27
  -5   2   3 696.488 226.899  24
  -5   2   3 1097.82 234.362  18
  -5   2   2 14096.8 754.896  18
  -5   2   2 13702.3 595.875  15
  -5   2   2 12741.2 632.620  13
  -5   2   2 13192.6 640.736  14
  -5   2   2 13680.4 614.348   2
  -5   2   2 13363.2 610.719   3
  -5   2   2 12026.0 624.609  26
  -5   2   2 13323.1 731.520  25
  -5   2   2 12491.1 753.890  24
  -5   2   2 13627.1 741.316  27
  -5   2   2 14157.7 604.905  23
  -5   2   2 15524.4 625.203  22
  -5   2   2 13154.4 744.715  11
  -5   2   1 77.6681 134.656  18
  -5   2   1 290.684 106.213  14
  -5   2   1 139.505 104.958  13
  -5   2   1 232.037 83.4833  15
  -5   2   1 42.2928 90.2515   3
  -5   2   1 180.346 93.1655   2
  -5   2   1 226.941 104.344  26
  -5   2   1 280.329 136.611  25
  -5   2   1 255.428 93.4647  22
  -5   2   1 291.268 171.995  24
  -5   2   1 153.123 83.1073  23
  -5   2   1 58.8375 131.406  11
  -5   2   0 8257.64 413.443  15
  -5   2   0 9222.24 481.116  13
  -5   2   0 9104.28 476.255  14
  -5   2   0 9041.97 454.248   2
  -5   2   0 8095.73 440.461   3
  -5   2   0 8411.56 466.486  26
  -5   2   0 7944.62 521.255  24
  -5   2   0 7999.91 493.765  25
  -5   2   0 9311.80 420.315  23
  -5   2   0 9740.25 435.763  22
  -5   2   0 7830.35 524.254  18
  -5   2  -1 7159.09 414.903  26
  -5   2  -1 6754.76 384.823   2
  -5   2  -1 6543.31 379.558   3
  -5   2  -1 7521.25 357.110  23
  -5   2  -1 7156.39 365.807  22
  -5   2  -1 6458.52 351.704  15
  -5   2  -1 6848.48 405.703  13
  -5   2  -1 6666.14 401.302  14
  -5   2  -1 6682.66 344.969  12
  -5   2  -2 119.821 104.747  14
  -5   2  -2 93.2777 92.3562  13
  -5   2  -2 114.523 77.0272  15
  -5   2  -2 120.125 71.6778  12
  -5   2  -2 13.1476 88.0382  26
  -5   2  -2 82.4174 78.6062  22
  -5   2  -2 41.3370 64.5200  23
  -5   2  -2 76.1500 95.3687   3
  -5   2  -2 97.9642 94.7598   2
   5  -2   3 2584.94 201.792  40
  -5   2  -3 2398.88 224.460  26
  -5   2  -3 2138.56 188.794  22
  -5   2  -3 2597.93 193.211  23
  -5   2  -3 2561.19 208.110   2
  -5   2  -3 2461.36 211.854   3
  -5   2  -3 2660.01 236.764  13
  -5   2  -3 2518.34 228.304  14
  -5   2  -3 2318.08 199.174  15
  -5   2  -4 2825.04 221.048  22
  -5   2  -4 3220.88 224.121  23
   5  -2   4 3363.32 395.554   5
  -5   2  -4 3042.99 233.463   2
  -5   2  -4 3540.26 243.087   3
  -5   2  -4 3183.49 238.671  15
  -5   2  -4 3296.03 266.426  13
  -5   2  -4 3224.93 259.679  14
  -5   2  -5 15680.1 706.618  22
  -5   2  -5 16199.8 700.609  23
  -5   2  -5 16101.9 703.244  15
   5  -2   6 12470.1 572.088  38
   5  -2   6 12282.2 771.921   5
  -5   2  -6 11897.8 570.912  23
   5  -2   7 105.592 83.0645  38
   5  -2   7 206.913 241.797   5
  -5   2  -7 152.769 87.4076  23
   5  -2   8 1491.02 145.548  38
   5  -2   8 1405.58 241.366   5
  -5   2  -8 1621.78 153.619  22
  -5   2  -8 1862.62 165.543  23
  -5   2  -9 1948.95 145.798  23
  -5   1   9 320.258 133.709  24
   5  -1  -9 255.176 125.974  36
   5  -1  -8 3134.04 329.952  36
  -5   1   8 3189.68 352.820  24
  -5   1   8 2890.38 250.083  25
  -5   1   8 3282.20 293.172  27
   5  -1  -7 490.953 181.008  41
  -5   1   7 348.467 150.465  25
  -5   1   7 546.975 175.826  27
  -5   1   6 1495.96 260.242  27
   5  -1  -6 2441.37 323.563  41
  -5   1   6 2198.47 365.677  24
   5  -1  -5 48607.2 2054.93  41
  -5   1   5 43630.8 1954.75  25
  -5   1   5 48337.2 2124.21  24
  -5   1   5 48647.6 2003.48  27
  -5   1   4 1294.06 242.904  25
  -5   1   4 1716.39 268.511  27
  -5   1   4 1841.73 331.594  24
   5  -1  -4 1627.84 274.172  41
  -5   1   3 15174.7 881.893  24
  -5   1   3 15354.2 701.471  26
  -5   1   3 15939.8 838.385  27
  -5   1   3 15613.0 661.672  15
  -5   1   3 14847.7 700.704  13
  -5   1   3 15952.8 709.210  14
   5  -1  -3 17837.4 900.134  41
  -5   1   3 15253.3 677.151   2
  -5   1   3 15617.0 679.675   3
  -5   1   2 17333.3 785.160  26
  -5   1   2 18763.7 906.656  27
  -5   1   2 17735.4 928.150  24
  -5   1   2 18931.5 748.537  15
  -5   1   2 17460.8 785.275  13
  -5   1   2 17675.3 788.907  14
  -5   1   2 17870.7 769.416   2
  -5   1   2 18403.8 771.067   3
   5  -1  -1 3637.02 311.729  41
  -5   1   1 3767.25 274.567  26
  -5   1   1 3425.93 331.411  24
  -5   1   1 3571.37 230.438  15
  -5   1   1 3525.43 265.870  13
  -5   1   1 3508.24 267.377  14
  -5   1   1 3751.30 232.301  23
  -5   1   1 4449.60 256.253  22
  -5   1   1 3988.96 268.572   2
  -5   1   1 3859.09 263.200   3
  -5   1   0 2118.47 209.392  26
  -5   1   0 2218.66 174.569  15
  -5   1   0 1820.30 197.436  13
  -5   1   0 1847.90 200.329  14
  -5   1   0 2437.70 179.681  22
  -5   1   0 1956.50 196.358   2
  -5   1   0 1857.14 191.696   3
  -5   1  -1 13787.9 663.589  26
  -5   1  -1 12898.5 597.393  15
  -5   1  -1 14152.8 666.824  13
  -5   1  -1 14433.2 668.294  14
  -5   1  -1 15170.8 606.569  22
  -5   1  -1 13815.8 644.617   2
   5  -1   1 13164.2 676.434   5
  -5   1  -1 14584.1 652.930   3
  -5   1  -2 26299.4 1109.31  26
  -5   1  -2 27012.4 1064.04  15
  -5   1  -2 26541.1 1116.82  13
  -5   1  -2 26386.8 1111.07  14
  -5   1  -2 28406.9 1038.00  23
  -5   1  -2 28032.8 1052.20  22
  -5   1  -2 27286.6 1094.58   2
   5  -1   2 24282.8 1145.10   5
  -5   1  -2 25375.0 1081.49   3
  -5   1  -3 4250.11 299.675  26
  -5   1  -3 3997.67 296.474  13
  -5   1  -3 4400.51 303.754  14
  -5   1  -3 4580.93 267.233  22
  -5   1  -3 4299.80 249.028  23
  -5   1  -3 4337.24 288.102   2
   5  -1   3 4307.19 392.913   5
  -5   1  -3 4203.07 282.895   3
   5  -1   4 3574.18 252.767  40
  -5   1  -4 3912.39 282.404  13
  -5   1  -4 3612.07 276.157  14
  -5   1  -4 3455.03 241.048  22
  -5   1  -4 4093.35 239.493  23
   5  -1   4 4326.85 402.644   5
  -5   1  -4 3884.55 262.424   2
  -5   1  -4 3986.27 263.785   3
  -5   1  -4 3715.83 274.903  26
  -5   1  -4 3117.90 273.886  28
   5  -1   5 536.868 114.358  33
  -5   1  -5 309.773 134.755  28
  -5   1  -5 316.646 88.8519  22
  -5   1  -5 367.328 89.6818  23
   5  -1   5 447.810 245.567   5
   5  -1   6-10.8514 89.6522  38
   5  -1   6-31.7197 81.7120  33
  -5   1  -6 33.3981 73.6169  15
  -5   1  -6-72.5568 128.916  28
  -5   1  -6-42.8326 75.8138  22
  -5   1  -6 20.1609 71.3697  23
   5  -1   6 132.576 249.970   5
   5  -1   7 20737.8 857.081  38
  -5   1  -7 21564.3 862.950  22
  -5   1  -7 20351.5 856.340  23
   5  -1   7 22066.0 1046.54   5
  -5   1  -8 61.1371 80.1675  23
   5  -1   8 52.1167 200.593   5
   5  -1   8 93.6025 84.2967  38
   5  -1   8 40.4055 72.3045  32
   5  -1   9 7663.16 389.314  32
   5  -1   9 7710.69 387.186  38
  -5   0   9 466.144 121.604  24
  -5   0   8 2088.18 285.859  24
   5   0  -8 2790.71 286.617  36
  -5   0   7 314.056 208.737  24
   5   0  -7 98.3912 152.756  36
  -5   0   7 416.740 146.500  25
  -5   0   7 359.127 146.050  27
  -5   0   6 1831.35 283.302  25
   5   0  -6 2537.77 336.121  41
  -5   0   6 2286.84 363.281  24
   5   0  -5 5475.53 483.649  41
  -5   0   5 5335.76 466.665  25
  -5   0   5 5587.46 537.818  24
  -5   0   5 6055.62 482.742  27
  -5   0   4 48.9185 173.441  27
  -5   0   4 418.020 227.865  24
   5   0  -4 565.725 196.961  41
  -5   0   3 104160. 3652.18  13
  -5   0   3 100521. 3644.65  26
  -5   0   3 107356. 3927.41  24
  -5   0   3 100688. 3810.40  27
   5   0  -3 104032. 3853.87  41
  -5   0   3 99016.3 3619.22   2
  -5   0   3 99346.7 3618.52   3
   5   0  -2 7188.24 485.210  36
  -5   0   2 8440.75 364.219  15
  -5   0   2 7041.59 400.468  13
  -5   0   2 7137.30 402.478  14
   5   0  -2 7004.31 489.914  41
  -5   0   2 7082.35 385.396   2
  -5   0   2 6490.76 376.939   3
  -5   0   2 6537.53 391.905  26
  -5   0   2 6731.45 516.884  24
  -5   0   2 6492.98 468.121  27
  -5   0   1 4450.96 249.985  15
  -5   0   1 4429.30 301.366  13
  -5   0   1 4204.06 291.609  14
  -5   0   1 3923.45 287.510  26
  -5   0   1 3567.60 342.284  24
   5   0  -1 4284.27 350.065  41
  -5   0   1 4490.96 293.506   2
  -5   0   1 4288.90 286.092   3
   5   0   0 695.329 148.040  41
   5   0   0 797.259 158.647  37
  -5   0   0 372.487 123.719  26
  -5   0   0 534.488 129.064  14
  -5   0   0 642.274 136.627  13
  -5   0   0 670.113 105.204  15
  -5   0   0 890.100 123.146  22
  -5   0   0 843.721 144.003   2
  -5   0  -1 394.486 83.9100  22
  -5   0  -1 440.745 132.328  30
  -5   0  -1 570.831 137.307  26
  -5   0  -1 519.154 139.723  14
  -5   0  -1 496.689 135.322  13
   5   0   2 535.213 109.725  40
  -5   0  -2 320.436 120.182  26
  -5   0  -2 282.105 117.684  14
  -5   0  -2 270.604 114.327  13
  -5   0  -2 495.742 87.2371  22
   5   0   2 440.912 189.678   5
  -5   0  -2 350.962 126.338   2
  -5   0  -3 6987.69 403.723  26
  -5   0  -3 6806.12 407.959  13
  -5   0  -3 6781.24 403.568  14
  -5   0  -3 6723.94 339.465  22
  -5   0  -3 6935.98 394.329   2
   5   0   3 6368.68 451.304   5
  -5   0  -3 6424.04 383.093   3
   5   0   4 2001.04 176.637  40
  -5   0  -4 1686.54 189.707  13
  -5   0  -4 1844.59 196.565  14
  -5   0  -4 2142.52 205.189  26
  -5   0  -4 1885.06 157.658  22
  -5   0  -4 1715.73 183.881   2
   5   0   4 1797.29 297.109   5
  -5   0  -4 1595.59 174.530   3
   5   0   5 1703.66 177.706  33
  -5   0  -5 1573.36 178.546  13
  -5   0  -5 1902.96 190.220  14
  -5   0  -5 1880.51 190.919  26
  -5   0  -5 1553.60 215.926  28
  -5   0  -5 1876.59 157.367  22
  -5   0  -5 1668.28 172.247   2
   5   0   5 1327.79 284.442   5
  -5   0  -5 1463.59 163.083   3
   5   0   6 1974.48 188.060  33
  -5   0  -6 1486.45 229.664  28
  -5   0  -7 3989.65 346.652  28
   5   0   7 4786.74 297.758  38
   5   0   7 4286.89 289.032  33
   5   0   7 4628.91 433.504   5
   5   0   8 5248.94 341.032  32
   5   0   8 6294.04 477.919   5
  -5   0  -8 6262.44 416.481  28
   5   0   9 2188.75 183.022  38
   5   0   9 1550.65 163.050  32
   5   0  10 1708.94 140.459  32
  -5  -1   8 66.9790 153.765  24
   5   1  -8 171.412 123.691  36
  -5  -1   7 3268.57 376.370  24
   5   1  -7 3229.70 343.111  36
  -5  -1   6 21.6574 128.496  25
  -5  -1   6-86.7000 137.997  27
   5   1  -6-107.802 157.453  36
  -5  -1   5 2621.73 325.740  25
  -5  -1   5 2722.26 325.072  27
   5   1  -5 2575.54 340.540  36
  -5  -1   5 2923.47 407.333  24
   5   1  -5 2470.81 337.600  41
   5   1  -4 55503.8 2256.18  41
  -5  -1   4 49749.4 1994.42  31
   5   1  -4 59002.3 2290.24  36
  -5  -1   4 54922.8 2201.41  27
  -5  -1   3 4654.06 305.563  31
  -5  -1   3 4273.43 407.491  30
   5   1  -3 4719.47 425.044  36
  -5  -1   3 4882.10 402.116  27
   5   1  -3 4454.78 419.288  41
   5   1  -3 4960.70 360.475   9
  -5  -1   2 7307.62 406.402  31
   5   1  -2 7797.75 523.716  36
  -5  -1   2 8455.38 558.344  30
  -5  -1   2 7214.91 426.409  13
  -5  -1   2 8072.91 438.239  14
  -5  -1   2 7959.02 436.286  26
  -5  -1   2 7870.57 579.130  24
  -5  -1   2 7863.52 510.703  27
   5   1  -2 7709.66 524.837  41
  -5  -1   2 7996.36 426.347   2
  -5  -1   1 288.967 158.410  30
  -5  -1   1 223.738 105.771  26
  -5  -1   1 686.572 141.411  14
  -5  -1   1 398.874 121.694  13
  -5  -1   1 232.224 73.7523  15
  -5  -1   1 238.083 171.991  24
   5   1  -1 250.784 131.204  36
  -5  -1   1 288.783 89.9692  31
  -5  -1   0 10017.3 509.181  26
  -5  -1   0 9597.51 435.482  15
  -5  -1   0 9314.88 500.529  13
  -5  -1   0 8914.49 494.139  14
  -5  -1   0 8054.05 531.632  30
  -5  -1  -1 15859.8 724.297  26
  -5  -1  -1 15227.9 724.650  13
  -5  -1  -1 15110.2 719.721  14
   5   1   1 16164.0 737.963  37
  -5  -1  -1 13144.7 740.768  30
   5   1   2 9654.52 507.309  37
  -5  -1  -2 8336.56 540.279  30
  -5  -1  -2 9745.81 517.612  26
  -5  -1  -2 9787.34 524.223  13
  -5  -1  -2 9569.10 519.301  14
   5   1   2 8953.17 483.433   5
   5   1   2 9936.43 470.905  40
  -5  -1  -3 28106.4 1131.29  26
  -5  -1  -3 28414.6 1135.65  13
  -5  -1  -3 27356.2 1127.65  14
   5   1   3 27049.1 1132.32   5
  -5  -1  -3 24136.4 1069.31   8
  -5  -1  -4 4111.74 297.091  26
  -5  -1  -4 3753.44 286.122  13
  -5  -1  -4 3618.98 285.927  14
   5   1   4 3982.03 352.574   5
  -5  -1  -4 3762.16 288.710   8
   5   1   5 3880.49 265.453  40
  -5  -1  -5 3925.89 292.518  13
  -5  -1  -5 4320.90 300.201  14
  -5  -1  -5 4218.59 299.924  26
  -5  -1  -5 4332.66 288.724   2
   5   1   5 4988.32 403.741   5
  -5  -1  -5 4391.59 287.813   3
  -5  -1  -5 3837.85 305.055   8
   5   1   6 497.401 116.592  33
  -5  -1  -6 318.937 176.794  28
  -5  -1  -7 2163.01 284.501  28
   5   1   7 1899.17 195.038  38
   5   1   7 1814.67 186.025  33
   5   1   7 2251.38 324.379   5
  -5  -1  -8 614.050 202.517  28
   5   1   8 830.518 139.325  38
   5   1   9 475.622 106.806  38
   5   1   9 271.812 110.774  32
   5   1  10 1115.00 131.099  38
   5   1  10 791.032 114.929  32
  -5  -2   8 986.437 158.964  24
  -5  -2   7 211.312 174.873  24
   5   2  -7 356.690 147.996  36
  -5  -2   6 457.105 221.134  24
   5   2  -6 367.574 186.379  36
  -5  -2   6 322.690 93.6279  31
  -5  -2   6 417.866 143.428  25
  -5  -2   5 1473.58 250.727  30
  -5  -2   5 1162.39 234.139  25
  -5  -2   5 1072.82 151.371  31
   5   2  -5 1249.14 205.494   9
  -5  -2   4 6933.35 511.197  27
  -5  -2   4 6635.97 409.972  31
  -5  -2   4 7699.39 573.688  30
   5   2  -4 7737.30 581.494  36
   5   2  -4 7707.40 493.405   9
  -5  -2   3 37129.2 1610.53  27
   5   2  -3 39089.3 1565.17   9
  -5  -2   3 35540.0 1465.42  31
  -5  -2   3 39795.8 1704.56  30
   5   2  -3 38001.1 1676.03  36
  -5  -2   2 3405.16 267.781  26
  -5  -2   2 3398.66 272.203  13
  -5  -2   2 3500.29 272.232  14
  -5  -2   2 3116.23 245.352  31
  -5  -2   2 3048.02 361.864  30
   5   2  -2 3335.75 340.315  36
  -5  -2   1 24.0621 157.161  30
  -5  -2   1 86.6669 91.9552  26
  -5  -2   1-58.2805 105.328  14
  -5  -2   1 102.867 101.804  13
   5   2  -1-82.2073 120.062  36
  -5  -2   1-30.8273 84.2300  31
  -5  -2   0 52518.2 1962.52  26
  -5  -2   0 50607.2 1846.76  15
  -5  -2   0 53042.0 1968.32  13
  -5  -2   0 51695.3 1959.20  14
   5   2   0 53129.1 2025.67  37
  -5  -2   0 47248.3 1863.93  31
   5   2   0 49667.6 1994.09  36
  -5  -2   0 47568.6 2054.29  30
  -5  -2  -1 21167.5 940.875  26
  -5  -2  -1 20002.1 934.779  14
  -5  -2  -1 21013.6 945.397  13
   5   2   1 22151.0 970.209  37
  -5  -2  -1 20753.2 1019.90  30
  -5  -2  -2 8046.00 474.241  26
  -5  -2  -2 7897.07 471.214  14
  -5  -2  -2 7940.39 476.981  13
   5   2   2 7649.06 405.104  40
   5   2   2 8518.52 481.069  37
  -5  -2  -2 7619.44 521.855  30
  -5  -2  -3 6800.62 413.175  26
  -5  -2  -3 6042.71 401.433  14
  -5  -2  -3 6364.46 412.056  13
   5   2   3 6151.66 390.325  37
  -5  -2  -3 6317.09 464.699  30
  -5  -2  -3 5581.26 373.811   8
  -5  -2  -4 7588.42 443.465  26
  -5  -2  -4 7736.70 455.835  13
  -5  -2  -4 7454.82 446.352  14
  -5  -2  -4 7052.18 432.577   8
   5   2   5 5258.90 317.536  40
  -5  -2  -5 5580.29 373.116  35
  -5  -2  -5 5498.12 366.613  13
  -5  -2  -5 5380.72 362.572  14
  -5  -2  -5 5348.51 357.808  26
   5   2   5 6880.84 439.215   5
  -5  -2  -5 5506.12 377.498   8
  -5  -2  -6 3134.04 258.766  13
  -5  -2  -6 2874.48 290.187   8
   5   2   6 3564.15 252.898  33
  -5  -2  -7 523.014 186.362   8
  -5  -2  -7 670.296 197.506  28
   5   2   7 228.297 104.860  33
   5   2   8 4681.13 319.216  33
   5   2   8 5192.32 319.067  38
  -5  -2  -8 5205.85 401.133   8
  -5  -2  -9 209.404 169.837  28
   5   2   9 244.776 92.5891  38
   5   2  10 68.8804 74.5963  38
   5   2  10 60.1042 69.2900  32
   5   2  11-5.82592 59.2563  32
   5   3  -7 691.898 146.491  37
   5   3  -7 668.962 158.372  36
  -5  -3   7 985.463 187.384  24
  -5  -3   6 1673.66 167.725  31
  -5  -3   6 2348.80 264.786  30
[truncated: 105,298 more chars]
