# Supplementary material for: Accessing elusive σ-type cyclopropenium cation equivalents through redox gold catalysis
Source: Nat Chem. 2024 May 23;16(6):901–12. doi: 10.1038/s41557-024-01535-8 (PMC11164686; doi:10.1038/s41557-024-01535-8)
Supplement: Supplementary file 4 — Crystallographic data for compound 21; CCDC reference 2260611. [file 41557_2024_1535_MOESM4_ESM.cif]

data_xl-06-062b
_audit_creation_date               2022-12-04
_audit_creation_method
;
Olex2 1.5
(compiled 2022.04.07 svn.rca3783a0 for OlexSys, GUI svn.r6498)
;
_audit_contact_author_address      ?
_audit_contact_author_email        ?
_audit_contact_author_name         ''
_audit_contact_author_phone        ?
_publ_contact_author_id_orcid      ?
_publ_section_references
;
Bourhis, L.J., Dolomanov, O.V., Gildea, R.J., Howard, J.A.K., Puschmann, H.
 (2015). Acta Cryst. A71, 59-75.

Dolomanov, O.V., Bourhis, L.J., Gildea, R.J, Howard, J.A.K. & Puschmann, H.
 (2009), J. Appl. Cryst. 42, 339-341.

Sheldrick, G.M. (2015). Acta Cryst. A71, 3-8.
;
_chemical_formula_moiety           'C14 H10 Au N2 O2, C2 F6 N O4 S2'
_chemical_formula_sum              'C16 H10 Au F6 N3 O6 S2'
_chemical_formula_weight           715.363
_chemical_oxdiff_formula           'C16 H10 N3 O6 F6 S2 Au1'
loop_
  _atom_type_symbol
  _atom_type_scat_dispersion_real
  _atom_type_scat_dispersion_imag
  _atom_type_scat_Cromer_Mann_a1
  _atom_type_scat_Cromer_Mann_a2
  _atom_type_scat_Cromer_Mann_a3
  _atom_type_scat_Cromer_Mann_a4
  _atom_type_scat_Cromer_Mann_b1
  _atom_type_scat_Cromer_Mann_b2
  _atom_type_scat_Cromer_Mann_b3
  _atom_type_scat_Cromer_Mann_b4
  _atom_type_scat_Cromer_Mann_c
  _atom_type_scat_source
  _atom_type_scat_dispersion_source
 Au -1.84508 8.87038 16.88190 18.59130 25.55820 5.86000 0.46110 8.62160 1.48260
 36.39560 12.06580 'International Tables Volume C Table 6.1.1.4 (pp. 500-502)'
 'Henke, Gullikson and Davis, At. Data and Nucl. Data Tables, 1993, 54, 2'
 C 0.00347 0.00161 2.31000 1.02000 1.58860 0.86500 20.84390 10.20750 0.56870
 51.65120 0.21560 'International Tables Volume C Table 6.1.1.4 (pp. 500-502)'
 'Henke, Gullikson and Davis, At. Data and Nucl. Data Tables, 1993, 54, 2'
 F 0.01794 0.01033 3.53920 2.64120 1.51700 1.02430 10.28250 4.29440 0.26150
 26.14760 0.27760 'International Tables Volume C Table 6.1.1.4 (pp. 500-502)'
 'Henke, Gullikson and Davis, At. Data and Nucl. Data Tables, 1993, 54, 2'
 H 0.00000 0.00000 0.49300 0.32291 0.14019 0.04081 10.51090 26.12570 3.14236
 57.79970 0.00304 'International Tables Volume C Table 6.1.1.4 (pp. 500-502)'
 'Henke, Gullikson and Davis, At. Data and Nucl. Data Tables, 1993, 54, 2'
 N 0.00653 0.00323 12.21260 3.13220 2.01250 1.16630 0.00570 9.89330 28.99750
 0.58260 -11.52900 'International Tables Volume C Table 6.1.1.4 (pp. 500-502)'
 'Henke, Gullikson and Davis, At. Data and Nucl. Data Tables, 1993, 54, 2'
 O 0.01158 0.00611 3.04850 2.28680 1.54630 0.86700 13.27710 5.70110 0.32390
 32.90890 0.25080 'International Tables Volume C Table 6.1.1.4 (pp. 500-502)'
 'Henke, Gullikson and Davis, At. Data and Nucl. Data Tables, 1993, 54, 2'
 S 0.12424 0.12443 6.90530 5.20340 1.43790 1.58630 1.46790 22.21510 0.25360
 56.17200 0.86690 'International Tables Volume C Table 6.1.1.4 (pp. 500-502)'
 'Henke, Gullikson and Davis, At. Data and Nucl. Data Tables, 1993, 54, 2'

_space_group_crystal_system        'monoclinic'
_space_group_IT_number             14
_space_group_name_H-M_alt          'P 1 21/n 1'
_space_group_name_Hall             '-P 2ybc (x-z,y,z)'
loop_
  _space_group_symop_id
  _space_group_symop_operation_xyz
 1 x,y,z
 2 -x+1/2,y+1/2,-z+1/2
 3 -x,-y,-z
 4 x-1/2,-y-1/2,z-1/2

_symmetry_Int_Tables_number        14
_cell_length_a                     16.2041(4)
_cell_length_b                     15.2787(3)
_cell_length_c                     17.5817(4)
_cell_angle_alpha                  90
_cell_angle_beta                   106.170(2)
_cell_angle_gamma                  90
_cell_volume                       4180.64(16)
_cell_formula_units_Z              8
_cell_measurement_reflns_used      19842
_cell_measurement_temperature      140.00(10)
_cell_measurement_theta_max        32.7540
_cell_measurement_theta_min        2.4060
_exptl_absorpt_coefficient_mu      7.333
_exptl_absorpt_correction_T_max    0.984
_exptl_absorpt_correction_T_min    0.321
_exptl_absorpt_correction_type     gaussian
_exptl_absorpt_process_details
;
CrysAlisPro 1.171.42.74a (Rigaku Oxford Diffraction, 2022)
Numerical absorption correction based on gaussian integration over
a multifaceted crystal model
Empirical absorption correction using spherical harmonics,
implemented in SCALE3 ABSPACK scaling algorithm.
;
_exptl_crystal_colour              'clear pale colourless'
_exptl_crystal_density_diffrn      2.273
_exptl_crystal_description         plate
_exptl_crystal_F_000               2713.317
loop_
  _exptl_crystal_face_index_h
  _exptl_crystal_face_index_k
  _exptl_crystal_face_index_l
  _exptl_crystal_face_perp_dist
 0 -2 1 0.0350
 -2 0 1 0.1243
 0 0 1 0.0220
 0 0 -1 0.0119
 1 0 0 0.0866
 1 -21 5 0.0313
 22 -3 -12 0.0788
 0 21 -5 0.0134
 5 -13 -20 0.0227
 0 16 16 0.0210
 -7 -7 23 0.0546
 4 6 -24 0.0204
 0 13 -19 0.0136
 0 -1 2 0.0295

_exptl_crystal_size_max            0.217
_exptl_crystal_size_mid            0.054
_exptl_crystal_size_min            0.034
loop_
  _exptl_oxdiff_crystal_face_indexfrac_h
  _exptl_oxdiff_crystal_face_indexfrac_k
  _exptl_oxdiff_crystal_face_indexfrac_l
  _exptl_oxdiff_crystal_face_x
  _exptl_oxdiff_crystal_face_y
  _exptl_oxdiff_crystal_face_z
 -0.0000 -2.0000 1.0000 -0.0760 0.0305 -0.0607
 -2.0000 -0.0000 1.0000 0.0464 -0.0115 -0.0752
 -0.0000 0.0000 1.0000 0.0033 0.0397 -0.0133
 0.0000 -0.0000 -1.0000 -0.0033 -0.0397 0.0133
 1.0000 0.0000 -0.0000 -0.0215 0.0256 0.0310
 0.8339 -21.0662 4.6315 -0.8379 0.1085 -0.5349
 22.0957 -3.0120 -11.7455 -0.6339 0.0850 0.7687
 -0.4643 21.0584 -4.8383 0.8290 -0.1073 0.5489
 4.5879 -13.1591 -19.6209 -0.6854 -0.7225 0.0905
 0.2458 15.8793 16.0144 0.6773 0.7154 0.1715
 -7.0191 -7.1137 23.3687 -0.0537 0.7161 -0.6960
 3.6924 5.5745 -23.7841 0.0629 -0.8248 0.5620
 -0.0293 13.3144 -18.6967 0.4667 -0.6823 0.5627
 -0.0000 -1.0000 2.0000 -0.0330 0.0749 -0.0502

_diffrn_reflns_av_R_equivalents    0.0974
_diffrn_reflns_av_unetI/netI       0.0844
_diffrn_reflns_Laue_measured_fraction_full  0.9996
_diffrn_reflns_Laue_measured_fraction_max  0.9996
_diffrn_reflns_limit_h_max         25
_diffrn_reflns_limit_h_min         -27
_diffrn_reflns_limit_k_max         26
_diffrn_reflns_limit_k_min         -25
_diffrn_reflns_limit_l_max         30
_diffrn_reflns_limit_l_min         -26
_diffrn_reflns_number              109486
_diffrn_reflns_point_group_measured_fraction_full  0.9996
_diffrn_reflns_point_group_measured_fraction_max  0.9996
_diffrn_reflns_theta_full          25.2417
_diffrn_reflns_theta_max           26.37
_diffrn_reflns_theta_min           2.01
_diffrn_ambient_environment        N~2~
_diffrn_ambient_temperature        140.00(10)
_diffrn_detector                   'Hybrid Pixel Array Detector'
_diffrn_detector_area_resol_mean   10.0000
_diffrn_detector_type              'HyPix-Arc 150'
_diffrn_measured_fraction_theta_full  0.9996
_diffrn_measured_fraction_theta_max  0.9996
_diffrn_measurement_details
;
List of Runs (angles in degrees, time in seconds):

  # Type    Start    End  Width  t~exp~   \w     \q     \k     \f   Frames
--------------------------------------------------------------------------
  1  \w     -8.00  21.00   0.50   10.00    --   -0.82  97.00 -69.50   58
  2  \w     -9.00  16.00   0.50   10.00    --   -0.82 101.00 -13.01   50
  3  \w     -4.00  27.00   0.50   10.00    --   -0.82  89.00 158.59   62
  4  \w    -35.00  29.00   0.50   10.00    --   -0.82   0.00  60.00  128
  5  \w      5.00  34.00   0.50   10.00    --   -0.82  93.00 -34.35   58
  6  \w     -4.00  22.00   0.50   10.00    --   -0.82  96.00-101.17   52
  7  \w     15.00  41.00   0.50   10.00    --   -0.82  54.00 -44.51   52
  8  \w    -31.00  -2.00   0.50   10.00    --   -0.82 -88.00-153.84   58
  9  \w    -39.00 -12.00   0.50   10.00    --   -0.82 -27.00  28.16   54
 10  \w     11.00  36.00   0.50   10.00    --   -0.82  37.00 156.95   50
 11  \w     -9.00  42.00   0.50   10.00    --   -0.82  19.00  60.00  102
 12  \w     -1.00  31.00   0.50   10.00    --   -0.82  91.00 118.32   64
;
_diffrn_measurement_device         'four-circle diffractometer'
_diffrn_measurement_device_type    'XtaLAB Synergy R, DW system, HyPix-Arc 150'
_diffrn_measurement_method         '\w scans'
_diffrn_orient_matrix_type        
 'CrysAlisPro convention (1999,Acta A55,543-557)'
_diffrn_orient_matrix_UB_11        -0.0215258000
_diffrn_orient_matrix_UB_12        0.0396496000
_diffrn_orient_matrix_UB_13        0.0033071000
_diffrn_orient_matrix_UB_21        0.0255906000
_diffrn_orient_matrix_UB_22        0.0045948000
_diffrn_orient_matrix_UB_23        0.0397266000
_diffrn_orient_matrix_UB_31        0.0309707000
_diffrn_orient_matrix_UB_32        0.0237019000
_diffrn_orient_matrix_UB_33        -0.0132650000
_diffrn_radiation_monochromator    mirror
_diffrn_radiation_probe            x-ray
_diffrn_radiation_type             'Mo K\a'
_diffrn_radiation_wavelength       0.71073
_diffrn_source                     'Rotating-anode X-ray tube'
_diffrn_source_type                'Rigaku (Mo) X-ray Source'
_reflns_Friedel_coverage           0.0
_reflns_limit_h_max                12
_reflns_limit_h_min                -20
_reflns_limit_k_max                19
_reflns_limit_k_min                0
_reflns_limit_l_max                21
_reflns_limit_l_min                -12
_reflns_number_gt                  7291
_reflns_number_total               8536
_reflns_threshold_expression       I>=2u(I)
_computing_cell_refinement         'CrysAlisPro 1.171.42.74a (Rigaku OD, 2022)'
_computing_data_collection         'CrysAlisPro 1.171.42.74a (Rigaku OD, 2022)'
_computing_data_reduction          'CrysAlisPro 1.171.42.74a (Rigaku OD, 2022)'
_computing_molecular_graphics      'Olex2 1.5 (Dolomanov et al., 2009)'
_computing_publication_material    'Olex2 1.5 (Dolomanov et al., 2009)'
_computing_structure_refinement    'olex2.refine 1.5 (Bourhis et al., 2015)'
_computing_structure_solution      'SHELXT  (Sheldrick, 2015)'
_refine_diff_density_max           2.9128
_refine_diff_density_min           -2.5025
_refine_diff_density_rms           0.2674
_refine_ls_d_res_high              0.8001
_refine_ls_d_res_low               10.1248
_refine_ls_goodness_of_fit_ref     1.0469
_refine_ls_hydrogen_treatment      constr
_refine_ls_matrix_type             full
_refine_ls_number_constraints      36
_refine_ls_number_parameters       663
_refine_ls_number_reflns           8536
_refine_ls_number_restraints       90
_refine_ls_R_factor_all            0.0526
_refine_ls_R_factor_gt             0.0427
_refine_ls_restrained_S_all        1.0410
_refine_ls_shift/su_max            -0.0013
_refine_ls_shift/su_mean           0.0001
_refine_ls_structure_factor_coef   Fsqd
_refine_ls_weighting_details      
 'w=1/[\s^2^(Fo^2^)+(0.0000P)^2^+94.9556P] where P=(Fo^2^+2Fc^2^)/3'
_refine_ls_weighting_scheme        calc
_refine_ls_wR_factor_gt            0.1032
_refine_ls_wR_factor_ref           0.1072
_olex2_refinement_description
;
1. Fixed Uiso
 At 1.2 times of:
  All C(H) groups, All C(H,H) groups
2. Rigid bond restraints
 C1, C2, C3, C4, C5, C6, C7, C8, C9, C10, C11, C12, C13, C14, C17, C18, C19,
 C20, C21, C22, C23, C24, C25, C26, C27, C28, C29, C30, C15, C16, C31, C32, N1,
 N2, N4, N5, N3, N6
 with sigma for 1-2 distances of 0.01 and sigma for 1-3 distances of 0.01
3. Uiso/Uaniso restraints and constraints
Uanis(N1) \\sim Ueq, Uanis(C3) \\sim Ueq: with sigma of 0.01 and sigma for
terminal atoms of 0.02
4.a Secondary CH2 refined with riding coordinates:
 C1(H1a,H1b), C2(H2a,H2b), C17(H17a,H17b), C18(H18a,H18b)
4.b Aromatic/amide H refined with riding coordinates:
 C3(H3), C4(H4), C5(H5), C11(H11), C12(H12), C13(H13), C19(H19), C20(H20),
 C21(H21), C27(H27), C28(H28), C29(H29)
;
_atom_sites_solution_primary       dual
loop_
  _atom_site_label
  _atom_site_type_symbol
  _atom_site_fract_x
  _atom_site_fract_y
  _atom_site_fract_z
  _atom_site_U_iso_or_equiv
  _atom_site_adp_type
  _atom_site_occupancy
  _atom_site_refinement_flags_posn
  _atom_site_refinement_flags_adp
 Au1 Au 0.87655(6) 0.47418(6) 0.89364(5) 0.0324(3) Uani 1.000000 . .
 O1 O 0.8109(5) 0.1851(5) 0.6050(5) 0.053(2) Uani 1.000000 . .
 O2 O 0.8003(5) 0.3398(6) 0.5250(4) 0.053(2) Uani 1.000000 . .
 N1 N 0.8687(4) 0.3453(5) 0.8489(4) 0.0265(15) Uani 1.000000 . U
 N2 N 0.8624(4) 0.4941(4) 0.7679(4) 0.0224(14) Uani 1.000000 . U
 C1 C 0.8857(7) 0.5838(7) 0.9714(6) 0.042(2) Uani 1.000000 . U
 H1a H 0.9406(7) 0.6166(7) 0.9850(6) 0.050(3) Uiso 1.000000 R .
 H1b H 0.8343(7) 0.6216(7) 0.9623(6) 0.050(3) Uiso 1.000000 R .
 C2 C 0.8845(7) 0.5054(7) 1.0130(6) 0.039(2) Uani 1.000000 . U
 H2a H 0.8324(7) 0.4941(7) 1.0304(6) 0.047(3) Uiso 1.000000 R .
 H2b H 0.9385(7) 0.4891(7) 1.0530(6) 0.047(3) Uiso 1.000000 R .
 C3 C 0.8728(6) 0.2724(5) 0.8889(6) 0.0271(17) Uani 1.000000 . U
 H3 H 0.8829(6) 0.2765(5) 0.9447(6) 0.033(2) Uiso 1.000000 R .
 C4 C 0.8632(7) 0.1883(7) 0.8551(7) 0.043(2) Uani 1.000000 . U
 H4 H 0.8659(7) 0.1378(7) 0.8872(7) 0.051(3) Uiso 1.000000 R .
 C5 C 0.8495(6) 0.1802(6) 0.7735(6) 0.037(2) Uani 1.000000 . U
 H5 H 0.8443(6) 0.1242(6) 0.7490(6) 0.044(2) Uiso 1.000000 R .
 C6 C 0.8439(5) 0.2564(6) 0.7291(6) 0.0296(17) Uani 1.000000 . U
 C7 C 0.8547(5) 0.3362(5) 0.7680(5) 0.0210(15) Uani 1.000000 . U
 C8 C 0.8244(6) 0.2530(7) 0.6418(6) 0.0341(19) Uani 1.000000 . U
 C9 C 0.8189(6) 0.3399(7) 0.5962(5) 0.0335(19) Uani 1.000000 . U
 C10 C 0.8355(5) 0.4211(6) 0.6430(5) 0.0273(17) Uani 1.000000 . U
 C11 C 0.8344(6) 0.5020(7) 0.6067(5) 0.036(2) Uani 1.000000 . U
 H11 H 0.8257(6) 0.5050(7) 0.5511(5) 0.043(2) Uiso 1.000000 R .
 C12 C 0.8458(7) 0.5775(7) 0.6504(6) 0.041(2) Uani 1.000000 . U
 H12 H 0.8440(7) 0.6330(7) 0.6255(6) 0.050(3) Uiso 1.000000 R .
 C13 C 0.8600(6) 0.5714(6) 0.7322(6) 0.0320(19) Uani 1.000000 . U
 H13 H 0.8681(6) 0.6234(6) 0.7631(6) 0.038(2) Uiso 1.000000 R .
 C14 C 0.8505(5) 0.4200(5) 0.7252(5) 0.0223(16) Uani 1.000000 . U
 Au2 Au 0.37265(6) 0.44159(6) 0.88548(5) 0.0336(4) Uani 1.000000 . .
 O7 O 0.3111(5) 0.1582(5) 0.5867(4) 0.0463(18) Uani 1.000000 . .
 O8 O 0.2865(5) 0.3167(5) 0.5110(4) 0.0486(19) Uani 1.000000 . .
 N4 N 0.3639(5) 0.3070(5) 0.8329(4) 0.0277(15) Uani 1.000000 . U
 N5 N 0.3605(4) 0.4606(5) 0.7587(4) 0.0293(16) Uani 1.000000 . U
 C17 C 0.3776(7) 0.5424(7) 0.9636(6) 0.043(2) Uani 1.000000 . U
 H17a H 0.4319(7) 0.5762(7) 0.9794(6) 0.051(3) Uiso 1.000000 R .
 H17b H 0.3255(7) 0.5793(7) 0.9545(6) 0.051(3) Uiso 1.000000 R .
 C18 C 0.3766(7) 0.4617(7) 1.0031(6) 0.043(3) Uani 1.000000 . U
 H18a H 0.3237(7) 0.4477(7) 1.0184(6) 0.052(3) Uiso 1.000000 R .
 H18b H 0.4302(7) 0.4447(7) 1.0434(6) 0.052(3) Uiso 1.000000 R .
 C19 C 0.3685(6) 0.2311(7) 0.8725(6) 0.041(2) Uani 1.000000 . U
 H19 H 0.3769(6) 0.2330(7) 0.9282(6) 0.050(3) Uiso 1.000000 R .
 C20 C 0.3614(6) 0.1507(6) 0.8357(6) 0.036(2) Uani 1.000000 . U
 H20 H 0.3671(6) 0.0980(6) 0.8654(6) 0.043(3) Uiso 1.000000 R .
 C21 C 0.3460(6) 0.1491(7) 0.7555(6) 0.039(2) Uani 1.000000 . U
 H21 H 0.3389(6) 0.0945(7) 0.7285(6) 0.047(3) Uiso 1.000000 R .
 C22 C 0.3404(6) 0.2262(6) 0.7127(5) 0.0304(18) Uani 1.000000 . U
 C23 C 0.3495(5) 0.3047(6) 0.7540(5) 0.0284(17) Uani 1.000000 . U
 C24 C 0.3200(6) 0.2246(7) 0.6246(6) 0.0318(19) Uani 1.000000 . U
 C25 C 0.3097(6) 0.3146(7) 0.5822(5) 0.0339(19) Uani 1.000000 . U
 C26 C 0.3284(5) 0.3944(6) 0.6316(5) 0.0296(17) Uani 1.000000 . U
 C27 C 0.3275(6) 0.4768(7) 0.5971(5) 0.0350(19) Uani 1.000000 . U
 H27 H 0.3157(6) 0.4826(7) 0.5413(5) 0.042(2) Uiso 1.000000 R .
 C28 C 0.3437(7) 0.5481(7) 0.6439(6) 0.041(2) Uani 1.000000 . U
 H28 H 0.3440(7) 0.6046(7) 0.6214(6) 0.049(3) Uiso 1.000000 R .
 C29 C 0.3599(6) 0.5384(7) 0.7253(6) 0.038(2) Uani 1.000000 . U
 H29 H 0.3710(6) 0.5890(7) 0.7580(6) 0.045(3) Uiso 1.000000 R .
 C30 C 0.3458(5) 0.3891(6) 0.7130(5) 0.0262(16) Uani 1.000000 . U
 S1 S 0.40559(14) 0.89258(16) 0.75138(14) 0.0313(5) Uani 1.000000 . .
 S2 S 0.43782(14) 0.78623(15) 0.88539(13) 0.0292(5) Uani 1.000000 . .
 F1 F 0.3172(4) 0.8475(5) 0.6093(4) 0.0592(19) Uani 1.000000 . .
 F2 F 0.4388(4) 0.7831(6) 0.6498(4) 0.071(2) Uani 1.000000 . .
 F3 F 0.3334(4) 0.7447(4) 0.6945(4) 0.0498(16) Uani 1.000000 . .
 F4 F 0.3856(4) 0.9302(4) 0.9387(4) 0.0529(17) Uani 1.000000 . .
 F5 F 0.4313(5) 0.8302(5) 1.0256(4) 0.0624(19) Uani 1.000000 . .
 F6 F 0.5211(4) 0.9052(4) 0.9843(4) 0.0531(17) Uani 1.000000 . .
 O3 O 0.4551(5) 0.9541(5) 0.7227(5) 0.051(2) Uani 1.000000 . .
 O4 O 0.3272(4) 0.9206(4) 0.7651(4) 0.0351(15) Uani 1.000000 . .
 O5 O 0.5032(5) 0.7253(5) 0.9215(4) 0.0434(17) Uani 1.000000 . .
 O6 O 0.3502(4) 0.7576(5) 0.8635(4) 0.0419(17) Uani 1.000000 . .
 N3 N 0.4683(5) 0.8379(5) 0.8208(4) 0.0300(17) Uani 1.000000 . U
 C15 C 0.3716(7) 0.8117(8) 0.6713(6) 0.043(3) Uani 1.000000 . U
 C16 C 0.4442(6) 0.8682(7) 0.9625(6) 0.038(2) Uani 1.000000 . U
 S3 S 0.60095(15) 0.42606(16) 0.75737(16) 0.0369(6) Uani 1.000000 . .
 S4 S 0.56186(15) 0.30538(16) 0.63333(15) 0.0350(5) Uani 1.000000 . .
 F7 F 0.5656(4) 0.3321(6) 0.8681(4) 0.068(2) Uani 1.000000 . .
 F8 F 0.6907(4) 0.3924(5) 0.9010(4) 0.0610(19) Uani 1.000000 . .
 F9 F 0.6679(4) 0.2805(4) 0.8243(4) 0.0543(17) Uani 1.000000 . .
 F10 F 0.6156(4) 0.4373(5) 0.5657(4) 0.064(2) Uani 1.000000 . .
 F11 F 0.4808(4) 0.4109(5) 0.5204(4) 0.062(2) Uani 1.000000 . .
 F12 F 0.5731(5) 0.3276(6) 0.4904(4) 0.071(2) Uani 1.000000 . .
 O9 O 0.5541(5) 0.4939(5) 0.7819(5) 0.057(2) Uani 1.000000 . .
 O10 O 0.6791(4) 0.4465(5) 0.7393(5) 0.0460(18) Uani 1.000000 . .
 O11 O 0.4930(5) 0.2450(5) 0.6033(5) 0.054(2) Uani 1.000000 . .
 O12 O 0.6479(4) 0.2723(5) 0.6564(4) 0.0423(17) Uani 1.000000 . .
 N6 N 0.5357(5) 0.3679(6) 0.6934(5) 0.0377(19) Uani 1.000000 . U
 C31 C 0.6329(7) 0.3537(7) 0.8426(7) 0.045(3) Uani 1.000000 . U
 C32 C 0.5578(7) 0.3754(8) 0.5479(6) 0.046(3) Uani 1.000000 . U

loop_
  _atom_site_anharm_GC_C_label
  _atom_site_anharm_GC_C_111
  _atom_site_anharm_GC_C_112
  _atom_site_anharm_GC_C_113
  _atom_site_anharm_GC_C_122
  _atom_site_anharm_GC_C_123
  _atom_site_anharm_GC_C_133
  _atom_site_anharm_GC_C_222
  _atom_site_anharm_GC_C_223
  _atom_site_anharm_GC_C_233
  _atom_site_anharm_GC_C_333
 Au1 -0.00000017(5) -0.00000026(3) -0.00000016(2) -0.00000027(3) -0.000000116(17)
 -0.00000013(2) -0.00000331(8) -0.00000038(3) -0.00000050(2) -0.00000042(4)
 Au2 0.00000005(5) 0.00000019(3) 0.00000005(2) 0.00000008(3) 0.000000098(18)
 0.00000008(2) 0.00000358(8) 0.00000072(3) 0.00000053(3) 0.00000044(4)

loop_
  _atom_site_anharm_GC_D_label
  _atom_site_anharm_GC_D_1111
  _atom_site_anharm_GC_D_1112
  _atom_site_anharm_GC_D_1113
  _atom_site_anharm_GC_D_1122
  _atom_site_anharm_GC_D_1123
  _atom_site_anharm_GC_D_1133
  _atom_site_anharm_GC_D_1222
  _atom_site_anharm_GC_D_1223
  _atom_site_anharm_GC_D_1233
  _atom_site_anharm_GC_D_1333
  _atom_site_anharm_GC_D_2222
  _atom_site_anharm_GC_D_2223
  _atom_site_anharm_GC_D_2233
  _atom_site_anharm_GC_D_2333
  _atom_site_anharm_GC_D_3333
 Au1 0.000000018(3) 0.0000000012(16) 0.0000000047(15) 0.0000000045(11)
 0.0000000008(8) 0.0000000049(11) 0.0000000043(18) 0.0000000008(7)
 0.0000000008(7) 0.0000000033(12) 0.000000009(4) 0.0000000067(16)
 0.0000000082(10) 0.0000000021(12) 0.000000014(2)
 Au2 0.000000015(3) -0.0000000005(16) 0.0000000051(14) 0.0000000058(12)
 -0.0000000009(8) 0.0000000043(10) 0.0000000059(19) 0.0000000015(8)
 0.0000000004(7) 0.0000000041(12) 0.000000024(4) 0.0000000086(17)
 0.0000000094(10) 0.0000000040(12) 0.000000013(2)

loop_
  _atom_site_aniso_label
  _atom_site_aniso_U_11
  _atom_site_aniso_U_22
  _atom_site_aniso_U_33
  _atom_site_aniso_U_12
  _atom_site_aniso_U_13
  _atom_site_aniso_U_23
 Au1 0.0290(6) 0.0408(6) 0.0278(6) 0.0012(5) 0.0087(4) 0.0031(5)
 O1 0.046(5) 0.056(5) 0.056(5) -0.006(4) 0.015(4) -0.024(4)
 O2 0.054(5) 0.075(6) 0.029(4) 0.008(4) 0.010(3) -0.015(4)
 N1 0.019(3) 0.022(3) 0.039(3) 0.000(2) 0.009(3) 0.019(2)
 N2 0.024(3) 0.023(3) 0.022(3) 0.007(3) 0.010(3) 0.004(3)
 C1 0.051(6) 0.045(6) 0.033(5) 0.004(5) 0.017(5) -0.004(4)
 C2 0.047(6) 0.045(6) 0.029(5) 0.005(5) 0.014(4) -0.001(4)
 C3 0.030(4) 0.011(3) 0.041(4) 0.004(3) 0.011(3) 0.012(3)
 C4 0.040(6) 0.038(5) 0.055(5) 0.005(5) 0.021(5) 0.018(4)
 C5 0.030(5) 0.021(4) 0.062(5) 0.004(4) 0.017(5) 0.003(4)
 C6 0.018(4) 0.029(4) 0.043(4) 0.005(3) 0.009(4) 0.001(3)
 C7 0.013(4) 0.018(3) 0.031(4) 0.003(3) 0.005(3) 0.002(3)
 C8 0.020(4) 0.038(5) 0.046(5) 0.001(4) 0.011(4) -0.014(4)
 C9 0.023(4) 0.049(5) 0.028(4) 0.008(4) 0.008(4) -0.006(3)
 C10 0.021(4) 0.037(4) 0.026(4) 0.009(4) 0.009(3) 0.001(3)
 C11 0.041(5) 0.043(5) 0.027(4) 0.018(4) 0.015(4) 0.015(3)
 C12 0.056(6) 0.035(5) 0.039(5) 0.012(5) 0.024(5) 0.015(4)
 C13 0.039(5) 0.023(4) 0.037(4) 0.004(4) 0.016(4) 0.012(4)
 C14 0.013(4) 0.028(4) 0.027(4) 0.008(3) 0.007(3) 0.007(3)
 Au2 0.0289(6) 0.0430(7) 0.0295(6) 0.0031(5) 0.0091(4) 0.0081(5)
 O7 0.045(4) 0.043(4) 0.051(4) 0.003(3) 0.014(3) -0.013(4)
 O8 0.058(5) 0.063(5) 0.028(4) 0.018(4) 0.018(3) 0.001(3)
 N4 0.026(4) 0.033(4) 0.024(3) 0.004(3) 0.006(3) 0.004(3)
 N5 0.017(3) 0.046(4) 0.025(3) -0.003(3) 0.005(3) 0.012(3)
 C17 0.044(6) 0.044(6) 0.041(6) 0.001(5) 0.014(5) -0.004(4)
 C18 0.045(6) 0.060(7) 0.027(5) 0.014(5) 0.015(4) 0.007(4)
 C19 0.035(5) 0.060(6) 0.028(5) -0.001(5) 0.005(4) 0.011(4)
 C20 0.041(5) 0.020(4) 0.042(5) -0.000(4) 0.005(4) 0.013(4)
 C21 0.033(5) 0.037(5) 0.044(5) 0.006(4) 0.004(4) 0.008(4)
 C22 0.022(4) 0.036(4) 0.035(4) 0.005(4) 0.009(4) 0.004(3)
 C23 0.014(4) 0.043(4) 0.029(4) 0.003(4) 0.007(3) 0.009(3)
 C24 0.020(4) 0.040(5) 0.036(4) 0.005(4) 0.011(4) 0.000(4)
 C25 0.025(5) 0.049(5) 0.029(4) 0.012(4) 0.011(4) 0.005(3)
 C26 0.021(4) 0.040(4) 0.030(4) 0.008(4) 0.011(3) 0.008(3)
 C27 0.031(5) 0.049(5) 0.029(4) 0.009(4) 0.014(4) 0.016(4)
 C28 0.041(6) 0.045(5) 0.037(5) 0.000(5) 0.011(4) 0.018(4)
 C29 0.035(5) 0.041(5) 0.037(4) -0.003(4) 0.010(4) 0.007(4)
 C30 0.016(4) 0.037(4) 0.027(4) 0.001(4) 0.009(3) 0.006(3)
 S1 0.0224(11) 0.0345(12) 0.0388(12) -0.0028(9) 0.0113(9) 0.0059(10)
 S2 0.0255(11) 0.0289(11) 0.0328(11) -0.0015(9) 0.0079(9) 0.0017(9)
 F1 0.047(4) 0.096(6) 0.033(3) -0.005(4) 0.007(3) 0.011(3)
 F2 0.042(4) 0.119(7) 0.057(4) 0.009(4) 0.023(3) -0.030(4)
 F3 0.057(4) 0.045(4) 0.047(4) -0.011(3) 0.013(3) -0.008(3)
 F4 0.050(4) 0.053(4) 0.050(4) 0.021(3) 0.004(3) -0.015(3)
 F5 0.066(5) 0.090(6) 0.036(3) 0.006(4) 0.022(3) 0.006(3)
 F6 0.041(4) 0.061(4) 0.049(4) -0.007(3) -0.000(3) -0.022(3)
 O3 0.035(4) 0.057(5) 0.062(5) -0.010(3) 0.017(4) 0.022(4)
 O4 0.025(3) 0.031(4) 0.051(4) 0.002(3) 0.013(3) 0.003(3)
 O5 0.044(4) 0.034(4) 0.050(4) 0.012(3) 0.008(3) 0.011(3)
 O6 0.031(4) 0.054(5) 0.038(4) -0.019(3) 0.005(3) -0.004(3)
 N3 0.022(4) 0.039(4) 0.030(4) -0.004(3) 0.008(3) -0.000(3)
 C15 0.035(6) 0.065(8) 0.031(5) 0.008(5) 0.011(4) -0.000(5)
 C16 0.031(5) 0.048(6) 0.037(5) 0.009(4) 0.009(4) -0.010(5)
 S3 0.0263(12) 0.0309(12) 0.0578(15) 0.0024(10) 0.0186(11) -0.0007(11)
 S4 0.0276(12) 0.0329(13) 0.0415(13) 0.0007(10) 0.0048(10) 0.0089(10)
 F7 0.050(4) 0.094(6) 0.067(5) -0.017(4) 0.028(4) 0.012(4)
 F8 0.045(4) 0.089(5) 0.049(4) -0.009(4) 0.014(3) -0.023(4)
 F9 0.064(4) 0.044(4) 0.051(4) 0.010(3) 0.008(3) 0.007(3)
 F10 0.052(4) 0.069(5) 0.068(5) -0.011(4) 0.014(3) 0.031(4)
 F11 0.039(4) 0.080(5) 0.059(4) 0.010(3) 0.002(3) 0.037(4)
 F12 0.077(5) 0.092(6) 0.049(4) 0.005(4) 0.022(4) 0.005(4)
 O9 0.046(5) 0.044(5) 0.088(6) 0.011(4) 0.031(4) -0.008(4)
 O10 0.030(4) 0.046(4) 0.067(5) -0.005(3) 0.021(3) -0.004(4)
 O11 0.047(5) 0.049(5) 0.058(5) -0.017(4) 0.005(4) 0.005(4)
 O12 0.037(4) 0.047(4) 0.039(4) 0.015(3) 0.004(3) -0.002(3)
 N6 0.025(4) 0.041(5) 0.048(5) 0.002(3) 0.012(4) 0.008(4)
 C31 0.041(6) 0.045(6) 0.056(7) 0.001(5) 0.025(5) -0.010(5)
 C32 0.038(6) 0.053(7) 0.044(6) -0.004(5) 0.007(5) 0.015(5)

loop_
  _geom_bond_atom_site_label_1
  _geom_bond_atom_site_label_2
  _geom_bond_distance
  _geom_bond_site_symmetry_2
  _geom_bond_publ_flag
 Au1 N1 2.111(8) . ?
 Au1 N2 2.180(7) . ?
 Au1 C1 2.141(10) . ?
 Au1 C2 2.121(9) . ?
 O1 C8 1.211(11) . ?
 O2 C9 1.203(11) . ?
 N1 C3 1.309(10) . ?
 N1 C7 1.384(11) . ?
 N2 C13 1.333(11) . ?
 N2 C14 1.342(11) . ?
 C1 H1a 0.9900 . ?
 C1 H1b 0.9900 . ?
 C1 C2 1.406(14) . ?
 C2 H2a 0.9900 . ?
 C2 H2b 0.9900 . ?
 C3 H3 0.9500 . ?
 C3 C4 1.406(14) . ?
 C4 H4 0.9500 . ?
 C4 C5 1.395(15) . ?
 C5 H5 0.9500 . ?
 C5 C6 1.391(13) . ?
 C6 C7 1.385(12) . ?
 C6 C8 1.478(13) . ?
 C7 C14 1.477(11) . ?
 C8 C9 1.541(14) . ?
 C9 C10 1.471(13) . ?
 C10 C11 1.389(13) . ?
 C10 C14 1.398(11) . ?
 C11 H11 0.9500 . ?
 C11 C12 1.371(14) . ?
 C12 H12 0.9500 . ?
 C12 C13 1.394(13) . ?
 C13 H13 0.9500 . ?
 Au2 N4 2.242(8) . ?
 Au2 N5 2.202(7) . ?
 Au2 C17 2.050(10) . ?
 Au2 C18 2.075(9) . ?
 O7 C24 1.200(12) . ?
 O8 C25 1.204(11) . ?
 N4 C19 1.344(12) . ?
 N4 C23 1.342(11) . ?
 N5 C29 1.325(12) . ?
 N5 C30 1.337(12) . ?
 C17 H17a 0.9900 . ?
 C17 H17b 0.9900 . ?
 C17 C18 1.419(15) . ?
 C18 H18a 0.9900 . ?
 C18 H18b 0.9900 . ?
 C19 H19 0.9500 . ?
 C19 C20 1.378(14) . ?
 C20 H20 0.9500 . ?
 C20 C21 1.363(14) . ?
 C21 H21 0.9500 . ?
 C21 C22 1.387(13) . ?
 C22 C23 1.389(13) . ?
 C22 C24 1.492(13) . ?
 C23 C30 1.471(12) . ?
 C24 C25 1.551(14) . ?
 C25 C26 1.478(14) . ?
 C26 C27 1.396(13) . ?
 C26 C30 1.382(12) . ?
 C27 H27 0.9500 . ?
 C27 C28 1.345(15) . ?
 C28 H28 0.9500 . ?
 C28 C29 1.390(13) . ?
 C29 H29 0.9500 . ?
 S1 O3 1.416(7) . ?
 S1 O4 1.423(7) . ?
 S1 N3 1.590(8) . ?
 S1 C15 1.838(11) . ?
 S2 O5 1.420(7) . ?
 S2 O6 1.432(7) . ?
 S2 N3 1.572(8) . ?
 S2 C16 1.827(10) . ?
 F1 C15 1.315(12) . ?
 F2 C15 1.323(12) . ?
 F3 C15 1.318(13) . ?
 F4 C16 1.323(11) . ?
 F5 C16 1.320(12) . ?
 F6 C16 1.323(11) . ?
 S3 O9 1.422(8) . ?
 S3 O10 1.424(7) . ?
 S3 N6 1.583(9) . ?
 S3 C31 1.818(12) . ?
 S4 O11 1.431(8) . ?
 S4 O12 1.431(7) . ?
 S4 N6 1.568(9) . ?
 S4 C32 1.831(11) . ?
 F7 C31 1.331(12) . ?
 F8 C31 1.320(13) . ?
 F9 C31 1.334(12) . ?
 F10 C32 1.307(13) . ?
 F11 C32 1.321(12) . ?
 F12 C32 1.325(14) . ?

loop_
  _geom_angle_atom_site_label_1
  _geom_angle_atom_site_label_2
  _geom_angle_atom_site_label_3
  _geom_angle
  _geom_angle_site_symmetry_1
  _geom_angle_site_symmetry_3
  _geom_angle_publ_flag
 N2 Au1 N1 76.9(3) . . ?
 C1 Au1 N1 162.5(3) . . ?
 C1 Au1 N2 120.5(3) . . ?
 C2 Au1 N1 124.0(3) . . ?
 C2 Au1 N2 158.9(3) . . ?
 C2 Au1 C1 38.5(4) . . ?
 C3 N1 Au1 127.2(7) . . ?
 C7 N1 Au1 116.9(5) . . ?
 C7 N1 C3 115.9(8) . . ?
 C13 N2 Au1 125.6(6) . . ?
 C14 N2 Au1 114.1(5) . . ?
 C14 N2 C13 120.2(7) . . ?
 H1a C1 Au1 116.6(3) . . ?
 H1b C1 Au1 116.6(3) . . ?
 H1b C1 H1a 113.6 . . ?
 C2 C1 Au1 70.0(6) . . ?
 C2 C1 H1a 116.6(6) . . ?
 C2 C1 H1b 116.6(6) . . ?
 C1 C2 Au1 71.5(6) . . ?
 H2a C2 Au1 116.4(3) . . ?
 H2a C2 C1 116.4(6) . . ?
 H2b C2 Au1 116.4(3) . . ?
 H2b C2 C1 116.4(6) . . ?
 H2b C2 H2a 113.4 . . ?
 H3 C3 N1 117.7(5) . . ?
 C4 C3 N1 124.5(9) . . ?
 C4 C3 H3 117.7(6) . . ?
 H4 C4 C3 120.5(6) . . ?
 C5 C4 C3 118.9(9) . . ?
 C5 C4 H4 120.5(6) . . ?
 H5 C5 C4 121.0(6) . . ?
 C6 C5 C4 118.0(9) . . ?
 C6 C5 H5 121.0(6) . . ?
 C7 C6 C5 118.7(9) . . ?
 C8 C6 C5 121.0(9) . . ?
 C8 C6 C7 120.3(8) . . ?
 C6 C7 N1 123.9(8) . . ?
 C14 C7 N1 114.1(7) . . ?
 C14 C7 C6 122.0(8) . . ?
 C6 C8 O1 122.6(10) . . ?
 C9 C8 O1 119.0(9) . . ?
 C9 C8 C6 118.4(8) . . ?
 C8 C9 O2 120.1(9) . . ?
 C10 C9 O2 122.5(10) . . ?
 C10 C9 C8 117.4(8) . . ?
 C11 C10 C9 121.1(8) . . ?
 C14 C10 C9 121.4(8) . . ?
 C14 C10 C11 117.5(8) . . ?
 H11 C11 C10 119.7(5) . . ?
 C12 C11 C10 120.6(8) . . ?
 C12 C11 H11 119.7(5) . . ?
 H12 C12 C11 120.7(5) . . ?
 C13 C12 C11 118.6(9) . . ?
 C13 C12 H12 120.7(6) . . ?
 C12 C13 N2 121.3(9) . . ?
 H13 C13 N2 119.3(5) . . ?
 H13 C13 C12 119.3(6) . . ?
 C7 C14 N2 117.9(7) . . ?
 C10 C14 N2 121.7(8) . . ?
 C10 C14 C7 120.5(8) . . ?
 N5 Au2 N4 74.1(3) . . ?
 C17 Au2 N4 162.0(3) . . ?
 C17 Au2 N5 123.7(4) . . ?
 C18 Au2 N4 121.9(4) . . ?
 C18 Au2 N5 163.6(4) . . ?
 C18 Au2 C17 40.2(4) . . ?
 C19 N4 Au2 126.1(6) . . ?
 C23 N4 Au2 115.1(6) . . ?
 C23 N4 C19 118.8(8) . . ?
 C29 N5 Au2 123.6(7) . . ?
 C30 N5 Au2 116.8(6) . . ?
 C30 N5 C29 119.3(8) . . ?
 H17a C17 Au2 116.5(3) . . ?
 H17b C17 Au2 116.5(3) . . ?
 H17b C17 H17a 113.5 . . ?
 C18 C17 Au2 70.8(6) . . ?
 C18 C17 H17a 116.5(6) . . ?
 C18 C17 H17b 116.5(6) . . ?
 C17 C18 Au2 69.0(6) . . ?
 H18a C18 Au2 116.8(3) . . ?
 H18a C18 C17 116.8(6) . . ?
 H18b C18 Au2 116.8(3) . . ?
 H18b C18 C17 116.8(6) . . ?
 H18b C18 H18a 113.8 . . ?
 H19 C19 N4 118.7(6) . . ?
 C20 C19 N4 122.7(9) . . ?
 C20 C19 H19 118.7(6) . . ?
 H20 C20 C19 121.0(6) . . ?
 C21 C20 C19 118.0(9) . . ?
 C21 C20 H20 121.0(6) . . ?
 H21 C21 C20 119.6(6) . . ?
 C22 C21 C20 120.7(10) . . ?
 C22 C21 H21 119.6(6) . . ?
 C23 C22 C21 118.0(9) . . ?
 C24 C22 C21 120.8(9) . . ?
 C24 C22 C23 121.1(8) . . ?
 C22 C23 N4 121.7(8) . . ?
 C30 C23 N4 117.1(8) . . ?
 C30 C23 C22 121.2(8) . . ?
 C22 C24 O7 123.2(9) . . ?
 C25 C24 O7 120.1(9) . . ?
 C25 C24 C22 116.6(8) . . ?
 C24 C25 O8 118.9(9) . . ?
 C26 C25 O8 122.9(9) . . ?
 C26 C25 C24 118.2(8) . . ?
 C27 C26 C25 121.0(8) . . ?
 C30 C26 C25 120.6(8) . . ?
 C30 C26 C27 118.4(9) . . ?
 H27 C27 C26 120.3(6) . . ?
 C28 C27 C26 119.3(9) . . ?
 C28 C27 H27 120.3(6) . . ?
 H28 C28 C27 120.3(6) . . ?
 C29 C28 C27 119.4(9) . . ?
 C29 C28 H28 120.3(6) . . ?
 C28 C29 N5 121.8(10) . . ?
 H29 C29 N5 119.1(6) . . ?
 H29 C29 C28 119.1(6) . . ?
 C23 C30 N5 116.5(7) . . ?
 C26 C30 N5 121.7(8) . . ?
 C26 C30 C23 121.8(9) . . ?
 O4 S1 O3 118.8(5) . . ?
 N3 S1 O3 108.4(4) . . ?
 N3 S1 O4 116.0(4) . . ?
 C15 S1 O3 104.6(5) . . ?
 C15 S1 O4 103.9(4) . . ?
 C15 S1 N3 103.1(5) . . ?
 O6 S2 O5 118.7(5) . . ?
 N3 S2 O5 107.9(4) . . ?
 N3 S2 O6 116.6(4) . . ?
 C16 S2 O5 103.7(5) . . ?
 C16 S2 O6 104.8(4) . . ?
 C16 S2 N3 103.1(5) . . ?
 S2 N3 S1 123.7(5) . . ?
 F1 C15 S1 110.1(8) . . ?
 F2 C15 S1 110.3(7) . . ?
 F2 C15 F1 108.4(8) . . ?
 F3 C15 S1 110.6(7) . . ?
 F3 C15 F1 108.4(9) . . ?
 F3 C15 F2 109.1(10) . . ?
 F4 C16 S2 111.6(7) . . ?
 F5 C16 S2 109.4(8) . . ?
 F5 C16 F4 108.2(8) . . ?
 F6 C16 S2 111.2(7) . . ?
 F6 C16 F4 108.7(9) . . ?
 F6 C16 F5 107.6(8) . . ?
 O10 S3 O9 119.4(5) . . ?
 N6 S3 O9 108.5(5) . . ?
 N6 S3 O10 115.1(5) . . ?
 C31 S3 O9 104.3(5) . . ?
 C31 S3 O10 104.5(5) . . ?
 C31 S3 N6 103.0(5) . . ?
 O12 S4 O11 118.3(5) . . ?
 N6 S4 O11 108.2(5) . . ?
 N6 S4 O12 116.7(4) . . ?
 C32 S4 O11 103.2(5) . . ?
 C32 S4 O12 104.4(5) . . ?
 C32 S4 N6 104.0(5) . . ?
 S4 N6 S3 124.6(5) . . ?
 F7 C31 S3 110.9(8) . . ?
 F8 C31 S3 110.3(8) . . ?
 F8 C31 F7 108.7(9) . . ?
 F9 C31 S3 110.7(7) . . ?
 F9 C31 F7 108.4(10) . . ?
 F9 C31 F8 107.8(9) . . ?
 F10 C32 S4 111.5(7) . . ?
 F11 C32 S4 110.7(7) . . ?
 F11 C32 F10 109.4(10) . . ?
 F12 C32 S4 109.4(8) . . ?
 F12 C32 F10 107.9(9) . . ?
 F12 C32 F11 107.8(9) . . ?

loop_
  _geom_torsion_atom_site_label_1
  _geom_torsion_atom_site_label_2
  _geom_torsion_atom_site_label_3
  _geom_torsion_atom_site_label_4
  _geom_torsion
  _geom_torsion_site_symmetry_1
  _geom_torsion_site_symmetry_2
  _geom_torsion_site_symmetry_3
  _geom_torsion_site_symmetry_4
  _geom_torsion_publ_flag
 Au1 N1 C3 C4 176.9(7) . . . . ?
 Au1 N1 C7 C6 -176.8(6) . . . . ?
 Au1 N1 C7 C14 2.1(6) . . . . ?
 Au1 N2 C13 C12 -176.3(8) . . . . ?
 Au1 N2 C14 C7 -4.3(6) . . . . ?
 Au1 N2 C14 C10 176.4(5) . . . . ?
 O1 C8 C6 C5 1.5(11) . . . . ?
 O1 C8 C6 C7 -176.9(9) . . . . ?
 O1 C8 C9 O2 1.0(10) . . . . ?
 O1 C8 C9 C10 179.9(8) . . . . ?
 O2 C9 C8 C6 -177.5(9) . . . . ?
 O2 C9 C10 C11 -3.1(11) . . . . ?
 O2 C9 C10 C14 175.1(9) . . . . ?
 N1 C3 C4 C5 1.0(11) . . . . ?
 N1 C7 C6 C5 -1.8(9) . . . . ?
 N1 C7 C6 C8 176.6(8) . . . . ?
 N1 C7 C14 N2 1.5(8) . . . . ?
 N1 C7 C14 C10 -179.1(7) . . . . ?
 N2 C13 C12 C11 -0.1(11) . . . . ?
 N2 C14 C7 C6 -179.5(7) . . . . ?
 N2 C14 C10 C9 -177.4(8) . . . . ?
 N2 C14 C10 C11 0.8(9) . . . . ?
 C3 C4 C5 C6 -1.6(11) . . . . ?
 C4 C5 C6 C7 2.0(10) . . . . ?
 C4 C5 C6 C8 -176.4(8) . . . . ?
 C5 C6 C7 C14 179.4(7) . . . . ?
 C5 C6 C8 C9 179.9(8) . . . . ?
 C6 C7 C14 C10 -0.2(9) . . . . ?
 C6 C8 C9 C10 1.4(9) . . . . ?
 C7 C14 C10 C9 3.3(9) . . . . ?
 C7 C14 C10 C11 -178.5(8) . . . . ?
 C8 C9 C10 C11 178.1(8) . . . . ?
 C8 C9 C10 C14 -3.8(9) . . . . ?
 C9 C10 C11 C12 176.8(9) . . . . ?
 C10 C11 C12 C13 1.1(11) . . . . ?
 Au2 N4 C19 C20 179.1(8) . . . . ?
 Au2 N4 C23 C22 -178.3(6) . . . . ?
 Au2 N4 C23 C30 3.0(6) . . . . ?
 Au2 N5 C29 C28 -173.5(7) . . . . ?
 Au2 N5 C30 C23 -7.0(6) . . . . ?
 Au2 N5 C30 C26 173.3(6) . . . . ?
 O7 C24 C22 C21 -3.4(11) . . . . ?
 O7 C24 C22 C23 -179.6(9) . . . . ?
 O7 C24 C25 O8 5.5(10) . . . . ?
 O7 C24 C25 C26 -174.9(9) . . . . ?
 O8 C25 C24 C22 -174.2(9) . . . . ?
 O8 C25 C26 C27 -6.0(11) . . . . ?
 O8 C25 C26 C30 172.9(9) . . . . ?
 N4 C19 C20 C21 -2.5(12) . . . . ?
 N4 C23 C22 C21 0.4(10) . . . . ?
 N4 C23 C22 C24 176.8(8) . . . . ?
 N4 C23 C30 N5 2.6(9) . . . . ?
 N4 C23 C30 C26 -177.8(7) . . . . ?
 N5 C29 C28 C27 0.4(11) . . . . ?
 N5 C30 C23 C22 -176.1(7) . . . . ?
 N5 C30 C26 C25 -178.1(8) . . . . ?
 N5 C30 C26 C27 0.8(10) . . . . ?
 C19 C20 C21 C22 2.1(11) . . . . ?
 C20 C21 C22 C23 -1.1(11) . . . . ?
 C20 C21 C22 C24 -177.5(9) . . . . ?
 C21 C22 C23 C30 179.1(8) . . . . ?
 C21 C22 C24 C25 176.3(9) . . . . ?
 C22 C23 C30 C26 3.6(10) . . . . ?
 C22 C24 C25 C26 5.4(9) . . . . ?
 C23 C30 C26 C25 2.3(9) . . . . ?
 C23 C30 C26 C27 -178.8(8) . . . . ?
 C24 C25 C26 C27 174.5(8) . . . . ?
 C24 C25 C26 C30 -6.6(9) . . . . ?
 C25 C26 C27 C28 179.1(9) . . . . ?
 C26 C27 C28 C29 -0.7(11) . . . . ?
 S1 N3 S2 O5 162.5(6) . . . . ?
 S1 N3 S2 O6 26.0(7) . . . . ?
 S1 N3 S2 C16 -88.3(6) . . . . ?
 S3 N6 S4 O11 162.0(6) . . . . ?
 S3 N6 S4 O12 25.6(8) . . . . ?
 S3 N6 S4 C32 -88.7(7) . . . . ?

loop_
  _diffrn_refln_index_h
  _diffrn_refln_index_k
  _diffrn_refln_index_l
  _diffrn_refln_intensity_net
  _diffrn_refln_intensity_u
  _diffrn_refln_scale_group_code
 0 0 2 1042.25 41.2122 1
 0 0 2 1033.1 41.5008 9
 0 0 -3 4.8345 10.0538 1
 0 0 3 8.27082 9.5472 1
 0 0 -3 1.98202 10.6563 9
 0 0 3 0.74691 10.0395 9
 0 0 4 21556 852.366 1
 0 0 -4 22690.3 852.572 1
 0 0 -4 22723.7 853.237 9
 0 0 4 21380.6 853.017 9
 0 0 -4 22491 852.466 6
 0 0 5 0.20354 13.351 1
 0 0 -5 -0.70242 14.7222 1
 0 0 -5 3.81913 14.7745 9
 0 0 -5 5.03109 11.6582 6
 0 0 6 10888.6 415.374 1
 0 0 6 10223.5 415.413 12
 0 0 -6 11324.2 416.84 9
 0 0 -6 10779.5 415.289 6
 0 0 7 4.75424 15.1249 1
 0 0 7 11.8383 13.5657 12
 0 0 -7 25.9282 13.3727 6
 0 0 -7 -1.29634 17.5992 9
 0 0 8 39057.1 1500.67 1
 0 0 8 38436.2 1501.17 12
 0 0 -8 38665.2 1500.75 6
 0 0 -8 40384 1502.79 9
 0 0 -9 29.2923 15.3002 6
 0 0 9 6.53947 17.1027 1
 0 0 9 21.3443 16.0531 12
 0 0 -9 36.792 23.0316 10
 0 0 -9 23.5565 20.5607 9
 0 0 10 4686.44 191.115 1
 0 0 -10 5027.14 195.231 10
 0 0 10 4937.12 191.893 12
 0 0 -10 5087.59 194.557 9
 0 0 10 4947.31 193.227 7
 0 0 -10 4790.96 191.187 6
 0 0 11 -2.9992 16.8004 12
 0 0 -11 12.5963 22.9569 9
 0 0 -11 34.8455 24.5373 10
 0 0 12 959.165 39.8678 12
 0 0 -12 959.629 47.9511 10
 0 0 -13 -11.3695 21.1799 6
 0 0 13 -8.94565 18.2552 12
 0 0 13 6.6811 27.3553 7
 0 0 -13 -19.7338 28.9012 10
 0 0 -14 7894.08 305.495 6
 0 0 -14 7495.46 310.391 10
 0 0 14 7927.21 308.193 7
 0 0 -15 -2.22482 23.5924 6
 0 0 15 10.8299 31.2329 7
 0 0 -16 63.0363 27.1521 6
 0 0 16 73.043 34.2458 7
 0 0 -17 -21.2841 28.04 6
 0 0 17 15.9851 36.7006 7
 0 0 -18 2428.67 102.407 6
 0 0 -18 2340.4 112.025 10
 0 0 18 2338.77 107.097 7
 0 0 -19 22.3553 32.0638 6
 0 0 -19 -27.4863 45.7839 10
 0 0 19 -32.2659 41.4087 7
 0 0 -20 129.181 35.5726 6
 0 0 -20 176.76 49.8452 10
 0 0 20 61.7687 44.8265 7
 0 0 20 71.39 34.5142 8
 0 0 -21 32.9606 38.198 6
 0 0 21 18.6458 46.7395 7
 0 0 21 8.32923 36.3683 8
 0 0 22 902.9 68.9013 7
 0 0 23 -6.72025 65.8525 4
 0 0 23 -4.05625 55.4243 7
 0 0 24 291.336 75.2231 4
 0 0 24 428.302 65.2292 7
 0 0 25 4.89472 72.3501 4
 0 0 25 37.3044 64.5108 7
 0 0 26 91.8668 77.5697 4
 0 0 26 68.571 69.8038 7
 0 0 27 42.4038 79.7625 4
 0 -1 2 54.5388 7.70525 4
 0 -1 2 55.1286 8.4272 1
 0 1 -2 71.0878 8.25657 1
 0 -1 -2 62.9986 5.23922 8
 0 1 2 79.245 5.3469 8
 0 -1 2 66.4148 7.30929 7
 0 1 -2 58.9901 7.09162 7
 0 -1 3 6150.09 260.357 1
 0 1 -3 6707.37 260.492 1
 0 1 3 7246.03 259.755 1
 0 -1 3 6579.43 260.463 10
 0 1 -3 6625.29 260.595 10
 0 1 3 6784.25 260.818 9
 0 -1 3 6763.74 260.449 7
 0 -1 4 2795.82 123.928 1
 0 1 -4 3086.56 124.322 1
 0 1 4 3386.36 123.351 1
 0 1 -4 3062.48 124.385 10
 0 1 -4 3027.58 123.749 6
 0 -1 4 2959.61 124.082 7
 0 1 4 3407.59 124.843 9
 0 -1 -4 3266.37 125.025 9
 0 -1 -4 3432.37 123.512 6
 0 -1 5 21434.6 848.57 1
 0 1 5 21985.7 847.939 1
 0 1 -5 22465.6 848.969 1
 0 1 -5 22377.2 849.345 10
 0 -1 -5 21140.8 849.625 9
 0 -1 5 21416.7 848.965 7
 0 -1 -5 22576.5 848.131 6
 0 1 -5 22286.2 848.704 9
 0 1 -5 22380.2 848.396 6
 0 1 5 21986.3 849.54 9
 0 -1 6 1265.22 57.097 1
 0 1 -6 1328.63 57.5977 1
 0 1 6 1477.21 55.8184 1
 0 1 -6 1257.8 58.1463 10
 0 1 6 1449.58 58.7291 9
 0 -1 -6 1451.5 59.0064 9
 0 -1 -6 1485.87 55.7573 6
 0 1 -6 1319.17 55.8279 6
 0 1 -6 1275.01 56.7867 9
 0 -1 6 1242.9 57.6863 7
 0 1 7 163.123 16.1181 1
 0 1 -7 198.62 19.7389 1
 0 -1 7 174.271 19.2599 1
 0 1 -7 226.964 21.6968 10
 0 1 7 177.926 20.1377 9
 0 1 -7 212.232 16.5598 6
 0 -1 7 162.935 20.8901 7
 0 -1 -7 170.573 22.0313 9
 0 1 -7 205.699 19.7348 9
 0 -1 -7 172.963 15.4999 6
 0 -1 8 1.3088 17.055 1
 0 1 -8 4.63323 19.4721 1
 0 1 8 7.53331 14.5488 1
 0 -1 -8 11.0495 14.1865 6
 0 1 -8 26.034 14.6695 6
 0 1 -8 13.7782 17.953 9
 0 -1 8 5.28476 18.8367 7
 0 1 8 12.2793 18.2919 9
 0 1 -8 0.52891 19.4561 10
 0 -1 9 15001.8 576.035 1
 0 1 9 14693.3 575.081 1
 0 1 -9 14525.4 578.277 10
 0 -1 9 15040.3 577.391 7
 0 1 -9 14969.3 577.422 9
 0 -1 -9 14947.2 575.477 6
 0 1 -9 15119.7 575.744 6
 0 -1 -10 27.8464 16.0122 6
 0 1 -10 53.279 16.6683 6
 0 1 10 13.8824 15.3875 1
 0 1 -10 2.00528 22.129 10
 0 -1 10 37.379 21.5257 7
 0 1 -10 20.3265 20.092 9
 0 -1 11 955.675 45.8189 12
 0 1 -11 960.965 49.4108 10
 0 1 -11 949.236 47.4973 9
 0 1 -12 228.335 30.3384 10
 0 -1 12 252.075 24.5401 12
 0 1 -12 245.455 27.1803 9
 0 -1 -13 5773.33 228.105 6
 0 1 -13 5863.04 228.549 6
 0 1 -13 5715.1 232.986 10
 0 -1 13 5863.17 229.662 12
 0 -1 -13 5670.65 233.562 10
 0 -1 13 6135.12 231.633 7
 0 1 13 5604.74 230.418 7
 0 1 -14 -2.63733 22.4295 6
 0 -1 -14 -11.3899 22.5791 6
 0 -1 -14 6.44921 13.9571 3
 0 1 -14 29.5575 30.1136 10
 0 -1 14 10.1195 21.9767 12
 0 1 14 11.7899 28.9018 7
 0 -1 14 -1.52102 30.9254 7
 0 -1 -15 2212.96 89.0049 6
 0 1 -15 2266.01 89.7455 6
 0 -1 15 2211.51 89.4556 12
 0 -1 15 2289.63 94.7215 7
 0 1 15 2303.05 93.3484 7
 0 1 -16 632.072 39.8406 6
 0 -1 -16 647.494 38.5499 6
 0 -1 16 602.018 36.4802 12
 0 -1 16 585.222 46.6317 7
 0 1 16 616.245 44.9134 7
 0 1 -17 1760.66 77.6805 6
 0 -1 -17 1729.84 76.68 6
 0 -1 -17 1535.04 87.106 10
 0 1 17 1702.58 81.7879 7
 0 -1 17 1764.36 82.8781 7
 0 1 -18 44.2998 31.1861 6
 0 -1 -18 -3.3597 30.0863 6
 0 -1 -18 5.5724 42.5429 10
 0 1 18 10.3571 29.2074 8
 0 1 18 88.8662 38.09 7
 0 -1 18 -1.97753 40.2575 7
 0 1 -19 1508.49 73.4813 6
 0 -1 -19 1547.72 72.6896 6
 0 -1 -19 1467.99 85.7445 10
 0 1 19 1497.46 78.5454 7
 0 -1 19 1565.56 80.9566 7
 0 1 19 1577.3 73.7241 8
 0 -1 -20 142.772 35.7979 6
 0 1 -20 135.455 36.9603 6
 0 -1 -20 157.486 51.4007 10
 0 -1 20 157.048 48.4619 7
 0 1 20 171.088 35.5954 8
 0 1 20 129.769 44.7532 7
 0 -1 -21 117.701 37.6536 6
 0 1 -21 153.17 40.0802 6
 0 -1 21 174.902 60.942 4
 0 -1 -21 72.3709 53.4757 10
 0 1 21 201.667 48.4355 7
 0 1 21 172.672 38.4696 8
 0 -1 21 182.829 52.4924 7
 0 -1 22 46.166 62.6185 4
 0 1 -22 17.3395 42.6162 6
 0 -1 22 -9.21637 40.0347 8
 0 -1 22 68.2649 52.8758 7
 0 1 22 14.463 49.2699 7
 0 -1 23 810.35 80.1351 4
 0 1 23 700.258 65.8956 7
 0 -1 23 704.793 70.0867 7
 0 -1 24 55.5899 70.9393 4
 0 1 24 120.322 59.0652 7
 0 -1 24 90.4576 63.7171 7
 0 1 25 102.767 75.9363 4
 0 -1 25 77.7852 72.7013 4
 0 1 25 -17.9957 63.9002 7
 0 -1 25 87.6121 66.8532 7
 0 1 26 -75.4783 81.6214 4
 0 -1 26 -22.8444 76.3667 4
 0 1 26 -37.105 69.022 7
 0 1 27 308.844 82.5906 4
 0 -1 27 181.275 81.3092 4
 0 1 27 166.24 74.7299 7
 0 -2 0 7279.96 276.243 5
 0 2 0 7160.42 276.207 5
 0 2 0 7210.64 276.372 2
 0 2 0 7002.97 276.538 11
 0 -2 0 7150.47 276.531 11
 0 2 -1 34404.6 1334.85 5
 0 2 -1 33915.6 1335.1 4
 0 -2 1 33030.8 1334.84 5
 0 -2 1 33975.1 1335.1 4
 0 -2 1 34296.1 1335.03 2
 0 2 -1 35180.3 1334.77 1
 0 2 -1 34940.5 1335.07 2
 0 2 -1 33904.1 1335.22 11
 0 -2 1 34253.7 1335.21 11
 0 2 -1 37641.4 1334.54 6
 0 2 -2 608.244 25.8043 1
 0 2 -2 598.375 25.8631 4
 0 -2 2 608.649 26.1066 4
 0 -2 2 576.241 25.3594 5
 0 2 -2 582.974 25.0218 7
 0 2 -2 649.42 25.5348 6
 0 -2 2 549.8 25.1719 7
 0 2 -3 5208.96 202.581 4
 0 2 -3 5372.57 202.555 1
 0 -2 3 5125.67 202.545 1
 0 -2 3 5214.08 202.665 4
 0 -2 -3 5255.58 201.558 8
 0 2 -3 5159.18 202.041 7
 0 -2 3 5157.76 202.118 7
 0 2 -3 5228.45 202.192 6
 0 -2 -3 5231.99 201.42 6
 0 2 -4 315.284 20.4964 1
 0 -2 4 304.229 20.9447 1
 0 -2 4 328.74 20.3804 4
 0 -2 4 347.062 19.5368 10
 0 -2 -4 360.401 16.8767 6
 0 2 -4 298.875 18.6011 6
 0 2 4 354.046 20.6833 9
 0 2 -4 321.182 18.6078 7
 0 2 4 365.337 16.5954 8
 0 -2 4 379.934 19.5959 7
 0 2 5 241.62 14.4536 1
 0 -2 5 157.368 18.7311 1
 0 2 -5 177.29 19.5976 1
 0 -2 5 170.446 18.7704 4
 0 -2 5 184.292 17.0836 10
 0 -2 -5 267.142 14.1754 6
 0 2 -5 212.619 15.972 6
 0 2 5 266.001 13.8162 8
 0 2 5 269.447 19.3791 9
 0 -2 5 171.718 17.6667 7
 0 -2 6 13058 519.983 1
 0 2 6 13700.2 518.587 1
 0 2 -6 13512 520.424 1
 0 -2 6 13380.6 520.266 10
 0 -2 -6 13119.3 518.758 12
 0 -2 6 13491.9 520.288 7
 0 2 6 13129.2 520.732 9
 0 -2 -6 13652 518.851 6
 0 2 6 13739.7 518.955 8
 0 2 -6 13529.7 519.349 6
 0 2 7 7298.29 282.843 1
 0 2 -7 7399.37 285.076 1
 0 -2 7 7231.65 284.548 1
 0 2 7 7397.4 283.354 8
 0 2 -7 7191.79 284.115 9
 0 -2 -7 7576.88 283.296 6
 0 2 7 7165.66 285.624 9
 0 2 -7 7341.32 283.772 6
 0 -2 7 7000.74 284.963 7
 0 2 8 5234.72 208.415 1
 0 2 -8 5558.41 211.065 1
 0 -2 8 5372.16 210.404 1
 0 2 8 5340.69 209.17 8
 0 2 8 5058.69 211.696 9
 0 2 -8 5407.06 210.367 9
 0 -2 8 5260.47 211.052 7
 0 2 -8 5506.03 209.637 6
 0 -2 -8 5521.62 209.06 6
 0 2 9 1054.63 41.4956 1
 0 2 -9 951.142 46.0306 1
 0 2 -9 812.33 45.8904 10
 0 2 -9 822.102 44.0843 9
 0 2 9 981.188 42.0924 8
 0 2 -9 896.145 42.4794 6
 0 2 9 1056.83 47.1965 9
 0 -2 -9 1074.27 42.2941 6
 0 -2 9 853.853 45.7699 7
 0 2 10 3872.24 154.371 1
 0 2 -10 4099.78 159.288 10
 0 -2 10 3863.2 157.943 7
 0 2 10 3911 155.649 8
 0 2 -10 3970.13 157.588 9
 0 2 10 4013.32 158.731 9
 0 -2 -10 3972.96 155.207 6
 0 2 11 1822.6 76.9588 1
 0 2 -11 1733.41 82.4969 10
 0 -2 -11 2063.64 78.4489 6
 0 2 -11 1828.12 80.5654 9
 0 2 11 1975.37 82.4795 9
 0 2 11 1940.89 78.6102 8
 0 2 -12 626.749 34.338 6
 0 2 -12 602.331 35.8871 9
 0 2 12 580.852 32.2232 8
 0 2 -13 405.338 28.5935 6
 0 -2 13 420.616 31.5769 12
 0 2 -13 362.866 31.1604 9
 0 -2 13 372.044 35.4807 7
 0 2 13 353.955 26.174 8
 0 2 -14 4241 164.893 6
 0 -2 -14 4037.78 163.972 6
 0 -2 14 4065.51 167.051 12
 0 2 14 4133.36 164.504 8
 0 -2 14 4224.32 168.72 7
 0 2 14 4032.26 166.567 7
 0 -2 -15 1904.6 77.442 6
 0 2 -15 1757.08 78.263 6
 0 -2 15 1664.82 80.016 12
 0 -2 15 1755.21 83.272 7
 0 2 15 1840.09 81.1973 7
 0 -2 -16 36.5473 25.2146 6
 0 2 -16 44.165 27.7851 6
 0 -2 16 -41.7945 28.2847 12
 0 -2 16 21.0737 36.4245 7
 0 2 16 -1.5447 32.1528 7
 0 -2 -16 38.939 39.7431 10
 0 -2 -17 101.18 28.2788 6
 0 2 -17 116.424 30.8135 6
 0 -2 -17 112.673 18.1701 3
 0 -2 17 112.334 28.8181 12
 0 -2 -17 93.4128 43.6176 10
 0 2 17 51.2314 34.7491 7
 0 -2 17 72.7558 39.2153 7
 0 2 -18 1871.01 84.1642 6
 0 -2 -18 1852.98 82.4125 6
 0 -2 18 1993 99.3392 4
 0 -2 -18 1804.02 95.7942 10
 0 2 18 1874.53 83.5716 8
 0 2 18 1818.62 87.7339 7
 0 -2 18 1796.31 90.6062 7
 0 -2 19 263.245 56.0275 4
 0 2 -19 260.033 37.1818 6
 0 -2 -19 281.298 35.4128 6
 0 -2 -19 354.945 53.399 10
 0 -2 19 258.295 49.9415 7
 0 2 19 343.965 35.6421 8
 0 2 19 296.788 44.1757 7
 0 -2 -20 290.311 38.2856 6
 0 2 -20 304.329 40.2934 6
 0 -2 20 277.835 58.9517 4
 0 -2 -20 232.7 55.795 10
 0 2 20 304.925 46.3052 7
 0 2 20 301.128 37.1253 8
 0 -2 20 232.022 50.9636 7
 0 2 -21 437.017 44.5601 6
 0 -2 21 323.221 62.6883 4
 0 -2 -21 229.005 58.22 10
 0 -2 21 316.642 55.5481 7
 0 2 21 246.045 48.1855 7
 0 -2 22 369.828 67.3572 4
 0 2 -22 367.18 47.4587 6
 0 2 22 270.136 53.6166 7
 0 -2 22 401.157 59.4876 7
 0 -2 23 30.9104 65.4691 4
 0 2 23 70.111 52.5942 7
 0 -2 23 28.0479 59.2254 7
 0 -2 24 334.516 73.6579 4
 0 -2 24 406.16 69.172 7
 0 2 24 250.757 61.327 7
 0 -2 25 114.073 73.8321 4
 0 2 25 13.0537 61.4154 7
 0 2 26 2.67456 79.2351 4
 0 -2 26 95.9121 76.741 4
 0 2 26 37.2137 65.0476 7
 0 2 27 5.52448 83.4986 4
 0 -2 27 -73.1146 80.0248 4
 0 2 27 123.74 71.3787 7
 0 3 0 4.80468 8.44298 5
 0 3 0 12.6829 8.97552 2
 0 3 0 -0.84607 9.64767 11
 0 -3 0 4.74163 9.75985 11
 0 3 -1 16212.2 641.436 4
 0 -3 1 16263.2 641.08 5
 0 -3 1 16329.7 641.435 4
 0 3 -1 16326.2 641.097 5
 0 3 -1 16289.3 640.866 1
 0 -3 1 16533.3 641.307 2
 0 3 -1 16407 641.383 2
 0 -3 1 16541.3 641.567 11
 0 3 1 16423.1 641.538 11
 0 3 -1 16303.7 641.599 11
 0 3 -1 18070.2 640.338 6
 0 3 -2 15878.2 621.783 4
 0 -3 2 16145.8 621.875 4
 0 -3 2 15726.7 621.414 5
 0 -3 2 15703.8 621.597 2
 0 3 -2 16497.7 621.411 1
 0 -3 2 16116.5 622.088 11
 0 3 -2 15927.9 621.116 7
 0 3 -2 16811 620.924 6
 0 3 -3 46.3893 12.6818 4
 0 3 -3 56.1686 13.6638 1
 0 -3 3 72.1347 13.7233 4
 0 -3 3 86.2185 12.1904 5
 0 -3 -3 62.7803 7.03393 6
 0 3 -3 54.0132 11.2341 6
 0 3 -3 37.2355 10.4515 7
 0 3 -4 417.6 22.4172 1
 0 3 -4 376.632 21.1782 4
 0 -3 4 405.06 22.298 4
 0 3 -4 406.942 20.0606 7
 0 3 -4 412.94 20.1707 6
 0 -3 -4 317.898 17.125 6
 0 -3 -4 324.83 17.9681 8
 0 -3 4 418.58 20.667 7
 0 3 -5 814.061 39.4133 1
 0 -3 5 778.678 39.2666 4
 0 3 5 868.667 39.6365 9
 0 3 -5 861.722 37.4154 6
 0 -3 -5 950.003 36.2025 8
 0 3 -5 847.77 38.2122 7
 0 -3 -5 850.263 35.7728 6
 0 -3 5 864.369 38.535 7
 0 -3 6 21686 853.657 4
 0 3 6 22475.5 850.871 1
 0 3 -6 22053.6 853.306 1
 0 -3 6 22023.3 853.244 10
 0 -3 6 21989.9 852.88 7
 0 3 6 21755.9 853.608 9
 0 3 6 22905.2 851.822 8
 0 3 -6 21899.3 852.136 6
 0 -3 -6 21707.1 851.374 6
 0 3 -7 610.213 33.245 1
 0 -3 7 578.213 32.0125 4
 0 3 7 523.987 25.9383 1
 0 -3 -7 604.8 27.0585 12
 0 -3 7 605.614 30.864 10
 0 3 7 541.253 31.62 9
 0 -3 7 607.655 31.5031 7
 0 3 7 603.975 27.2208 8
 0 -3 -7 553.547 26.6904 6
 0 3 -7 629.984 28.7477 6
 0 3 8 6130.39 244.118 1
 0 -3 8 6473.79 248.545 4
 0 3 -8 6568.37 247.639 1
 0 -3 8 6548.99 247.43 10
 0 -3 -8 6144.27 244.967 12
 0 -3 8 6276.12 247.231 7
 0 3 -8 6509.86 245.789 6
 0 -3 -8 6216.27 244.859 6
 0 3 8 6497.76 245.386 8
 0 3 8 6045.16 247.805 9
 0 -3 9 9246.23 364.876 4
 0 3 9 9044.04 359.957 1
 0 3 -9 9504.35 363.34 1
 0 3 9 8812.01 364.073 9
 0 -3 -9 9467.25 360.891 6
 0 -3 9 9063.96 363.241 7
 0 3 -9 9499.91 361.647 6
 0 3 9 9615.01 361.449 8
 0 3 -9 9589.25 362.218 9
 0 3 -10 3687.18 151.391 1
 0 -3 10 3519.94 153.333 4
 0 3 10 3776.1 147.37 1
 0 3 10 3689.98 152.599 9
 0 -3 -10 4131.32 148.866 6
 0 3 -10 3599.36 150.218 9
 0 3 10 3731.01 149.03 8
 0 3 11 187.891 17.0161 1
 0 -3 -11 229.41 19.6935 6
 0 3 11 206.82 19.5397 8
 0 3 -11 233.303 23.7302 9
 0 3 -12 1818.66 73.0907 6
 0 3 12 1657.58 71.8633 8
 0 -3 12 1648.59 77.1083 7
 0 3 -12 1684.2 74.0158 9
 0 -3 13 2430.31 113.551 4
 0 3 -13 2712.41 106.778 6
 0 -3 13 2726.77 111.536 7
 0 3 13 2496.82 105.993 8
 0 3 -13 2631.38 108.431 9
 0 3 13 2542.89 111.552 9
 0 -3 14 508.578 45.269 4
 0 3 -14 451.862 32.8752 6
 0 -3 -14 494.962 30.8377 6
 0 -3 14 504.01 41.6124 7
 0 3 14 496.756 31.2694 8
 0 3 -15 810.97 42.9361 6
 0 -3 -15 724.309 40.3721 6
 0 -3 15 728.48 55.1401 4
 0 -3 15 782.05 47.5901 12
 0 -3 15 834.376 51.9946 7
 0 3 15 697.043 40.5648 8
 0 -3 -16 2046.52 85.0708 6
 0 3 -16 1956.33 87.0088 6
 0 -3 16 1970.34 98.2807 4
 0 -3 16 1889.13 90.3184 12
 0 3 -16 1982.72 89.6321 9
 0 -3 16 2099.02 93.8675 7
 0 3 16 1978.19 89.2451 7
 0 3 -17 460.238 37.7314 6
 0 -3 -17 407.617 33.7777 6
 0 -3 17 369.879 51.7152 4
 0 -3 17 524.636 41.5265 12
 0 -3 -17 382.065 51.1183 10
 0 3 17 419.734 41.2137 7
 0 -3 17 520.246 48.9256 7
 0 -3 18 60.896 48.4778 4
 0 3 -18 38.29 31.9868 6
 0 -3 -18 55.9774 28.8144 6
 0 -3 18 39.531 44.7104 7
 0 -3 -18 77.6094 48.3788 10
 0 3 18 37.2531 36.5504 7
 0 -3 19 461.582 58.9209 4
 0 -3 -19 568.399 41.3549 6
 0 3 -19 559.433 43.8861 6
 0 3 19 514.597 48.0075 7
 0 -3 19 541.833 56.1919 7
 0 -3 -19 642.427 61.1275 10
 0 3 19 504.501 40.4986 8
 0 3 -20 825.134 53.0139 6
 0 -3 -20 733.901 49.3783 6
 0 -3 20 721.622 50.3055 5
 0 -3 20 748.168 69.4942 4
 0 -3 -20 859.786 68.94 10
 0 -3 20 762.026 64.9302 7
 0 3 20 793.049 56.2447 7
 0 -3 21 -17.9659 58.8475 4
 0 3 -21 81.027 41.0927 6
 0 -3 21 14.8002 36.3576 5
 0 3 21 50.9307 45.0554 7
 0 -3 -21 80.5941 57.5149 10
 0 -3 21 58.4797 53.6491 7
 0 3 -22 -6.03763 43.2652 6
 0 -3 22 -21.1388 62.2656 4
 0 -3 -22 33.0201 60.3868 10
 0 -3 22 34.9735 57.8104 7
 0 3 22 -19.1265 48.3019 7
 0 -3 23 311.45 70.2385 4
 0 -3 23 412.259 66.7193 7
 0 3 23 309.231 54.7341 7
 0 -3 24 346.602 75.6872 4
 0 3 24 451.689 60.6403 7
 0 -3 25 26.754 72.9626 4
 0 3 25 -28.2603 61.7502 7
 0 -3 26 53.2897 74.6787 4
 0 3 26 40.6108 64.6818 7
 0 -3 27 -73.6689 83.3048 4
 0 3 27 217.684 70.4184 7
 0 3 28 91.7362 75.1219 7
 0 4 0 5848.72 219.734 6
 0 4 0 5535.89 221.37 5
 0 4 0 5421.93 221.703 2
 0 4 0 5589.35 222.166 11
 0 -4 0 5568.15 222.071 11
 0 4 1 8059.91 308.395 5
 0 4 -1 7648.55 309.136 4
 0 4 -1 7822.38 308.62 5
 0 -4 1 7683.42 308.573 5
 0 4 -1 7742.29 308.215 1
 0 -4 1 7752.91 308.798 2
 0 4 -1 7600.42 308.974 2
 0 -4 1 7935.88 309.307 11
 0 4 1 8229.38 309.341 11
 0 4 -1 7793.44 309.319 11
 0 -4 -1 8093.27 309.259 11
 0 4 -1 8541.91 307.297 6
 0 -4 2 13.9382 13.8587 4
 0 4 -2 55.0034 9.55864 6
 0 -4 2 18.3798 12.6698 5
 0 4 -2 18.8323 13.2694 4
 0 4 -2 27.0153 12.0761 5
 0 4 -2 44.3781 13.215 2
 0 4 -2 21.1073 13.2245 1
 0 -4 2 8.77741 12.8596 2
 0 4 2 7.88664 13.1679 11
 0 -4 2 1.91769 14.5552 11
 0 -4 3 4966.36 195.182 4
 0 4 -3 4848.78 194.873 4
 0 -4 3 4924.38 194.451 5
 0 4 -3 4963.64 194.485 1
 0 -4 3 4860.32 194.635 2
 0 -4 3 4924.32 195.49 11
 0 4 -3 5066.12 193.588 6
 0 -4 -3 5067.97 192.068 6
 0 4 -3 4857.3 193.928 7
 0 4 -4 10493.7 404.764 1
 0 -4 4 10532.8 405.385 4
 0 -4 4 10511.2 404.568 5
 0 4 -4 10368.2 405.065 4
 0 -4 -4 10630.8 403.711 8
 0 4 -4 10406.6 403.923 6
 0 4 -4 10254.5 404.106 7
 0 -4 -4 10464.6 402.526 6
 0 4 -5 1908.98 74.0448 4
 0 4 -5 1977.67 74.1422 1
 0 -4 5 1964.29 73.6787 5
 0 -4 5 1860.89 74.1521 4
 0 -4 5 1891.83 73.1622 7
 0 4 -5 1865.21 72.7514 7
 0 4 -5 1930.94 72.3062 6
 0 -4 -5 1671.63 71.3384 8
 0 -4 -5 1569.12 70.2199 6
 0 4 -6 1747.06 73.1732 1
 0 -4 6 1804.74 73.3955 4
 0 4 -6 1824.68 72.0253 7
 0 4 -6 1936.88 71.2319 6
 0 4 6 1701.16 73.2402 9
 0 -4 -6 1576.78 69.2439 6
 0 -4 -6 1760.97 70.1608 8
 0 -4 6 1796.5 72.1758 7
 0 -4 7 15484.4 589.479 4
 0 4 7 14734 585.479 1
 0 4 -7 15341.9 588.948 1
 0 -4 7 15816 589.104 10
 0 4 7 15248.5 589.333 9
 0 4 -7 15474.8 587.306 6
 0 -4 -7 15048.3 586.143 6
 0 -4 7 15904.9 588.539 7
 0 -4 8 892.291 42.9091 4
 0 4 -8 891.164 43.6032 1
 0 4 8 754.079 35.0958 1
 0 -4 8 970.224 41.9788 10
 0 -4 8 903.301 42.2507 7
 0 4 8 811.57 42.3767 9
 0 -4 -8 861.908 36.7864 6
 0 4 -8 889.86 38.6722 6
 0 -4 -9 4.37944 13.5363 6
 0 4 -9 19.3921 16.2382 6
 0 4 9 15.5412 10.788 1
 0 -4 9 20.6668 21.9606 4
 0 4 -9 7.55611 24.544 1
 0 -4 -9 20.0674 13.7833 12
 0 4 9 18.2289 13.8686 8
 0 4 9 4.45204 21.7455 9
 0 -4 9 46.786 22.6051 7
 0 -4 9 43.288 20.6544 10
 0 -4 -10 3394.57 129.473 6
 0 -4 10 3288.87 134.897 4
 0 4 10 3219.43 127.981 1
 0 -4 -10 3246.19 129.492 12
 0 4 10 3265.18 130.173 8
 0 -4 -11 4425.19 170.477 6
 0 4 11 4382.23 171.38 8
 0 4 -11 4159.58 172.26 9
 0 4 -12 336.494 26.3192 6
 0 4 12 247.511 23.1154 8
 0 -4 12 308.641 34.7106 7
 0 4 -12 320.671 26.4243 9
 0 -4 13 379.433 40.7039 4
 0 4 -13 499.895 31.3001 6
 0 -4 13 448.95 39.8083 7
 0 4 13 409.872 38.0813 9
 0 4 -13 418.88 31.586 9
 0 4 13 402.601 28.2716 8
 0 -4 14 738.766 52.421 4
 0 4 -14 837.589 42.8149 6
 0 -4 -14 773.676 39.9387 6
 0 4 14 778.379 50.6296 9
 0 -4 14 848.403 51.6495 7
 0 4 14 754.226 40.9557 8
 0 -4 15 1925.48 99.7921 4
 0 4 -15 2028.54 90.6761 6
 0 -4 -15 2179.21 88.6219 6
 0 4 15 2178 89.6052 8
 0 -4 15 2157.13 97.8435 7
 0 -4 16 124.27 42.9652 4
 0 -4 -16 85.5832 25.2134 6
 0 4 -16 116.093 29.2743 6
 0 -4 16 106.434 41.865 7
 0 4 -17 438.86 37.9914 6
 0 -4 17 417.628 40.5535 5
 0 -4 -17 400.113 33.9086 6
 0 -4 17 379.746 52.3403 4
 0 -4 17 441.863 44.8282 12
 0 4 17 376.597 40.2239 7
 0 -4 17 454.42 51.0601 7
 0 4 -17 494.318 41.4972 9
 0 -4 -18 791.857 47.4275 6
 0 -4 18 878.823 67.9123 4
 0 4 -18 830.172 51.3455 6
 0 -4 18 960.377 54.2037 5
 0 4 18 856.981 54.2457 7
 0 -4 18 965.826 64.7258 7
 0 -4 19 516.558 60.9102 4
 0 4 -19 467.441 43.6529 6
 0 -4 -19 501.392 39.0234 6
 0 -4 19 511.491 44.5899 5
 0 -4 -19 481.645 60.65 10
 0 -4 19 561.182 57.3667 7
 0 4 19 520.745 46.6956 7
 0 4 19 395.023 38.3989 8
 0 -4 20 148.991 57.5527 4
 0 -4 20 229.174 40.8233 5
 0 4 -20 150.389 39.296 6
 0 -4 20 233.299 56.2368 7
 0 4 20 189.782 43.7031 7
 0 -4 -20 82.1291 56.9278 10
 0 -4 21 537.068 69.0477 4
 0 -4 21 536.001 48.4344 5
 0 4 -21 553.917 51.0822 6
 0 4 21 634.931 54.7814 7
 0 -4 21 719.989 66.9024 7
 0 -4 -21 569.211 70.016 10
 0 -4 22 -21.3353 63.5741 4
 0 4 -22 51.6099 44.8321 6
 0 4 22 66.5281 47.8842 7
 0 -4 -22 -6.12476 62.7582 10
 0 -4 23 74.2085 66.5952 4
 0 4 23 170.719 51.9213 7
 0 -4 24 217.563 72.783 4
 0 4 24 325.414 58.0895 7
 0 -4 25 182.797 74.6081 4
 0 4 25 184.622 60.6473 7
 0 -4 26 -92.384 77.3792 4
 0 4 26 -4.39154 61.1903 7
 0 -4 27 87.5093 80.0719 4
 0 4 27 -105.909 68.474 7
 0 4 28 66.7197 74.2231 7
 0 5 0 10.5425 4.72852 6
 0 5 0 12.2538 12.3704 5
 0 -5 0 16.6604 15.1225 11
 0 5 0 11.8724 14.329 11
 0 5 0 12.46 13.1314 2
 0 5 -1 1394.23 53.7427 6
 0 5 -1 1306.21 57.3211 4
 0 -5 1 1344.05 56.6533 5
 0 5 -1 1289.93 56.4736 5
 0 5 1 1453 56.2021 5
 0 5 -1 1388.27 55.7449 1
 0 5 -1 1322.33 56.9861 2
 0 -5 -1 1384.67 57.5696 11
 0 5 -1 1303.87 57.5193 11
 0 5 1 1414.28 57.6517 11
 0 -5 1 1334.39 57.6665 11
 0 5 -2 7887.55 302.335 5
 0 -5 2 7501.66 302.278 5
 0 5 -2 7553.82 302.957 4
 0 -5 2 7642.04 302.93 4
 0 5 -2 7543.42 301.948 1
 0 5 -2 7650.81 302.915 2
 0 -5 2 7665.82 302.671 2
 0 5 -2 7745.99 303.381 11
 0 5 2 8088.85 303.371 11
 0 -5 2 7780.16 303.294 11
 0 5 -2 8245.73 300.833 6
 0 -5 3 462.984 24.9831 5
 0 5 -3 469.828 25.3444 4
 0 -5 3 400.305 25.8998 4
 0 5 -3 429.277 24.9223 1
 0 -5 3 443.381 25.018 2
 0 -5 3 442.135 26.799 11
 0 5 -3 429.793 23.3043 7
 0 5 -3 479.195 21.4033 6
 0 -5 -4 256.111 13.1305 6
 0 5 -4 332.514 21.6467 4
 0 -5 4 331.648 22.7092 4
 0 -5 4 358.386 21.914 5
 0 -5 4 314.56 21.5302 2
 0 5 -4 339.278 22.6252 1
 0 -5 4 325.972 23.6594 11
 0 5 -4 356.722 19.7974 7
 0 5 -4 343.884 18.4092 6
 0 -5 5 48.8418 15.4796 2
 0 5 -5 62.5681 18.9568 1
 0 5 -5 49.7936 17.251 4
 0 -5 -5 71.289 8.03031 6
 0 -5 5 69.0673 17.6547 5
 0 5 -5 47.597 13.5105 6
 0 -5 5 66.0695 17.5726 4
 0 5 -5 45.8819 15.464 7
 0 -5 -5 76.8325 12.5906 8
 0 5 -6 5109.09 205.518 4
 0 5 -6 5017.99 205.254 1
 0 -5 -6 5023.75 201.941 6
 0 -5 6 5190.51 206.026 4
 0 -5 6 5370.51 205.048 5
 0 5 -6 5267.06 204.491 7
 0 -5 -6 5711.27 203.552 8
 0 5 -6 5214.5 203.629 6
 0 5 -7 866.223 43.6227 1
 0 -5 7 902.204 41.4648 5
 0 -5 7 920.58 42.9115 4
 0 -5 -7 797.199 36.0146 6
 0 5 -7 865.342 40.798 7
 0 5 7 841.834 42.5572 9
 0 5 -7 825.553 38.4781 6
 0 -5 -7 925.417 37.7844 8
 0 -5 8 5073.09 188.769 4
 0 -5 -8 4550.2 183.683 6
 0 -5 8 5092.32 187.505 5
 0 5 -8 4779.9 188.055 1
 0 5 8 4419.46 182.631 1
 0 -5 8 5324.67 188.451 10
 0 5 8 4525.64 188.103 9
 0 -5 8 5146.5 187.589 7
 0 5 -8 5001.18 185.503 6
 0 -5 9 139.82 24.3114 4
 0 -5 -9 77.3814 13.6762 6
 0 -5 9 111.989 23.2214 5
 0 -5 9 144.493 22.5137 10
 0 5 9 79.5518 10.2622 1
 0 -5 10 1810.98 81.5788 5
 0 -5 10 1710.45 83.434 4
 0 -5 -10 1973.1 77.2296 6
 0 5 10 1868.64 75.1878 1
 0 -5 10 1860.47 81.8859 10
 0 -5 -10 2087.68 78.5013 12
 0 5 -11 319.946 26.3682 6
 0 -5 -11 412.576 22.9856 6
 0 -5 -11 327.113 22.5881 12
 0 -5 11 343.497 34.9811 7
 0 5 -12 4782.21 188.626 1
 0 -5 -12 4660.62 183.388 6
 0 5 -12 4775.71 185.337 6
 0 5 12 4402.78 190.394 9
 0 -5 12 4572.84 189.44 7
 0 5 -12 4705.17 185.834 9
 0 -5 13 61.2128 34.7097 4
 0 5 -13 25.8289 23.8311 6
 0 5 13 -4.15801 33.5455 9
 0 5 -13 19.3729 23.4126 9
 0 -5 13 10.1142 33.9213 7
 0 -5 14 561.472 48.6257 4
 0 5 -14 653.613 38.2601 6
 0 -5 14 583.105 43.3109 5
 0 5 14 679.605 48.1081 9
 0 -5 14 561.523 48.1166 7
 0 -5 -15 820.073 41.9675 6
 0 -5 15 888.549 50.9316 5
 0 -5 15 686.258 55.8775 4
 0 5 -15 779.497 45.4609 6
 0 5 15 792.618 54.4162 9
 0 -5 15 869.65 57.1405 7
 0 5 -16 2068.59 91.623 6
 0 -5 16 2167.03 95.3668 5
 0 -5 16 1993.57 102.262 4
 0 -5 -16 2058.73 88.5548 6
 0 -5 16 2271.36 101.75 7
 0 -5 17 30.1382 45.7718 4
 0 -5 17 -42.3483 36.0341 5
 0 5 -17 -14.7858 31.5815 6
 0 -5 -17 -4.51934 26.933 6
 0 -5 17 -41.6342 46.4564 7
 0 5 -17 8.1036 33.2602 9
 0 -5 18 32.4087 48.7382 4
 0 5 -18 30.983 33.6534 6
 0 -5 -18 33.8346 28.7964 6
 0 -5 18 28.089 37.3671 5
 0 5 18 56.6714 36.2451 7
 0 -5 18 -35.1503 49.7151 7
 0 5 -18 1.95041 36.4127 9
 0 -5 19 429.51 60.2624 4
 0 -5 19 410.655 45.2574 5
 0 5 -19 419.911 43.2743 6
 0 5 19 472.236 45.2321 7
 0 -5 19 362.405 59.8657 7
 0 -5 20 532.81 67.7821 4
 0 -5 20 599.624 50.4543 5
 0 5 -20 615.556 49.8837 6
 0 -5 -20 611.623 69.9495 10
 0 5 20 631.625 51.7256 7
 0 -5 21 76.5467 59.4666 4
 0 -5 21 180.966 42.8703 5
 0 5 -21 99.1255 42.4457 6
 0 -5 -21 121.031 64.1123 10
 0 5 21 151.22 45.2477 7
 0 -5 22 56.841 66.4005 4
 0 5 22 88.3015 47.2401 7
 0 -5 -22 86.602 67.69 10
 0 -5 23 89.61 69.6593 4
 0 5 23 83.1276 49.978 7
 0 -5 24 201.939 74.8459 4
 0 5 24 239.757 56.5313 7
 0 -5 25 177.994 77.1182 4
 0 5 25 173.586 59.3729 7
 0 -5 26 62.4829 77.5689 4
 0 5 26 62.734 62.264 7
 0 -5 27 32.2335 81.5322 4
 0 5 27 15.1305 65.349 7
 0 5 28 -4.83638 71.6325 7
 0 6 0 487.237 26.3798 4
 0 6 0 441.053 24.3756 5
 0 6 0 460.864 26.0331 11
 0 -6 0 475.205 26.5703 11
 0 6 0 405.653 25.0166 2
 0 6 0 445.801 23.3277 1
 0 6 -1 9003.79 349.114 5
 0 6 -1 9141.7 346.723 6
 0 6 -1 8717.79 349.85 4
 0 6 1 9203.01 348.861 5
 0 -6 1 9011.05 349.115 5
 0 -6 -1 9279.27 350.078 11
 0 -6 1 9119.59 350.182 11
 0 6 1 9080.38 350.235 11
 0 6 -1 8924.76 350.264 11
 0 6 -1 8628.56 349.606 2
 0 6 -1 8679.15 348.346 1
 0 -6 2 1009.68 45.725 4
 0 6 -2 999.649 45.7746 4
 0 6 -2 981.474 44.4278 5
 0 6 -2 1019.52 41.2731 6
 0 6 2 1038.37 43.8744 5
 0 -6 2 1009.14 44.9128 5
 0 -6 2 1006 44.9652 2
 0 6 -2 1065.94 45.6367 2
 0 6 -2 1013.07 44.2995 1
 0 6 2 1100.93 46.2262 11
 0 -6 2 955.437 45.9902 11
 0 6 -2 994.467 46.2194 11
 0 -6 3 7919.78 308.557 5
 0 6 -3 7679.09 309.254 4
 0 -6 3 7834.95 309.348 4
 0 6 -3 7618.9 308.17 1
 0 -6 3 7899.9 308.81 2
 0 -6 3 8041.77 309.839 11
 0 6 3 7784.82 309.721 11
 0 6 -3 7809.14 307.864 7
 0 6 -3 8441.12 306.867 6
 0 -6 4 50.9666 18.0922 4
 0 -6 4 44.6205 16.7712 5
 0 6 -4 65.8333 17.3508 4
 0 6 -4 63.359 12.5534 6
 0 6 -4 56.5489 18.623 1
 0 -6 4 55.1675 16.7908 2
 0 -6 4 36.0522 18.4955 11
 0 6 -4 68.2276 15.8683 7
 0 -6 5 1885.31 75.9583 5
 0 6 -5 1799.03 76.4654 4
 0 -6 5 1834.8 77.2232 4
 0 -6 5 1770.73 75.6774 2
 0 6 -5 1797.19 76.3281 1
 0 -6 5 1876.23 77.841 11
 0 6 -5 1783.91 74.826 7
 0 6 -5 1851.26 73.8021 6
 0 6 -6 115.621 19.7888 4
 0 6 -6 94.2144 21.8231 1
 0 -6 6 104.856 18.579 2
 0 -6 6 92.93 20.7052 4
 0 6 -6 123.92 15.8162 6
 0 -6 -6 77.1533 9.22665 6
 0 -6 6 82.2089 19.603 5
 0 6 -6 108.157 18.1824 7
 0 -6 -6 100.203 14.485 8
 0 6 -7 9602.56 386.309 1
 0 -6 7 9623.65 385.572 2
 0 6 -7 10046.2 386.52 4
 0 -6 7 10619.6 386.165 5
 0 -6 7 10005.4 387.106 4
 0 -6 -7 9452.17 382.242 6
 0 6 -7 9954.04 384.152 6
 0 -6 -7 10538.8 384.117 8
 0 6 -7 10160.5 385.349 7
 0 6 8 292.463 14.0252 1
 0 -6 -8 255.841 16.1844 6
 0 6 -8 237.695 21.2877 6
 0 -6 8 243.612 26.5674 4
 0 -6 8 292.401 26.2189 5
 0 -6 -8 300.1 19.4794 8
 0 -6 -9 -2.6762 12.4075 6
 0 -6 9 0.72748 23.864 4
 0 -6 9 11.3713 23.0297 10
 0 6 9 17.0854 7.98953 1
 0 -6 -10 821.992 37.9731 6
 0 -6 10 947.3 46.4414 10
 0 -6 -11 2845.41 117.466 6
 0 6 -11 2985.78 119.925 6
 0 6 -11 2889.11 124.08 1
 0 -6 -11 3099.71 119.458 12
 0 -6 11 3165.5 123.941 10
 0 6 11 2850.67 125.475 9
 0 6 -12 617.317 36.3413 6
 0 -6 -12 664.934 32.4846 6
 0 6 -12 612.525 43.9128 1
 0 -6 -12 631.948 32.9373 12
 0 -6 12 671.211 41.6139 10
 0 6 12 659.952 45.9034 9
 0 -6 12 613.945 44.9055 7
 0 -6 13 744.979 46.7418 5
 0 6 -13 739.362 40.5127 6
 0 -6 13 791.214 51.0623 4
 0 -6 13 719.617 50.2814 7
 0 6 13 682.478 51.2335 9
 0 6 -13 743.96 40.498 9
 0 -6 14 71.6759 37.6703 4
 0 -6 14 80.7645 34.169 5
 0 6 -14 113.108 26.6328 6
 0 6 14 73.4169 38.5487 9
 0 -6 14 71.8836 39.3209 7
 0 -6 15 1842.69 96.927 4
 0 6 -15 1996.91 87.1445 6
 0 -6 15 2073.67 92.4529 5
 0 -6 -15 2013.45 83.7552 6
 0 6 15 1932.7 96.0588 9
 0 -6 16 984.224 57.2044 5
 0 -6 -16 938.398 46.9036 6
 0 -6 16 850.554 63.6211 4
 0 6 -16 852.076 51.2392 6
 0 6 16 1004.4 63.2442 9
 0 -6 17 726.597 63.337 4
 0 -6 17 828.81 55.3232 5
 0 6 -17 817.493 49.262 6
 0 6 -17 778.794 50.7089 9
 0 6 -18 -2.45492 34.2093 6
 0 -6 18 8.75886 51.4974 4
 0 -6 18 25.5269 40.8421 5
 0 6 -18 -20.0842 35.5653 9
 0 6 18 15.8675 36.1995 7
 0 -6 19 412.475 63.1015 4
 0 6 -19 579.334 46.3244 6
 0 -6 19 503.359 49.6575 5
 0 6 19 554.265 47.6879 7
 0 -6 20 287.473 62.3521 4
 0 -6 20 358.1 47.7952 5
 0 6 -20 344.859 45.4933 6
 0 6 20 398.609 45.6361 7
 0 6 -21 541.391 52.008 6
 0 -6 21 583.709 52.9962 5
 0 -6 21 442.679 71.0509 4
 0 -6 -21 413.607 75.8083 10
 0 6 21 637.884 53.4435 7
 0 -6 22 100.086 44.0178 5
 0 -6 22 67.0835 66.9852 4
 0 -6 -22 -31.9476 70.0888 10
 0 6 22 37.5213 47.6307 7
 0 -6 23 28.1854 69.4881 4
 0 6 23 34.1015 50.1351 7
 0 -6 -23 124.879 75.1394 10
 0 -6 24 240.523 76.5364 4
 0 6 24 231.606 54.8309 7
 0 -6 25 219.901 79.6626 4
 0 6 25 186.779 59.1163 7
 0 -6 26 185.754 80.9257 4
 0 6 26 70.1874 61.0994 7
 0 -6 27 -60.2158 82.2664 4
 0 7 0 9.19893 15.418 5
 0 7 0 8.89684 18.0507 4
 0 -7 0 3.95833 17.3964 11
 0 7 0 -2.57301 17.8549 11
 0 7 0 19.9879 16.7438 2
 0 7 0 3.4213 14.8514 1
 0 7 1 14.9558 15.4039 5
 0 7 -1 28.6182 16.4246 5
 0 7 -1 27.2231 7.0974 6
 0 7 -1 8.8324 17.5718 4
 0 7 -1 25.7596 18.0923 11
 0 7 1 13.4985 17.785 11
 0 -7 1 34.7521 17.9525 11
 0 -7 -1 23.7081 17.4678 11
 0 7 1 5.67843 15.9089 2
 0 7 -1 18.18 15.8955 1
 0 7 -1 38.0615 17.4689 2
 0 -7 2 9831.52 377.025 5
 0 7 -2 9790.73 374.45 6
 0 7 -2 9673.75 376.989 5
 0 7 -2 9500.44 377.925 4
 0 7 2 9657.4 376.439 5
 0 7 -2 9955.24 378.593 11
 0 7 2 9786.42 378.421 11
 0 -7 2 9894.89 378.438 11
 0 7 -2 9451.25 376.276 1
 0 7 -2 9604.32 377.777 2
 0 7 3 39.0205 15.6395 5
 0 7 -3 29.1928 19.141 4
 0 7 -3 42.7761 10.892 6
 0 7 -3 36.5848 17.9426 5
 0 -7 3 30.3772 18.4519 4
 0 -7 3 27.5601 17.3644 5
 0 7 -3 51.527 18.6243 1
 0 -7 3 61.0623 17.3989 2
 0 7 3 44.0618 19.356 11
 0 -7 3 14.9472 18.9157 11
 0 -7 4 43.2577 19.0007 4
 0 7 -4 48.1646 12.3238 6
 0 -7 4 30.4587 18.0254 5
 0 7 -4 72.2589 18.9334 4
 0 7 -4 58.9274 19.7443 1
 0 -7 4 24.1193 17.2589 2
 0 -7 4 36.6175 20.4191 11
 0 7 4 32.0555 19.8511 11
 0 7 -4 49.4424 17.1014 7
 0 -7 5 21.7673 18.7787 5
 0 -7 5 21.0944 19.9685 4
 0 7 -5 17.781 19.672 4
 0 7 -5 33.1055 13.7538 6
 0 7 -5 42.665 20.7791 1
 0 -7 5 15.4783 17.6198 2
 0 -7 5 40.3348 20.7429 11
 0 7 -5 23.8801 17.0259 7
 0 -7 6 2275.46 94.1327 5
 0 -7 6 2288.13 95.2322 4
 0 7 -6 2300.77 91.6935 6
 0 7 -6 2101.92 94.309 4
 0 7 -6 2084.44 94.3638 1
 0 -7 6 2183.32 93.8447 2
 0 -7 6 2369.53 96.4779 11
 0 7 -6 2284.48 93.128 7
 0 -7 -6 2517.23 92.3152 8
 0 -7 7 157.396 21.7787 2
 0 7 -7 148.384 22.1822 4
 0 -7 7 144.802 23.6661 5
 0 7 -7 142.368 17.8999 6
 0 -7 7 154.512 24.1668 4
 0 -7 -7 176.18 17.3005 8
 0 -7 8 1590.96 68.9103 2
 0 -7 -8 1530.76 62.8761 6
 0 -7 8 1584.64 70.8402 4
 0 -7 -8 1643.58 65.7341 8
 0 -7 9 -9.95755 21.4437 2
 0 -7 -9 8.07906 12.0067 6
 0 -7 9 4.64194 25.2465 4
 0 -7 -9 13.5568 15.8924 8
 0 7 -10 2783 103.716 6
 0 7 -10 2728.79 108.703 1
 0 -7 10 3031.02 109.052 10
 0 7 10 2849.91 110.156 9
 0 -7 11 79.5323 31.6024 5
 0 7 -11 159.914 22.8291 6
 0 -7 -11 56.6643 15.6469 6
 0 7 -11 70.81 32.551 1
 0 -7 11 103.048 29.409 10
 0 7 11 67.6262 32.9408 9
 0 7 -12 985.865 47.9389 6
 0 -7 12 996.262 56.2063 4
 0 -7 -12 861.204 43.3507 6
 0 -7 12 928.975 54.9053 5
 0 7 -12 1008.13 55.9791 1
 0 -7 -12 1024.83 46.1974 12
 0 -7 12 1144.08 54.3273 10
 0 7 12 982.994 57.1169 9
 0 7 -13 842.071 44.2169 6
 0 -7 13 787.964 54.0376 4
 0 -7 13 795.563 51.8497 5
 0 7 -13 768.846 53.0731 1
 0 -7 -13 822.685 40.8069 12
 0 -7 13 884.376 50.3433 10
 0 7 13 843.008 55.479 9
 0 -7 14 16.2695 36.5162 5
 0 7 -14 17.2826 27.2481 6
 0 -7 14 36.2893 38.8306 4
 0 7 14 31.2776 40.2088 9
 0 -7 15 63.5596 38.8224 5
 0 -7 15 59.5229 43.1689 4
 0 7 -15 79.0117 29.5295 6
 0 7 15 84.1599 44.1248 9
 0 -7 16 1437.8 83.903 4
 0 -7 16 1628.06 79.4434 5
 0 7 -16 1512.01 72.4153 6
 0 7 16 1510.9 84.3831 9
 0 7 -17 383.472 39.4762 6
 0 -7 17 279.678 54.1984 4
 0 -7 17 376.892 46.7356 5
 0 7 -17 317.888 38.3988 9
 0 7 17 428.578 55.2754 9
 0 7 -18 52.9756 35.1308 6
 0 -7 18 103.76 43.3267 5
 0 -7 18 106.394 53.3102 4
 0 7 -18 48.4862 35.3988 9
 0 7 -19 42.4615 38.5634 6
 0 -7 19 46.4567 43.4479 5
 0 -7 19 111.894 57.3469 4
 0 7 19 73.1649 38.5142 7
 0 -7 20 564.342 52.666 5
 0 -7 20 503.143 67.5889 4
 0 7 -20 480.136 49.2524 6
 0 7 20 474.044 48.8134 7
 0 -7 21 557.423 72.1499 4
 0 -7 21 394.883 51.6429 5
 0 7 -21 379.934 50.8971 6
 0 7 21 555.178 51.3514 7
 0 -7 22 168.663 47.7681 5
 0 -7 22 172.422 70.4343 4
 0 7 22 186.329 48.0488 7
 0 -7 -22 264.82 77.5432 10
 0 -7 23 -26.5595 71.3736 4
 0 -7 -23 83.3844 76.0028 10
 0 7 23 -20.0876 50.7969 7
 0 -7 24 108.478 76.6028 4
 0 7 24 36.3854 52.5817 7
 0 -7 25 44.6058 81.9051 4
 0 7 25 291.056 59.0015 7
 0 -7 26 122.126 81.6103 4
 0 -7 27 147.483 84.0811 4
 0 8 0 3937.04 155.427 4
 0 8 0 3949.7 154.078 5
 0 -8 0 4053.09 155.711 11
 0 8 0 3937.44 155.833 11
 0 8 0 3753.39 152.536 1
 0 8 0 3763.73 154.626 2
 0 8 -1 357.184 27.3061 4
 0 8 1 412.519 24.9272 5
 0 8 -1 345.446 25.3781 5
 0 -8 1 350.146 26.8168 11
 0 8 -1 334.189 27.2271 11
 0 -8 -1 408.415 27.4549 11
 0 8 1 428.063 28.2941 11
 0 8 1 365.834 22.0184 1
 0 8 -1 331.221 25.7174 2
 0 8 -1 354.142 24.1406 1
 0 8 1 369.882 25.4788 2
 0 8 -2 41.8274 19.7209 4
 0 8 -2 19.9342 18.7897 5
 0 8 2 27.7496 17.7639 5
 0 8 -2 39.8398 9.2157 6
 0 -8 2 31.5421 18.7854 5
 0 -8 2 19.8443 20.675 11
 0 8 -2 35.0743 20.8891 11
 0 8 2 22.743 19.9242 11
 0 8 -2 49.575 18.1515 1
 0 8 2 23.0952 13.5062 1
 0 8 -2 47.5312 19.1054 2
 0 8 -3 3278.06 121.564 6
 0 8 -3 3037.28 126.156 4
 0 8 3 2974.83 123.933 5
 0 8 -3 3022.94 124.979 5
 0 -8 3 3126.17 125.051 5
 0 8 -3 2909.21 124.273 1
 0 8 3 3073.92 126.972 11
 0 -8 3 3241.74 127.151 11
 0 -8 4 648.984 35.4166 5
 0 -8 4 610.018 35.8649 4
 0 8 -4 661.573 29.9633 6
 0 8 -4 600.576 36.1838 4
 0 8 -4 656.206 35.8361 1
 0 -8 4 625.92 34.8368 2
 0 8 4 774.581 38.5718 11
 0 -8 4 722.506 37.7428 11
 0 8 -4 667.323 33.3263 7
 0 -8 5 133.909 22.1676 5
 0 8 -5 148.116 15.6245 6
 0 8 -5 124.667 21.7628 4
 0 -8 5 154.703 22.9361 4
 0 8 -5 153.528 23.5313 1
 0 -8 5 140.753 20.8533 2
 0 -8 5 166.439 24.2441 11
 0 8 -5 161.395 20.4212 7
 0 8 -6 82.9835 16.1149 6
 0 -8 6 46.5695 22.5276 4
 0 -8 6 69.7594 21.0345 2
 0 8 -6 65.8986 21.9836 4
 0 -8 6 64.5961 24.3807 11
 0 8 -6 114.392 20.9701 7
 0 -8 7 1924.4 86.7916 2
 0 -8 7 1995.21 88.9162 4
 0 8 -7 2065.94 84.5092 6
 0 8 -7 2044.48 88.0692 4
 0 -8 -7 2227.44 85.0497 8
 0 8 -8 1838.94 80.4827 4
 0 8 -8 1643.92 81.5644 1
 0 -8 8 1838.57 81.6744 4
 0 -8 -8 1966.19 76.7972 8
 0 8 -9 1230.72 59.7662 1
 0 -8 -9 1051.31 50.9113 8
 0 8 -9 1252.59 56.1432 7
 0 8 9 1190.46 59.4956 9
 0 8 -10 128.599 34.4692 1
 0 -8 10 92.1661 31.5012 5
 0 8 -10 127.775 22.9349 6
 0 8 10 147.299 32.8098 9
 0 -8 -10 122.135 19.2379 8
 0 -8 11 1454.36 70.8929 5
 0 8 -11 1426.57 64.1541 6
 0 8 -11 1376.22 70.9331 1
 0 -8 11 1525.68 70.6196 10
 0 8 11 1422.2 72.8892 9
 0 8 -12 416.336 42.5134 1
 0 -8 12 450.409 41.1736 5
 0 -8 12 350.26 41.5826 4
 0 8 -12 396.893 31.3489 6
 0 8 12 460.088 44.1267 9
 0 -8 12 337.676 38.4139 10
 0 -8 13 432.707 44.2686 5
 0 -8 13 492.048 47.0996 4
 0 8 -13 469.436 34.7077 6
 0 -8 13 408.891 40.7624 2
 0 8 -13 474.577 46.2359 1
 0 -8 13 543.809 42.9987 10
 0 -8 -13 482.868 31.9244 12
 0 8 13 433.602 47.7668 9
 0 8 -14 57.5376 28.6787 6
 0 -8 14 35.5455 39.7189 5
 0 -8 14 145.896 42.5243 4
 0 -8 14 99.1817 34.6169 2
 0 -8 -14 97.8593 22.1012 12
 0 8 14 68.6985 44.2007 9
 0 8 -15 178.856 32.273 6
 0 -8 15 137.334 45.3453 4
 0 -8 15 89.9216 41.5682 5
 0 8 15 188.047 47.5252 9
 0 8 -16 568.598 42.3025 6
 0 -8 16 511.425 51.4875 5
 0 -8 16 588.844 56.8764 4
 0 8 16 497.072 57.5947 9
 0 -8 17 820.033 68.0916 4
 0 8 -17 830.857 51.8095 6
 0 -8 17 930.847 61.1792 5
 0 8 -17 764.904 51.9042 9
 0 8 17 854.568 68.753 9
 0 8 -18 104.488 37.5457 6
 0 -8 18 170.53 47.5166 5
 0 -8 18 95.4064 53.9326 4
 0 8 18 77.1078 54.3484 9
 0 -8 19 7.49902 43.8538 2
 0 -8 19 26.0308 57.8746 4
 0 8 -19 -22.4969 40.1548 6
 0 -8 19 1.15496 45.9405 5
 0 8 19 45.6322 39.7867 7
 0 -8 20 435.751 51.958 2
 0 -8 20 423.348 55.0768 5
 0 8 -20 408.281 49.4454 6
 0 -8 20 477.273 69.8637 4
 0 8 20 495.907 49.2972 7
 0 -8 21 337.421 52.7486 5
 0 -8 21 245.807 67.8407 4
 0 8 21 325.963 48.1327 7
 0 -8 22 34.9064 49.0646 5
 0 -8 22 87.8859 69.1439 4
 0 8 22 121.063 47.3572 7
 0 -8 23 156.366 74.0808 4
 0 -8 -23 184.955 82.702 10
 0 8 23 133.759 50.309 7
 0 -8 24 33.6152 75.7672 4
 0 8 24 58.6765 52.1964 7
 0 -8 25 187.52 83.6537 4
 0 -8 26 38.6652 83.6816 4
 0 -8 27 -64.9448 87.1021 4
 0 9 0 -5.79244 19.2038 5
 0 9 0 16.0757 21.3651 4
 0 -9 0 -9.20735 21.1817 11
 0 9 0 1.35494 20.9872 11
 0 9 0 2.43735 17.0564 1
 0 9 0 2.329 20.5653 2
 0 9 -1 704.517 35.3959 5
 0 9 -1 630.133 36.1792 4
 0 9 1 615.09 34.0094 5
 0 9 -1 670.575 37.276 11
 0 -9 1 761.029 37.6271 11
 0 -9 -1 594.668 36.2979 11
 0 9 1 643.106 37.3143 11
 0 9 -1 596.155 36.0856 2
 0 9 1 558.987 30.9506 1
 0 9 -1 616.784 33.1545 1
 0 9 -2 2099.91 91.9513 4
 0 9 2 2312.65 89.8968 5
 0 9 -2 2310.96 93.3722 11
 0 9 2 2271.22 93.2808 11
 0 -9 2 2283.59 92.5072 11
 0 9 -2 2085.15 89.4048 1
 0 9 -2 2017.73 91.5006 2
 0 9 2 2125.24 87.2707 1
 0 9 -3 1017.2 50.1263 4
 0 9 -3 1063.12 42.6491 6
 0 9 3 1066.73 47.5043 5
 0 9 -3 943.628 47.9442 1
 0 9 3 1012.4 43.7757 1
 0 -9 3 1013.52 51.099 11
 0 9 -4 704.605 29.425 6
 0 -9 4 630.37 36.645 4
 0 9 -4 652.693 37.01 4
 0 9 4 612.983 33.9055 5
 0 9 4 596.313 28.9268 1
 0 -9 4 595.737 35.0635 2
 0 -9 4 647.473 38.9427 11
 0 9 -4 642.513 33.866 7
 0 9 5 1781.14 77.0441 1
 0 9 -5 1970.74 83.9401 4
 0 -9 5 2074.55 84.2696 4
 0 9 5 2011.67 81.146 5
 0 9 -5 2133.82 78.8366 6
 0 9 6 512.059 23.7082 1
 0 -9 6 532.246 35.5479 4
 0 9 -6 576.586 28.0545 6
 0 9 -6 530.125 34.8459 4
 0 -9 7 706.853 45.4318 4
 0 9 7 863.336 34.6869 1
 0 9 -7 727.382 47.5929 1
 0 9 7 929.316 49.7099 11
 0 -9 -7 983.263 41.7919 8
 0 9 -8 1203.7 64.1437 1
 0 -9 8 1420.54 63.8633 5
 0 9 -8 1320.66 61.0963 7
 0 -9 -8 1275.03 57.7387 8
 0 9 -9 1537.66 68.9988 6
 0 -9 9 1678.63 75.3951 5
 0 9 -9 1518.5 76.3434 1
 0 -9 9 1636.18 78.5583 11
 0 -9 -9 1650.69 68.8018 8
 0 9 -9 1639.32 73.4202 7
 0 9 9 1652.16 77.1893 9
 0 -9 10 327.758 37.4541 5
 0 9 -10 344.305 27.949 6
 0 9 -10 427.222 40.9683 1
 0 -9 10 327.185 41.6216 11
 0 9 10 334.644 39.6478 9
 0 -9 -10 362.544 26.392 8
 0 -9 11 344.229 39.917 4
 0 9 -11 326.324 29.5995 6
 0 -9 11 373.404 39.7923 5
 0 -9 11 349.739 34.9675 2
 0 9 -11 341.764 40.2606 1
 0 -9 11 241.103 38.3144 10
 0 9 11 353.113 42.3533 9
 0 9 -12 750.041 55.4168 1
 0 -9 12 836.238 51.2988 2
 0 -9 12 863.396 55.2504 4
 0 -9 12 948.85 55.8117 5
 0 9 -12 838.385 45.4351 6
 0 9 12 806.198 58.1171 9
 0 -9 13 1191.68 63.7956 2
 0 9 -13 1195.75 67.9681 1
 0 -9 13 1110.69 49.4002 3
 0 9 -13 1244.43 57.9406 6
 0 -9 13 1216.02 66.0148 5
 0 -9 13 1174.13 68.1273 4
 0 9 13 1368.28 71.2818 9
 0 9 -14 155.986 30.5956 6
 0 -9 14 137.67 42.4308 5
 0 -9 14 64.6502 42.0727 4
 0 -9 14 208.008 38.5566 2
 0 -9 -14 68.2027 25.3731 12
 0 9 14 171.455 48.0923 9
 0 -9 15 74.7423 39.3755 2
 0 -9 15 55.7081 43.3578 5
 0 -9 15 165.002 48.4585 4
 0 9 -15 91.4016 32.0573 6
 0 9 15 122.056 50.277 9
 0 -9 16 203.461 44.7388 2
 0 -9 16 270.753 52.981 4
 0 9 -16 293.708 38.4814 6
 0 9 16 210.51 56.848 9
 0 -9 17 602.097 54.1926 2
 0 -9 17 648.677 57.746 5
 0 9 -17 539.426 46.809 6
 0 -9 17 733.029 64.7696 4
 0 9 17 627.045 65.8076 9
 0 -9 18 300.163 48.7735 2
 0 -9 18 305.663 50.8441 5
 0 9 -18 180.629 41.3024 6
 0 -9 18 233.773 60.4025 4
 0 9 18 340.409 63.2567 9
 0 -9 19 84.9544 47.0915 2
 0 9 -19 155.641 43.0113 6
 0 -9 19 168.12 50.8231 5
 0 -9 19 12.4279 59.3121 4
 0 -9 20 45.636 47.7154 2
 0 -9 20 74.853 63.6422 4
 0 -9 20 33.6041 51.4198 5
 0 9 20 125.908 42.5417 7
 0 -9 21 175.532 53.0513 5
 0 -9 21 232.105 70.0488 4
 0 9 21 268.045 46.4495 7
 0 -9 22 444.024 77.708 4
 0 -9 22 270.752 55.7082 5
 0 9 22 459.539 51.3887 7
 0 -9 23 35.6397 72.6643 4
 0 -9 23 -33.1341 52.332 5
 0 -9 24 36.9659 77.3537 4
 0 -9 -24 29.2934 89.481 10
 0 -9 25 264.103 85.3422 4
 0 -9 26 173.206 86.4273 4
 0 10 0 1277.37 60.0265 4
 0 10 0 1252.71 55.2952 1
 0 10 1 130.661 25.2621 4
 0 10 -1 128.915 24.6486 4
 0 10 1 124.81 19.0246 1
 0 10 -1 124.799 21.7697 1
 0 10 -2 38.9426 24.019 4
 0 10 -2 50.5494 22.2501 1
 0 10 2 7.09667 16.2298 1
 0 10 -3 686.787 38.801 4
 0 10 3 613.664 31.0359 1
 0 10 -4 1126.83 56.6806 4
 0 10 -4 1260.53 49.1349 6
 0 10 4 1097.56 49.3004 1
 0 -10 5 39.4304 25.1428 5
 0 10 -5 50.515 14.2333 6
 0 -10 5 81.6875 25.0669 4
 0 10 5 53.8266 28.0879 11
 0 10 5 55.0112 13.0446 1
 0 -10 6 121.53 28.7008 5
 0 10 -6 98.2618 16.7053 6
 0 10 6 76.5738 11.8861 1
 0 10 -6 132.746 30.8144 1
 0 10 6 151.702 30.8495 11
 0 -10 7 406.488 34.1102 5
 0 10 7 265.123 15.4967 1
 0 10 -7 373.056 35.9065 1
 0 -10 7 352.485 37.0362 11
 0 10 7 353.671 36.0387 11
 0 10 -7 347.538 30.7861 7
 0 -10 8 112.372 32.1304 5
 0 10 -8 89.7882 34.3314 1
 0 -10 8 145.01 34.0182 11
 0 10 8 148.698 33.1091 11
 0 -10 -8 153.774 22.4897 8
 0 10 -8 113.813 28.5235 7
 0 10 -9 472.47 31.3727 6
 0 -10 9 484.567 41.5346 5
 0 10 -9 479.464 43.569 1
 0 -10 9 500.219 37.1836 2
 0 -10 9 466.649 43.5006 11
 0 10 9 529.226 44.3003 9
 0 10 -9 495.897 38.0831 7
 0 -10 -9 482.21 30.9168 8
 0 -10 10 209.779 37.6147 4
 0 -10 10 355.249 39.5851 5
 0 10 -10 299.112 28.4089 6
 0 10 -10 277.585 41.134 1
 0 -10 10 236.891 34.1773 2
 0 -10 10 285.359 42.9472 11
 0 10 -10 253.978 36.0628 7
 0 -10 -10 238.03 25.9451 8
 0 10 10 249.599 41.5396 9
 0 10 -11 296.066 29.2406 6
 0 -10 11 276.117 41.863 5
 0 -10 11 295.551 41.0453 4
 0 -10 11 269.148 35.9978 2
 0 10 -11 239.865 42.2233 1
 0 -10 11 249.819 44.5784 11
 0 10 11 218.335 42.5579 9
 0 10 -12 304.617 31.3395 6
 0 -10 12 307.414 44.4254 5
 0 -10 12 293.952 43.1917 4
 0 10 -12 226.724 44.3189 1
 0 -10 12 315.965 38.4571 2
 0 -10 12 316.934 48.9385 11
 0 10 12 324.534 46.9988 9
 0 10 -13 1036.18 64.8693 1
 0 -10 13 1068.31 60.4983 2
 0 10 -13 1017.55 53.667 6
 0 -10 13 950.58 63.6939 5
 0 -10 13 1058.4 65.9145 4
 0 10 13 990.021 67.9803 9
 0 10 -14 188.704 33.4185 6
 0 -10 14 181.439 47.8392 4
 0 -10 14 139.726 45.4229 5
 0 -10 14 161.309 41.0144 2
 0 -10 -14 189.611 29.5374 12
 0 10 14 151.433 50.0465 9
 0 -10 15 43.7238 42.2953 2
 0 -10 15 114.774 47.2042 5
 0 -10 15 46.513 49.5171 4
 0 10 -15 39.7757 33.4207 6
 0 10 15 41.3149 53.0443 9
 0 -10 16 57.5183 43.0277 2
 0 -10 16 41.426 51.7942 4
 0 10 -16 118.54 36.3265 6
 0 -10 16 101.193 48.6929 5
 0 10 16 50.9225 55.4301 9
 0 -10 17 704.822 57.9879 2
 0 -10 17 687.796 67.9661 4
 0 -10 17 773.41 63.1093 5
 0 10 -17 627.504 50.4701 6
 0 10 17 806.734 72.1038 9
 0 -10 18 154.696 48.7999 2
 0 -10 18 84.7693 53.1086 5
 0 10 -18 159.81 41.8246 6
 0 -10 18 85.7685 60.6789 4
 0 10 18 238.525 63.7492 9
 0 -10 19 267.26 50.8062 2
 0 -10 19 421.882 66.8407 4
 0 -10 19 202.076 55.3541 5
 0 10 19 368.085 69.76 9
 0 -10 20 -23.9 54.1499 5
 0 -10 20 4.5282 65.0068 4
 0 10 20 31.802 41.8714 7
 0 -10 21 338.764 72.62 4
 0 -10 21 216.958 56.0256 5
 0 10 21 293.334 47.8704 7
 0 -10 22 68.3483 53.9157 5
 0 -10 22 22.4934 71.9646 4
 0 -10 23 257.876 77.1662 4
 0 -10 23 85.9051 55.0519 5
 0 -10 24 -24.2818 79.8525 4
 0 -10 25 -61.1776 83.8026 4
 0 11 0 26.0582 20.1759 1
 0 11 0 6.21986 25.429 2
 0 11 -1 952.065 46.4261 5
 0 11 -1 855.306 42.9954 1
 0 11 1 860.221 47.1737 2
 0 11 -1 824.393 47.3582 2
 0 11 1 772.574 40.5418 1
 0 11 -2 61.4695 26.401 5
 0 11 2 -15.9935 29.4166 11
 0 11 2 38.8836 18.1217 1
 0 11 2 66.0633 24.6037 2
 0 11 -2 51.267 25.6865 2
 0 11 3 123 30.9626 11
 0 11 3 71.0827 17.9056 1
 0 11 3 100.354 25.7203 2
 0 11 4 343.946 35.6262 11
 0 -11 4 252.93 34.4625 11
 0 11 4 313.459 30.2674 2
 0 11 4 314.179 20.7294 1
 0 -11 5 506.094 37.8341 5
 0 11 -5 458.994 25.2891 6
 0 11 -5 465.406 37.5786 1
 0 11 5 370.78 23.8619 1
 0 11 5 606.282 43.1202 11
 0 -11 5 547.732 41.5328 11
 0 11 -6 181.252 19.2786 6
 0 -11 6 176.011 31.2947 5
 0 11 6 186.107 15.2665 1
 0 11 -6 153.745 32.9968 1
 0 -11 6 163.232 34.2384 11
 0 11 6 197.104 33.8982 11
 0 11 -6 187.915 27.4388 7
 0 -11 7 159.221 33.4775 5
 0 11 7 168.956 13.5738 1
 0 -11 7 137.085 29.1965 2
 0 11 -7 198.883 36.5555 1
 0 11 7 165.451 36.1412 11
 0 -11 7 91.8453 34.1034 11
 0 11 -7 168.754 29.0596 7
 0 -11 8 243.164 36.0451 5
 0 -11 8 156.579 30.5764 2
 0 11 -8 287.145 39.1513 1
 0 11 -8 269.811 33.3693 4
 0 11 8 290.163 39.6966 11
 0 -11 8 295.481 38.5773 11
 0 11 -8 251.925 32.5137 7
 0 -11 9 421.828 45.251 4
 0 -11 9 665.12 48.1004 5
 0 11 -9 593.461 35.7765 6
 0 11 -9 555.592 43.7094 4
 0 -11 9 581.868 43.4792 2
 0 11 -9 556.098 48.9843 1
 0 -11 9 612.513 51.1977 11
 0 11 9 679.743 51.1862 11
 0 11 9 574.655 48.8867 9
 0 11 -9 606.351 43.4787 7
 0 -11 10 765.137 52.8981 5
 0 -11 10 799.152 52.6632 4
 0 11 -10 754.773 41.9709 6
 0 11 -10 848.721 54.2447 1
 0 -11 10 815.156 49.2362 2
 0 -11 10 700.414 56.713 11
 0 11 10 759.131 57.092 11
 0 11 10 753.784 56.0352 9
 0 11 -10 758.391 49.2063 7
 0 -11 11 47.7027 40.1776 5
 0 11 -11 39.0373 26.0888 6
 0 -11 11 37.8821 36.292 4
 0 11 -11 60.523 41.1826 1
 0 -11 11 -10.9822 34.3922 2
 0 -11 11 7.31523 43.7326 11
 0 11 11 -10.8109 42.1884 9
 0 -11 12 184.183 43.5151 5
 0 -11 12 146.799 41.6896 4
 0 11 -12 207.109 30.5098 6
 0 11 -12 136.343 43.5571 1
 0 -11 12 134.995 37.4259 2
 0 -11 12 236.801 50.1538 11
 0 11 12 197.268 46.5213 9
 0 11 -13 265.246 33.885 6
 0 -11 13 201.605 48.044 5
 0 -11 13 131.807 47.4763 4
 0 11 -13 324.868 49.8445 1
 0 -11 13 106.644 40.7388 2
 0 -11 13 160.329 54.2778 11
 0 -11 13 157.453 51.6015 10
 0 11 13 288.308 52.3027 9
 0 -11 14 806.951 60.661 5
 0 -11 14 753.776 62.0094 4
 0 11 -14 742.273 47.5493 6
 0 -11 14 772.457 55.416 2
 0 -11 14 647.012 69.0108 11
 0 -11 14 689.597 61.5881 10
 0 11 14 786.585 66.9336 9
 0 -11 15 127.29 49.7466 5
 0 11 -15 92.0094 35.5024 6
 0 -11 15 36.797 50.9075 4
 0 -11 15 111.033 43.3236 2
 0 -11 15 76.375 61.296 11
 0 11 15 109.921 57.2509 9
 0 -11 15 21.9487 51.328 10
 0 -11 16 -20.6363 51.379 5
 0 11 -16 23.2923 37.5892 6
 0 -11 16 -36.0259 54.4097 4
 0 -11 16 75.1177 45.6549 2
 0 -11 16 6.72577 64.0224 11
 0 11 16 21.4261 58.1224 9
 0 -11 17 40.477 47.6177 2
 0 11 -17 92.636 40.2155 6
 0 -11 17 -1.39946 53.6861 5
 0 -11 17 23.2503 57.4918 4
 0 11 17 102.261 64.0018 9
 0 -11 18 515.359 57.6744 2
 0 -11 18 383.609 68.0181 4
 0 -11 18 544.299 62.5919 5
 0 11 18 533.118 73.0313 9
 0 -11 19 107.395 50.2275 2
 0 -11 19 31.2001 56.0741 5
 0 -11 19 15.4577 66.3594 4
 0 11 19 58.2566 69.0449 9
 0 -11 20 97.7689 55.1586 5
 0 -11 20 7.02286 67.0845 4
 0 -11 21 -9.86572 56.869 5
 0 -11 21 -2.46455 70.5549 4
 0 -11 22 237.161 59.8842 5
 0 -11 22 352.687 80.2072 4
 0 -11 23 34.7215 78.7027 4
 0 -11 23 -103.433 58.1006 5
 0 -11 24 96.4314 83.1119 4
 0 12 0 231.126 30.5388 5
 0 12 0 205.502 33.0754 11
 0 -12 0 173.229 33.2234 11
 0 12 0 219.03 25.6421 1
 0 12 0 214.802 31.5224 2
 0 12 -1 15.088 26.7308 5
 0 12 1 33.3799 26.6637 5
 0 -12 1 1.01912 30.1548 11
 0 12 -1 -21.5786 30.7601 11
 0 12 1 28.8389 30.4516 11
 0 12 1 16.3741 20.7046 1
 0 12 -1 28.3533 28.9464 2
 0 12 1 13.8699 27.9903 2
 0 12 -2 71.8675 29.5432 5
 0 12 2 97.6768 28.3087 5
 0 12 2 44.5396 31.5602 4
 0 12 2 63.5223 32.8624 11
 0 -12 2 149.342 33.1651 11
 0 12 -2 44.1242 32.1554 11
 0 12 -2 95.5559 31.1477 2
 0 12 2 57.5055 20.6826 1
 0 12 2 67.4063 28.3338 2
 0 12 3 8.05433 26.01 5
 0 -12 3 -2.08755 31.7156 11
 0 12 3 1.0933 32.7475 11
 0 12 3 6.08293 27.9694 2
 0 12 3 -11.0394 18.7144 1
 0 12 4 836.091 44.3264 5
 0 12 4 625.365 35.4907 1
 0 12 -4 802.322 47.1223 1
 0 12 4 704.317 46.0709 2
 0 12 4 886.469 52.7454 11
 0 -12 4 795.67 50.884 11
 0 12 5 227.543 28.7948 5
 0 12 5 189.16 18.5591 1
 0 12 5 199.172 31.5796 2
 0 12 -5 218.046 35.0214 1
 0 -12 5 205.019 35.9156 11
 0 12 5 223.817 36.6548 11
 0 12 -5 198.181 28.4795 7
 0 12 -6 124.571 32.2263 4
 0 -12 6 147.728 32.6814 5
 0 12 6 108.581 28.4749 5
 0 12 6 91.1977 16.0203 1
 0 12 -6 108.007 36.1593 1
 0 12 6 73.1278 37.0444 11
 0 -12 6 149.29 37.6202 11
 0 12 -6 171.859 28.982 7
 0 -12 7 84.5828 32.6478 4
 0 -12 7 111.824 33.2577 5
 0 12 7 65.3274 27.4002 5
 0 12 7 63.4259 12.9537 1
 0 12 -7 51.6662 36.5946 1
 0 12 -7 117.667 31.5553 4
 0 12 7 140.954 37.8965 11
 0 -12 7 10.9689 35.9423 11
 0 12 -7 30.8491 29.0011 7
 0 -12 8 134.322 38.1573 5
 0 12 -8 129.276 23.8771 6
 0 12 8 137.294 29.7014 5
 0 -12 8 87.8641 34.6903 4
 0 -12 8 131.161 32.7105 2
 0 12 -8 166.923 39.0828 1
 0 12 -8 105.881 32.8938 4
 0 -12 8 107.763 40.873 11
 0 12 8 155.533 42.1371 11
 0 12 -8 171.299 33.6231 7
 0 -12 9 351.234 43.1913 5
 0 12 -9 377.815 29.7973 6
 0 -12 9 335.895 40.493 4
 0 12 9 369.712 34.2256 5
 0 12 -9 304.003 43.4923 1
 0 12 -9 291.426 38.7646 4
 0 -12 9 299.869 36.9423 2
 0 12 9 303.814 45.9908 11
 0 -12 9 360.539 46.5535 11
 0 12 9 354.629 46.6255 9
 0 12 -9 354.39 38.5055 7
 0 12 -10 381.062 31.3346 6
 0 -12 10 273.069 44.8011 5
 0 12 10 262.33 33.4678 5
 0 -12 10 241.671 42.1785 4
 0 -12 10 276.054 38.6853 2
 0 12 -10 179.878 40.0342 4
 0 12 -10 358.321 46.9874 1
 0 -12 10 324.2 49.869 11
 0 12 10 223.929 49.4041 11
 0 12 10 319.953 48.3783 9
 0 12 -10 316.129 40.6314 7
 0 12 -11 31.6411 27.7288 6
 0 12 11 19.0416 29.9569 5
 0 -12 11 20.7098 39.4971 4
 0 -12 11 -1.16755 42.2651 5
 0 -12 11 -4.29631 36.5283 2
 0 12 -11 -40.5075 43.0274 1
 0 -12 11 70.893 46.6482 11
 0 12 11 16.2298 46.4483 11
 0 12 11 65.9547 44.6234 9
 0 -12 12 85.855 47.001 5
 0 12 -12 132.37 32.1356 6
 0 -12 12 117.873 44.6452 4
 0 -12 12 118.187 40.1986 2
 0 12 -12 181.628 47.0934 1
 0 -12 12 95.1227 52.8002 11
 0 12 12 162.377 54.783 11
 0 12 12 262.566 51.755 9
 0 -12 13 448.408 53.4653 4
 0 -12 13 442.928 55.9496 5
 0 12 -13 494.825 40.5236 6
 0 -12 13 508.02 49.3714 2
 0 12 -13 533.064 54.8386 1
 0 -12 13 474.405 62.8852 11
 0 -12 13 648.709 61.6968 10
 0 12 13 559.041 60.283 9
 0 12 -14 238.128 36.6938 6
 0 -12 14 32.3454 50.6585 4
 0 -12 14 256.039 52.642 5
 0 -12 14 100.848 45.0776 2
 0 -12 14 155.707 56.8252 10
 0 -12 14 176.255 61.7548 11
 0 12 14 112.863 57.1865 9
 0 12 -15 179.175 38.2018 6
 0 -12 15 315.612 55.3409 4
 0 -12 15 106.259 53.1891 5
 0 -12 15 149.152 46.5521 2
 0 -12 15 152.853 65.7758 11
 0 12 15 204.368 61.1248 9
 0 -12 16 41.3206 54.7644 4
 0 -12 16 35.4063 54.3427 5
 0 -12 16 56.3261 47.057 2
 0 -12 16 82.9128 68.1186 11
 0 12 16 139.208 63.1589 9
 0 -12 17 56.9961 54.7169 5
 0 -12 17 82.6293 60.2812 4
 0 -12 17 46.7907 49.3996 2
 0 -12 17 74.3531 73.4126 11
 0 12 17 93.4613 67.5021 9
 0 -12 18 -43.0307 64.6464 4
 0 -12 18 77.1455 58.8378 5
 0 -12 18 53.8287 52.5862 2
 0 -12 18 116.014 80.1214 11
 0 12 18 71.5832 71.5468 9
 0 -12 19 520.946 75.2507 4
 0 -12 19 437.843 63.3143 5
 0 -12 19 443.147 57.9607 2
 0 -12 19 237.423 86.4676 11
 0 12 19 288.861 76.1839 9
 0 -12 20 72.5315 70.8879 4
 0 -12 20 87.5103 60.8106 5
 0 -12 20 -34.83 88.4857 11
 0 12 20 83.6092 76.7198 9
 0 -12 21 2.53813 75.6207 4
 0 -12 21 104.864 60.4363 5
 0 -12 21 148.168 96.8149 11
 0 -12 22 15.8513 77.9518 4
 0 -12 22 -53.2141 59.7708 5
 0 -12 22 -56.7436 101.067 11
 0 -12 23 162.854 60.6607 5
 0 -12 23 210.257 81.7513 4
 0 -12 23 207.668 107.017 11
 0 -12 24 88.8284 109.217 11
 0 13 0 23.4902 29.047 5
 0 13 0 48.6073 32.1609 4
 0 -13 0 -13.6391 34.0911 11
 0 13 0 47.2233 33.8134 11
 0 13 0 -6.84495 30.5712 2
 0 13 1 319.25 38.1298 4
 0 13 -1 278.053 35.0928 5
 0 13 1 315.022 35.7042 5
 0 13 -1 325.017 37.3003 4
 0 13 -1 232.381 38.7173 11
 0 13 1 270.189 40.2833 11
 0 -13 1 305.577 41.4091 11
 0 13 -1 291.126 37.5239 2
 0 13 1 266.535 35.9648 2
 0 13 -2 55.9364 31.2227 5
 0 13 2 41.8383 32.505 4
 0 13 2 31.4116 30.5108 5
 0 13 -2 -19.2984 31.6908 4
 0 13 -2 48.9333 30.5913 1
 0 13 -2 34.6084 31.9859 2
 0 13 2 38.9421 21.8044 1
 0 13 2 56.8947 31.5511 2
 0 13 -2 21.1516 34.5658 11
 0 13 2 56.8132 35.3646 11
 0 -13 2 -32.3242 35.1122 11
 0 13 -3 166.319 35.1352 4
 0 13 3 198.263 32.7066 5
 0 13 3 144.334 33.8111 2
 0 13 -3 198.928 33.8887 1
 0 13 3 234.542 23.1836 1
 0 13 3 194.897 38.8643 11
 0 -13 3 140.268 37.1664 11
 0 13 -3 201.485 28.403 7
 0 13 -4 257.773 35.2486 4
 0 13 4 201.051 32.3708 5
 0 13 4 206.345 34.4647 2
 0 13 -4 168.06 35.7465 1
 0 13 4 222.007 21.568 1
 0 13 4 219.362 39.3191 11
 0 -13 4 170.369 38.7258 11
 0 13 -4 201.009 29.1366 7
 0 13 -5 341.781 39.239 4
 0 13 5 360.728 35.5516 5
 0 13 5 338.922 24.3352 1
 0 13 -5 436.215 42.3256 1
 0 13 5 313.461 44.9631 11
 0 -13 5 282.811 43.5758 11
 0 13 -5 387.434 34.4219 7
 0 13 6 6.69013 30.2989 5
 0 13 -6 -23.9871 34.1111 4
 0 13 6 26.5818 16.0407 1
 0 13 -6 55.2401 37.4733 1
 0 13 6 -7.07458 32.2726 2
 0 -13 6 67.801 38.1975 11
 0 13 6 60.6245 39.4109 11
 0 13 -6 42.0591 28.592 7
 0 13 -7 74.7881 34.598 4
 0 13 7 -22.2962 30.2773 5
 0 13 -7 31.1805 39.5893 1
 0 13 7 76.2118 41.2065 11
 0 -13 7 50.9313 40.939 11
 0 13 -7 67.2585 30.7606 7
 0 -13 8 366.709 43.6703 5
 0 13 8 419.001 36.2851 5
 0 13 -8 340.099 45.1189 1
 0 13 -8 394.492 40.0847 4
 0 13 8 257.682 47.4972 11
 0 -13 8 324.427 47.1722 11
 0 13 -8 428.545 39.4654 7
 0 -13 -8 296.052 34.1816 8
 0 13 9 421.829 38.4607 5
 0 -13 9 404.559 48.2827 5
 0 -13 9 321.492 45.136 4
 0 13 -9 462.512 49.2716 1
 0 13 -9 389.859 43.573 4
 0 -13 9 300.589 50.8033 11
 0 13 9 361.182 53.5564 11
 0 13 9 423.222 52.3101 9
 0 -13 -9 275.332 36.7689 8
 0 13 -9 394.099 42.6115 7
 0 -13 10 96.6379 43.5593 5
 0 13 10 106.502 33.0239 5
 0 -13 10 95.4608 40.2681 4
 0 13 -10 133.241 44.601 1
 0 13 -10 143.956 37.7576 4
 0 -13 10 122.927 37.7991 2
 0 13 10 34.7711 47.5488 11
 0 -13 10 55.1321 46.0566 11
 0 -13 -10 143.41 31.693 8
 0 13 10 67.5334 46.4997 9
 0 13 -10 139.508 38.3959 7
 0 13 11 138.011 33.1217 5
 0 -13 11 176.753 44.4143 4
 0 -13 11 188.596 48.2281 5
 0 -13 11 175.381 40.4368 2
 0 13 -11 157.341 48.4936 1
 0 -13 11 182.648 52.8001 11
 0 13 11 192.66 53.9574 11
 0 13 11 177.649 52.5001 9
 0 -13 -11 160.181 32.1072 8
 0 -13 12 214.938 51.2482 5
 0 -13 12 180.811 47.6273 4
 0 13 12 181.618 35.3065 5
 0 -13 12 218.254 43.2207 2
 0 13 -12 268.329 51.4581 1
 0 13 12 205.158 59.8064 11
 0 -13 12 176.998 55.8524 11
 0 -13 -12 189.213 32.4121 8
 0 13 12 253.914 56.0024 9
 0 -13 13 54.9874 49.0037 4
 0 -13 13 112.783 52.0102 5
 0 13 13 59.3732 34.199 5
 0 -13 13 119.558 44.6415 2
 0 13 13 63.8456 59.9998 11
 0 -13 13 66.601 58.8533 10
 0 -13 13 -1.96667 59.103 11
 0 13 13 62.6971 55.8946 9
 0 -13 14 134.794 53.9156 4
 0 -13 14 164.276 55.0543 5
 0 13 14 147.796 35.6022 5
 0 -13 14 205.081 47.1634 2
 0 -13 14 79.1863 60.1757 10
 0 13 14 127.652 62.5161 11
 0 -13 14 187.006 63.2456 11
 0 13 14 105.303 58.6029 9
 0 -13 15 248.946 58.6246 5
 0 -13 15 266.132 59.2801 4
 0 13 15 115.613 36.381 5
 0 -13 15 82.8169 48.946 2
 0 -13 15 207.009 70.9213 11
 0 13 15 141.914 70.9998 11
 0 13 15 227.429 64.9057 9
 0 -13 16 56.3192 59.6231 4
 0 -13 16 42.5455 56.4645 5
 0 -13 16 65.5334 50.146 2
 0 13 16 5.33775 73.2332 11
 0 -13 16 -47.2648 72.2828 11
 0 13 16 -121.454 68.2632 9
 0 -13 17 120.234 60.5763 5
 0 -13 17 145.658 64.6045 4
 0 -13 17 70.9095 52.7459 2
 0 -13 17 67.0961 78.3543 11
 0 13 17 173.503 72.0497 9
 0 -13 18 424.764 67.2659 5
 0 -13 18 350.327 72.8046 4
 0 -13 18 298.615 57.9251 2
 0 -13 18 390.034 87.5924 11
 0 13 18 434.098 79.8474 9
 0 -13 19 42.3878 69.7776 4
 0 -13 19 11.3193 63.2936 5
 0 -13 19 -49.2104 55.6534 2
 0 -13 19 80.5685 89.2321 11
 0 13 19 67.9593 76.3664 9
 0 -13 20 -65.6852 62.6348 5
 0 -13 20 -29.7529 73.8947 4
 0 -13 20 102.666 94.4509 11
 0 13 20 87.4511 79.5891 9
 0 -13 21 -36.4829 63.3458 5
 0 -13 21 -108.911 79.8472 4
 0 -13 21 140.224 98.3226 11
 0 -13 22 115.323 63.6679 5
 0 -13 22 247.209 108.099 11
 0 -13 23 -15.3978 107.916 11
 0 -13 24 -11.9828 115.444 11
 0 14 0 631.57 44.8236 5
 0 14 0 579.568 48.2069 4
 0 14 0 507.074 50.4647 11
 0 14 0 621.455 47.8207 2
 0 14 1 -31.4876 36.0396 4
 0 14 -1 -40.7671 33.374 5
 0 14 1 -12.7894 31.3609 5
 0 14 -1 29.153 34.2751 4
 0 14 1 5.19452 37.7666 11
 0 14 -1 -46.2208 37.505 11
 0 -14 1 -5.12438 38.4481 11
 0 14 -1 40.2298 34.6248 2
 0 14 1 -11.8224 33.8648 2
 0 14 -1 -28.4364 31.9787 1
 0 14 -2 44.6705 34.3736 4
 0 14 2 -21.6597 36.2777 4
 0 14 2 20.2328 32.3324 5
 0 14 2 -43.9884 33.1308 2
 0 14 -2 -6.94176 33.1517 1
 0 14 -2 8.69475 34.4565 2
 0 14 -2 5.21382 37.6895 11
 0 14 2 19.7558 38.3633 11
 0 -14 2 66.0994 39.4119 11
 0 14 -3 216.755 38.4876 4
 0 14 3 233.876 36.6651 5
 0 14 3 277.495 42.2105 4
 0 14 3 240.457 26.6483 1
 0 14 -3 348.517 38.922 1
 0 14 3 262.092 38.8783 2
 0 14 3 115.528 41.4263 11
 0 -14 3 197.921 43.7661 11
 0 14 -3 274.959 31.6123 7
 0 14 4 438.97 41.7137 5
 0 14 -4 509.098 45.5047 4
 0 14 4 439.651 43.593 2
 0 14 4 543.444 31.419 1
 0 14 -4 533.493 45.6054 1
 0 14 4 431.468 51.6145 11
 0 -14 4 432.177 50.3968 11
 0 14 -4 492.391 39.0374 7
 0 14 -5 21.606 35.3963 4
 0 14 5 57.7433 33.1204 5
 0 14 5 14.5775 19.3237 1
 0 14 5 4.39412 34.557 2
 0 14 -5 57.1478 38.794 1
 0 14 5 34.795 41.0823 11
 0 -14 5 69.2301 41.3386 11
 0 14 -5 24.0813 30.5178 7
 0 14 -6 42.0559 36.7379 4
 0 14 6 110.244 34.0035 5
 0 14 6 80.5247 36.1872 2
 0 14 -6 118.062 40.5239 1
 0 14 6 74.7281 17.4523 1
 0 -14 6 18.2471 42.8194 11
 0 14 6 -13.4651 43.4548 11
 0 14 -6 98.288 32.3177 7
 0 14 7 180.705 35.1879 5
 0 14 -7 178.699 38.5244 4
 0 14 7 124.801 37.3672 2
 0 14 -7 224.553 43.5851 1
 0 -14 7 36.5554 44.6731 11
 0 14 7 153.595 46.9893 11
 0 14 -7 123.942 34.9393 7
 0 14 8 246.711 37.504 5
 0 14 -8 233.779 40.8328 4
 0 -14 8 186.275 49.3488 11
 0 14 8 199.812 48.9025 11
 0 14 -8 198.745 38.6894 7
 0 -14 -8 159.291 34.6915 8
 0 14 9 138.322 35.6957 5
 0 14 -9 147.068 39.6282 4
 0 14 -9 142.654 45.4357 1
 0 14 9 158.36 49.0127 11
 0 -14 9 195.616 50.4197 11
 0 14 9 148.482 48.8101 9
 0 -14 -9 110.809 33.4266 8
 0 14 -9 210.71 40.2093 7
 0 14 10 51.4521 34.2994 5
 0 -14 10 89.1248 43.0555 4
 0 -14 10 114.002 47.5688 5
 0 14 -10 48.1872 46.8555 1
 0 14 -10 74.5681 40.7241 4
 0 14 10 97.026 51.8547 11
 0 -14 10 35.862 50.0602 11
 0 14 10 198.759 52.4084 9
 0 14 -10 79.6929 40.87 7
 0 -14 -10 79.5164 34.1094 8
 0 -14 11 107.29 44.1989 4
 0 -14 11 88.9187 50.4221 5
 0 14 11 96.9297 36.6934 5
 0 14 -11 111.717 48.8477 1
 0 14 11 182.25 56.863 11
 0 -14 11 23.6118 53.1513 11
 0 14 11 92.7674 54.8208 9
 0 -14 -11 105.484 34.6736 8
 0 14 12 211.56 38.7526 5
 0 -14 12 246.074 49.918 4
 0 -14 12 268.462 53.999 5
 0 14 -12 258.623 54.0518 1
 0 14 12 129.72 59.9441 11
 0 -14 12 295.681 62.3788 11
 0 -14 -12 209.75 35.9938 8
 0 14 12 214.156 59.301 9
 0 14 13 418.752 42.8301 5
 0 -14 13 302.701 55.2892 4
 0 -14 13 381.664 60.7384 5
 0 -14 13 432.085 53.0392 2
 0 14 13 367.183 69.0514 11
 0 -14 13 524.256 70.753 10
 0 -14 13 421.984 69.0452 11
 0 14 13 462.701 66.4169 9
 0 -14 14 205.43 58.9576 5
 0 -14 14 147.541 56.3209 4
 0 14 14 61.7903 38.0875 5
 0 -14 14 66.439 49.0221 2
 0 14 14 106.643 70.181 11
 0 -14 14 44.4272 68.1342 10
 0 -14 14 120.106 68.0343 11
 0 14 14 90.2332 65.0563 9
 0 -14 15 124.771 59.754 5
 0 -14 15 60.281 58.8946 4
 0 -14 15 34.7523 51.9362 2
 0 14 15 -41.8337 76.0007 11
 0 -14 15 117.557 71.7418 11
 0 14 15 19.8594 68.9022 9
 0 -14 16 70.6834 63.0822 4
 0 -14 16 82.4163 61.6355 5
 0 -14 16 124.199 54.1891 2
 0 -14 16 -42.2154 75.2455 11
 0 14 16 53.733 81.1194 11
 0 14 16 146.13 73.7285 9
 0 -14 17 413.874 72.689 4
 0 -14 17 481.301 69.4804 5
 0 -14 17 418.929 60.6947 2
 0 14 17 361.192 92.3415 11
 0 -14 17 423.216 88.8545 11
 0 14 17 438.414 81.7726 9
 0 -14 18 103 66.5702 5
 0 -14 18 52.4235 69.9961 4
 0 -14 18 227.317 59.2139 2
 0 14 18 -52.8908 92.1115 11
 0 -14 18 161.426 89.4242 11
 0 14 18 200.839 82.1638 9
 0 -14 19 19.2308 72.6016 4
 0 -14 19 -3.42241 65.4215 5
 0 14 19 57.1099 99.6407 11
 0 -14 19 146.6 94.3301 11
 0 14 19 84.7826 80.517 9
 0 -14 20 20.1816 76.214 4
 0 -14 20 111.993 67.6225 5
 0 -14 20 3.46096 100.661 11
 0 14 20 157.192 110.268 11
 0 14 20 154.474 83.6367 9
 0 -14 21 -21.9463 108.423 11
 0 14 21 73.5364 115.775 11
 0 -14 22 -88.3004 113.053 11
 0 14 22 228.929 124.288 11
 0 -14 23 327.411 118.691 11
 0 14 23 399.087 134.502 11
 0 15 0 -17.4146 37.7281 4
 0 15 0 19.0429 35.1977 5
 0 15 0 -44.2065 41.8561 11
 0 15 0 -7.17062 38.2246 2
 0 15 0 -10.2076 32.7246 1
 0 15 -1 152.395 38.448 5
 0 15 1 80.6825 39.5345 4
 0 15 -1 149.785 40.6816 4
 0 15 1 134.19 37.561 5
 0 15 -1 180.231 35.4566 1
 0 15 -1 106.112 38.99 2
 0 15 1 130.987 39.5013 2
 0 -15 1 88.537 45.0799 11
 0 15 -1 136.058 44.0736 11
 0 15 1 157.438 45.1795 11
 0 15 2 434.662 48.9801 4
 0 15 2 423.555 43.272 5
 0 15 -2 431.552 45.2218 4
 0 15 2 479.704 46.3954 2
 0 15 -2 519.798 43.9322 1
 0 15 -2 347.412 49.9719 11
 0 -15 2 289.38 51.1505 11
 0 15 2 390.646 49.9879 11
 0 15 -2 433.249 36.9652 7
 0 15 3 216.56 44.1042 4
 0 15 -3 112.26 40.6257 4
 0 15 3 157.46 37.3506 5
 0 15 3 223.301 40.0241 2
 0 15 -3 211.949 40.7351 1
 0 15 3 156.461 45.5828 11
 0 -15 3 98.8978 45.9851 11
 0 15 -3 171.053 32.6677 7
 0 15 4 83.0003 41.8416 4
 0 15 4 93.2881 36.6427 5
 0 15 -4 17.112 37.9638 4
 0 15 -4 -2.85742 39.4467 1
 0 15 4 56.3978 22.6967 1
 0 15 4 14.3318 36.5511 2
 0 -15 4 -2.94016 44.1105 11
 0 15 4 65.2993 45.3848 11
 0 15 -4 18.9345 30.8606 7
 0 15 -5 112.36 39.7545 4
 0 15 5 116.743 38.2111 5
 0 15 5 112.213 21.0783 1
 0 15 -5 210.046 43.0332 1
 0 15 5 77.409 38.9014 2
 0 -15 5 121.816 47.034 11
 0 15 5 99.8271 48.3232 11
 0 15 -5 106.177 34.1663 7
 0 15 6 246.718 40.0811 5
 0 15 -6 195.944 42.4466 4
 0 15 6 272.264 43.0802 2
 0 15 -6 293.264 46.2548 1
 0 -15 6 245.315 51.1124 11
 0 15 6 208.913 52.5537 11
 0 15 -6 320.738 37.921 7
 0 15 7 126.094 37.707 5
 0 15 -7 239.233 42.1873 4
 0 15 -7 117.336 45.5376 1
 0 15 7 94.4551 41.0602 2
 0 -15 7 68.7117 48.6328 11
 0 15 7 128.378 49.9025 11
 0 15 -7 173.05 36.8281 7
 0 15 8 160.381 39.1849 5
 0 15 -8 156.065 47.8576 1
 0 15 8 183.629 43.4874 2
 0 15 -8 164.901 42.557 4
 0 -15 8 75.1778 51.0358 11
 0 15 8 156.334 52.6897 11
 0 15 -8 155.453 39.0246 7
 0 -15 -8 138.771 36.1299 8
 0 15 9 252.123 41.5559 5
 0 15 -9 326.848 51.2201 1
 0 15 -9 199.049 44.1443 4
 0 15 9 202.475 45.6784 2
 0 15 9 195.512 56.3125 11
 0 -15 9 198.7 55.8349 11
 0 15 9 266.181 55.394 9
 0 -15 -9 218.748 39.5394 8
 0 15 -9 293.64 43.7042 7
 0 15 10 -51.8974 39.0731 5
 0 15 -10 36.5404 41.7775 4
 0 15 -10 -48.642 50.2837 1
 0 -15 10 70.6364 54.9356 11
 0 15 10 55.0755 56.4131 11
 0 15 -10 72.8775 42.359 7
 0 15 10 39.0224 55.036 9
 0 -15 -10 65.4145 37.0787 8
 0 15 11 13.0885 39.7113 5
 0 15 -11 36.8558 51.694 1
 0 -15 11 66.844 58.8198 11
 0 15 11 55.9721 60.2574 11
 0 -15 -11 72.3941 36.7957 8
 0 15 11 7.454 57.1919 9
 0 15 12 153.55 39.9281 5
 0 -15 12 86.8869 50.5402 4
 0 -15 12 127.795 63.3884 11
 0 15 12 55.2158 63.236 11
 0 -15 -12 20.3967 36.9743 8
 0 15 12 107.826 61.6648 9
 0 -15 13 210.948 55.1351 4
 0 15 13 182.18 41.0179 5
 0 -15 13 123.121 68.1464 11
 0 15 13 130.938 69.7242 11
 0 15 13 139.048 67.3257 9
 0 -15 14 23.711 56.5166 4
 0 15 14 3.7093 39.3383 5
 0 -15 14 93.7192 71.4635 11
 0 15 14 59.0404 72.8475 11
 0 15 14 54.991 68.9293 9
 0 -15 15 -17.5335 60.0704 4
 0 15 15 58.4535 79.8521 11
 0 -15 15 -36.304 75.0404 11
 0 15 15 30.6415 73.591 9
 0 -15 16 -2.07597 64.038 4
 0 -15 16 92.1585 82.3965 11
 0 15 16 147.803 87.2892 11
 0 15 16 80.2776 78.6414 9
 0 -15 17 196.847 70.9937 4
 0 15 17 137.693 94.796 11
 0 -15 17 159.2 91.4285 11
 0 15 17 292.399 83.5187 9
 0 -15 18 179.716 71.7722 4
 0 -15 18 131.843 95.0577 11
 0 15 18 88.4208 101.808 11
 0 15 18 188.005 85.6733 9
 0 -15 19 -120.246 76.9519 4
 0 -15 19 -3.4316 97.3785 11
 0 15 19 136.662 107.216 11
 0 15 19 -43.2374 84.143 9
 0 -15 20 160.165 107.705 11
 0 15 20 32.4165 114.254 11
 0 15 20 -11.0027 88.408 9
 0 15 21 99.022 121.545 11
 0 -15 21 172.51 114.552 11
 0 15 22 63.6096 126.956 11
 0 -15 22 80.204 115.125 11
 0 16 0 191.612 40.5432 5
 0 16 0 167.031 44.05 4
 0 16 0 142.205 48.5057 11
 0 16 0 178.752 43.2685 2
 0 16 0 201.681 36.7418 1
 0 16 -1 294.456 45.898 4
 0 16 1 274.115 43.6908 5
 0 16 1 309.612 46.858 4
 0 16 -1 287.72 39.7752 1
 0 16 -1 315.703 45.9093 2
 0 16 1 306.744 35.5925 1
 0 16 1 289.086 45.72 2
 0 16 -1 223.159 49.0742 11
 0 16 1 207.568 49.8921 11
 0 16 -2 14.5672 40.1195 4
 0 16 2 10.1909 39.1567 5
 0 16 2 34.4812 42.6624 4
 0 16 -2 6.27613 38.2154 1
 0 16 2 114.811 41.1782 2
 0 16 2 34.1863 45.8553 11
 0 -16 2 94.3787 48.2804 11
 0 16 -2 85.7843 31.7976 7
 0 16 -3 780.647 58.7706 4
 0 16 3 827.524 55.7438 5
 0 16 3 852.308 61.3745 4
 0 16 -3 819.839 55.6076 1
 0 16 3 740.726 57.1915 2
 0 -16 3 809.316 66.0924 11
 0 16 3 634.192 63.5418 11
 0 16 -3 791.943 49.6416 7
 0 16 4 33.253 39.2712 5
 0 16 -4 90.1882 42.3157 4
 0 16 4 83.1695 46.2079 4
 0 16 -4 161.283 42.8242 1
 0 16 4 123.418 41.8363 2
 0 -16 4 106.374 49.5492 11
 0 16 4 35.983 49.1323 11
 0 16 -4 85.3684 33.903 7
 0 16 5 42.3388 40.5228 5
 0 16 5 121.258 47.5832 4
 0 16 -5 6.66268 43.0171 4
 0 16 5 80.8905 43.0065 2
 0 16 -5 92.2335 44.2899 1
 0 -16 5 122.724 51.7158 11
 0 16 5 106.29 52.0973 11
 0 16 -5 76.2447 35.1516 7
 0 16 6 -22.2549 39.6211 5
 0 16 -6 -62.4721 41.7923 4
 0 16 6 -1.34867 42.1978 2
 0 16 -6 44.9272 45.3575 1
 0 -16 6 -3.40361 51.3248 11
 0 16 6 -25.6498 52.186 11
 0 16 -6 14.1204 36.0244 7
 0 16 7 352.995 46.0492 5
 0 16 -7 320.172 48.0564 4
 0 16 -7 352.89 51.25 1
 0 16 7 382.98 49.5379 2
 0 16 7 319.214 59.9376 11
 0 -16 7 428.379 59.2898 11
 0 16 -7 369.351 42.8861 7
 0 16 8 171.899 42.7426 5
 0 16 8 225.049 47.2571 2
 0 16 -8 202.036 50.4753 1
 0 16 -8 188.086 44.9911 4
 0 16 8 142.608 58.6755 11
 0 -16 8 127.125 55.7149 11
 0 -16 -8 173.94 39.6584 8
 0 16 -8 185.799 41.4337 7
 0 16 9 8.10263 40.1495 5
 0 16 -9 32.0772 50.7928 1
 0 16 9 24.806 45.4975 2
 0 16 -9 23.2522 44.4048 4
 0 16 9 -20.2712 56.9297 11
 0 -16 9 15.2348 55.7628 11
 0 -16 -9 30.4581 37.9087 8
 0 16 -9 16.0821 43.7785 7
 0 16 9 -23.7048 57.1743 9
 0 16 10 70.0611 42.098 5
 0 16 -10 146.739 52.7546 1
 0 16 10 67.9475 49.076 2
 0 16 -10 43.2352 45.3835 4
 0 16 10 51.0475 62.1255 11
 0 -16 10 -10.0338 60.5463 11
 0 16 -10 26.5809 44.5403 7
 0 -16 -10 70.9507 39.6563 8
 0 16 10 109.737 61.8476 9
 0 16 11 553.816 50.6393 5
 0 16 11 454.143 58.3012 2
 0 -16 11 434.821 71.1295 11
 0 16 11 471.855 72.7063 11
 0 -16 -11 467.684 47.5253 8
 0 16 11 451.042 71.418 9
 0 16 12 206.649 44.948 5
 0 16 12 245.686 56.7565 2
 0 16 12 129.189 70.1763 11
 0 -16 12 375.184 71.4824 11
 0 16 12 293.53 70.699 9
 0 16 13 31.182 42.218 5
 0 16 13 95.3628 55.5358 2
 0 -16 13 62.5863 70.8514 11
 0 16 13 55.9885 73.0687 11
 0 16 13 49.1591 70.4815 9
 0 -16 14 5.68593 59.8461 4
 0 16 14 70.8348 78.6663 11
 0 -16 14 -2.57671 74.862 11
 0 16 14 143.984 74.1845 9
 0 -16 15 133.477 65.2272 4
 0 16 15 88.1234 85.1604 11
 0 -16 15 35.8212 81.5116 11
 0 16 15 123.482 81.3623 9
 0 -16 16 308.675 71.5551 4
 0 -16 16 236.341 89.8702 11
 0 16 16 276.333 92.4498 11
 0 16 16 336.464 86.2842 9
 0 -16 17 217.085 71.343 4
 0 -16 17 37.8953 94.2647 11
 0 16 17 109.507 98.6051 11
 0 16 17 58.1065 84.5119 9
 0 16 18 25.7758 102.424 11
 0 -16 18 209.155 99.4589 11
 0 16 18 -70.8927 88.7685 9
 0 16 19 -59.2401 111.68 11
 0 -16 19 43.1353 104.406 11
 0 16 19 51.1455 89.8659 9
 0 16 20 76.0659 118.581 11
 0 -16 20 -117.817 110.083 11
 0 16 20 141.083 91.5729 9
 0 16 21 -98.4799 130.15 11
 0 -16 21 -51.8606 116.934 11
 0 16 22 -100.061 70.7098 2
 0 17 0 -2.95068 43.8483 4
 0 17 0 78.0386 36.0168 1
 0 17 0 -5.66833 43.6144 2
 0 17 0 22.7691 50.6963 11
 0 17 1 15.0791 43.8417 4
 0 17 -1 118.965 44.3703 4
 0 17 1 -10.2224 43.1604 5
 0 17 1 -39.8298 43.6326 2
 0 17 -1 21.7608 38.6127 1
 0 17 1 -0.71335 33.5467 1
 0 17 1 61.5604 52.1842 11
 0 17 -1 -19.1808 50.3018 11
 0 17 -1 63.5472 33.148 7
 0 17 2 838.468 60.9095 5
 0 17 -2 948.076 63.848 4
 0 17 2 972.734 67.6476 4
 0 17 -2 946.065 59.1216 1
 0 17 2 916.921 50.4883 1
 0 17 2 823.221 63.7853 2
 0 -17 2 925.259 73.1156 11
 0 17 2 740.243 69.9228 11
 0 17 -2 839.509 52.9179 7
 0 17 3 65.299 41.343 5
 0 17 -3 8.52815 42.8298 4
 0 17 3 -62.7924 48.1259 4
 0 17 3 19.9815 44.4473 2
 0 17 -3 59.7759 42.7596 1
 0 -17 3 70.0908 54.2924 11
 0 17 3 44.0549 52.184 11
 0 17 -3 18.3886 34.2784 7
 0 17 4 -19.8963 50.8515 4
 0 17 4 171.919 43.7795 5
 0 17 -4 45.6894 43.7996 4
 0 17 -4 144.248 44.9577 1
 0 17 4 129.223 45.8548 2
 0 17 4 159.533 55.5248 11
 0 -17 4 168.87 55.9197 11
 0 17 -4 128.187 36.9087 7
 0 17 5 8.80632 42.4265 5
 0 17 -5 20.0123 43.6157 4
 0 17 5 12.0093 50.5375 4
 0 17 5 5.79689 44.9148 2
 0 17 -5 -7.67215 45.2697 1
 0 -17 5 16.5296 54.8461 11
 0 17 5 1.93992 56.7584 11
 0 17 -5 43.359 36.8084 7
 0 17 -6 420.063 54.0225 4
 0 17 6 482.503 59.5461 4
 0 17 6 514.633 51.4291 5
 0 17 6 451.735 53.0716 2
 0 17 -6 624.642 56.4379 1
 0 17 6 383.128 65.7293 11
 0 -17 6 381.182 63.3401 11
 0 17 -6 442.044 46.3764 7
 0 17 -7 40.0422 45.6451 4
 0 17 7 100.577 43.8306 5
 0 17 -7 144.923 50.9102 1
 0 17 7 79.5013 47.3671 2
 0 17 7 99.6834 60.1055 11
 0 -17 7 42.2725 57.8999 11
 0 17 -7 9.34417 40.1509 7
 0 17 8 426.296 50.7941 5
 0 17 -8 511.727 58.8598 1
 0 17 8 408.762 55.2077 2
 0 17 -8 367.2 51.8565 4
 0 -17 8 344.834 65.9841 11
 0 17 8 488.046 68.1352 11
 0 -17 -8 395.213 47.669 8
 0 17 -8 472.264 48.8875 7
 0 17 8 372.701 63.4832 9
 0 17 9 62.3845 45.4841 5
 0 17 -9 117.339 54.6599 1
 0 17 9 101.625 50.9755 2
 0 17 -9 68.5773 46.9293 4
 0 17 9 95.5564 65.0074 11
 0 -17 9 152.609 62.8603 11
 0 -17 -9 148.273 43.6369 8
 0 17 -9 101.183 45.3411 7
 0 17 9 104.906 64.1269 9
 0 17 10 172.4 46.7142 5
 0 17 10 126.229 54.2549 2
 0 17 -10 106.723 49.4093 4
 0 -17 10 162.651 66.7448 11
 0 17 10 192.197 71.7673 11
 0 -17 -10 191.256 44.8925 8
 0 17 10 270.922 68.9382 9
 0 17 11 55.4834 46.3955 5
 0 17 -11 131.27 51.9703 4
 0 17 11 -49.1621 56.0572 2
 0 -17 11 192.524 70.697 11
 0 17 11 94.6847 71.7052 11
 0 17 11 65.1148 68.1539 9
 0 17 12 565.789 54.5738 5
 0 17 12 495.778 66.7295 2
 0 17 12 575.421 85.5786 11
 0 -17 12 520.059 81.6807 11
 0 17 12 664.002 81.7771 9
 0 17 13 45.7095 45.5526 5
 0 17 13 144.524 59.4709 2
 0 17 13 90.1113 77.9734 11
 0 -17 13 59.6439 75.9647 11
 0 17 13 98.6382 76.9828 9
 0 17 14 -45.5736 61.001 2
 0 17 14 72.9743 82.7575 11
 0 -17 14 -88.5186 84.212 11
 0 17 14 7.60272 79.4332 9
 0 17 15 19.6582 63.4319 2
 0 17 15 106.077 88.3467 11
 0 -17 15 91.4502 87.2813 11
 0 17 15 -56.5987 83.9205 9
 0 17 16 254.893 68.2631 2
 0 -17 16 362.031 98.9503 11
 0 17 16 287.67 100.544 11
 0 17 16 255.943 91.4403 9
 0 17 17 136.782 67.2019 2
 0 -17 17 80.5486 99.4602 11
 0 17 17 211.276 104.002 11
 0 17 17 196.661 91.604 9
 0 17 18 -103.057 70.399 2
 0 17 18 19.2258 108.726 11
 0 -17 18 -210.634 106.071 11
 0 17 18 8.982 91.7308 9
 0 17 19 116.543 69.73 2
 0 -17 19 41.52 109.485 11
 0 17 19 -73.6799 116.87 11
 0 17 19 107.498 93.0062 9
 0 17 20 91.0092 72.448 2
 0 17 20 231.18 124.246 11
 0 -17 20 198.612 118.263 11
 0 17 20 -30.0962 95.7464 9
 0 17 21 107.422 72.8968 2
 0 17 22 -35.2742 72.0182 2
 0 18 0 20.7517 49.0095 4
 0 18 0 73.3258 48.266 2
 0 18 0 -23.775 38.394 1
 0 18 0 -71.2326 57.3801 11
 0 18 0 46.2204 34.4067 7
 0 18 1 471.342 57.5319 4
 0 18 -1 390.705 56.6622 4
 0 18 1 515.684 43.7642 1
 0 18 1 370.401 54.7647 2
 0 18 -1 497.13 48.345 1
 0 18 1 557.489 66.4759 11
 0 18 -1 503.98 64.6284 11
 0 18 -1 478.414 43.0068 7
 0 18 2 -16.7672 51.3632 4
 0 18 -2 20.1075 46.0622 4
 0 18 2 18.3873 46.4814 5
 0 18 2 -22.419 32.773 1
 0 18 2 18.5754 46.3479 2
 0 18 -2 58.4933 42.6724 1
 0 18 2 -61.0385 58.1353 11
 0 18 -2 5.49231 35.7556 7
 0 18 -3 731.648 63.2458 4
 0 18 3 790.922 66.0379 4
 0 18 3 788.882 60.7579 5
 0 18 3 711.626 62.3638 2
 0 18 -3 823.215 58.986 1
 0 18 3 764.981 73.9678 11
 0 -18 3 768.504 75.5896 11
 0 18 -3 697.251 51.3094 7
 0 18 4 12.5152 53.0169 4
 0 18 4 -4.79731 45.7912 5
 0 18 -4 24.4385 46.9949 4
 0 18 4 -49.9093 49.866 2
 0 18 -4 85.5715 47.6059 1
 0 -18 4 -6.04013 60.7668 11
 0 18 4 -41.2818 59.1895 11
 0 18 -4 -51.8378 38.1714 7
 0 18 -5 7.62381 48.856 4
 0 18 5 90.0823 55.1232 4
 0 18 5 38.3793 46.1576 5
 0 18 -5 127.219 50.4811 1
 0 18 5 14.1848 49.6288 2
 0 18 5 19.0656 60.6017 11
 0 -18 5 38.6557 62.1729 11
 0 18 -5 69.9713 39.9224 7
 0 18 6 -47.5359 56.4351 4
 0 18 -6 88.1099 48.7087 4
 0 18 6 -13.1832 46.3775 5
 0 18 6 -25.5311 50.8711 2
 0 18 -6 -87.3044 52.1621 1
 0 -18 6 -20.6189 61.2677 11
 0 18 6 -124.771 64.7387 11
 0 18 -6 -11.1622 40.4622 7
 0 18 7 733.803 60.5756 5
 0 18 7 664.697 70.3193 4
 0 18 -7 598.973 61.7636 4
 0 18 -7 826.608 65.2982 1
 0 18 7 675.139 64.0955 2
 0 18 7 504.452 77.0005 11
 0 -18 7 606.37 76.2409 11
 0 18 -7 677.215 55.6669 7
 0 18 8 -57.6757 48.5946 5
 0 18 -8 50.3663 49.0515 4
 0 18 8 146.263 53.2372 2
 0 18 -8 -40.9405 56.3881 1
 0 -18 8 -41.3326 66.4996 11
 0 18 8 -21.1194 66.5906 11
 0 18 -8 49.0501 45.6085 7
 0 -18 -8 73.7951 44.698 8
 0 18 8 2.0332 64.8808 9
 0 18 9 -27.6109 48.3096 5
 0 18 -9 54.2366 50.1272 4
 0 18 9 -41.0423 54.3283 2
 0 -18 9 8.98231 66.0429 11
 0 18 9 41.202 69.4734 11
 0 18 -9 -4.40195 46.7807 7
 0 -18 -9 85.1518 46.3948 8
 0 18 9 8.55562 68.3645 9
 0 18 10 -13.183 48.6756 5
 0 18 10 -29.9997 55.3511 2
 0 18 -10 -66.033 52.9029 4
 0 -18 10 25.7934 68.4393 11
 0 18 10 45.3082 72.0916 11
 0 -18 -10 -35.9497 46.1099 8
 0 18 10 67.2008 70.7481 9
 0 18 11 506.807 55.4884 5
 0 18 11 372.802 64.9657 2
 0 18 -11 344.175 59.5581 4
 0 18 11 457.558 83.3318 11
 0 -18 11 465.627 80.4881 11
 0 18 11 433.527 81.3743 9
 0 18 12 28.4447 49.1451 5
 0 18 12 -18.9411 60.7958 2
 0 -18 12 216.318 81.01 11
 0 18 12 168.416 81.3975 11
 0 18 12 90.7175 78.5634 9
 0 18 13 9.80381 62.2239 2
 0 -18 13 113.594 83.8248 11
 0 18 13 -46.713 84.7094 11
 0 18 13 116.561 82.9417 9
 0 18 14 -24.3153 63.8929 2
 0 18 14 93.0642 90.5451 11
 0 -18 14 -29.4677 87.079 11
 0 18 14 114.178 85.3302 9
 0 18 15 212.945 69.3183 2
 0 -18 15 336.486 96.979 11
 0 18 15 178.986 97.371 11
 0 18 15 205.223 92.6144 9
 0 18 16 175.485 71.486 2
 0 18 16 117.066 104.188 11
 0 -18 16 157.831 100.814 11
 0 18 16 18.0924 91.9529 9
 0 18 17 54.7651 72.0757 2
 0 18 17 140.255 110.619 11
 0 -18 17 42.7519 105.632 11
 0 18 17 43.553 95.9552 9
 0 18 18 -8.85592 71.6626 2
 0 18 18 -161.725 116.617 11
 0 -18 18 101.823 109.089 11
 0 18 18 -12.628 97.942 9
 0 18 19 112.995 73.5585 2
 0 -18 19 47.7036 118.299 11
 0 18 19 -34.3016 120.983 11
 0 18 19 169.334 101.755 9
 0 18 20 35.3196 74.9151 2
 0 19 0 5.13504 51.1912 4
 0 19 0 27.3617 59.8997 11
 0 19 0 -18.7328 36.6534 7
 0 19 1 54.3775 52.421 4
 0 19 -1 -3.34994 50.384 4
 0 19 1 89.0259 51.4948 2
 0 19 -1 71.4934 43.3246 1
 0 19 1 -21.2824 62.2332 11
 0 19 -1 58.5967 37.1201 7
 0 19 1 10.7457 35.2974 7
 0 19 2 877.324 71.9802 4
 0 19 -2 916.502 69.0349 4
 0 19 2 804.787 68.7272 2
 0 19 -2 857.638 62.0803 1
 0 19 2 760.169 79.4148 11
 0 19 -2 779.498 53.889 7
 0 19 3 33.499 55.1661 4
 0 19 -3 101.225 49.7397 4
 0 19 3 -113.977 53.7344 2
 0 19 -3 -14.2489 47.3027 1
 0 19 3 -24.2295 64.3926 11
 0 19 -3 48.2352 38.271 7
 0 19 -4 113.932 53.0211 4
 0 19 4 198.254 53.2115 5
 0 19 4 163.011 58.9925 4
 0 19 -4 171.649 51.6849 1
 0 19 4 163.41 55.0122 2
 0 -19 4 144.784 67.7036 11
 0 19 4 223.583 69.3805 11
 0 19 -4 173.488 41.917 7
 0 19 5 210.774 53.1072 5
 0 19 -5 249.407 54.7873 4
 0 19 5 240.645 61.5555 4
 0 19 5 333.624 57.4144 2
 0 19 -5 284.456 54.6207 1
 0 -19 5 290.194 71.1663 11
 0 19 5 113.374 69.1293 11
 0 19 -5 235.458 44.9496 7
 0 19 6 685.37 71.598 4
 0 19 6 714.376 61.8496 5
 0 19 -6 504.663 62.7646 4
 0 19 6 647.305 66.025 2
 0 19 6 717.545 81.5416 11
 0 -19 6 639.569 81.3491 11
 0 19 -6 630.294 55.2834 7
 0 19 7 -74.0653 52.9601 5
 0 19 7 -60.819 61.2109 4
 0 19 7 38.5551 54.5248 2
 0 19 -7 8.07419 52.2519 4
 0 -19 7 -99.6838 69.8364 11
 0 19 7 14.7104 71.0656 11
 0 19 -7 -13.437 45.0254 7
 0 19 7 116.433 66.0052 9
 0 19 8 280.811 55.0552 5
 0 19 8 150.194 64.5677 4
 0 19 -8 254.86 55.9076 4
 0 19 8 346.074 60.9496 2
 0 -19 8 258.532 73.9729 11
 0 19 8 228.267 75.8215 11
 0 19 -8 250.662 49.8591 7
 0 19 8 307.525 73.2984 9
 0 -19 -8 195.604 50.865 8
 0 19 9 24.6233 50.7593 5
 0 19 9 -14.6845 59.0902 2
 0 19 -9 72.0362 53.8301 4
 0 19 9 113.219 77.5339 11
 0 -19 9 9.83399 74.2653 11
 0 19 9 -4.6251 72.5661 9
 0 -19 -9 20.6539 48.8791 8
 0 19 -9 33.4098 49.9224 7
 0 19 10 465.466 58.2262 5
 0 19 10 507.332 68.8465 2
 0 19 -10 353.172 61.3991 4
 0 -19 10 418.586 84.0062 11
 0 19 10 470.046 86.4253 11
 0 19 10 420.505 81.5575 9
 0 19 11 112.425 52.5065 5
 0 19 11 181.356 63.4171 2
 0 -19 11 -23.9776 80.2552 11
 0 19 11 -8.52359 81.9684 11
 0 19 11 168.462 79.3093 9
 0 19 12 331.076 57.1227 5
 0 19 12 370.047 71.4324 2
 0 -19 12 330.23 88.9217 11
 0 19 12 378.37 93.5681 11
 0 19 12 326.986 89.6042 9
 0 19 13 -73.0626 68.6387 2
 0 19 13 65.7238 91.1524 11
 0 -19 13 171.68 90.6041 11
 0 19 13 199.556 89.7385 9
 0 19 14 17.2197 67.4009 2
 0 19 14 66.1929 93.5821 11
 0 -19 14 216.838 93.334 11
 0 19 14 153.974 89.0067 9
 0 19 15 17.6578 70.2726 2
 0 19 15 83.9509 99.9538 11
 0 -19 15 56.7274 98.5884 11
 0 19 15 114.257 95.3128 9
 0 19 16 262.236 76.1455 2
 0 19 16 230.724 108.79 11
 0 -19 16 170.026 105.365 11
 0 19 16 281.769 102 9
 0 19 17 -6.89484 73.3614 2
 0 19 17 -3.96544 112.377 11
 0 -19 17 221.176 111.599 11
 0 19 17 -62.1646 99.8621 9
 0 19 18 -62.4301 76.3002 2
 0 19 18 8.42254 118.779 11
 0 -19 18 71.3348 116.087 11
 0 19 19 106.281 77.5873 2
 0 20 0 277.859 60.1691 4
 0 20 0 288.19 72.959 11
 0 20 0 301.512 42.3909 7
 0 20 1 506.917 66.8059 4
 0 20 -1 587.242 65.3691 4
 0 20 1 532.119 77.6932 11
 0 20 -1 594.983 48.5657 7
 0 20 -2 143.889 55.097 4
 0 20 2 36.6724 58.4938 4
 0 20 2 -100.936 55.4846 2
 0 20 2 68.1043 68.9725 11
 0 20 -2 62.2907 40.6702 7
 0 20 -3 442.676 61.168 4
 0 20 3 461.744 65.3948 4
 0 20 3 345.458 60.3552 2
 0 20 3 449.904 77.2672 11
 0 20 -3 280.731 45.2755 7
 0 20 4 248.337 63.1226 4
 0 20 -4 150.346 56.1282 4
 0 20 4 217.247 59.1775 2
 0 20 4 257.697 74.133 11
 0 -20 4 234.869 75.7222 11
 0 20 -4 252.726 45.0958 7
 0 20 -5 -64.8715 54.765 4
 0 20 5 80.0412 61.2289 4
 0 20 5 45.737 56.4935 2
 0 20 5 -2.51868 73.5115 11
 0 -20 5 26.8327 73.2336 11
 0 20 -5 2.93949 44.4458 7
 0 20 6 178.573 57.3225 5
 0 20 -6 285.651 57.1876 4
 0 20 6 207.827 65.4654 4
 0 20 6 163.089 60.33 2
 0 20 6 -12.9041 75.7048 11
 0 -20 6 228.111 77.7957 11
 0 20 -6 93.3876 46.5968 7
 0 20 7 691.83 77.7342 4
 0 20 7 799.138 67.9381 5
 0 20 7 733.234 71.0397 2
 0 20 -7 628.861 68.2655 4
 0 20 7 748.284 89.5784 11
 0 -20 7 593.321 88.7668 11
 0 20 -7 623.519 59.9257 7
 0 20 7 692.54 83.9678 9
 0 20 8 27.9754 55.0524 5
 0 20 8 100.987 66.1938 4
 0 20 8 90.452 62.0569 2
 0 20 -8 98.4616 54.5365 4
 0 -20 8 52.1194 80.3071 11
 0 20 8 128.499 80.4452 11
 0 -20 -8 22.1663 52.6448 8
 0 20 -8 94.5312 51.3701 7
 0 20 8 -9.46588 75.7547 9
 0 20 9 82.6689 67.5153 4
 0 20 9 -43.1038 55.5344 5
 0 20 -9 3.43776 56.5527 4
 0 20 9 15.7702 63.438 2
 0 -20 9 -5.34194 78.6845 11
 0 20 9 161.462 82.2828 11
 0 20 9 113.431 78.6095 9
 0 20 10 279.042 73.1586 4
 0 20 10 114.258 56.696 5
 0 20 -10 207.357 59.9983 4
 0 20 10 129.272 64.9412 2
 0 -20 10 219.26 86.391 11
 0 20 10 155.994 86.1919 11
 0 20 10 247.987 83.2909 9
 0 20 11 417.048 61.6571 5
 0 20 11 426.406 72.5159 2
 0 -20 11 534.887 95.8879 11
 0 20 11 414.595 95.8012 11
 0 20 11 501.171 90.6611 9
 0 20 12 79.1106 68.3692 2
 0 -20 12 15.1725 91.2459 11
 0 20 12 144.049 95.5165 11
 0 20 12 50.7675 87.946 9
 0 20 13 83.6278 69.2854 2
 0 -20 13 197.101 96.8624 11
 0 20 13 -147.331 100.806 11
 0 20 13 11.812 90.574 9
 0 20 14 115.567 72.7181 2
 0 20 14 162.089 105.544 11
 0 -20 14 335.152 105.248 11
 0 20 14 133.564 96.5484 9
 0 20 15 378.14 79.0823 2
 0 20 15 457.11 113.321 11
 0 -20 15 191.133 110.455 11
 0 20 15 413.591 106.878 9
 0 20 16 -16.5113 74.2717 2
 0 20 16 235.809 114.108 11
 0 -20 16 7.47998 109.117 11
 0 20 16 -43.8773 105.049 9
 0 -20 17 169.451 117.989 11
 0 20 17 95.421 119.853 11
 0 20 17 42.9764 76.3001 2
 0 20 18 255.769 78.9895 2
 0 21 0 34.9311 58.5856 4
 0 21 1 217.596 64.0497 4
 0 21 -1 346.832 62.8695 4
 0 21 1 234.137 75.951 11
 0 21 2 293.537 66.4274 4
 0 21 -2 241.842 61.2048 4
 0 21 2 314.782 79.6574 11
 0 21 -2 303.823 46.0887 7
 0 21 -3 139.784 58.5075 4
 0 21 3 126.712 65.0025 4
 0 21 3 94.7176 59.691 2
 0 21 3 129.808 77.435 11
 0 21 -3 167.472 44.5896 7
 0 21 -4 112.664 58.4714 4
 0 21 4 112.713 63.3704 4
 0 21 4 15.3397 59.6945 2
 0 21 4 45.1348 77.2852 11
 0 21 -4 62.4532 44.8649 7
 0 21 -5 410.925 62.7741 4
 0 21 5 573.937 74.4918 4
 0 21 5 289.655 64.0029 2
 0 21 5 234.119 83.9035 11
 0 -21 5 541.864 89.1848 11
 0 21 -5 344.619 51.0246 7
 0 21 6 245.762 69.2156 4
 0 21 -6 204.896 58.4726 4
 0 21 6 106.646 63.125 2
 0 -21 6 203.337 86.2056 11
 0 21 6 103.309 82.0845 11
 0 21 6 213.219 76.5876 9
 0 21 -6 226.823 50.6077 7
 0 21 7 -110.958 70.9053 4
 0 21 7 -82.19 63.2935 2
 0 21 -7 44.4684 56.9306 4
 0 21 7 31.4754 83.3472 11
 0 -21 7 36.3059 84.1008 11
 0 21 -7 -13.5203 49.6035 7
 0 21 7 2.42199 78.5747 9
 0 21 8 -4.85217 70.7369 4
 0 21 8 53.2314 63.6222 2
 0 21 -8 47.9897 57.1873 4
 0 21 8 70.4647 86.7677 11
 0 -21 8 45.9698 85.8719 11
 0 21 8 10.1439 79.9125 9
 0 21 9 160.634 62.3889 5
 0 21 9 217.036 76.1685 4
 0 21 -9 136.429 62.0259 4
 0 21 9 286.409 67.5381 2
 0 21 9 376.077 92.3448 11
 0 -21 9 307.376 92.7845 11
 0 21 9 205.337 85.7162 9
 0 21 10 139.62 76.3214 4
 0 21 10 109.672 59.2461 5
 0 21 10 12.8565 66.6757 2
 0 21 -10 72.8212 60.3909 4
 0 -21 10 163.365 93.912 11
 0 21 10 37.7534 89.8625 11
 0 21 10 101.109 87.9583 9
 0 21 11 18.6187 75.3471 4
 0 21 11 36.4213 58.7155 5
 0 21 11 -88.247 72.3657 2
 0 -21 11 184.569 96.0083 11
 0 21 11 19.6164 93.8345 11
 0 21 11 45.8369 90.9486 9
 0 21 12 167.775 74.715 2
 0 -21 12 222.325 100.781 11
 0 21 12 116.304 100.06 11
 0 21 12 258.611 95.6064 9
 0 21 13 81.3501 74.0412 2
 0 -21 13 175.48 104.178 11
 0 21 13 96.6229 103.318 11
 0 21 13 21.9713 97.6082 9
 0 21 14 -21.4285 76.9889 2
 0 -21 14 -90.1285 112.003 11
 0 21 14 -33.683 109.32 11
 0 21 14 106.205 104.096 9
 0 -21 15 52.986 115.62 11
 0 21 15 121.859 112.792 11
 0 21 15 33.9169 76.5739 2
 0 21 16 -4.9166 79.0967 2
 0 22 0 593.339 73.116 4
 0 22 1 200.038 64.9576 4
 0 22 -1 37.9423 61.3304 4
 0 22 -2 -61.0164 60.8806 4
 0 22 2 -34.6735 63.3401 4
 0 22 2 8.29985 80.0718 11
 0 22 -3 29.0535 62.2407 4
 0 22 3 26.7615 67.6844 4
 0 22 3 101.318 82.5886 11
 0 22 -4 443.282 68.025 4
 0 22 4 433.108 75.583 4
 0 22 4 511.239 71.0586 2
 0 22 4 320.499 89.4828 11
 0 22 -5 43.1215 59.8573 4
 0 22 5 138.794 70.2054 4
 0 22 5 -22.5205 64.6078 2
 0 22 5 -8.77081 85.5459 11
 0 22 5 -26.1901 76.6953 9
 0 22 -5 54.2101 48.6982 7
 0 22 6 121.466 73.5805 4
 0 22 -6 206.479 62.9174 4
 0 22 6 183.292 67.8567 2
 0 22 6 147.019 88.4524 11
 0 22 6 267.635 83.4775 9
 0 22 -6 257.59 52.2193 7
 0 22 7 191.574 75.3706 4
 0 22 7 -48.8321 66.4048 2
 0 22 -7 123.743 60.4083 4
 0 -22 7 151.032 93.6418 11
 0 22 7 172.558 90.2924 11
 0 -22 -7 87.2498 59.5338 8
 0 22 7 31.0182 84.4473 9
 0 22 8 294.107 79.7239 4
 0 22 -8 142.63 62.9284 4
 0 22 8 242.291 70.4446 2
 0 22 8 337.811 95.5662 11
 0 -22 8 297.718 96.9062 11
 0 22 8 406.613 89.6701 9
 0 22 9 -15.7214 75.918 4
 0 22 9 61.8284 68.284 2
 0 -22 9 -6.43287 96.4522 11
 0 22 9 9.71437 93.1267 11
 0 22 9 -41.7174 87.625 9
 0 22 10 172.757 80.4081 4
 0 22 10 192.6 72.1819 2
 0 -22 10 56.098 101.398 11
 0 22 10 -6.68929 95.7656 11
 0 22 10 60.9061 92.2338 9
 0 22 11 91.9712 83.8312 4
 0 22 11 90.4031 72.4373 2
 0 -22 11 -27.3271 106.187 11
 0 22 11 58.9434 100.034 11
 0 22 11 51.7195 96.1472 9
 0 22 12 2.90046 84.6875 4
 0 22 12 97.2536 76.22 2
 0 -22 12 60.2201 107.275 11
 0 22 12 -140.671 106.035 11
 0 22 12 -53.9292 99.602 9
 0 22 13 47.9346 85.6325 4
 0 22 13 65.4048 77.095 2
 0 22 13 112.976 108.087 11
 0 -22 13 -139.471 109.733 11
 0 22 13 53.2475 104.679 9
 0 22 14 149.062 91.4472 4
 0 22 14 425.741 119.73 11
 0 -22 14 276.513 123.048 11
 0 22 14 247.103 79.863 2
 0 23 0 -40.7229 65.0229 4
 0 23 -1 209.453 67.0923 4
 0 23 1 190.078 70.8924 4
 0 23 -2 129.428 65.5959 4
 0 23 2 -93.1678 72.6777 4
 0 23 2 -29.5816 86.0939 11
 0 23 -3 12.0953 63.358 4
 0 23 3 121.743 70.8703 4
 0 23 4 26.4639 71.5357 4
 0 23 -4 51.2902 61.9819 4
 0 23 4 -92.4017 89.9684 11
 0 23 4 7.33413 80.8736 9
 0 23 5 540.74 81.1439 4
 0 23 -5 252.914 68.4094 4
 0 23 5 445.3 72.9455 2
 0 23 5 485.255 98.103 11
 0 23 5 431.74 89.623 9
 0 23 6 53.1352 74.0345 4
 0 23 6 147.972 68.8843 2
 0 23 -6 38.5533 61.8001 4
 0 23 6 -44.7753 92.3145 11
 0 23 6 76.5113 85.2868 9
 0 23 7 151.019 75.7802 4
 0 23 7 -42.0855 69.4011 2
 0 23 7 -32.8224 95.7193 11
 0 23 7 -62.816 87.7589 9
 0 23 8 -50.7986 80.2999 4
 0 23 8 36.1515 69.1172 2
 0 23 8 -6.74043 98.2076 11
 0 -23 8 -43.7747 103.793 11
 0 23 8 166.271 92.1698 9
 0 23 9 252.068 84.6113 4
 0 23 9 435.313 79.4713 2
 0 23 9 539.219 105.759 11
 0 -23 9 255.048 109.596 11
 0 23 9 299.11 98.2971 9
 0 23 10 -47.9273 83.7332 4
 0 23 10 11.8364 74.0178 2
 0 23 10 74.5945 102.286 11
 0 -23 10 157.468 107.157 11
 0 23 10 -36.8155 100.532 9
 0 23 11 29.0309 84.7984 4
 0 23 11 -2.4204 76.8105 2
 0 -23 11 -163.912 118.502 11
 0 23 11 -18.2846 106.214 11
 0 23 11 144.13 102.299 9
 0 23 12 62.9433 87.9424 4
 0 -23 12 -76.6046 118.617 11
 0 23 12 -45.47 109.475 11
 0 23 12 -59.1933 78.0352 2
 0 24 0 396.858 74.8344 4
 0 24 -1 39.3028 68.3107 4
 0 24 1 43.5478 70.0744 4
 0 24 -2 113.163 69.1651 4
 0 24 2 115.744 72.6463 4
 0 24 2 14.572 81.1128 9
 0 24 3 -14.5956 73.8185 4
 0 24 -3 66.5643 65.4164 4
 0 24 3 32.1297 93.5196 11
 0 24 3 57.7893 83.1555 9
 0 24 -4 395.166 73.9947 4
 0 24 4 465.455 83.4839 4
 0 24 4 485.757 105.038 11
 0 24 4 715.532 95.5433 9
 0 24 5 38.5593 75.8989 4
 0 24 5 -117.007 99.0158 11
 0 24 5 32.335 87.0724 9
 0 24 6 134.496 79.2788 4
 0 24 6 173.163 102.095 11
 0 24 6 204.667 93.0527 9
 0 24 7 32.3544 77.9914 4
 0 24 7 27.4615 70.6404 2
 0 24 7 -190.952 105.73 11
 0 24 7 125.57 95.5279 9
 0 24 8 201.949 83.9646 4
 0 24 8 362.2 76.3399 2
 0 24 8 408.463 99.1234 9
 0 24 9 71.2013 84.2285 4
 0 24 9 -45.3512 75.1577 2
 0 -24 9 -59.7529 116.891 11
 0 24 9 189.931 107.079 11
 0 24 9 18.5124 100.294 9
 0 24 10 250.745 87.3942 4
 0 25 0 4.61193 69.7807 4
 0 25 -1 312.256 75.0875 4
 0 25 1 174.805 75.7002 4
 0 25 2 -72.9451 76.9501 4
 0 25 3 155.349 78.8778 4
 0 25 3 31.9426 91.1581 9
 0 25 4 74.7325 76.6022 4
 0 25 4 -3.45771 101.734 11
 0 25 4 -10.8692 90.3744 9
 0 25 5 124.533 81.2355 4
 0 25 5 187.075 108.46 11
 0 25 5 61.4857 93.7475 9
 0 25 6 -135.94 84.8731 4
 0 25 6 -194.283 111.72 11
 0 25 6 -54.893 97.4764 9
 0 25 7 -8.34967 82.4998 4
 0 25 8 14.2038 84.2722 4
 0 26 2 -136.369 81.0497 4
 0 26 3 12.7554 78.3777 4
 0 26 4 259.955 86.5639 4
 -1 0 28 23.741 79.6499 4
 -1 0 27 403.712 81.0163 4
 -1 0 27 244.987 75.925 7
 -1 0 26 -27.0982 75.2444 4
 -1 0 26 -1.62803 68.0075 7
 -1 0 25 776.248 88.2078 4
 -1 0 25 846.612 77.733 7
 -1 0 24 49.9784 69.6421 4
 -1 0 24 -24.1288 60.3532 7
 -1 0 23 455.96 60.4848 7
 -1 0 22 2.10373 41.0059 8
 -1 0 22 -32.8658 50.2752 7
 -1 0 21 719.954 53.0943 8
 -1 0 21 812.265 60.1643 7
 -1 0 20 -28.7169 42.4734 7
 -1 0 20 -63.7938 36.1343 8
 1 0 -19 9.07987 32.6308 6
 1 0 -19 16.8395 42.2696 10
 -1 0 19 -1.99415 40.0371 7
 1 0 -18 28.6693 30.6725 6
 -1 0 18 40.9351 37.9939 7
 1 0 -17 2597.74 108.876 6
 -1 0 17 2548.25 113.464 7
 1 0 -16 90.0696 27.1042 6
 -1 0 16 27.5595 34.2715 7
 1 0 -15 110.991 25.0377 6
 -1 0 15 129.145 32.653 7
 1 0 -15 56.3826 29.9618 10
 1 0 -14 26.8446 22.7213 6
 1 0 -14 -29.2492 28.9217 10
 -1 0 14 27.6318 29.382 7
 1 0 -13 1267.44 55.5261 6
 -1 0 13 1405.97 55.0783 1
 -1 0 13 1045.79 51.5468 12
 1 0 -13 1152.82 59.8231 10
 -1 0 13 1414.67 59.8373 7
 1 0 -12 13.5687 12.172 3
 -1 0 12 7.41878 19.5392 1
 -1 0 12 0.95201 14.9119 12
 1 0 -12 47.797 24.4455 10
 1 0 -11 145.839 14.002 3
 -1 0 11 131.153 16.4586 12
 1 0 -11 153.625 23.4974 10
 1 0 -10 -9.50456 16.1327 6
 -1 0 10 -12.9647 13.5118 12
 -1 0 10 -4.63029 18.0321 1
 1 0 -10 11.8335 11.6947 3
 1 0 -9 78.8675 15.975 6
 1 0 -9 49.8386 12.0124 3
 -1 0 9 100.677 18.5603 1
 -1 0 9 54.957 13.3946 12
 1 0 -8 28.0819 11.7473 3
 -1 0 8 8.73297 16.9751 1
 1 0 -8 20.6125 14.7866 6
 -1 0 8 9.08107 17.0191 9
 -1 0 7 243.837 21.8285 1
 1 0 -7 281.907 18.3045 6
 -1 0 7 246.814 20.6262 9
 -1 0 6 1.3164 16.1907 1
 1 0 -6 -2.10887 11.6398 6
 -1 0 6 -1.89898 14.683 9
 -1 0 5 93.8127 15.1962 1
 1 0 -5 116.869 11.4911 6
 -1 0 5 82.496 14.7509 9
 -1 0 5 85.4661 11.2255 6
 1 0 -4 2.60566 9.23841 3
 1 0 -4 2.01736 7.71683 6
 -1 0 4 4.1346 8.08039 6
 -1 0 4 6.61908 10.6704 9
 1 0 -3 25.5914 8.21933 3
 -1 0 3 21.4433 6.22667 6
 1 0 -3 29.9617 6.01849 6
 -1 0 3 19.5591 7.25592 9
 -1 0 -1 8.72636 7.03723 12
 -1 0 -1 5.83152 7.2434 10
 1 0 2 -0.63516 9.7065 12
 -1 0 -2 3.18556 5.91614 7
 -1 0 -2 6.67113 11.9077 10
 1 0 2 4.9331 6.42788 7
 1 0 3 4.10603 11.847 12
 1 0 3 13.698 9.33676 7
 -1 0 -4 9.62848 10.2772 1
 1 0 4 6.62723 13.8524 12
 1 0 4 0.2092 12.2943 7
 -1 0 -4 11.3438 13.1222 9
 -1 0 -5 46.6582 12.5924 1
 1 0 5 39.1147 15.6483 12
 1 0 5 56.7575 15.0787 7
 -1 0 -5 18.9541 15.9107 9
 -1 0 -6 4.85637 14.738 1
 1 0 6 8.92252 15.9089 12
 -1 0 -6 15.565 21.8729 10
 1 0 6 15.3287 16.7857 7
 -1 0 -6 20.0792 16.9387 9
 -1 0 -7 289.556 21.2901 1
 1 0 7 227.503 22.035 12
 -1 0 -7 252.436 27.4028 10
 1 0 7 292.043 22.3576 7
 -1 0 -7 273.725 23.2706 9
 -1 0 -8 17.2664 18.2331 1
 1 0 8 3.72448 17.7253 12
 -1 0 -8 6.31038 19.5691 9
 1 0 8 17.9265 19.5221 7
 -1 0 -8 6.55389 23.8613 10
 -1 0 -9 239.82 22.6171 1
 -1 0 -9 251.35 29.0488 10
 1 0 9 209.394 22.6932 12
 -1 0 -9 202.152 19.8538 6
 -1 0 -9 232.431 24.709 9
 1 0 9 275.944 24.1467 7
 1 0 10 20.5568 19.0456 12
 -1 0 -10 -5.56213 26.3488 10
 -1 0 -10 22.6984 22.2824 9
 -1 0 -10 12.3416 16.6512 6
 1 0 10 13.4965 21.6861 7
 -1 0 -11 978.992 53.4053 10
 1 0 11 883.215 46.5441 12
 -1 0 -11 1066.59 49.9366 9
 1 0 12 2.29058 20.8138 12
 -1 0 -12 6.54406 29.9198 10
 -1 0 -13 86.2427 22.4531 6
 1 0 13 109.976 22.6455 12
 -1 0 -13 56.0869 32.4746 10
 1 0 13 118.42 29.7779 7
 -1 0 -14 29.159 24.0709 6
 1 0 14 51.7354 32.2714 7
 -1 0 -14 66.961 32.9566 9
 -1 0 -15 949.152 49.8687 6
 1 0 15 1005.42 55.5087 7
 -1 0 -16 -10.3366 26.8098 6
 -1 0 -16 -3.96048 43.2034 10
 1 0 16 8.52933 35.4671 7
 -1 0 -17 -2.62405 28.7319 6
 -1 0 -17 -5.64646 43.0053 10
 1 0 17 38.4677 37.7444 7
 -1 0 -18 38.0423 31.4349 6
 -1 0 -18 84.1972 45.5801 10
 1 0 18 21.7096 40.4111 7
 -1 0 -19 1298.51 64.3685 6
 1 0 19 1334.03 72.4078 7
 -1 0 -20 19.41 35.5025 6
 1 0 20 30.7297 47.2048 7
 1 0 20 28.5755 32.4257 8
 -1 0 -21 147.66 39.4352 6
 1 0 21 154.704 51.0604 7
 1 0 22 105.951 65.878 4
 -1 0 -22 26.0693 41.2004 6
 1 0 22 13.015 53.5662 7
 1 0 23 756.362 82.8924 4
 -1 0 -23 554.504 55.6986 6
 1 0 23 821.568 70.4865 7
 1 0 24 16.976 71.8918 4
 1 0 24 33.0658 63.552 7
 1 0 25 131.965 78.0469 4
 1 0 26 -132.398 80.9477 4
 1 0 27 38.4257 82.4444 4
 -1 1 28 -45.5015 82.1765 4
 -1 -1 28 36.5482 78.4092 4
 -1 1 28 74.3755 76.2126 7
 -1 1 27 -59.8192 78.3831 4
 -1 -1 27 25.3404 76.4281 4
 -1 -1 27 -36.4017 74.857 7
 -1 1 27 -23.6953 71.0937 7
 -1 1 26 399.489 82.1803 4
 -1 -1 26 285.367 76.5143 4
 -1 1 26 391.227 71.5627 7
 -1 -1 26 257.348 72.7967 7
 -1 -1 25 109.628 70.8359 4
 -1 1 25 58.9959 62.3549 7
 -1 -1 25 26.7294 66.1345 7
 -1 -1 24 40.0332 66.2715 4
 -1 1 24 39.6636 58.0386 7
 -1 -1 24 21.9909 60.5748 7
 -1 -1 23 -16.9945 65.8345 4
 -1 1 23 5.07208 52.8139 7
 -1 -1 23 -12.5779 44.4254 8
 -1 -1 23 -38.3068 55.9572 7
 -1 -1 22 550.387 68.3178 4
 -1 -1 22 396.577 57.8174 7
 -1 -1 22 408.603 48.4986 8
 -1 1 22 449.493 46.5952 8
 -1 1 22 453.926 56.1726 7
 -1 -1 21 74.3218 49.395 7
 -1 1 21 -32.1517 46.72 7
 -1 1 21 -15.5033 37.6261 8
 1 1 -20 237.888 38.7957 6
 1 -1 -20 221.67 49.02 10
 -1 -1 20 211.085 46.5714 7
 -1 1 20 230.252 45.1387 7
 -1 1 20 160.145 37.2933 8
 1 -1 -19 7.41271 31.8715 6
 1 1 -19 -24.7486 33.1536 6
 1 -1 -19 -60.6413 43.703 10
 -1 1 19 -14.5233 40.269 7
 -1 1 19 6.81618 32.2767 8
 -1 -1 19 115.11 42.1127 7
 1 -1 -18 403.241 35.4065 6
 1 1 -18 368.65 36.1653 6
 1 -1 -18 285.731 46.4097 10
 -1 -1 18 354.424 44.7623 7
 -1 1 18 372.849 42.9133 7
 -1 1 18 349.525 36.3084 8
 1 1 -17 76.8013 29.8314 6
 1 -1 -17 73.5609 28.662 6
 -1 -1 17 17.1785 37.5345 7
 -1 1 17 68.2088 29.4352 8
 -1 1 17 48.2038 35.4933 7
 1 1 -16 1008.14 48.9186 6
 1 -1 -16 977.155 47.7818 6
 1 1 -16 798.701 54.0366 10
 -1 -1 16 765.206 43.3287 12
 -1 -1 16 1024.27 55.6754 7
 -1 1 16 1079.58 54.6496 7
 1 1 -15 77.3144 25.4685 6
 1 -1 -15 32.5171 23.705 6
 1 -1 -15 32.679 15.791 3
 -1 -1 15 53.6678 20.198 12
 1 1 -15 -9.98417 29.2323 10
 -1 -1 15 12.6387 32.4143 7
 -1 1 15 62.3257 30.7973 7
 1 -1 -14 72.6716 21.9557 6
 1 1 -14 114.239 23.3258 6
 -1 1 14 42.5912 20.4252 1
 1 -1 -14 32.7843 15.7916 3
 1 1 -14 66.4847 28.2865 10
 -1 -1 14 54.0803 19.9076 12
 -1 -1 14 78.5828 29.968 7
 1 -1 -14 55.9535 29.4859 10
 1 1 -13 40.5114 21.4192 6
 -1 1 13 65.6284 19.3396 1
 1 -1 -13 57.44 16.0813 3
 -1 -1 13 6.7735 19.6446 12
 1 1 -13 34.0192 26.0713 10
 -1 -1 13 23.3073 28.5439 7
 -1 1 12 967.384 41.1197 1
 -1 -1 12 889.521 42.7613 1
 1 1 -12 863.665 46.1537 10
 1 -1 -11 121.119 18.5835 6
 -1 1 11 110.806 18.829 1
 -1 -1 11 137.504 21.2927 1
 1 1 -11 119.182 23.0317 10
 1 1 -11 105.881 22.3652 9
 -1 1 11 117.055 22.5545 9
 -1 1 10 -14.7482 17.045 1
 -1 -1 10 8.90324 18.8731 1
 1 -1 -10 21.419 15.7273 6
 1 1 -10 7.65237 16.5311 6
 1 1 -10 3.16043 19.5349 9
 1 1 -10 2.25323 19.5543 10
 -1 -1 10 -1.53889 21.0236 7
 -1 1 10 6.54408 19.656 9
 -1 -1 9 125.54 19.664 1
 -1 1 9 95.2605 17.7233 1
 1 -1 -9 85.0085 15.8114 6
 1 1 -9 111.988 17.6488 6
 1 1 -9 87.7084 20.1249 9
 1 1 -9 65.968 19.6108 10
 -1 1 9 99.4462 20.7048 9
 1 1 -8 1099.62 45.4376 6
 1 -1 -8 1026.84 44.4765 6
 -1 1 8 959.09 46.0747 1
 -1 -1 8 1176.97 47.356 1
 1 1 -8 942.509 46.7208 10
 1 1 -8 1046.42 46.8927 9
 -1 1 8 988.779 47.4079 9
 1 -1 -7 333.571 17.9823 6
 1 1 -7 329.69 19.883 6
 -1 -1 7 268.951 22.669 1
 -1 1 7 240.024 20.201 1
 1 1 -7 223.323 20.8812 10
 -1 1 7 261.686 21.1361 9
 1 1 -7 274.9 21.0223 9
 -1 -1 6 100.603 19.2369 1
 1 -1 -6 125.288 12.2595 6
 1 1 -6 127.35 13.8258 6
 1 1 -6 76.412 15.1976 9
 -1 1 6 81.0158 15.6577 9
 1 1 -6 101.848 16.0402 10
 1 -1 -5 158.322 11.9723 6
 -1 -1 5 160.23 18.9519 1
 1 1 -5 161.81 14.8883 10
 -1 -1 5 153.533 13.4567 6
 1 1 -5 140.86 14.7094 9
 -1 1 5 137.035 12.4254 6
 -1 1 5 144.867 15.4201 9
 1 -1 -4 74.9754 8.33752 6
 1 1 -4 78.3506 9.87777 6
 -1 -1 4 77.4739 9.78308 6
 -1 -1 4 78.2929 15.5201 1
 1 1 -4 92.4223 10.4076 10
 -1 1 4 77.8912 8.57397 6
 1 1 -4 77.0325 10.9959 9
 -1 -1 3 333.807 18.5977 1
 -1 1 3 299.809 14.1609 6
 1 1 -3 305.05 14.8329 6
 -1 -1 3 303.666 14.9573 6
 1 -1 -2 132.658 8.48832 8
 -1 1 2 138.584 8.33282 8
 1 -1 -1 2.81319 4.45593 11
 1 -1 1 39.5576 6.42921 3
 1 1 1 46.2932 8.43167 9
 -1 -1 -1 44.9107 7.88983 9
 1 -1 2 9.17595 6.19623 5
 1 -1 2 10.0947 9.33387 4
 1 -1 2 4.06927 10.161 10
 -1 1 -2 2.61062 6.68214 7
 1 1 2 -7.42525 11.6456 9
 -1 -1 -2 10.6101 11.0303 9
 -1 -1 -3 1.23398 6.64331 1
 -1 1 -3 -1.11534 13.8453 10
 -1 -1 -3 -10.5168 11.3465 12
 1 -1 3 -0.32169 9.94784 7
 -1 1 -3 4.15373 8.91468 7
 -1 -1 -3 0.2876 13.8582 9
 1 -1 3 -1.05299 12.6417 10
 1 1 3 6.47036 13.6875 9
 -1 1 -4 0.35745 11.8818 1
 -1 -1 -4 3.63848 10.0866 1
 -1 1 -4 4.50932 16.3651 10
 -1 -1 -4 -2.06016 12.4846 12
 -1 -1 -4 8.34794 15.7382 9
 1 -1 4 0.95541 14.4726 10
 1 1 4 -0.66919 15.4809 9
 1 -1 4 -3.14651 12.0222 7
 -1 1 -4 14.1073 10.691 7
 -1 1 -5 180.487 15.6597 1
 -1 -1 -5 202.474 15.482 1
 -1 1 -5 184.311 21.7179 10
 -1 -1 -5 171.984 17.0642 12
 1 1 5 193.226 21.1147 9
 1 -1 5 202.053 17.7259 7
 -1 -1 -5 204.078 21.3024 9
 -1 1 -6 506.21 26.1817 1
 -1 -1 -6 495.595 25.7472 1
 -1 1 -6 476.8 31.5001 10
 1 -1 6 533.83 27.8324 7
 -1 -1 -6 493.159 30.2291 9
 -1 -1 -7 157.317 16.8778 1
 -1 1 -7 145.362 18.6001 1
 -1 1 -7 117.949 23.0683 10
 1 -1 7 166.893 20.2158 7
 -1 1 -7 162.403 18.2703 9
 -1 -1 -7 120.868 21.7767 9
 -1 1 -8 184.758 21.4573 1
 -1 1 -8 167.351 25.0187 10
 1 -1 8 152.914 20.987 7
 -1 -1 -8 148.228 22.995 9
 -1 1 -8 143.071 20.5792 9
 -1 1 -9 160.743 21.8048 1
 1 -1 9 88.7735 21.3228 12
 -1 1 -9 134.404 26.3082 10
 1 1 9 165.443 22.1817 7
 -1 1 -9 117.538 22.4572 9
 -1 -1 -9 149.067 24.165 9
 -1 -1 -9 137.661 17.4263 6
 -1 1 -9 124.311 18.05 6
 1 -1 9 121.921 22.754 7
 -1 1 -10 899.042 39.3071 1
 1 -1 10 592.535 39.3229 12
 -1 1 -10 674.201 43.974 10
 1 -1 10 803.04 41.0263 7
 -1 1 -10 711.063 40.5769 9
 -1 -1 -10 705.314 35.8911 6
 1 1 10 863.007 40.0572 7
 -1 -1 -10 740.103 42.4623 9
 -1 1 -11 41.9338 22.8721 1
 -1 1 -11 34.9855 28.3253 10
 1 -1 11 29.7188 22.9021 12
 -1 1 -11 21.5417 23.6773 9
 -1 1 -12 113.257 21.6599 6
 1 -1 12 140.23 24.6394 12
 -1 1 -12 138.106 31.3796 10
 -1 -1 -12 124.839 32.47 10
 -1 1 -13 289.269 38.4663 10
 1 -1 13 306.373 31.0024 12
 1 -1 13 425.564 36.3139 7
 1 1 13 399.465 34.4134 7
 -1 -1 -13 411.828 28.0527 6
 -1 1 -13 341.165 28.4161 6
 1 1 14 1563.19 69.6915 7
 1 -1 14 1620.94 71.5595 7
 -1 1 -14 1458.16 65.3218 6
 -1 -1 -14 1486.18 64.8822 6
 -1 -1 -15 25.3669 25.3877 6
 -1 1 -15 28.9177 26.4989 6
 1 -1 15 19.455 25.9905 12
 1 -1 15 27.1405 34.8545 7
 -1 1 -15 17.1404 32.6572 9
 1 1 15 7.63657 31.9602 7
 -1 -1 -16 337.084 32.2951 6
 -1 1 -16 395.172 33.7377 6
 1 -1 16 331.259 32.3303 12
 1 1 16 383.266 39.7613 7
 -1 -1 -16 314.126 47.1839 10
 1 -1 16 418.452 42.5825 7
 -1 -1 -17 156.554 30.2629 6
 -1 1 -17 142.01 31.4328 6
 -1 -1 -17 136.341 46.2929 10
 -1 1 -17 87.5588 44.7182 10
 1 -1 17 171.697 40.9002 7
 1 1 17 148.581 38.2165 7
 -1 -1 -18 589.484 40.7303 6
 -1 1 -18 544.931 41.23 6
 -1 -1 -18 499.644 56.9494 10
 1 1 18 527.346 47.5235 7
 1 1 18 471.266 38.0629 8
 1 -1 18 568.182 51.148 7
 -1 1 -19 42.7438 34.2494 6
 -1 -1 -19 58.6313 33.2167 6
 -1 -1 -19 44.5407 51.9535 10
 1 -1 19 -19.1067 46.6972 7
 1 1 19 60.1766 30.7382 8
 1 1 19 73.1476 41.2497 7
 -1 1 -20 597.674 46.3206 6
 -1 -1 -20 562.951 43.6668 6
 1 -1 20 455.835 65.4971 4
 -1 -1 -20 364.788 61.2042 10
 1 1 20 487.082 52.5691 7
 1 -1 20 554.622 55.6423 7
 -1 -1 -21 94.0933 38.2016 6
 -1 1 -21 39.7288 38.1818 6
 1 -1 21 82.9366 61.3418 4
 -1 -1 -21 -18.5346 58.2471 10
 1 1 21 107.996 48.8569 7
 1 -1 21 68.9826 52.3067 7
 1 -1 22 98.1001 63.9167 4
 -1 -1 -22 180.525 41.6912 6
 -1 1 -22 123.648 42.7641 6
 1 -1 22 204.953 56.8376 7
 1 1 22 178.785 53.5101 7
 1 -1 23 29.8678 68.3541 4
 -1 1 -23 7.15627 45.3579 6
 -1 -1 -23 52.0082 43.9954 6
 1 1 23 62.848 55.2862 7
 1 -1 23 201.016 62.4455 7
 1 1 24 618.504 84.6247 4
 1 -1 24 505.315 83.0131 4
 1 1 24 762.884 70.993 7
 1 -1 25 40.4997 75.8114 4
 1 1 25 46.4322 76.5736 4
 1 1 25 115.882 64.742 7
 1 -1 26 47.3933 77.6004 4
 1 1 26 29.4576 79.7951 4
 1 -1 27 5.43594 80.9757 4
 1 1 27 27.7817 81.8028 4
 -1 2 28 35.6907 83.2351 4
 -1 -2 28 18.1635 79.2827 4
 -1 2 28 -56.0658 75.9718 7
 -1 2 27 158.688 83.392 4
 -1 -2 27 32.6834 76.1318 4
 -1 2 27 135.895 70.0036 7
 -1 -2 26 77.7876 73.7347 4
 -1 -2 26 3.52726 71.1265 7
 -1 2 26 16.936 65.2043 7
 -1 -2 25 331.455 75.6532 4
 -1 -2 25 163.936 69.3777 7
 -1 2 25 331.729 63.1956 7
 -1 -2 24 386.653 72.0053 4
 -1 -2 24 298.352 64.3055 7
 -1 2 24 301.571 60.2617 7
 -1 -2 23 27.3908 62.7145 4
 -1 2 23 50.3616 51.0354 7
 -1 -2 23 95.1942 56.6807 7
 -1 -2 22 -45.8923 61.5394 4
 -1 -2 22 99.9798 54.0127 7
 -1 2 22 85.8444 49.3555 7
 -1 -2 21 467.62 64.3462 4
 1 -2 -21 474.822 58.7545 10
 -1 2 21 354.888 43.7727 8
 -1 -2 21 500.229 57.0554 7
 -1 2 21 478.117 52.3221 7
 1 2 -20 232.863 39.674 6
 -1 -2 20 257.959 56.5148 4
 1 -2 -20 178.616 50.8643 10
 -1 2 20 286.956 38.4849 8
 -1 2 20 350.357 45.5704 7
 -1 -2 20 232.775 49.1919 7
 1 2 -19 38.9097 34.2103 6
 -1 -2 19 33.3575 43.901 7
 -1 2 19 1.89804 38.2464 7
 1 -2 -19 25.4896 44.9019 10
 -1 2 19 17.7215 32.3834 8
 1 2 -18 19.772 31.2521 6
 1 -2 -18 48.1559 29.8953 6
 1 -2 -18 7.93112 41.9573 10
 -1 -2 18 64.9786 40.0188 7
 -1 2 18 40.9009 37.4731 7
 -1 2 18 34.9234 30.0278 8
 1 2 -17 439.14 35.87 6
 1 -2 -17 471.219 34.4798 6
 1 -2 -17 351.965 26.6171 3
 -1 -2 17 422.025 32.3601 12
 -1 -2 17 484.913 44.9543 7
 1 -2 -17 404.089 47.3438 10
 -1 2 17 426.432 41.3834 7
 -1 2 17 390.742 35.7028 8
 1 -2 -16 1094.83 48.9658 6
 1 2 -16 1037.54 50.1615 6
 1 -2 -16 811.663 44.0681 3
 -1 -2 16 774.678 48.671 12
 -1 -2 16 1114.26 57.652 7
 -1 2 16 1017.4 54.4864 7
 1 -2 -15 551.743 32.6693 6
 1 2 -15 471.877 33.8515 6
 1 -2 -15 410.25 28.3664 3
 -1 -2 15 412.824 33.4235 12
 -1 -2 15 529.569 41.6909 7
 -1 2 14 3.5939 18.8934 1
 1 2 -14 -1.09425 23.2336 6
 1 -2 -14 23.8123 21.053 6
 -1 -2 14 -17.8105 31.1665 7
 -1 2 14 -12.1163 22.2663 8
 -1 2 13 268.153 22.047 1
 1 2 -13 295.149 25.9014 6
 1 2 -13 252.978 27.0483 9
 -1 -2 13 287.764 32.538 7
 -1 2 13 227.328 24.8893 8
 -1 2 12 799.098 37.2002 1
 1 2 -12 774.91 41.5625 9
 -1 2 12 746.728 39.2652 8
 -1 2 11 1025.38 44.5352 1
 -1 -2 11 1045.34 47.4565 1
 1 -2 -11 1003.37 44.9407 6
 -1 2 11 958.29 49.5087 9
 -1 2 11 948.59 45.6835 8
 1 2 -11 1007.64 47.7393 9
 -1 -2 10 120.355 21.0824 1
 -1 2 10 100.298 16.4503 1
 1 -2 -10 80.4701 16.2733 6
 1 2 -10 122.339 18.1033 6
 -1 2 10 113.352 17.1539 8
 -1 2 10 90.2877 22.3485 9
 1 2 -10 105.26 19.4542 9
 -1 -2 10 92.7367 22.8878 7
 -1 2 9 285.934 21.4501 1
 -1 -2 9 404.642 25.5993 1
 1 -2 -9 299.695 19.9841 6
 1 2 -9 339.85 22.0994 6
 -1 -2 9 337.239 26.5064 7
 -1 2 9 255.416 21.127 8
 1 2 -9 328.831 22.9909 9
 -1 2 9 270.074 24.7821 9
 -1 2 8 1063.6 48.6485 1
 1 2 -8 1186.27 49.4891 6
 1 -2 -8 1179.06 48.2196 6
 -1 -2 8 1164.34 52.0747 7
 1 2 -8 1039.65 49.6738 9
 -1 2 8 1119.8 49.1235 8
 -1 2 8 1078.31 51.1022 9
 -1 -2 7 1972.35 72.2251 1
 1 -2 -7 1683.62 68.8562 6
 1 2 -7 1920.05 70.5568 6
 1 2 -7 1633.41 69.9241 9
 -1 2 7 1671.89 69.6824 8
 -1 -2 7 1616.68 71.9758 7
 -1 2 7 1531.02 71.0414 9
 -1 -2 6 265.326 22.8394 1
 1 -2 -6 243.768 15.3597 6
 1 2 -6 248.135 16.8013 9
 -1 2 6 229.745 19.752 9
 -1 -2 6 240.299 21.858 7
 -1 2 6 238.293 16.7034 8
 1 -2 -5 210.528 12.6775 6
 -1 -2 5 196.254 20.5395 1
 1 2 -5 201.615 20.9536 1
 -1 -2 5 193.586 14.8198 10
 -1 2 5 234.23 14.5533 8
 -1 2 5 184.611 13.1876 6
 -1 -2 5 205.466 18.7138 7
 -1 -2 5 224.687 15.4255 6
 1 2 -4 140.54 18.5224 1
 -1 -2 4 159.976 14.1059 4
 -1 -2 4 166.545 19.0564 1
 1 -2 -4 164.969 10.0186 6
 1 2 -4 161.81 12.2587 6
 -1 2 4 143.622 10.3169 6
 1 -2 -4 155.175 11.9252 8
 -1 -2 4 160.881 15.6583 7
 -1 2 4 176.454 12.2484 8
 -1 -2 4 159.751 12.3489 6
 1 2 -3 228.141 18.7688 1
 -1 -2 3 271.035 20.4346 1
 1 2 -3 248.65 13.3653 6
 -1 -2 3 343.251 15.2774 4
 -1 2 3 228.892 11.9726 6
 -1 -2 3 279.445 16.0524 7
 -1 -2 3 268.013 13.3936 6
 -1 2 3 296.149 14.3305 8
 1 -2 -3 297.189 14.4076 8
 1 2 -2 169.269 15.067 1
 -1 -2 2 195.818 16.0322 1
 -1 -2 2 145.354 9.34186 6
 1 2 -2 246.7 11.0701 4
 -1 -2 2 233.975 11.4251 4
 -1 -2 2 190.978 11.1869 7
 1 2 -2 170.575 11.4375 7
 1 2 -1 820.168 29.5684 4
 -1 -2 1 759.307 30.4933 2
 -1 -2 1 645.438 30.6847 1
 -1 -2 1 781.835 29.9331 11
 1 2 -1 817.098 30.0254 11
 1 -2 -1 729.003 30.566 11
 -1 2 1 734.783 30.4339 11
 1 2 -1 594.613 29.0119 7
 -1 -2 1 720.428 28.9965 7
 1 -2 0 250.717 13.4327 4
 -1 -2 0 159.682 10.319 5
 -1 2 0 241.97 12.9888 4
 1 2 0 193.062 10.731 5
 -1 -2 0 238.539 11.8473 2
 -1 -2 0 192.64 11.8898 1
 1 2 0 212.025 11.8633 2
 1 -2 0 221.717 12.8108 11
 1 2 0 210.867 11.1899 11
 -1 2 0 246.647 12.51 11
 -1 2 -1 32.4978 6.5731 2
 -1 2 -1 18.3852 9.64985 4
 -1 2 -1 22.3 7.18872 5
 1 -2 1 40.929 10.3172 4
 1 2 1 23.0998 5.80198 5
 1 2 1 21.0294 9.74255 9
 1 -2 2 314.062 16.4249 2
 1 -2 2 324.654 16.9613 5
 -1 2 -2 447.596 19.3649 4
 1 -2 2 431.084 19.6787 4
 -1 2 -2 323.755 16.8919 5
 1 2 2 292.575 19.6388 9
 -1 2 -3 3.52705 12.0854 4
 1 -2 3 -1.95944 13.219 4
 1 -2 3 2.81663 9.66159 5
 -1 -2 -3 5.29338 5.45886 8
 -1 -2 -3 7.31442 14.7236 9
 -1 2 -3 -2.17584 9.78903 7
 1 2 3 9.29756 14.8326 9
 1 -2 4 55.3103 11.5541 5
 1 -2 4 33.4312 8.12231 3
 -1 2 -4 50.3595 12.601 1
 1 -2 4 44.3815 15.4331 4
 1 -2 4 26.5913 15.4378 10
 -1 -2 -4 28.9507 17.7638 9
 1 2 4 48.2095 7.42205 8
 -1 2 -4 56.9807 11.6945 7
 1 -2 4 52.0533 12.8765 7
 1 2 4 42.5755 17.3903 9
 -1 2 -5 1246.84 49.8121 1
 1 -2 5 1296.29 51.9995 4
 -1 -2 -5 1006.45 49.3768 12
 1 -2 5 1123.52 51.2363 10
 -1 2 -5 1323.2 49.4209 7
 1 2 5 1164.15 47.003 8
 1 2 5 1149.64 52.6886 9
 1 -2 5 1133.11 50.1352 7
 -1 -2 -5 1067.34 52.4689 9
 1 -2 6 682.192 34.3105 4
 -1 2 -6 621.065 30.9773 1
 -1 -2 -6 527.996 30.0763 12
 1 -2 6 573.768 32.9448 10
 1 -2 6 628.872 31.6503 7
 -1 -2 -6 625.69 35.0256 9
 1 2 6 622.962 34.5149 9
 1 2 6 647.786 27.2724 8
 -1 2 -7 14.6105 17.2226 1
 -1 -2 -7 5.29603 14.2433 12
 1 2 7 9.47262 10.3628 8
 -1 -2 -7 8.72713 20.9496 9
 1 2 7 11.0735 19.9778 9
 1 -2 7 -3.54945 17.3455 7
 -1 2 -8 265.738 24.567 1
 1 -2 8 302.519 24.9612 7
 1 2 8 265.148 17.5105 8
 1 2 8 347.397 26.479 9
 -1 -2 -8 295.568 27.9738 9
 -1 2 -9 1033.48 47.6934 1
 -1 2 -9 962.986 50.154 10
 -1 2 -9 1037.29 46.5524 9
 -1 2 -9 949.419 44.5758 6
 1 -2 9 953.21 47.2624 7
 -1 -2 -9 955.592 43.7006 6
 1 2 9 1021.06 48.8182 9
 -1 2 -10 632.489 36.3541 1
 -1 2 -10 542.452 39.4557 10
 -1 -2 -10 629.645 31.4186 6
 -1 2 -10 656.439 35.8748 9
 -1 2 -11 272.115 28.1545 1
 -1 2 -11 266.424 31.8912 10
 1 2 11 283.113 27.0492 7
 -1 2 -11 289.853 27.4944 9
 -1 2 -12 113.886 21.6926 6
 1 -2 12 103.494 26.3029 12
 1 2 12 96.694 17.6274 8
 -1 2 -12 121.302 25.9059 9
 1 -2 12 153.444 30.8384 7
 1 2 13 658.671 34.7994 8
 -1 -2 -13 674.247 35.5655 6
 1 -2 13 766.904 45.2028 7
 -1 2 -13 682.092 37.1376 6
 1 -2 14 321.225 36.1126 12
 -1 -2 -14 539.227 32.7406 6
 1 2 14 470.928 30.0136 8
 1 2 14 574.853 37.6614 7
 -1 2 -14 402.023 32.5378 6
 1 -2 14 478.882 41.8218 7
 -1 2 -15 649.041 38.986 6
 -1 -2 -15 590.243 37.2308 6
 1 -2 15 544.59 42.3637 12
 -1 -2 -15 531.637 51.1114 10
 1 -2 15 707.902 47.9394 7
 1 2 15 716.106 43.4659 7
 1 2 15 572.189 35.7054 8
 -1 2 -15 661.61 45.1192 9
 -1 2 -16 11.531 27.6076 6
 -1 -2 -16 2.85715 25.5982 6
 1 -2 16 69.6238 43.9331 4
 1 -2 16 33.1258 29.653 12
 1 2 16 -9.40618 33.2969 7
 1 -2 16 15.674 38.5489 7
 -1 2 -16 84.8624 34.9808 9
 -1 -2 -16 2.76621 42.1285 10
 -1 2 -17 98.661 30.666 6
 -1 -2 -17 75.0784 28.3079 6
 1 -2 17 50.3551 47.2563 4
 -1 -2 -17 43.7526 17.0511 3
 1 -2 17 51.8859 30.7675 12
 1 -2 17 133.421 43.6956 7
 -1 -2 -17 35.806 44.9702 10
 1 2 17 52.2198 35.7955 7
 1 -2 18 630.031 62.508 4
 1 -2 18 633.55 41.516 5
 -1 2 -18 533.072 43.4837 6
 -1 -2 -18 492.746 40.3378 6
 -1 -2 -18 571.681 58.6637 10
 1 -2 18 643.06 55.0594 7
 1 2 18 558.929 47.5998 7
 1 -2 19 501.165 39.7145 5
 -1 -2 -19 523.846 40.6539 6
 -1 2 -19 481.562 43.1176 6
 1 -2 19 547.504 61.9649 4
 -1 -2 -19 436.846 59.5184 10
 1 2 19 468.435 47.5974 7
 1 -2 19 596.938 56.3444 7
 1 2 19 421.543 38.1796 8
 -1 2 -20 23.8863 37.8072 6
 -1 -2 -20 -15.2146 33.1377 6
 1 -2 20 82.1097 57.9043 4
 -1 -2 -20 -68.7392 57.0133 10
 1 -2 20 22.8123 51.6744 7
 1 2 20 20.6477 44.2318 7
 -1 2 -21 81.7041 40.5938 6
 -1 -2 -21 18.8429 36.5049 6
 1 -2 21 37.3269 60.7552 4
 -1 -2 -21 -38.449 58.7737 10
 1 2 21 19.9928 46.5309 7
 1 -2 21 43.2975 55.2269 7
 -1 2 -22 264.748 46.372 6
 -1 -2 -22 322.299 43.8613 6
 1 -2 22 243.458 67.379 4
 -1 -2 -22 307.132 67.203 10
 1 -2 22 356.128 62.346 7
 1 2 22 340.169 54.8361 7
 1 -2 23 254.391 72.5354 4
 -1 2 -23 268.178 49.8307 6
 1 2 23 346.989 58.5619 7
 1 -2 24 -48.4696 71.9022 4
 1 2 24 -20.7268 59.5995 7
 1 2 25 191.018 82.6455 4
 1 -2 25 113.572 74.8016 4
 1 2 25 237.923 64.5942 7
 1 -2 26 10.4802 77.8056 4
 1 2 26 146.039 82.6774 4
 1 -2 27 179.189 82.6785 4
 1 2 27 19.7946 84.2691 4
 -1 -3 28 122.693 78.8732 4
 -1 3 28 -6.77909 72.8416 7
 -1 -3 27 111.307 77.0691 4
 -1 3 27 84.5815 68.4345 7
 -1 -3 26 456.993 80.0082 4
 -1 3 26 185.186 67.1138 7
 -1 -3 25 326.412 75.3165 4
 -1 3 25 275.191 63.1773 7
 -1 -3 25 288.151 71.772 7
 -1 -3 24 124.959 69.1118 4
 -1 -3 24 161.83 65.3392 7
 -1 3 24 -16.7469 55.6063 7
 -1 -3 23 110.537 65.2713 4
 -1 3 23 115.341 52.4725 7
 -1 -3 23 178.817 61.1238 7
 -1 -3 22 261.257 62.9882 4
 -1 -3 22 320.218 42.3163 5
 -1 3 22 285.631 51.8323 7
 -1 -3 22 215.65 58.1585 7
 -1 -3 21 439.525 63.6577 4
 1 -3 -21 254.751 58.0212 10
 -1 3 21 381.508 42.5925 8
 -1 -3 21 332.281 57.795 7
 -1 3 21 337.381 49.7011 7
 -1 -3 20 277.283 57.0409 4
 1 3 -20 332.011 41.9068 6
 -1 3 20 218.275 38.1767 8
 -1 -3 20 279.315 52.994 7
 1 -3 -20 228.536 53.9677 10
 -1 3 20 361.985 45.9296 7
 -1 -3 19 329.254 54.7025 4
 1 3 -19 349.079 40.1459 6
 -1 -3 19 345.103 49.9774 7
 1 -3 -19 185.38 50.1602 10
 -1 3 19 341.724 37.2351 8
 -1 3 19 406.611 43.6447 7
 -1 -3 18 66.8477 46.4546 4
 1 3 -18 89.1039 32.8358 6
 -1 3 18 129.834 37.3014 7
 -1 3 18 149.837 31.7883 8
 1 -3 -18 106.222 45.7419 10
 -1 -3 18 50.1732 42.8083 7
 1 3 -17 277.979 33.2107 6
 1 -3 -17 265.917 30.5743 6
 -1 -3 17 294.174 47.751 4
 1 -3 -17 196.455 25.6636 3
 -1 -3 17 215.211 34.4859 12
 -1 -3 17 310.433 43.4149 7
 1 -3 -16 534.65 34.9983 6
 1 3 -16 522.813 37.1676 6
 -1 -3 16 530.798 50.053 4
 -1 -3 16 417.097 38.6463 12
 -1 -3 16 513.645 45.7268 7
 -1 -3 15 1071.97 62.7176 4
 1 -3 -15 1067.08 50.5673 6
 1 3 -15 1014.32 52.4713 6
 -1 -3 15 1053.55 59.3606 7
 -1 3 14 71.4346 17.8917 1
 -1 -3 14 84.6771 35.3039 4
 1 3 -14 100.992 24.3184 6
 1 -3 -14 82.8418 22.2906 6
 -1 3 14 65.4613 32.2327 9
 1 3 -14 67.7678 24.6088 9
 -1 -3 14 86.097 32.3992 7
 -1 3 14 48.1488 22.5686 8
 -1 3 13 225.24 19.8816 1
 1 3 -13 228.615 25.5051 6
 1 3 -13 191.836 25.1054 9
 -1 3 13 212.205 24.026 8
 -1 -3 13 233.099 33.0974 7
 -1 3 12 435.578 25.2395 1
 1 3 -12 481.771 29.7326 6
 1 3 -12 490.329 29.9166 9
 -1 -3 12 518.009 36.9915 7
 -1 3 12 392.772 28.2561 8
 -1 3 11 982.87 41.1375 1
 1 -3 -11 905.016 41.8468 6
 1 3 -11 907.36 44.1844 9
 -1 3 11 880.431 43.5908 8
 -1 3 10 744.836 35.0356 1
 1 -3 -10 751.927 34.5226 6
 -1 3 10 728.64 36.6299 8
 1 3 -10 667.459 36.5347 9
 -1 3 10 665.534 40.694 9
 -1 -3 9 272.958 24.4127 1
 -1 -3 9 268.573 25.9307 4
 -1 3 9 240.657 18.2772 1
 1 3 -9 254.214 20.7809 6
 1 -3 -9 210.838 17.8483 6
 -1 3 9 187.502 23.7143 9
 -1 3 9 234.981 19.4852 8
 -1 -3 9 236.014 24.5227 7
 1 3 -9 258.902 20.007 9
 -1 -3 8 401.349 26.2035 1
 -1 -3 8 367.693 25.8399 4
 1 -3 -8 310.106 19.0315 6
 1 3 -8 381.67 22.2782 6
 -1 3 8 278.141 20.8953 8
 -1 -3 8 316.66 25.3626 7
 -1 3 8 263.077 24.5081 9
 1 3 -8 339.035 20.358 9
 1 3 -7 2354.17 86.3288 6
 1 -3 -7 2228.16 84.4677 6
 -1 -3 7 2442.49 88.3619 1
 1 3 -7 2223.1 88.9396 1
 -1 -3 7 2252.37 88.2142 4
 -1 -3 7 1873.4 85.892 10
 -1 -3 7 2023.77 87.4142 7
 -1 3 7 1835.24 87.3312 9
 -1 3 7 1983.95 85.6523 8
 1 -3 -6 477.026 21.5669 6
 1 3 -6 537.069 24.6084 6
 -1 -3 6 468.667 28.6452 1
 -1 -3 6 452.324 26.0766 4
 1 3 -6 454.413 28.9942 1
 -1 -3 6 413.182 24.4237 10
 -1 -3 6 448.178 27.3473 7
 -1 3 6 431.044 23.5217 8
 1 3 -5 0.36022 18.6856 1
 -1 -3 5 11.3942 13.9339 4
 -1 -3 5 13.8431 18.421 1
 1 3 -5 -0.46582 11.9143 6
 1 -3 -5 9.85361 7.53448 6
 -1 -3 5 3.44387 14.8707 7
 -1 3 5 12.4622 10.8964 8
 1 -3 -5 3.11263 10.5911 8
 -1 -3 4 354.068 24.4432 1
 1 3 -4 402.101 20.0652 4
 1 3 -4 378.384 24.2595 1
 -1 -3 4 416.498 21.15 4
 1 3 -4 354.264 18.6802 6
 1 -3 -4 371.986 19.4121 8
 -1 3 4 335.819 16.3471 6
 -1 -3 4 370.467 20.4584 7
 -1 -3 4 343.785 18.6343 6
 -1 -3 3 827.667 37.8315 1
 1 3 -3 833.751 38.1968 1
 -1 -3 3 1027.29 36.3528 4
 1 3 -3 850.908 34.0515 6
 1 3 -3 1026.63 35.9964 4
 -1 3 3 729.244 32.7838 6
 -1 -3 3 865.171 35.3945 7
 -1 -3 3 835.706 34.2664 6
 1 3 -3 844.333 35.3831 7
 -1 -3 2 1476.14 56.1221 4
 -1 -3 2 1320.7 54.5061 6
 1 3 -2 1646.76 56.0739 4
 1 3 -2 1330.53 57.2149 1
 -1 -3 2 1244.76 56.7008 1
 -1 -3 2 1464.37 56.6714 11
 -1 3 2 1402.91 56.9104 11
 1 3 -2 1407.67 55.2054 7
 -1 -3 2 1262.85 55.3209 7
 1 3 -1 118.844 10.003 4
 -1 -3 1 87.0364 6.47911 6
 -1 -3 1 70.2503 10.5 5
 -1 -3 1 59.1064 10.3487 1
 -1 -3 1 93.008 12.5983 2
 1 3 -1 94.5684 12.4429 2
 1 3 -1 91.9309 13.894 1
 1 3 -1 104.266 10.8908 11
 1 -3 -1 101.529 12.0624 11
 -1 3 1 87.3353 11.9463 11
 -1 -3 1 99.9896 10.8223 11
 1 3 -1 93.9637 8.43407 7
 1 3 0 178.485 12.6027 5
 -1 3 0 227.564 15.5438 4
 -1 -3 0 200.34 12.3557 5
 1 3 0 217.765 13.241 11
 -1 -3 0 182.836 13.2223 11
 1 -3 0 217.088 15.0398 11
 -1 3 0 210.997 14.502 11
 -1 -3 0 214.243 13.7746 2
 -1 -3 0 192.691 12.1589 1
 1 3 0 201.658 13.6879 2
 1 3 0 181.375 13.8911 1
 -1 3 -1 2105.75 87.1652 5
 1 -3 1 2524.18 88.8154 4
 -1 3 -1 2529.91 88.6699 4
 1 3 1 2047.34 86.4764 5
 1 -3 1 2383.91 88.6186 11
 -1 3 -1 2421.59 88.5651 11
 1 3 1 2007.89 86.0581 1
 -1 3 -1 2313.06 87.1913 2
 1 -3 2 92.5242 11.0206 2
 -1 3 -2 94.2439 11.5942 2
 -1 3 -2 121.069 14.5624 4
 1 -3 2 113.55 15.0954 4
 1 -3 2 97.5631 12.2761 5
 -1 3 -2 78.7457 11.7033 5
 1 -3 3 498.443 24.1336 2
 1 -3 3 484.639 24.7005 5
 1 -3 3 587.281 27.8471 4
 -1 3 -3 603.104 26.8137 4
 -1 3 -3 505.961 24.6312 5
 -1 3 -3 489.214 24.7311 7
 1 3 3 459.824 27.2989 9
 -1 3 -4 2425.35 89.1287 4
 -1 3 -4 2281.37 87.3943 1
 1 -3 4 2395.9 89.3225 4
 1 -3 4 2103.34 87.2888 5
 -1 3 -4 2141.89 87.2478 7
 1 3 4 1913.15 88.8869 9
 -1 -3 -4 2149.24 85.533 8
 1 -3 5 1212.08 50.2196 5
 1 -3 5 1221.6 52.6964 4
 -1 3 -5 1220.54 50.8644 1
 1 -3 5 1130.69 52.9483 10
 -1 3 -5 1182.2 50.3445 7
 1 3 5 1114.71 52.9796 9
 1 -3 5 1187.92 50.7083 7
 1 -3 6 6.56867 14.7777 5
 1 -3 6 18.9232 8.56144 3
 -1 3 -6 15.1241 16.629 1
 1 -3 6 3.39373 18.1347 4
 1 -3 6 3.73982 18.6417 10
 1 3 6 6.54464 9.17418 8
 1 3 6 12.4482 19.1966 9
 -1 3 -6 39.0272 15.5171 7
 1 -3 6 13.0554 16.854 7
 1 -3 7 15.0942 19.5613 4
 -1 3 -7 -9.10976 18.7751 1
 -1 -3 -7 18.2569 14.4536 12
 1 3 7 20.3598 20.6953 9
 1 -3 7 9.45407 17.9516 7
 -1 3 -7 -3.00418 16.5445 7
 1 -3 7 -6.6625 18.9743 10
 1 3 7 5.01734 10.5778 8
 1 -3 8 939.914 46.0557 4
 -1 3 -8 970.369 44.0334 1
 -1 -3 -8 823.159 41.0527 12
 1 -3 8 830.483 44.4583 10
 1 3 8 895.925 38.912 8
 -1 3 -8 874.463 41.3648 6
 1 -3 8 938.251 44.3474 7
 1 3 8 955.922 46.2335 9
 -1 3 -9 1016.82 46.4542 1
 1 -3 9 1017.71 48.8789 4
 -1 -3 -9 829.659 41.9151 12
 1 3 9 878.273 40.02 8
 -1 -3 -9 911.888 40.8277 6
 -1 3 -9 810.582 41.9269 6
 1 -3 9 1033.65 46.3075 7
 1 3 9 970.487 47.5229 9
 -1 3 -10 557.398 34.8661 1
 -1 -3 -10 492.893 27.5448 6
 -1 3 -10 512.32 31.0669 9
 1 3 10 496.747 26.5931 8
 -1 -3 -11 101.066 18.3974 6
 1 3 11 111.285 17.168 8
 -1 3 -11 106.629 22.7655 9
 -1 3 -12 222.835 23.8791 6
 1 -3 12 188.728 32.6932 7
 1 3 12 218.274 20.3717 8
 -1 3 -12 128.936 26.5576 9
 1 -3 13 1045.44 58.6787 4
 1 -3 13 1094.26 55.6777 7
 -1 3 -13 944.306 47.4272 6
 1 3 13 884.671 44.8554 8
 -1 3 -14 200.335 27.0396 6
 -1 -3 -14 214.988 24.7504 6
 1 -3 14 207.074 39.2364 4
 1 -3 14 195.397 33.3402 12
 1 -3 14 265.309 38.659 7
 1 3 14 195.671 30.7949 7
 1 3 14 151.169 22.4952 8
 -1 -3 -15 74.7397 24.524 6
 -1 3 -15 112.396 28.0191 6
 1 -3 15 54.8073 41.0838 4
 1 -3 15 37.2482 32.4762 12
 1 3 15 111.209 31.5316 7
 1 3 15 62.9068 22.0219 8
 1 -3 15 84.7416 39.2055 7
 -1 3 -15 58.4293 31.903 9
 -1 -3 -16 18.226 25.5273 6
 -1 3 -16 36.2938 29.201 6
 1 -3 16 -4.55551 44.4459 4
 1 -3 16 -13.5307 33.9765 12
 -1 3 -16 -39.6158 34.6244 9
 1 -3 16 1.05223 40.5061 7
 1 3 16 10.1692 23.0145 8
 1 3 16 40.0161 32.2895 7
 -1 -3 -16 28.7865 43.4752 10
 1 -3 17 561.408 41.3575 5
 -1 3 -17 519.79 40.452 6
 -1 -3 -17 526.829 36.9993 6
 1 -3 17 586.812 57.6529 4
 1 -3 17 477.697 45.445 12
 -1 3 -17 463.015 46.6547 9
 -1 -3 -17 546.256 57.2525 10
 1 3 17 558.809 44.0694 7
 1 -3 17 616.123 53.4878 7
 1 -3 18 488.986 60.8164 4
 -1 -3 -18 588.01 40.0219 6
 1 -3 18 572.599 42.827 5
 -1 3 -18 599.035 43.7836 6
 1 3 18 555.684 46.4554 7
 1 -3 18 570.905 56.6004 7
 -1 -3 -18 536.615 60.2879 10
 1 -3 19 215.054 57.5876 4
 1 -3 19 241.04 36.5112 5
 -1 3 -19 264.669 38.2817 6
 -1 -3 -19 226.702 34.0787 6
 1 3 19 204.268 42.0634 7
 1 -3 19 251.969 54.0187 7
 -1 -3 -19 132.897 55.2075 10
 1 -3 20 135.229 59.4778 4
 1 -3 20 179.668 36.4869 5
 -1 3 -20 225.609 40.771 6
 -1 -3 -20 140.961 35.2621 6
 1 3 20 210.885 43.924 7
 1 -3 20 171.946 55.9149 7
 -1 -3 -20 101.595 57.591 10
 -1 -3 -21 305.348 40.413 6
 -1 3 -21 290.923 44.609 6
 1 -3 21 334.242 64.9193 4
 -1 -3 -21 155.096 62.9708 10
 1 3 21 294.982 49.2502 7
 -1 3 -22 91.5648 45.0254 6
 -1 -3 -22 129.184 40.3418 6
 1 -3 22 -11.0866 65.4949 4
 -1 -3 -22 112.102 65.418 10
 1 3 22 107.253 49.5391 7
 1 -3 23 253.214 71.433 4
 -1 3 -23 207.493 48.2984 6
 1 3 23 97.1212 53.1174 7
 1 -3 24 180.028 73.8994 4
 1 3 24 197.244 58.6368 7
 1 -3 25 111.858 74.626 4
 1 3 25 -21.4818 62.8889 7
 1 -3 26 103.248 79.9855 4
 1 3 26 116.907 66.4227 7
 1 -3 27 363.935 86.831 4
 1 3 27 169.345 89.187 4
 -1 -4 28 173.262 81.7137 4
 -1 4 28 261.207 72.7962 7
 -1 -4 27 -43.3516 77.3859 4
 -1 4 27 103.799 66.6654 7
 -1 -4 26 36.9533 74.54 4
 -1 4 26 91.3632 62.7776 7
 -1 -4 25 94.5179 71.6001 4
 -1 4 25 43.3563 58.822 7
 -1 -4 24 258.99 71.7073 4
 -1 4 24 363.657 59.0674 7
 -1 -4 23 83.4454 63.9627 4
 -1 -4 23 82.0576 64.2638 7
 -1 4 23 102.994 53.1068 7
 -1 -4 22 24.3331 60.1071 4
 -1 -4 22 17.8872 39.6966 5
 1 -4 -22 3.78555 59.3461 10
 -1 -4 22 1.47245 58.0829 7
 -1 4 22 -3.3713 47.7946 7
 -1 -4 21 453.115 63.4389 4
 -1 -4 21 369.65 44.3843 5
 1 -4 -21 243.386 60.8142 10
 -1 -4 21 383.544 60.5078 7
 -1 4 21 310.789 49.3922 7
 -1 -4 20 316.116 57.2929 4
 -1 -4 20 335.343 42.1083 5
 1 4 -20 311.283 42.6194 6
 -1 4 20 248.924 37.1941 8
 -1 -4 20 282.634 56.3559 7
 1 -4 -20 234.941 55.6012 10
 -1 4 20 302.489 46.4831 7
 -1 -4 19 292.983 55.1081 4
 1 4 -19 265.314 39.3759 6
 -1 4 19 400.793 44.5174 7
 -1 4 19 313.145 37.3211 8
 -1 -4 19 358.047 53.1965 7
 -1 -4 18 179.668 48.5792 4
 1 4 -18 164.235 33.4526 6
 -1 4 18 105.276 32.4773 8
 -1 -4 18 161.693 46.0982 7
 -1 4 18 99.4448 38.0894 7
 -1 -4 17 267.538 47.0953 4
 1 4 -17 200.03 32.6228 6
 -1 -4 17 258.952 44.8128 7
 -1 -4 16 514.022 50.0405 4
 1 4 -16 405.514 36.5619 6
 1 -4 -16 545.929 34.5062 6
 -1 -4 16 512.943 47.5495 7
 -1 -4 15 1743.55 87.1576 4
 1 -4 -15 1864.45 76.5555 6
 1 4 -15 1658.2 78.054 6
 -1 4 15 1812.22 85.1583 9
 -1 -4 15 1750.71 85.002 7
 -1 4 14 236.104 19.7376 1
 -1 -4 14 220.91 37.3434 4
 1 4 -14 265.433 27.3082 6
 -1 -4 14 230.116 36.6179 7
 -1 4 14 314.77 37.363 9
 -1 4 14 237.065 26.0819 8
 1 4 -14 211.557 26.5209 9
 -1 4 13 45.7186 15.7932 1
 1 4 -13 111.78 23.428 6
 1 4 -13 54.0612 22.2324 9
 -1 4 13 27.2282 20.9591 8
 -1 4 13 58.18 30.8179 9
 -1 -4 13 82.4452 32.1347 7
 -1 4 12 233.802 18.3843 1
 1 4 -12 261.162 24.5509 6
 1 -4 -12 237.526 20.9083 6
 -1 -4 12 245.478 32.3689 7
 -1 4 12 215.232 23.0115 8
 1 4 -12 259.697 23.9417 9
 -1 4 11 684.606 32.0784 1
 -1 -4 11 676.984 41.3354 4
 1 -4 -11 672.358 33.0675 6
 1 4 -11 685.462 35.6413 9
 -1 4 11 677.308 35.407 8
 -1 -4 10 642.353 37.8006 4
 -1 4 10 685.726 29.6037 1
 1 -4 -10 551.796 29.6183 6
 -1 4 10 582.557 32.0838 8
 -1 4 10 610.313 37.3395 9
 1 4 -10 605.031 32.0326 9
 1 4 -9 267.11 21.8721 6
 -1 -4 9 301.613 26.5892 4
 1 -4 -9 272.778 18.4422 6
 -1 4 9 270.821 18.173 1
 -1 -4 9 344.97 26.4439 1
 1 4 -9 354.886 29.4944 1
 -1 -4 9 284.168 23.4312 10
 1 -4 -9 268.168 16.5162 12
 1 4 -9 277.632 19.8856 9
 -1 -4 9 259.809 25.9589 7
 -1 4 9 287.048 25.9669 9
 -1 4 9 273.002 21.289 8
 1 -4 -8 233.126 16.1308 6
 -1 -4 8 245.783 22.9211 4
 1 4 -8 247.495 20.2367 6
 -1 -4 8 289.941 24.3558 1
 1 4 -8 259.588 26.7641 1
 -1 -4 8 213.544 20.8081 10
 -1 -4 8 225.312 23.3371 7
 -1 4 8 192.774 23.0371 9
 -1 4 8 218.25 18.6955 8
 1 4 -7 1740.03 67.6158 6
 1 -4 -7 1599.79 65.2241 6
 -1 -4 7 1666.62 69.8378 4
 -1 -4 7 1736.15 70.1283 1
 1 4 -7 1618.38 70.7735 1
 -1 -4 7 1480.48 68.1697 10
 -1 -4 7 1622.01 69.1102 7
 -1 -4 6 1446.12 58.7932 1
 1 4 -6 1289.95 59.5151 1
 -1 -4 6 1352.38 57.6325 4
 1 4 -6 1453.41 55.8441 6
 1 -4 -6 1200.38 55.1457 8
 -1 -4 6 1306.66 56.866 7
 -1 -4 5 1078.99 50.0631 1
 1 4 -5 996.616 50.4706 1
 1 4 -5 1163.89 48.3565 4
 1 4 -5 1254.27 46.9651 6
 -1 -4 5 1136.12 49.038 4
 -1 -4 5 1096.21 48.0373 7
 1 4 -5 1086.93 47.9702 7
 1 -4 -5 1054.63 46.9685 8
 -1 -4 4 511.071 30.2061 1
 1 4 -4 543.999 31.0621 1
 1 4 -4 571.892 24.9756 6
 1 4 -4 602.876 27.3317 4
 -1 -4 4 573.715 27.9881 4
 -1 -4 4 560.069 25.1959 6
 1 4 -4 536.894 26.576 7
 -1 -4 4 520.055 26.8336 7
 1 -4 -4 513.459 26.2503 8
 -1 -4 3 9.11836 12.5894 4
 -1 4 3 14.4225 4.36539 6
 1 4 -3 22.2651 11.934 4
 -1 -4 3 4.48657 13.662 5
 1 4 -3 11.6377 8.08105 6
 -1 -4 3 7.59405 16.5767 1
 -1 -4 3 7.12312 13.3647 2
 1 4 -3 5.29114 17.779 1
 -1 -4 3 12.387 14.1562 11
 -1 -4 3 1.39779 8.73279 6
 1 4 -3 9.22363 11.0111 7
 1 4 -2 602.241 26.7557 4
 -1 -4 2 505.834 26.5721 5
 -1 -4 2 589.98 26.7761 4
 -1 -4 2 502.827 27.3029 1
 -1 -4 2 570.878 27.8825 2
 1 4 -2 630.847 29.5333 1
 1 4 -2 593.082 27.5312 11
 -1 -4 2 574.858 27.5179 11
 -1 4 2 572.483 27.6823 11
 1 4 -2 532.729 25.0948 7
 -1 -4 2 539.687 23.8562 6
 1 4 -1 3923.55 132.92 4
 1 4 -1 3342.53 132.477 5
 -1 -4 1 3155.86 130.792 6
 -1 -4 1 3280.33 132.592 5
 1 4 -1 3742.63 133.25 11
 -1 -4 1 3523.55 133.085 11
 1 -4 -1 3370.06 133.536 11
 -1 4 1 3433.19 133.63 11
 1 4 -1 3545.5 132.988 1
 -1 -4 1 3547.68 133.618 2
 1 4 -1 3338.95 133.785 2
 -1 -4 1 3088.23 132.169 1
 -1 4 0 561.814 27.1977 4
 -1 4 0 542.336 25.1243 5
 -1 -4 0 517.857 24.8331 5
 1 4 0 488.928 24.9783 5
 -1 4 0 589.225 26.852 11
 -1 -4 0 517.065 26.0126 11
 1 -4 0 560.672 27.3547 11
 1 4 0 520.508 25.4811 11
 1 4 0 569.877 25.9523 1
 1 4 0 494.056 25.842 2
 1 4 1 60.6467 11.1086 5
 -1 4 -1 75.7578 12.5548 5
 -1 4 -1 94.6908 15.4286 4
 1 -4 1 114.072 15.4578 4
 1 4 1 76.1785 13.0539 11
 -1 4 -1 68.9071 14.749 11
 1 -4 1 84.2343 15.4003 11
 -1 4 -1 72.4815 12.2461 2
 1 4 1 74.0822 12.1548 2
 1 4 1 65.2798 11.9316 1
 -1 4 -2 543.29 26.2248 5
 1 -4 2 606.316 29.308 4
 -1 4 -2 616.196 28.2113 4
 1 4 2 482.168 24.6039 5
 1 -4 2 502.394 26.6606 5
 1 -4 2 565.811 29.092 11
 -1 4 -2 588.828 26.5528 2
 1 4 2 528.399 23.2506 1
 1 -4 2 531.007 26.0968 2
 1 -4 3 1404.58 61.3801 2
 1 -4 3 1694.74 64.2253 4
 -1 4 -3 1629.66 63.3993 4
 -1 4 -3 1484.7 61.4751 5
 1 -4 3 1403.86 61.7353 5
 -1 4 -4 414.879 23.3018 1
 1 -4 4 381.138 22.2825 2
 1 -4 4 448.24 26.7065 4
 1 -4 4 380.436 22.8378 5
 -1 4 -4 467.662 25.0697 4
 -1 4 -4 387.171 22.7759 7
 1 4 4 347.134 25.6374 9
 -1 4 -5 1050.6 43.3352 1
 -1 4 -5 996.948 44.5422 4
 1 -4 5 1015.45 42.983 5
 1 -4 5 1035.21 45.5858 4
 1 4 5 838.126 45.0742 9
 -1 4 -5 988.835 42.6369 7
 -1 -4 -5 890.472 39.7979 8
 -1 4 -6 266.661 22.5851 1
 1 -4 6 305.478 21.8855 5
 1 -4 6 288.041 24.1778 4
 1 4 6 264.009 24.4148 9
 -1 4 -6 344.599 21.847 7
 1 -4 7 2168.29 82.2027 5
 1 -4 7 2126.57 84.8314 4
 -1 4 -7 2227.09 82.882 1
 1 -4 7 1947.48 84.5644 10
 1 4 7 1980.84 84.3299 9
 -1 4 -7 2218.41 82.188 7
 1 -4 8 645.991 36.3239 4
 1 -4 8 631.159 32.8911 5
 -1 4 -8 613.858 34.0156 1
 -1 -4 -8 558.914 30.7269 12
 1 -4 8 580.409 35.1889 10
 -1 -4 -8 533.487 28.3105 6
 1 4 8 611.883 36.2423 9
 1 -4 8 652.892 34.6376 7
 -1 4 -8 558.075 30.6082 6
 1 -4 9 1318.88 55.5673 5
 1 -4 9 1319.76 59.0345 4
 -1 4 -9 1303.51 57.3127 1
 1 -4 9 1177.97 57.1731 10
 -1 -4 -9 1082.42 52.9631 12
 1 4 9 1252.64 58.576 9
 -1 -4 -9 1165.76 51.2987 6
 -1 -4 -10 466.842 29.0061 12
 -1 -4 -10 532.37 27.5682 6
 1 4 10 488.89 26.9447 8
 -1 4 -11 -0.9266 20.6949 6
 -1 -4 -11 6.6986 16.4346 6
 1 -4 11 16.253 23.8539 5
 1 -4 11 -7.52589 28.9107 7
 1 4 11 13.0167 15.6562 8
 -1 4 -11 5.72741 20.786 9
 -1 4 -12 1040.69 52.6894 1
 1 -4 12 1002.43 56.6316 4
 1 4 12 943.284 53.663 9
 1 -4 12 1073.91 54.1371 7
 -1 4 -12 1014.57 46.6758 6
 1 4 12 863.75 43.7562 8
 -1 4 -12 902.328 48.6305 9
 -1 4 -13 1143.45 55.6476 1
 1 -4 13 1023.17 60.8837 4
 1 -4 13 1071.52 58.5304 7
 -1 4 -13 1043.52 50.4279 6
 1 4 13 950.68 47.2387 8
 -1 -4 -14 325.578 26.8391 6
 1 -4 14 285.122 40.7822 7
 1 4 14 271.586 24.9307 8
 -1 4 -14 291.811 30.8431 6
 1 -4 15 77.2822 42.0059 4
 -1 4 -15 71.3834 27.4468 6
 -1 -4 -15 71.4192 23.8082 6
 1 -4 15 140.119 41.079 7
 1 4 15 69.3442 30.1617 7
 1 4 15 54.1611 21.8597 8
 -1 4 -15 108.383 32.8893 9
 1 -4 16 249.122 48.4998 4
 1 -4 16 290.109 36.4222 5
 -1 4 -16 236.45 32.3227 6
 -1 -4 -16 272.588 28.44 6
 1 -4 16 282.94 47.2576 7
 1 4 16 265.003 35.4494 7
 1 4 16 204.571 26.7418 8
 -1 4 -16 290.276 37.6142 9
 1 -4 17 399.835 55.4162 4
 -1 4 -17 361.338 38.3006 6
 -1 -4 -17 465.692 34.1987 6
 1 -4 17 423.067 40.862 5
 1 4 17 482.201 41.242 7
 -1 4 -17 383.016 44.0264 9
 1 -4 17 433.684 52.5583 7
 1 -4 18 565.627 62.139 4
 -1 -4 -18 575.614 39.526 6
 1 -4 18 542.837 44.5404 5
 -1 4 -18 532.025 44.3548 6
 1 -4 18 616.253 59.9243 7
 1 4 18 602.077 46.3154 7
 -1 -4 -18 508.756 62.4171 10
 -1 4 -18 543.97 49.8954 9
 1 -4 19 142.436 56.8691 4
 -1 -4 -19 126.423 32.4073 6
 -1 4 -19 133.965 38.0113 6
 1 -4 19 149.515 37.1427 5
 -1 -4 -19 122.356 57.0162 10
 1 4 19 186.798 40.6328 7
 1 -4 20 154.978 59.7322 4
 -1 -4 -20 61.3131 34.5292 6
 -1 4 -20 118.802 39.7455 6
 1 -4 20 139.482 37.7043 5
 1 4 20 91.155 42.6313 7
 -1 -4 -20 124.726 60.7202 10
 1 -4 21 115.08 64.3736 4
 -1 4 -21 83.6031 42.6618 6
 -1 -4 -21 169.263 37.4123 6
 1 4 21 153.849 45.7698 7
 -1 -4 -21 175.892 64.6949 10
 1 -4 22 269.937 70.1919 4
 -1 4 -22 252.017 47.5263 6
 -1 -4 -22 296.942 72.1695 10
 1 4 22 379.733 52.6137 7
 1 -4 23 170.486 71.1001 4
 -1 4 -23 143.209 49.1976 6
 1 4 23 189.502 53.9455 7
 1 -4 24 89.1972 72.6724 4
 1 4 24 102.224 57.2762 7
 1 -4 25 87.7376 76.9249 4
 1 4 25 138.366 60.6503 7
 1 -4 26 114.937 80.0963 4
 1 4 26 179.047 64.5862 7
 1 -4 27 126.96 82.9397 4
 -1 -5 28 79.6659 82.3387 4
 -1 5 28 153.331 71.5035 7
 -1 -5 27 -72.2676 78.2267 4
 -1 5 27 6.02573 65.3769 7
 -1 -5 26 99.7721 74.3229 4
 -1 5 26 100.279 60.4862 7
 -1 -5 25 270.764 74.9891 4
 -1 5 25 81.7438 58.3774 7
 -1 -5 24 312.042 72.3404 4
 -1 5 24 301.381 57.8493 7
 -1 -5 23 291.016 69.628 4
 -1 5 23 233.436 53.2712 7
 -1 -5 22 78.7871 62.7739 4
 -1 -5 22 68.2342 43.293 5
 -1 5 22 -31.1664 49.0204 7
 1 -5 -22 -4.01229 63.7383 10
 -1 -5 21 213.442 60.6511 4
 -1 -5 21 163.24 43.5137 5
 -1 5 21 117.987 45.5095 7
 -1 -5 21 97.4398 59.5733 7
 1 -5 -21 125.72 61.9993 10
 -1 -5 20 441.191 62.5598 4
 -1 -5 20 485.716 48.3041 5
 -1 -5 20 536.522 61.8638 7
 -1 5 20 524.315 50.267 7
 1 5 -19 508.055 45.0213 6
 -1 -5 19 462.282 47.999 5
 -1 -5 19 675.647 62.0926 4
 -1 5 19 500.038 47.8326 7
 -1 -5 19 612.703 59.9436 7
 -1 -5 18 571.592 58.7011 4
 1 5 -18 587.402 44.5091 6
 -1 -5 18 519.423 48.0044 5
 -1 -5 18 567.535 57.8918 7
 -1 -5 17 2.9663 43.1477 4
 1 5 -17 -5.88283 31.0121 6
 -1 5 17 -2.57663 42.0257 9
 -1 -5 17 -3.46327 44.3765 7
 -1 -5 16 627.896 53.2647 4
 1 5 -16 642.512 42.6624 6
 -1 -5 16 788.724 54.8232 7
 -1 5 16 636.538 52.5161 9
 1 5 -15 1381.8 63.0752 6
 -1 -5 15 1404.82 73.0491 4
 1 5 -15 1208.87 61.7462 9
 -1 -5 15 1421.56 72.488 7
 -1 5 15 1328.91 71.8597 9
 -1 5 14 1759.08 69.0714 1
 1 5 -14 1694.94 74.7641 6
 -1 -5 14 1765.44 82.9536 4
 -1 5 14 1486.54 73.7681 8
 1 5 -14 1617.38 74.2126 9
 -1 5 14 1681.58 82.8155 9
 -1 -5 14 1838.61 82.8427 7
 -1 5 13 -6.78259 14.7292 1
 1 5 -13 13.2143 23.2649 6
 -1 5 13 2.78304 20.5282 8
 -1 -5 13 -34.9358 33.7448 7
 1 5 -13 32.4642 21.4209 9
 -1 5 13 -14.2163 33.2633 9
 -1 5 12 132.552 15.6832 1
 1 5 -12 172.135 23.0109 6
 1 -5 -12 129.051 19.0139 6
 -1 5 12 124.735 31.1501 9
 1 5 -12 208.681 22.17 9
 -1 -5 12 163.745 31.0904 7
 1 5 -11 531.677 30.6469 6
 1 -5 -11 490.268 26.8081 6
 -1 5 11 542.467 25.0709 1
 1 5 -11 542.63 29.1445 9
 -1 -5 11 532.38 37.5535 7
 1 -5 -10 3047.11 123.921 6
 -1 5 10 3109.13 123.204 1
 -1 -5 10 2997.98 127.583 10
 -1 -5 9 66.5704 21.7554 4
 1 -5 -9 64.2505 13.3967 6
 -1 -5 9 60.9711 19.5294 10
 -1 5 9 51.1056 22.6126 9
 1 5 -8 176.983 18.701 6
 -1 -5 8 149.572 21.91 4
 1 5 -8 132.034 25.8313 1
 -1 -5 8 160.006 24.2904 1
 -1 -5 8 126.513 20.7752 10
 -1 -5 8 151.95 22.7643 7
 -1 -5 7 986.988 45.7325 1
 1 5 -7 930.145 47.0322 1
 -1 -5 7 993.908 45.2385 4
 1 5 -7 1012.54 42.2251 6
 -1 -5 7 932.471 44.1814 7
 1 -5 -7 828.091 41.264 8
 1 5 -6 4758.63 179.075 4
 -1 -5 6 4340.28 179.354 1
 1 5 -6 4460.91 180.248 1
 1 5 -6 4770.47 177.386 6
 -1 -5 6 4641.09 179.605 4
 1 5 -6 4633.8 178.332 7
 -1 -5 6 4519.01 178.452 7
 1 -5 -6 4153.36 177.488 8
 -1 -5 5 102.071 20.8469 1
 1 5 -5 122.818 16.7881 4
 1 5 -5 106.535 22.3712 1
 1 5 -5 131.066 13.8201 6
 -1 -5 5 132.625 17.9284 4
 -1 -5 5 140.797 18.7701 5
 1 -5 -5 103.478 14.5468 8
 1 5 -5 128.484 16.462 7
 -1 -5 5 137.187 16.5957 7
 -1 -5 4 1441.83 60.9397 5
 1 5 -4 1458.52 60.6633 4
 1 5 -4 1455 58.246 6
 -1 -5 4 1481.1 60.9355 4
 1 5 -4 1513.71 62.6036 1
 -1 -5 4 1316.97 61.8688 1
 -1 -5 4 1445.04 61.8144 2
 -1 -5 4 1468.41 62.0266 11
 1 5 -4 1418.81 59.5147 7
 -1 -5 3 274.25 20.1585 4
 -1 -5 3 279.759 20.5493 5
 1 5 -3 317.201 19.7525 4
 1 5 -3 292.897 15.3427 6
 -1 -5 3 298.137 22.0653 2
 1 5 -3 316.639 23.7093 1
 -1 -5 3 329.835 22.0601 1
 -1 5 3 260.497 21.7424 11
 -1 -5 3 281.045 21.1626 11
 -1 -5 3 303.43 16.3027 6
 1 5 -3 285.334 18.1369 7
 1 5 -2 4161.68 155.344 4
 -1 -5 2 3815.07 154.903 5
 1 5 -2 4289.27 155.449 1
 -1 -5 2 4136.64 155.808 2
 1 5 -2 4001.31 155.752 11
 -1 5 2 4011.65 156.062 11
 -1 -5 2 3879.88 155.522 11
 -1 -5 2 3802.3 152.919 6
 1 5 -2 3767.98 153.699 7
 1 5 -1 40.0712 13.3141 4
 -1 -5 1 40.1143 14.1282 5
 1 5 -1 44.2251 13.392 5
 -1 -5 1 32.0839 7.38579 6
 -1 5 1 43.5287 15.2252 11
 1 5 -1 40.9363 13.8585 11
 1 -5 -1 36.1931 15.6144 11
 -1 -5 1 44.9398 14.7036 11
 -1 -5 1 43.2328 15.387 2
 1 5 -1 47.4689 16.1745 1
 1 5 -1 51.4761 14.9536 2
 -1 -5 0 1268.94 54.7288 5
 -1 5 0 1433.96 56.8486 4
 1 5 0 1270.93 54.6185 5
 -1 -5 0 1253.54 51.4443 6
 -1 5 0 1374.59 54.7786 5
 1 -5 0 1400.48 56.4813 11
 -1 -5 0 1284.83 55.5856 11
 1 5 0 1314.67 55.5461 11
 -1 5 0 1328.85 56.0823 11
 1 5 0 1321.08 55.6399 2
 1 5 0 1519.67 54.8451 1
 -1 5 -1 183.12 18.8733 4
 1 -5 1 207.911 19.7133 4
 -1 5 -1 180.792 16.5409 5
 1 5 1 173.907 15.396 5
 -1 5 -1 204.427 18.5894 11
 1 5 1 204.259 17.1339 11
 1 -5 1 197.609 19.3942 11
 1 5 1 249.179 15.6105 1
 -1 5 -1 203.311 16.6875 2
 1 5 1 179.808 16.6889 2
 1 -5 2 571.612 29.293 4
 -1 5 -2 481.73 26.7661 5
 1 -5 2 450.368 26.9639 5
 -1 5 -2 535.133 28.6893 4
 1 5 2 467.473 25.2354 5
 1 -5 2 479.566 29.2832 11
 1 5 2 529.76 27.7436 11
 -1 5 -2 496.981 27.1518 2
 1 5 2 609.403 23.6983 1
 -1 5 -3 665.165 32.5992 5
 -1 5 -3 742.037 34.7864 4
 1 -5 3 733.487 35.394 4
 1 -5 3 661.378 32.777 5
 1 -5 3 616.381 32.3803 2
 1 5 3 681.791 28.1433 1
 1 -5 3 703.758 35.6725 11
 1 -5 4 5719.59 236.818 2
 -1 5 -4 6126.21 236.917 1
 1 -5 4 5830.65 236.837 5
 -1 5 -4 6313.68 238.543 4
 1 -5 4 6532.09 239.031 4
 -1 5 -4 6156.63 236.84 7
 -1 5 -5 23.3058 17.5783 1
 1 -5 5 11.478 14.4602 2
 -1 5 -5 10.7 17.4155 4
 1 -5 5 -9.91251 19.3011 4
 1 -5 5 -4.413 16.5712 5
 1 5 5 -15.8943 18.4541 9
 -1 5 -5 15.1534 15.7252 7
 -1 -5 -5 12.3147 10.7555 8
 -1 5 -6 102.031 20.491 4
 -1 5 -6 123.135 20.1825 1
 1 -5 6 95.7272 16.5082 2
 1 -5 6 106.948 21.1038 4
 1 -5 6 135.217 18.8785 5
 -1 5 -6 89.8911 16.4041 6
 -1 5 -6 124.616 18.5885 7
 1 5 6 98.2863 21.218 9
 -1 -5 -6 133.889 12.854 8
 -1 5 -7 -5.37136 19.9662 1
 1 -5 7 13.0285 21.065 4
 1 -5 7 12.9752 18.5469 5
 -1 -5 -7 -1.22829 11.5075 6
 1 5 7 11.4233 20.8233 9
 -1 5 -7 8.0606 15.6449 6
 -1 5 -7 10.636 18.4187 7
 -1 -5 -7 6.86751 11.4385 8
 1 -5 8 3345.86 128.282 4
 1 -5 8 3359.93 125.591 5
 -1 5 -8 3354.33 126.014 1
 1 -5 8 2805.45 127.324 10
 1 5 8 2975.11 127.531 9
 -1 5 -8 2878.86 123.312 6
 -1 -5 -8 3069.47 121.792 6
 1 -5 9 567.851 36.599 4
 1 -5 9 568.732 33.1075 5
 1 -5 9 495.95 22.9591 3
 1 -5 9 525.139 34.7397 10
 -1 -5 -9 480.425 25.8938 6
 1 -5 10 667.834 40.9221 10
 -1 -5 -10 590.884 34.6143 12
 -1 -5 -10 645.935 31.8848 6
 -1 5 -11 123.286 22.1074 6
 -1 -5 -11 149.424 17.4284 6
 -1 5 -11 138.285 32.0858 1
 -1 -5 -11 147.025 20.1424 12
 1 5 11 132.92 31.934 9
 1 -5 11 100.459 28.4478 10
 1 -5 12 2719.27 113.218 4
 -1 5 -12 2673.04 109.503 1
 1 5 12 2789.7 111.411 9
 -1 5 -12 2563.35 104.353 6
 -1 5 -12 2585.11 105.904 9
 1 -5 13 64.0262 36.7268 4
 -1 5 -13 18.5739 33.4501 1
 -1 5 -13 47.5813 23.8348 6
 1 5 13 68.1847 33.0604 9
 -1 5 -14 774.63 50.0879 1
 1 -5 14 704.498 54.5762 4
 -1 5 -14 752.943 43.0069 6
 -1 -5 -14 693.779 38.1578 6
 1 -5 14 705.659 46.9368 5
 1 5 14 734.446 52.3431 9
 1 -5 15 65.3162 40.9648 4
 -1 5 -15 14.9229 28.1109 6
 -1 -5 -15 12.3955 23.0227 6
 1 -5 15 25.4453 33.4919 5
 -1 5 -16 350.704 36.5109 6
 1 -5 16 506.491 53.9784 4
 -1 -5 -16 427.403 31.6331 6
 1 -5 16 377.016 41.4542 5
 -1 5 -16 395.578 41.08 9
 1 5 16 380.744 38.2646 7
 1 -5 17 390.923 54.9049 4
 -1 5 -17 384.523 37.9267 6
 1 -5 17 401.455 41.9012 5
 -1 -5 -17 366.062 32.5392 6
 -1 5 -17 366.854 42.7756 9
 1 5 17 371.441 39.1193 7
 1 -5 18 853.655 69.3362 4
 -1 -5 -18 848.62 47.6252 6
 -1 5 -18 871.148 53.5164 6
 1 -5 18 861.009 55.4753 5
 -1 5 -18 800.198 58.1814 9
 1 5 18 892.192 54.1166 7
 1 -5 19 9.73136 56.5232 4
 -1 -5 -19 10.3843 30.2336 6
 1 -5 19 114.921 39.3735 5
 -1 5 -19 7.72859 37.344 6
 -1 5 -19 76.038 42.9701 9
 -1 -5 -19 1.95271 57.376 10
 1 5 19 31.8604 39.068 7
 1 -5 20 159.185 62.7074 4
 -1 5 -20 73.0805 40.7396 6
 -1 -5 -20 123.738 34.137 6
 1 -5 20 87.4745 39.7334 5
 -1 -5 -20 113.842 61.1447 10
 1 5 20 89.0648 42.8791 7
 1 -5 21 209.92 67.5197 4
 -1 5 -21 180.82 44.6416 6
 -1 -5 -21 228.404 68.8043 10
 1 5 21 202.81 46.7364 7
 1 -5 22 540.416 73.9596 4
 -1 5 -22 354.416 51.7305 6
 -1 -5 -22 348.878 76.7768 10
 1 5 22 409.418 53.1035 7
 1 -5 23 122.98 72.423 4
 -1 5 -23 131.236 50.1885 6
 -1 -5 -23 179.42 76.4961 10
 1 5 23 165.062 53.1972 7
 1 -5 24 -40.3217 75.5161 4
 1 5 24 49.93 54.8275 7
 1 -5 25 191.479 79.3384 4
 1 5 25 12.0442 60.1817 7
 1 -5 26 10.8521 81.893 4
 1 5 26 101.668 63.3459 7
 1 -5 27 81.0627 84.2948 4
 -1 6 28 89.8271 69.9936 7
 -1 -6 27 -128.733 83.1521 4
 -1 6 27 -20.3834 64.0594 7
 -1 -6 26 -55.7873 75.1162 4
 -1 6 26 90.5462 59.8154 7
 -1 -6 25 119.669 74.7775 4
 -1 6 25 146.153 56.9363 7
 -1 -6 24 166.21 72.1582 4
 -1 6 24 322.857 57.1561 7
 -1 -6 23 340.349 50.2789 5
 -1 -6 23 382.105 71.9764 4
 -1 6 23 292.577 55.2907 7
 -1 -6 22 -36.0522 62.4949 4
 -1 -6 22 43.9407 44.9394 5
 1 -6 -22 38.4045 64.3488 10
 -1 6 22 5.4901 47.1438 7
 -1 -6 21 134.249 44.603 5
 -1 -6 21 120.223 58.9501 4
 -1 6 21 110.446 46.0832 7
 -1 -6 20 377.196 61.1155 4
 -1 -6 20 332.11 47.811 5
 -1 6 20 294.919 46.3558 7
 -1 -6 19 561.266 50.3897 5
 1 6 -19 552.388 47.0406 6
 -1 -6 19 554.818 63.5477 4
 -1 -6 19 596.149 63.4603 7
 1 6 -18 148.142 35.3047 6
 -1 -6 18 128.017 41.9645 5
 -1 -6 18 123.557 48.2592 4
 -1 -6 18 176.78 51.7406 7
 1 6 -17 60.1916 32.4738 6
 -1 -6 17 94.0562 40.5723 5
 -1 -6 17 -3.05459 44.7921 4
 -1 -6 17 104.968 48.3536 7
 -1 6 17 131.564 46.4859 9
 -1 -6 16 281.361 46.176 4
 1 6 -16 324.188 33.2294 6
 -1 -6 16 247.438 40.8139 5
 -1 -6 16 271.597 47.7846 7
 -1 6 16 220.649 46.5108 9
 1 6 -15 1630.9 74.1294 6
 -1 -6 15 1741.78 80.1787 5
 -1 -6 15 1720.05 84.3089 4
 -1 6 15 1584.73 84.8602 9
 -1 -6 15 1742.55 84.0917 7
 1 6 -15 1510.63 72.5705 9
 1 6 -14 550.525 36.7474 6
 -1 -6 14 561.815 44.2438 5
 -1 -6 14 524.139 46.0189 4
 -1 6 14 518.284 47.6602 9
 1 6 -14 534.218 34.7713 9
 -1 -6 14 570.584 47.1889 7
 -1 6 13 221.845 17.1374 1
 -1 -6 13 308.87 37.3847 4
 1 6 -13 252.391 27.3629 6
 -1 -6 13 267.457 37.23 7
 1 6 -13 212.419 25.0776 9
 -1 6 13 202.4 37.3719 9
 1 6 -12 8.48844 21.7206 6
 -1 6 12 25.681 12.7327 1
 1 -6 -12 5.03708 13.7247 12
 -1 6 12 2.91361 31.715 9
 -1 -6 12 -12.8102 32.1219 7
 1 6 -12 7.2417 19.1034 9
 1 6 -11 2034.28 85.8545 6
 -1 6 11 1987.05 81.5947 1
 -1 -6 11 2061.92 88.4056 10
 -1 -6 11 2264.32 91.3386 7
 -1 6 11 2102.97 92.0419 9
 -1 -6 10 123.047 25.7215 4
 -1 -6 10 120.664 23.8664 10
 -1 6 10 116.988 13.2465 1
 -1 -6 9 3444.88 131.944 4
 -1 -6 9 2996.92 130.246 10
 1 6 -8 15.9436 16.2105 6
 -1 -6 8 0.55702 22.0092 5
 -1 -6 8 12.6818 20.1546 4
 1 -6 -8 23.7501 15.3471 8
 -1 -6 8 15.6935 20.8742 7
 1 6 -7 1838.42 79.7442 1
 -1 -6 7 1964.24 78.1946 5
 1 6 -7 1843.35 75.4205 6
 -1 -6 7 1895.76 78.2633 4
 1 -6 -7 1726.32 75.3531 8
 1 6 -7 1812.49 77.0316 7
 1 6 -6 107.318 18.3387 4
 1 6 -6 131.471 25.048 1
 1 6 -6 116.851 15.0058 6
 -1 -6 6 101.395 19.92 5
 -1 -6 6 96.4343 19.33 4
 1 -6 -6 85.5806 16.2128 8
 1 6 -6 116.393 18.3798 7
 -1 -6 5 5920.75 230.026 4
 1 6 -5 5868.82 227.448 6
 -1 -6 5 5749.48 229.472 5
 1 6 -5 5875.3 229.651 4
 -1 -6 5 5783.62 229.985 2
 1 6 -5 5844.39 230.454 1
 -1 -6 5 5732.97 230.743 11
 1 6 -5 5973.41 228.513 7
 1 6 -4 355.351 23.4053 4
 1 6 -4 337.4 18.3443 6
 -1 -6 4 369.731 23.715 4
 -1 -6 4 319.405 23.2907 5
 -1 -6 4 336.114 24.4041 2
 1 6 -4 345.581 27.5516 1
 -1 6 4 357.359 25.3265 11
 -1 -6 4 321.719 24.6425 11
 1 6 -4 356.14 21.2684 7
 1 6 -3 396.348 24.4088 4
 1 6 -3 396.549 18.8417 6
 -1 -6 3 382.48 24.1502 4
 -1 -6 3 394.971 24.6268 5
 -1 -6 3 410.983 25.2349 2
 1 6 -3 444.891 27.4772 1
 -1 6 3 372.815 26.1147 11
 -1 -6 3 360.342 25.2509 11
 1 6 -3 388.794 22.0302 7
 1 6 -2 340.076 22.7332 4
 -1 -6 2 337.99 22.9199 5
 -1 -6 2 350.444 24.2388 2
 1 6 -2 390.914 24.0767 1
 1 6 -2 355.685 24.0264 2
 -1 -6 2 338.416 23.4316 11
 -1 6 2 386.603 24.4365 11
 1 6 -2 350.251 23.5034 11
 1 6 -2 334.178 20.0641 7
 -1 6 1 8752.26 342.957 5
 1 6 -1 9165.14 343.821 4
 -1 -6 1 8630.75 343.189 5
 1 6 -1 8675.24 343.147 5
 1 6 -1 9482.44 343.171 1
 1 6 -1 9540.99 344.337 2
 -1 -6 1 9333.96 343.93 2
 1 6 -1 8788.51 344.232 11
 -1 6 1 8612.47 344.588 11
 1 -6 -1 8600.31 344.433 11
 -1 -6 1 8737.9 343.951 11
 -1 -6 1 8531.68 340.91 6
 1 6 0 7.13515 13.6719 5
 -1 6 0 -4.10666 16.7396 4
 -1 -6 0 8.28569 14.7836 5
 -1 6 0 1.93347 13.9788 5
 1 6 0 -8.69276 15.6622 2
 -1 6 0 -2.54029 14.1694 2
 1 6 0 7.25289 15.5896 1
 1 6 0 -10.3519 15.5586 11
 -1 -6 0 5.22323 15.4885 11
 -1 6 0 9.62791 16.7549 11
 1 -6 0 3.12398 17.5734 11
 -1 -6 0 7.8492 6.46696 6
 -1 6 -1 38.0487 17.493 4
 -1 -6 -1 26.6099 5.0379 6
 1 6 1 30.258 13.9015 5
 -1 6 -1 52.7026 15.4625 5
 1 -6 1 46.8175 18.7415 11
 1 6 1 56.3969 16.6312 11
 -1 6 -1 72.0182 18.0991 11
 1 6 1 43.0048 14.9193 1
 -1 6 -1 52.886 15.1901 2
 1 6 1 16.9586 15.4671 2
 1 6 2 56.4779 13.6778 5
 1 -6 2 70.6819 18.5646 4
 -1 6 -2 67.9572 16.1924 5
 -1 6 -2 55.2366 18.0751 4
 1 -6 2 58.9375 18.5107 11
 1 6 2 60.3025 17.0987 11
 -1 6 -2 46.7256 16.1251 2
 1 6 2 90.2031 12.8191 1
 1 -6 3 5378.36 222.641 5
 1 -6 3 5789.55 224.415 4
 -1 6 -3 5903.24 224.511 4
 -1 6 -3 5573.92 222.817 5
 1 6 3 5353.76 221.562 5
 -1 6 -3 5655.67 223.233 2
 1 -6 3 5344.6 222.632 2
 1 6 3 6249.78 220.113 1
 -1 6 -3 5604.63 222.392 1
 1 -6 3 5552.71 224.602 11
 1 6 3 5394.11 223.842 11
 1 -6 4 877.094 41.8477 5
 1 -6 4 953.858 44.5817 4
 -1 6 -4 925 43.7098 4
 1 -6 4 903.283 41.259 2
 -1 6 -4 901.697 41.8891 1
 1 -6 4 906.247 44.8415 11
 -1 6 -4 883.467 41.3306 7
 1 -6 5 927.053 40.7805 2
 -1 6 -5 901.57 41.8477 1
 1 -6 5 847.017 44.0102 4
 -1 6 -5 907.616 43.2402 4
 1 -6 5 832.002 41.3449 5
 -1 6 -5 909.999 41.0981 7
 -1 6 -5 816.317 38.8389 6
 -1 6 -6 28.6306 19.6416 1
 -1 6 -6 27.9949 19.6964 4
 1 -6 6 27.8087 16.9735 2
 1 -6 6 28.5289 21.1133 4
 1 -6 6 53.5448 18.8674 5
 -1 6 -6 28.7853 18.0407 7
 -1 -6 -6 48.723 12.7155 8
 -1 -6 -6 25.0713 9.63764 6
 -1 6 -6 33.8541 15.086 6
 1 6 6 28.5099 20.7206 9
 -1 6 -7 3444.32 130.969 1
 -1 6 -7 3485.8 132.525 4
 1 -6 7 3346.52 130.206 2
 1 -6 7 3454.93 130.856 5
 1 -6 7 3466 133.33 4
 1 6 7 2963.4 132.299 9
 -1 6 -7 2908.19 128.355 6
 -1 -6 -7 3293.97 127.712 8
 -1 6 -7 3483.58 130.634 7
 -1 -6 -7 3052.38 126.494 6
 1 -6 8 92.9902 19.1336 2
 1 -6 8 107.88 22.9326 5
 1 -6 8 117.762 24.8876 4
 -1 -6 -8 77.4926 12.7268 6
 -1 -6 -8 71.5498 14.0204 8
 1 -6 9 2349.57 91.6812 5
 1 -6 9 2150.44 93.5694 10
 -1 -6 -9 2070.75 85.8813 6
 -1 6 -10 125.91 21.4166 6
 -1 -6 -10 125.548 16.0668 6
 1 -6 10 134.012 13.6536 3
 -1 6 -10 145.448 31.5136 1
 1 -6 10 138.308 28.7199 10
 1 6 10 142.029 30.552 9
 -1 -6 -11 2214.86 87.5814 6
 -1 6 -11 2322.22 95.9231 1
 1 -6 11 2088.83 95.3911 10
 -1 -6 -11 1901.32 90.5303 12
 1 6 11 2237.41 97.802 9
 -1 6 -11 2233.5 90.4196 6
 1 -6 12 125.204 34.8558 4
 -1 -6 -12 61.8418 17.4643 6
 -1 6 -12 90.144 23.5197 6
 -1 6 -12 27.4163 33.5563 1
 -1 -6 -12 52.9696 20.9012 12
 1 -6 12 49.0885 30.7572 10
 1 6 12 -1.07734 32.8165 9
 1 -6 13 324.597 37.3166 5
 1 -6 13 261.596 41.2974 4
 -1 6 -13 346.746 38.5787 1
 -1 -6 -13 250.659 25.8958 12
 -1 6 -13 327.773 31.1851 6
 1 6 13 332.528 41.6123 9
 -1 6 -14 232.043 40.6901 1
 1 -6 14 228.981 43.7785 4
 1 -6 14 274.334 37.6432 5
 -1 6 -14 240.242 30.5384 6
 1 6 14 262.313 41.3705 9
 -1 -6 -15 210.414 25.3969 6
 -1 6 -15 223.946 31.4709 6
 1 -6 15 259.061 46.9942 4
 1 -6 15 265.41 39.2844 5
 1 6 15 317.852 44.906 9
 1 -6 16 9.66428 46.0218 4
 -1 6 -16 65.6165 31.6913 6
 -1 -6 -16 73.671 24.464 6
 1 -6 16 62.3002 37.5998 5
 1 6 16 26.1694 31.5818 7
 -1 6 -16 51.723 34.7659 9
 1 -6 17 1237.49 83.4378 4
 -1 6 -17 1363.21 67.8919 6
 -1 -6 -17 1327.48 62.7854 6
 1 -6 17 1473.8 73.1568 5
 1 6 17 1416.96 68.7236 7
 -1 6 -17 1348.85 72.0974 9
 -1 6 -18 418.493 41.013 6
 1 -6 18 348.75 59.401 4
 -1 -6 -18 346.886 33.5723 6
 1 -6 18 387.344 45.0245 5
 1 -6 18 398.173 57.8104 12
 -1 6 -18 405.023 45.7428 9
 1 6 18 409.757 41.2313 7
 -1 -6 -19 -22.853 29.9422 6
 1 -6 19 42.4431 40.9487 5
 -1 6 -19 -6.17858 37.8745 6
 1 -6 19 -29.8774 58.0178 4
 -1 6 -19 -34.6942 42.5563 9
 1 6 19 -11.2992 38.393 7
 1 -6 20 63.4964 61.7788 4
 1 -6 20 -14.5521 41.4627 5
 -1 6 -20 26.1965 40.1591 6
 1 6 20 40.7668 40.3512 7
 -1 -6 -20 -4.39811 64.0832 10
 1 -6 21 225.751 44.3407 5
 -1 6 -21 173.464 45.7 6
 1 -6 21 87.2627 65.9972 4
 1 6 21 231.203 45.8408 7
 -1 -6 -21 213.221 72.5471 10
 1 -6 22 266.135 70.6646 4
 -1 6 -22 227.933 48.83 6
 1 6 22 213.154 49.0036 7
 -1 -6 -22 151.483 77.1427 10
 -1 6 -23 -73.8981 51.4033 6
 1 6 23 78.9239 50.1339 7
 -1 -6 -23 33.3234 78.1659 10
 1 -6 24 126.132 75.2663 4
 1 6 24 -1.20888 53.0987 7
 1 -6 25 192.551 81.8511 4
 1 6 25 89.8211 57.9867 7
 1 -6 26 74.8084 83.7665 4
 1 -6 27 25.6256 85.192 4
 -1 -7 27 16.066 79.2483 4
 -1 -7 26 67.5375 75.908 4
 -1 7 26 -14.6972 59.2986 7
 -1 -7 25 32.5505 74.3655 4
 -1 7 25 -36.8644 56.7498 7
 -1 -7 24 108.231 73.907 4
 -1 7 24 215.523 56.1232 7
 -1 -7 23 311.926 52.0767 5
 -1 -7 23 284.498 71.3418 4
 1 -7 -23 218.565 77.0508 10
 -1 7 23 293.161 54.3495 7
 -1 -7 22 185.21 66.9377 4
 -1 -7 22 101.571 48.0577 5
 -1 7 22 194.578 49.8739 7
 -1 -7 21 14.4239 59.9453 4
 -1 -7 21 -34.0973 46.8276 5
 -1 7 21 27.9603 45.1898 7
 -1 -7 20 343.753 63.5692 4
 -1 -7 20 434.656 51.9492 5
 -1 7 20 456.334 48.7974 7
 -1 -7 19 207.161 53.5119 4
 -1 -7 19 84.8813 44.8814 5
 1 7 -19 113.733 39.3388 6
 -1 -7 18 305.512 46.5173 5
 1 7 -18 292.39 38.8526 6
 -1 -7 18 155.975 51.6216 4
 -1 7 18 277.836 56.3014 9
 -1 -7 17 265.194 50.0825 4
 -1 -7 17 284.462 45.6671 5
 1 7 -17 306.683 37.9129 6
 -1 7 17 374.59 53.9402 9
 -1 -7 16 217.497 42.7038 5
 1 7 -16 232.136 33.9656 6
 -1 -7 16 274.532 46.7458 4
 -1 7 16 311.284 49.8269 9
 -1 -7 15 230.132 42.8642 4
 1 7 -15 226.802 31.3687 6
 -1 -7 15 247.808 40.4454 5
 1 7 -15 198.002 27.7695 9
 -1 7 15 199.093 45.7738 9
 -1 -7 14 2183.09 100.039 4
 -1 -7 14 2227.86 97.2707 5
 1 7 -14 2040.64 91.0569 6
 -1 7 14 2146.66 101.126 9
 1 7 -14 2064.22 90.0617 9
 -1 -7 13 334.881 38.5996 5
 -1 -7 13 300.236 38.7118 4
 1 7 -13 316.942 29.8841 6
 -1 7 13 327.746 18.2121 1
 1 -7 -13 299.68 21.9725 12
 1 7 -13 347.339 27.2052 9
 -1 7 13 285.465 41.668 9
 -1 7 12 42.8482 11.7433 1
 -1 -7 12 90.5206 33.0601 5
 1 7 -12 38.0797 23.3249 6
 -1 -7 12 24.6036 27.1711 10
 -1 7 12 84.3093 33.7697 9
 -1 -7 11 -12.9838 29.7003 5
 1 7 -11 -2.56279 21.5697 6
 -1 7 11 47.0405 12.0055 1
 1 7 -11 69.9442 32.1893 1
 -1 -7 11 34.5915 26.4677 10
 -1 7 11 53.7872 31.4207 9
 -1 -7 10 2729.37 115.699 4
 1 7 -10 2951.21 116.649 1
 -1 -7 10 2569.71 114.513 10
 -1 7 10 2762.33 117.355 9
 -1 -7 9 734.661 40.0712 4
 1 -7 -9 632.16 33.9761 8
 -1 -7 8 249.267 25.1942 2
 -1 -7 8 226.184 26.1318 4
 1 -7 -8 262.489 21.1661 8
 -1 -7 7 41.7786 22.2374 5
 1 7 -7 8.86416 15.6551 6
 -1 -7 7 20.8476 20.3958 4
 1 7 -7 23.7975 18.1821 4
 -1 -7 7 14.8925 19.1722 2
 -1 -7 7 27.5002 22.4508 11
 1 -7 -7 -2.03156 16.076 8
 1 7 -7 21.8747 19.7391 7
 -1 -7 6 5786.73 215.628 4
 -1 -7 6 5510.68 215.132 5
 1 7 -6 5531.68 212.48 6
 1 7 -6 5364.08 214.851 4
 -1 -7 6 5555.56 215.354 2
 1 7 -6 5353.88 215.964 1
 -1 -7 6 5340.82 216.38 11
 1 7 -6 5534.17 214.004 7
 1 -7 -6 5077.84 213.571 8
 -1 -7 5 24.8655 19.015 5
 1 7 -5 50.5982 12.7732 6
 1 7 -5 55.871 17.3796 4
 -1 -7 5 30.8468 18.1576 4
 1 7 -5 35.4901 23.4954 1
 -1 -7 5 24.0619 18.3957 2
 -1 -7 5 58.4764 20.3394 11
 -1 7 5 18.8002 20.2546 11
 1 7 -5 59.5812 16.4867 7
 -1 -7 4 2310.43 96.231 5
 1 7 -4 2353.81 92.9739 6
 1 7 -4 2481.82 97.0672 4
 -1 -7 4 2309.47 96.6344 4
 1 7 -4 2331.97 97.8201 1
 -1 -7 4 2416.82 96.8831 2
 -1 -7 4 2221.97 97.4978 11
 -1 7 4 2302.63 98.2598 11
 1 7 -4 2428.48 95.0053 7
 1 7 -3 304.424 23.2187 4
 -1 -7 3 300.702 22.8952 5
 -1 -7 3 335.601 23.9727 2
 1 7 -3 351.131 26.9765 1
 -1 -7 3 269.144 24.854 11
 -1 7 3 322.733 25.4474 11
 1 7 -3 325.415 20.9053 7
 -1 -7 2 4953.65 198.372 5
 1 7 -2 5209.34 199.361 4
 -1 7 2 4745.61 199.921 11
 1 7 -2 5046.97 199.802 11
 -1 -7 2 4855.67 199.42 11
 1 7 -2 5137.85 199.901 2
 -1 -7 2 5236.19 199.409 2
 1 7 -2 5202.16 198.737 1
 -1 -7 1 34.7232 16.6169 5
 -1 7 1 12.8707 15.7681 5
 1 7 -1 21.9016 16.2755 5
 -1 7 1 11.6275 4.91678 6
 1 7 -1 -0.44762 16.8877 4
 1 7 -1 53.8979 17.907 2
 1 7 -1 19.6789 18.3761 1
 1 -7 -1 20.2565 17.1401 11
 1 7 -1 36.7904 18.1658 11
 -1 -7 1 29.526 17.6813 11
 -1 7 1 8.12129 18.3276 11
 1 7 0 4870.45 183.859 5
 -1 7 0 4967.2 185.898 4
 -1 7 0 4795.44 183.956 5
 -1 7 0 5024.04 184.619 2
 1 7 0 5038.03 185.022 2
 1 7 0 5206.56 183.647 1
 -1 -7 0 4468.12 184.829 11
 1 -7 0 4549.45 185.569 11
 1 7 0 4607.79 185.151 11
 -1 7 0 4682.86 185.674 11
 -1 7 0 4326.7 180.602 6
 1 7 1 203.124 19.9195 5
 -1 7 -1 225.577 22.7144 4
 -1 7 -1 214.219 20.3923 5
 1 7 1 260.563 19.3104 1
 -1 7 -1 246.965 20.5212 2
 1 7 1 261.343 21.6271 2
 -1 7 -1 259.695 23.0932 11
 1 7 1 224.666 21.5004 11
 1 -7 1 229.769 22.8747 11
 -1 7 -1 222.176 13.6358 6
 1 -7 2 2424.28 98.4499 4
 -1 7 -2 2406.47 96.6078 5
 1 7 2 2386.65 95.6452 5
 -1 7 -2 2374.15 98.6439 4
 1 7 2 2717.5 94.5441 1
 -1 7 -2 2531.5 97.3897 2
 1 7 2 2345.06 96.7719 2
 1 -7 2 2246.68 98.4006 11
 -1 7 -2 2328.88 98.6786 11
 1 7 2 2312.77 97.8991 11
 -1 7 -2 2133.58 93.4451 6
 1 7 3 578.205 31.4309 5
 1 -7 3 687.846 33.7262 5
 -1 7 -3 663.886 35.7149 4
 1 -7 3 651.557 36.0717 4
 -1 7 -3 613.588 33.1909 5
 -1 7 -3 682.855 33.8379 2
 1 7 3 690.164 28.6565 1
 -1 7 -3 641.409 33.1372 1
 1 7 3 608.282 35.0862 11
 1 -7 3 628.758 35.9829 11
 -1 7 -3 592.461 29.0161 6
 -1 7 -4 1212.81 48.5535 4
 -1 7 -4 1157.51 46.4443 5
 1 -7 4 1127.33 46.1932 5
 1 7 4 1066.32 43.8103 5
 1 -7 4 1213.25 48.9627 4
 -1 7 -4 1152.61 46.2417 1
 1 -7 4 1177.04 45.8688 2
 1 7 4 1024.43 40.1521 1
 1 7 4 1080.88 47.8427 11
 1 -7 4 1127.41 49.4637 11
 -1 7 -4 1073.9 42.4788 6
 -1 7 -4 1226.88 45.9498 7
 1 -7 5 161.107 20.6495 5
 1 -7 5 159.467 24.0171 4
 -1 7 -5 151.15 22.6774 4
 1 -7 5 166.799 19.1899 2
 -1 7 -5 146.467 21.9145 1
 1 -7 5 166.105 24.4878 11
 -1 7 -5 160.304 16.0402 6
 -1 7 -5 155.07 20.129 7
 -1 -7 -5 109.835 9.17169 6
 1 -7 6 273.421 26.8628 4
 -1 7 -6 282.458 25.9077 4
 1 -7 6 306.904 24.9877 5
 1 -7 6 275.619 22.2722 2
 1 -7 6 295.813 27.9055 11
 -1 7 -6 249.248 19.5134 6
 -1 -7 -6 199.841 13.6476 6
 -1 7 -6 292.519 23.8529 7
 -1 -7 -6 282.755 19.0389 8
 1 7 6 262.166 26.6252 9
 -1 7 -7 320.189 26.3439 4
 1 -7 7 282.938 23.3054 2
 1 -7 7 287.388 25.8509 5
 1 -7 7 283.625 28.2458 4
 -1 7 -7 220.659 20.4158 6
 -1 -7 -7 206.667 14.5353 6
 -1 -7 -7 220.748 18.1681 8
 1 -7 8 3342.17 126.951 2
 1 -7 8 3294.09 129.912 4
 -1 -7 -8 3117.72 123.686 8
 -1 -7 -8 2984.95 121.97 6
 -1 -7 -9 310.557 19.9189 6
 -1 7 -9 390.958 33.4926 1
 1 -7 9 369.931 27.945 2
 1 -7 9 365.512 34.7956 10
 -1 7 -9 410.187 31.3842 7
 1 7 9 317.808 34.615 9
 -1 -7 -10 105.612 15.4898 6
 -1 7 -10 110.651 22.2397 6
 -1 7 -10 119.325 31.6621 1
 1 -7 10 80.8485 24.5506 2
 1 -7 10 102.029 30.5043 10
 1 7 10 126.687 31.7487 9
 -1 -7 -11 1147 47.5544 6
 1 -7 11 1333.26 61.9099 4
 -1 7 -11 1203.66 60.1301 1
 1 -7 11 1102.52 59.1221 10
 1 7 11 1243.07 62.256 9
 -1 7 -11 1212.8 52.1709 6
 1 -7 12 469.861 39.1201 5
 -1 -7 -12 416.045 25.2082 6
 1 -7 12 394.591 42.7441 4
 -1 7 -12 367.502 40.7092 1
 -1 -7 -12 348.322 30.2186 12
 1 7 12 412.721 41.6642 9
 -1 7 -12 428.967 32.4805 6
 -1 7 -13 137.263 27.3884 6
 1 -7 13 107.101 39.8209 4
 1 -7 13 95.1956 35.5843 5
 -1 7 -13 140.632 38.1915 1
 -1 -7 -13 87.468 23.472 12
 1 7 13 105.142 38.6734 9
 1 -7 14 486.953 43.526 5
 1 -7 14 443.484 48.5969 4
 -1 7 -14 446.532 35.0674 6
 -1 7 -14 457.842 46.4333 1
 -1 -7 -14 357.469 29.9934 12
 1 7 14 417.906 48.0185 9
 1 -7 15 88.1047 45.839 4
 1 -7 15 76.3786 38.8514 5
 -1 7 -15 87.4964 30.5151 6
 -1 -7 -15 32.5428 21.9222 6
 1 7 15 83.8556 42.6198 9
 -1 7 -16 1009.14 54.6591 6
 -1 -7 -16 927.025 47.9469 6
 1 -7 16 995.304 71.325 4
 1 -7 16 1094.21 62.5079 5
 -1 7 -16 914.057 57.7068 9
 1 7 16 1007.63 69.3774 9
 -1 7 -17 831.669 50.2418 6
 -1 -7 -17 682.871 42.843 6
 1 -7 17 714.185 66.2773 4
 1 -7 17 888.767 56.9415 5
 1 7 17 811.52 49.7379 7
 -1 7 -17 789.188 53.4429 9
 -1 7 -18 250.798 39.4587 6
 1 -7 18 281.695 56.7499 4
 1 -7 18 277.001 45.0171 5
 1 7 18 213.426 38.7534 7
 -1 7 -18 153.306 42.0816 9
 1 -7 19 21.858 43.3823 5
 -1 7 -19 63.6044 38.7176 6
 1 -7 19 151.494 59.4016 4
 -1 7 -19 85.8416 42.3316 9
 1 7 19 122.156 39.2084 7
 -1 7 -20 253.33 44.8699 6
 1 -7 20 208.752 65.7309 4
 1 -7 20 368.586 47.8152 5
 1 7 20 230.267 43.8422 7
 1 -7 21 174.881 68.5457 4
 1 -7 21 239.882 46.9266 5
 -1 7 -21 244.375 47.8912 6
 1 7 21 205.219 46.3736 7
 -1 -7 -21 150.187 75.2099 10
 1 -7 22 169.604 73.1923 4
 -1 7 -22 201.032 51.3223 6
 1 7 22 238.948 48.939 7
 -1 -7 -22 259.438 78.9016 10
 1 -7 23 76.12 74.0733 4
 1 7 23 68.6864 49.522 7
 -1 -7 -23 -67.3762 81.6934 10
 1 -7 24 148.184 77.6942 4
 1 7 24 117.015 52.848 7
 1 -7 25 -38.4098 81.4954 4
 1 -7 26 93.4445 87.5116 4
 -1 -8 26 76.6443 79.0656 4
 -1 -8 25 28.152 76.0386 4
 -1 8 25 -11.2158 55.5079 7
 -1 -8 24 56.6842 74.2935 4
 -1 8 24 43.89 52.9961 7
 -1 -8 23 414.348 77.3605 4
 -1 -8 23 450.651 58.4263 5
 -1 8 23 555.522 57.6769 7
 -1 -8 22 279.771 71.0424 4
 -1 -8 22 296.526 52.5343 5
 -1 8 22 336.939 52.3505 7
 -1 -8 21 -34.2094 62.5338 4
 -1 -8 21 67.4043 48.7581 5
 -1 8 21 12.2887 44.7358 7
 -1 -8 20 22.1548 58.7711 4
 -1 -8 20 74.5827 48.7959 5
 -1 -8 19 1199.21 74.3169 5
 -1 -8 19 1124.63 82.6547 4
 -1 8 19 1260.97 84.3073 9
 -1 -8 18 262.31 54.3911 4
 -1 -8 18 290.17 49.6129 5
 1 8 -18 222.301 39.6446 6
 -1 8 18 213.211 57.1334 9
 -1 -8 17 75.7622 45.2561 5
 1 8 -17 62.0376 34.4665 6
 -1 -8 17 99.4745 47.6762 4
 -1 8 17 108.02 52.8467 9
 -1 -8 16 236.004 47.5672 4
 -1 -8 16 235.504 45.7939 5
 1 8 -16 249.499 35.6542 6
 -1 8 16 344.208 54.0635 9
 -1 -8 15 1804.99 85.8333 5
 1 8 -15 1662.94 77.452 6
 -1 -8 15 1808.07 88.4823 4
 -1 8 15 1810.3 91.7042 9
 1 8 -15 1579.56 75.5673 9
 1 8 -14 587.217 38.0355 6
 -1 -8 14 598.376 48.7191 5
 -1 -8 14 690.663 49.6955 4
 1 -8 -14 435.182 28.8766 12
 -1 8 14 568.474 50.9983 9
 1 8 -14 517.692 34.2682 9
 -1 -8 13 666.362 48.287 4
 1 8 -13 580.338 38.4382 6
 -1 -8 13 692.979 48.5499 5
 -1 -8 13 582.077 44.2398 10
 1 -8 -13 607.545 34.0561 12
 -1 8 13 624.766 51.4826 9
 1 8 -12 666.94 40.8097 6
 -1 -8 12 835.52 50.7428 5
 -1 8 12 766.909 31.5033 1
 -1 -8 12 695.266 46.4155 10
 -1 8 12 784.262 51.2931 9
 1 8 -11 1806.36 75.2754 6
 -1 -8 11 1895.52 82.7809 5
 1 8 -11 1945.76 82.637 1
 -1 8 11 1664.85 68.7165 1
 -1 -8 11 1757.62 80.0882 10
 -1 8 11 1851.52 84.3997 9
 1 8 -10 67.0527 31.9124 1
 1 8 -10 78.7585 21.2686 6
 -1 -8 10 84.7946 31.4009 5
 1 -8 -10 50.0697 19.4893 8
 -1 8 10 97.7014 31.7226 9
 1 8 -9 1633.11 68.751 1
 -1 -8 9 1458.64 66.7221 4
 1 8 -8 2532.69 104.391 4
 -1 -8 8 2523.04 105.426 4
 1 -8 -8 2468.36 102.121 8
 1 8 -7 1270.28 55.721 4
 -1 -8 7 1268.86 56.8389 4
 1 8 -7 1197.01 52.123 6
 -1 -8 7 1144.5 58.4402 11
 1 -8 -7 1164.57 53.6711 8
 -1 -8 6 47.8831 21.081 4
 1 8 -6 38.8333 14.7981 6
 -1 -8 6 60.9637 20.3447 2
 1 8 -6 63.7251 20.1192 4
 -1 -8 6 45.793 22.4774 11
 1 8 -6 59.8685 19.5204 7
 1 8 -5 3908.54 148.663 6
 -1 -8 5 3735.61 152.005 5
 -1 -8 5 3771.8 152.338 4
 1 8 -5 3870.13 152.262 4
 -1 -8 5 3774.9 152.454 2
 1 8 -5 3749.09 153.175 1
 -1 -8 5 3571.97 153.443 11
 1 8 -5 3784.49 150.606 7
 1 8 -4 1345.22 56.6214 4
 -1 -8 4 1249.31 56.3963 4
 -1 -8 4 1218.27 56.144 5
 1 8 -4 1246.87 58.1043 1
 -1 -8 4 1291.23 56.6437 2
 -1 -8 4 1217.33 57.609 11
 -1 8 4 1208.05 58.8639 11
 1 8 -4 1266.12 54.4184 7
 -1 -8 3 570.377 32.8676 5
 1 8 -3 626.325 33.6849 4
 1 8 -3 630.112 34.9549 1
 -1 -8 3 603.137 34.0977 2
 -1 -8 3 562.997 34.5366 11
 -1 8 3 624.269 35.7462 11
 1 8 -3 574.585 35.0337 11
 1 8 -3 616.888 30.4521 7
 -1 8 2 847.151 39.1289 5
 -1 -8 2 756.083 39.4074 5
 1 8 -2 763.356 39.4469 5
 1 8 -2 826.957 40.7058 4
 -1 8 2 842.926 41.868 11
 1 8 -2 798.211 41.3015 11
 -1 -8 2 759.753 40.7755 11
 1 8 -2 832.695 41.3633 2
 1 8 -2 824.036 40.4484 1
 -1 -8 1 4368.14 174.176 5
 1 8 -1 4613 175.52 4
 -1 8 1 4555.54 176.509 4
 1 8 -1 4317.99 174.223 5
 -1 8 1 4303.76 174.053 5
 1 -8 -1 4354.1 176.015 11
 -1 8 1 4242.25 176.179 11
 -1 -8 1 4265.58 175.382 11
 1 8 -1 4258.64 175.806 11
 1 8 -1 4643.07 175.693 2
 1 8 -1 4550.43 174.017 1
 -1 8 1 4396.8 174.918 2
 -1 8 0 1588.34 66.7169 6
 -1 8 0 1724.23 74.0316 4
 -1 8 0 1722.11 71.8321 5
 1 8 0 1762.18 71.8455 5
 1 8 0 1842.63 73.4208 2
 1 8 0 1908.84 71.3702 1
 -1 8 0 1787.39 72.4756 2
 -1 8 0 1656.02 73.9408 11
 1 8 0 1738.89 73.53 11
 -1 -8 0 1774.68 73.3971 11
 1 -8 0 1705.26 73.9046 11
 -1 8 -1 344.217 26.3301 4
 -1 8 -1 281.896 23.607 5
 1 8 1 279.354 22.8009 5
 1 8 1 270.724 24.2906 2
 1 8 1 346.722 21.9479 1
 -1 8 -1 327.831 24.0112 2
 -1 8 -1 335.068 26.4955 11
 1 8 1 294.031 25.2668 11
 1 -8 1 281.646 25.8688 11
 -1 8 -1 278.854 15.6569 6
 -1 8 -2 1585.98 67.2217 5
 -1 8 -2 1729.24 69.6059 4
 1 8 2 1552.18 65.8576 5
 1 8 2 1480.45 67.2439 2
 -1 8 -2 1539.03 66.3307 1
 -1 8 -2 1684.03 67.9628 2
 1 8 2 1727.2 64.4466 1
 -1 8 -2 1572.13 69.574 11
 1 -8 2 1452.2 69.1924 11
 1 8 2 1361.6 68.1297 11
 -1 8 -2 1505.42 62.6814 6
 -1 8 -3 6256.51 246.336 5
 1 -8 3 6451.35 248.215 4
 -1 8 -3 6439.67 248.445 4
 1 8 3 6247.92 245.284 5
 -1 8 -3 6116.62 245.647 1
 1 8 3 6752.9 243.497 1
 -1 8 -3 6411.77 247.056 2
 1 8 3 6002.61 247.904 11
 1 -8 3 6045.73 248.37 11
 -1 8 -3 5921.32 243.446 6
 1 -8 4 42.9815 19.6785 5
 1 8 4 43.1334 17.1592 5
 -1 8 -4 32.3412 20.5677 5
 -1 8 -4 18.4481 13.5924 6
 -1 8 -4 7.7733 21.283 4
 1 -8 4 47.8917 22.4741 4
 -1 8 -4 29.1072 19.8078 1
 1 8 4 29.4029 11.0339 1
 1 -8 4 21.7823 22.1208 11
 1 8 4 26.2452 21.5161 11
 -1 8 -4 31.5234 18.435 7
 -1 8 -5 574.598 33.9283 4
 1 8 5 510.986 28.5903 5
 1 -8 5 565.863 34.9658 4
 1 -8 5 500.081 31.0132 2
 1 -8 5 484.704 35.1522 11
 -1 8 -5 490.346 26.8457 6
 -1 8 -5 541.558 30.672 7
 1 -8 6 1748.08 69.5398 2
 -1 -8 -6 1605.18 62.8186 6
 1 -8 6 1675.39 72.7615 4
 -1 8 -6 1713.37 71.992 4
 1 -8 7 1698.81 67.929 2
 1 -8 7 1687.88 72.209 4
 -1 -8 -7 1695.4 65.1197 8
 1 -8 8 135.148 23.5127 2
 -1 8 -8 126.198 29.1348 1
 -1 -8 -8 76.8634 11.327 6
 1 8 8 88.1328 28.7837 9
 -1 -8 -8 71.2628 16.7966 8
 -1 8 -8 106.506 26.0634 7
 -1 8 -9 2391.37 92.6779 1
 -1 8 -9 2430.76 90.7285 7
 -1 -8 -9 2134.08 85.134 8
 1 8 9 2215.82 93.7133 9
 1 -8 10 973.989 50.9572 5
 -1 -8 -10 751.878 37.6146 6
 -1 8 -10 912.176 52.5684 1
 1 -8 10 913.659 52.6141 10
 -1 8 -10 889.937 43.2507 6
 -1 8 -10 938.388 49.5288 7
 1 8 10 941.952 52.7936 9
 1 -8 11 629.537 34.5299 3
 -1 8 -11 760.445 49.4685 1
 -1 8 -11 805.238 40.0834 6
 1 -8 11 801.458 47.3345 5
 -1 -8 -11 643.408 33.0087 6
 1 -8 11 782.189 50.1559 4
 1 8 11 711.78 49.1925 9
 1 -8 12 636.46 31.6398 3
 -1 8 -12 806.414 51.8514 1
 -1 -8 -12 666.907 34.4784 6
 1 -8 12 906.423 50.5575 5
 -1 8 -12 823.639 41.9058 6
 1 -8 12 947.885 54.2195 4
 1 8 12 800.778 54.5007 9
 -1 8 -13 2064.28 85.5026 6
 1 -8 13 2174.24 96.7687 4
 1 -8 13 2096.46 92.0117 5
 -1 -8 -13 1841.67 80.3157 6
 -1 8 -13 2117.59 92.9205 1
 -1 -8 -13 1749.99 85.1229 12
 1 8 13 2074.37 96.5099 9
 -1 8 -14 199.57 31.6405 6
 1 -8 14 222.983 41.1752 5
 1 -8 14 240.368 45.8625 4
 -1 8 -14 257.483 44.5513 1
 1 -8 14 252.101 36.8505 2
 -1 -8 -14 282.962 29.1695 12
 1 8 14 346.045 48.9631 9
 1 -8 15 47.2119 35.158 2
 -1 8 -15 24.319 44.7377 1
 -1 -8 -15 47.681 22.0145 6
 1 -8 15 -23.2691 40.4781 5
 -1 8 -15 33.9135 30.8874 6
 1 -8 15 50.3895 46.3262 4
 1 8 15 29.4837 44.9111 9
 -1 8 -15 21.2042 31.8924 9
 1 -8 16 1025.08 60.2144 2
 1 -8 16 860.979 70.5285 4
 -1 8 -16 989.085 54.8188 6
 1 -8 16 1036.39 63.0078 5
 1 8 16 1020.35 70.4394 9
 -1 8 -16 874.589 57.277 9
 1 -8 17 1614.53 82.4944 2
 -1 8 -17 1642.14 78.378 6
 1 -8 17 1584.5 94.1766 4
 1 -8 17 1728.84 84.9995 5
 -1 8 -17 1545.47 81.404 9
 1 -8 18 -20.7628 40.0178 2
 1 -8 18 12.2851 44.7396 5
 1 -8 18 -47.7197 57.3492 4
 -1 8 -18 -11.4404 37.121 6
 -1 8 -18 29.8077 39.3415 9
 1 8 18 -10.2871 35.575 7
 1 -8 19 -29.3282 41.4009 2
 1 -8 19 31.8203 59.625 4
 1 -8 19 -10.1444 45.3362 5
 -1 8 -19 -2.7907 40.6226 6
 1 8 19 23.4479 38.6699 7
 -1 8 -20 325.186 47.7375 6
 1 -8 20 362.767 52.0198 5
 1 -8 20 337.858 69.8119 4
 1 8 20 332.076 45.6351 7
 1 -8 21 460.558 53.7491 5
 1 -8 21 516.107 75.4035 4
 -1 8 -21 421.171 52.4618 6
 1 8 21 452.119 49.7498 7
 -1 8 -22 54.6924 49.3742 6
 1 -8 22 14.9529 71.6279 4
 1 8 22 44.1831 45.9494 7
 -1 -8 -22 2.73124 81.0661 10
 1 -8 23 119.779 76.5463 4
 -1 -8 -23 -19.8405 83.1508 10
 1 -8 24 148.94 80.1015 4
 -1 -8 -24 126.436 90.887 10
 1 -8 25 252.015 86.7574 4
 1 -8 26 43.1907 84.2912 4
 -1 -9 25 23.4226 79.3773 4
 -1 -9 24 40.2713 74.6782 4
 -1 9 24 132.638 53.7802 7
 -1 -9 23 24.2288 72.8272 4
 -1 -9 23 72.9108 53.327 5
 -1 9 23 182.086 51.5985 7
 -1 -9 22 153.231 53.6839 5
 -1 9 22 263.845 51.4431 7
 -1 -9 21 203.247 51.736 2
 -1 -9 21 247.978 54.3224 5
 -1 -9 21 220.667 67.6761 4
 -1 9 21 272.834 48.5182 7
 -1 -9 20 224.478 51.3791 2
 -1 -9 20 335.734 65.1843 4
 -1 -9 20 297.167 54.1343 5
 -1 9 20 163.002 66.9616 9
 -1 -9 19 154.992 48.5762 2
 -1 -9 19 132.1 51.6125 5
 -1 -9 19 105.653 56.9327 4
 -1 9 19 190.873 64.3623 9
 -1 -9 18 503.864 53.411 2
 -1 -9 18 479.041 62.2005 4
 -1 -9 18 483.646 56.5188 5
 -1 9 18 491.296 66.8229 9
 -1 -9 17 355.964 48.9787 2
 1 9 -17 294.452 41.363 6
 -1 -9 17 309.28 54.9529 4
 -1 -9 17 335.422 52.1634 5
 -1 9 17 423.008 61.3197 9
 -1 -9 16 20.1868 40.9014 2
 1 9 -16 98.0295 34.4894 6
 -1 -9 16 34.1961 47.1689 4
 -1 -9 16 58.488 47.8024 5
 -1 9 16 157.54 52.9038 9
 -1 -9 15 53.8915 40.0384 2
 -1 -9 15 34.3254 43.4863 4
 -1 -9 15 23.6776 44.9025 5
 1 9 -15 47.9447 31.8527 6
 1 9 -15 7.10269 26.2163 9
 -1 9 15 3.11612 49.0147 9
 -1 -9 14 1922.45 85.2798 5
 1 9 -14 1641.1 74.8567 6
 -1 -9 14 1783.1 85.0252 4
 -1 -9 14 1916.63 83.1538 2
 1 -9 -14 1336 70.1908 12
 -1 -9 14 1792.07 81.5806 10
 1 9 -14 1587.16 71.7619 9
 -1 9 14 1688.92 87.9216 9
 1 9 -13 1707.25 79.0374 6
 -1 -9 13 1820.21 87.7371 4
 -1 -9 13 1834.81 88.2546 5
 -1 -9 13 1847.26 85.7332 2
 -1 -9 13 1710.59 84.5074 10
 -1 9 13 1893.09 91.0713 9
 -1 -9 12 131.057 35.6207 4
 1 9 -12 136.584 27.0389 6
 -1 -9 12 129.05 39.5829 5
 -1 -9 12 167.065 34.9562 2
 -1 -9 12 136.473 34.3259 10
 -1 9 12 141.536 39.6774 9
 1 9 -11 270.13 27.3037 6
 -1 -9 11 318.305 39.0209 5
 -1 -9 11 296.868 34.5539 2
 -1 9 11 237.721 12.3147 1
 1 9 -11 293.457 39.8632 1
 -1 -9 11 254.063 36.076 10
 -1 9 11 304.94 40.8356 9
 -1 -9 10 2124.52 89.7383 5
 1 9 -10 1928.68 82.5352 6
 -1 -9 10 2058.92 88.039 2
 1 9 -10 2110.36 89.2978 1
 -1 -9 10 2095.51 92.2313 11
 1 9 -9 496.849 39.6629 1
 -1 -9 9 517.406 39.5151 5
 1 -9 -9 427.259 30.1047 8
 -1 -9 8 749.282 43.3906 4
 -1 -9 8 790.383 45.7897 5
 1 9 -8 852.033 47.0089 1
 1 9 -8 759.671 42.1453 4
 -1 9 8 705.333 46.9745 11
 1 -9 -8 752.843 39.8487 8
 -1 -9 7 2267.59 96.3078 4
 1 9 -7 2261.33 95.2475 4
 1 9 -7 2247.73 91.6523 6
 -1 9 7 2334.39 99.4752 11
 1 -9 -7 2234.41 93.99 8
 1 9 -6 3548.1 140.707 6
 -1 -9 6 3662.46 145.123 4
 1 9 -6 3524.96 144.669 4
 1 9 -5 1855.7 79.6935 4
 -1 -9 5 1895.55 79.943 4
 -1 -9 5 1817.06 81.4763 11
 1 9 -5 1857.72 77.8806 7
 1 9 -4 408.008 28.3218 4
 1 9 -4 297.227 30.5745 1
 -1 -9 4 363.329 29.5941 11
 1 9 -4 381.214 24.8463 7
 -1 9 3 3215.29 132.689 5
 1 9 -3 3432.84 134.598 4
 1 9 -3 3123.62 133.705 1
 -1 -9 3 3256.31 135.024 11
 1 9 -3 3328.43 135.701 11
 1 9 -3 3431.11 131.581 7
 -1 -9 2 3502.21 145.045 5
 1 9 -2 3545.54 145.199 5
 1 9 -2 3803.93 146.449 4
 -1 9 2 3687.59 144.701 5
 -1 -9 2 3521.44 146.652 11
 1 9 -2 3702.91 147.222 11
 1 9 -2 3586.67 145.082 1
 1 9 -1 -12.1541 19.456 5
 1 9 -1 -4.17809 19.9252 4
 -1 9 1 22.3338 19.4203 5
 -1 9 1 -3.49591 21.969 4
 1 9 -1 12.5941 20.979 11
 1 -9 -1 17.0942 22.2701 11
 -1 -9 1 -0.63527 21.2068 11
 -1 9 1 16.9858 22.9461 11
 1 9 -1 2.21671 20.5 1
 -1 9 1 14.6834 19.6663 2
 -1 9 0 3403.57 134.202 4
 1 9 0 3419.69 133.289 4
 1 9 0 3338.48 131.731 5
 -1 9 0 3293.8 131.749 5
 -1 9 0 3303.23 126.691 6
 -1 -9 0 3197.86 133.144 11
 1 9 0 3130.43 133.359 11
 -1 9 0 3118.89 134.018 11
 1 -9 0 3048.26 133.706 11
 1 9 0 3255.96 130.595 1
 -1 9 0 3236.13 132.545 2
 1 9 1 4906.78 189.816 5
 -1 9 -1 4698.8 185.906 6
 -1 9 -1 4806.97 192.251 4
 1 -9 1 4674.24 192.274 11
 1 9 1 4805.04 192.074 11
 -1 9 -1 4712.88 192.593 11
 -1 9 -1 4999.96 191.286 2
 1 9 1 5048.88 188.629 1
 -1 9 -1 4707.6 189.015 1
 -1 9 -2 2395.02 94.5887 4
 -1 9 -2 2171.36 87.3582 6
 1 9 2 2186.13 91.1814 5
 -1 9 -2 2121.93 90.9732 1
 -1 9 -2 2260.73 92.7791 2
 1 9 2 2376.6 89.3261 1
 1 -9 2 2021.89 94.196 11
 -1 9 -2 2129.31 94.998 11
 1 9 2 2181.6 93.982 11
 -1 9 -3 208.055 24.8991 2
 1 9 3 233.465 18.1678 1
 -1 9 -3 243.048 24.6332 1
 1 9 3 234.218 23.016 5
 -1 9 -3 305.075 27.9189 4
 -1 9 -3 250.082 16.8543 6
 1 9 4 2834.07 115.064 1
 1 9 4 2978.39 118.326 5
 -1 9 -4 3190.92 122.147 4
 1 -9 4 3103.4 121.895 4
 -1 9 -4 2991.15 118.599 7
 -1 9 -4 2839.61 115.997 6
 1 -9 5 3902.78 160.58 2
 1 -9 5 4087.71 163.163 4
 1 9 5 4003.46 159.342 5
 -1 9 -5 4238.71 163.005 4
 -1 9 -5 3953.08 157.629 6
 -1 9 -6 67.2627 16.867 6
 1 9 6 54.7359 19.4123 5
 -1 9 -7 785.523 41.7595 1
 1 9 7 603.92 34.4483 5
 -1 9 -7 716.914 39.153 7
 -1 -9 -7 617.13 33.614 8
 1 9 7 574.428 42.4126 9
 1 -9 8 7450.69 291.019 5
 -1 9 -8 7590.05 290.79 1
 1 -9 8 7475.65 294.339 11
 1 9 8 7221.25 292.669 9
 -1 -9 -8 6874.99 286.796 8
 -1 9 -8 7861.08 289.9 7
 -1 9 -9 1273.71 58.7878 6
 1 -9 9 1335.25 65.6304 5
 -1 9 -9 1314.6 65.5632 1
 1 -9 9 1358.76 69.0088 11
 -1 -9 -9 1280.63 56.9177 8
 -1 9 -9 1326.31 63.0205 7
 1 9 9 1281.57 67.2249 9
 -1 9 -10 114.458 36.5361 1
 1 -9 10 79.8483 34.4329 4
 -1 9 -10 112.88 23.7387 6
 1 -9 10 102.13 34.725 5
 -1 -9 -10 137.343 19.7319 8
 1 9 10 108.035 35.7998 9
 -1 9 -10 122.887 32.6731 7
 -1 9 -11 1469.52 75.5903 1
 1 -9 11 1532.23 76.9032 4
 -1 9 -11 1444.76 66.7926 6
 1 -9 11 1564.45 74.8062 5
 1 9 11 1450.09 77.0955 9
 -1 9 -12 1955.7 91.2216 1
 1 -9 12 2063.11 87.5699 2
 1 -9 12 1673.2 78.3371 3
 -1 9 -12 1996.45 83.1111 6
 1 -9 12 2136.06 90.984 5
 1 -9 12 2198.05 94.5159 4
 1 9 12 1786.34 92.4193 9
 1 -9 13 301.884 46.3108 4
 1 -9 13 277.585 43.5931 5
 -1 9 -13 306.482 32.9354 6
 1 -9 13 328.887 38.1941 2
 -1 9 -13 352.092 46.069 1
 -1 -9 -13 323.293 32.895 12
 1 9 13 328.4 49.644 9
 1 -9 14 204.357 42.844 5
 1 -9 14 178.971 46.281 4
 -1 9 -14 177.91 31.8338 6
 -1 9 -14 155.997 46.1347 1
 1 -9 14 194.657 36.5367 2
 -1 -9 -14 154.04 28.8934 12
 1 9 14 194.234 48.7915 9
 1 -9 14 136.389 46.3617 10
 1 -9 15 926.127 58.5612 2
 -1 9 -15 962.641 64.5973 1
 1 -9 15 989.663 62.9532 5
 -1 9 -15 920.708 52.7374 6
 1 -9 15 855.564 67.2829 4
 1 9 15 876.105 67.2741 9
 -1 9 -15 861.815 53.4359 9
 1 -9 16 1380.28 75.9521 2
 -1 9 -16 1374.83 70.8776 6
 1 -9 16 1447.68 86.2553 4
 1 -9 16 1556.82 80.225 5
 -1 9 -16 1368.9 72.3569 9
 1 9 16 1566.78 87.103 9
 1 -9 17 -2.37538 41.1818 2
 -1 9 -17 -9.35463 36.634 6
 1 -9 17 26.6555 52.8135 4
 1 -9 17 -26.3443 47.0483 5
 1 9 17 -24.3379 56.5077 9
 -1 9 -17 -17.4731 38.4976 9
 1 -9 18 176.469 44.089 2
 1 -9 18 162.729 48.9166 5
 1 -9 18 208.865 61.0764 4
 -1 9 -18 158.397 40.2675 6
 1 9 18 189.762 37.1924 7
 -1 9 -19 384.614 46.8674 6
 1 -9 19 437.295 69.0208 4
 1 -9 19 377.017 54.3247 5
 1 9 19 403.668 43.9537 7
 1 -9 20 164.541 67.5142 4
 -1 9 -20 103.92 46.4493 6
 1 -9 20 140.07 51.1207 5
 1 9 20 93.2924 42.091 7
 1 -9 21 -25.2508 51.0465 5
 -1 9 -21 -37.2713 48.8071 6
 1 -9 21 -90.4543 69.7846 4
 1 9 21 29.5917 43.4514 7
 1 -9 22 71.6715 73.5486 4
 1 -9 22 197.796 53.4127 5
 1 -9 23 7.99295 77.6972 4
 -1 -9 -23 122.909 90.8094 10
 1 -9 24 16.5732 80.5021 4
 -1 -9 -24 67.9739 90.7696 10
 1 -9 25 68.2895 85.9501 4
 1 -9 26 2.91018 87.7004 4
 -1 -10 24 -95.0935 78.2277 4
 -1 -10 24 -86.9931 57.2504 5
 -1 -10 23 83.6592 55.2051 5
 -1 -10 23 74.3744 72.1009 4
 -1 -10 22 327.894 59.9544 5
 -1 -10 22 370.559 76.219 4
 -1 10 22 392.465 53.8626 7
 -1 -10 21 24.0841 52.725 2
 -1 -10 21 11.3306 67.4075 4
 -1 -10 21 -35.4305 54.6592 5
 -1 -10 20 131.81 52.7607 2
 -1 -10 20 21.4532 65.3187 4
 -1 -10 20 36.625 54.1201 5
 -1 10 20 235.465 71.4525 9
 -1 -10 19 77.0168 50.1157 2
 -1 -10 19 102.679 60.2724 4
 -1 -10 19 108.244 52.9342 5
 -1 10 19 32.8442 66.0368 9
 -1 -10 18 715.095 60.6553 2
 -1 -10 18 694.373 64.2002 5
 -1 -10 18 604.207 69.2857 4
 -1 10 18 807.224 76.4695 9
 -1 -10 17 35.0921 47.8225 2
 -1 -10 17 33.2652 53.3256 4
 -1 -10 17 -6.62974 50.8122 5
 -1 10 17 38.3603 58.5467 9
 -1 -10 16 640.508 56.7222 2
 -1 -10 16 650.572 59.3727 5
 -1 -10 16 676.908 63.4588 4
 -1 10 16 716.628 68.1924 9
 -1 -10 15 286.694 44.9219 2
 -1 -10 15 236.522 49.7522 4
 1 10 -15 258.88 36.9819 6
 -1 -10 15 331.976 50.2599 5
 -1 10 15 266.369 55.0855 9
 1 10 -15 199.245 29.2497 9
 -1 -10 14 767.099 53.7867 2
 -1 -10 14 699.226 55.6968 4
 -1 -10 14 667.865 56.3328 5
 1 10 -14 574.671 43.5132 6
 -1 10 14 633.683 59.696 9
 -1 -10 13 293.831 44.6219 5
 1 10 -13 257.644 33.1588 6
 -1 -10 13 324.334 43.1273 4
 -1 -10 13 310.773 41.8249 2
 -1 -10 13 354.377 50.617 11
 -1 10 13 244.831 48.7524 9
 1 10 -12 1936.08 89.5518 6
 -1 -10 12 2258.68 99.5646 5
 -1 -10 12 2172.94 98.2449 4
 -1 -10 12 2140.57 96.4701 2
 -1 -10 12 2119.14 103.045 11
 -1 10 12 2098.76 101.183 9
 1 10 -11 382.949 32.4809 6
 -1 -10 11 423.166 43.7861 5
 -1 -10 11 400.361 40.8556 4
 1 10 -11 430.033 44.2581 1
 -1 -10 11 396.277 39.3888 2
 -1 -10 11 447.832 46.4274 11
 -1 10 11 423.267 45.6707 9
 1 10 -10 318.439 28.5862 6
 -1 -10 10 359.871 39.9479 5
 -1 -10 10 344.179 36.2948 2
 1 10 -10 330.225 41.1975 1
 -1 -10 10 357.14 42.0293 11
 -1 -10 9 147.698 33.2841 5
 1 10 -9 130.576 23.3498 6
 1 10 -9 177.618 35.3451 1
 -1 -10 9 181.591 30.8759 2
 -1 10 9 174.245 36.6012 11
 -1 -10 9 210.616 36.2743 11
 1 10 -9 146.752 30.0123 7
 -1 -10 8 3385.76 137.847 5
 1 10 -8 3218.99 138.029 1
 -1 -10 8 3313.61 137.332 2
 -1 -10 8 3157.01 139.593 11
 -1 10 8 3237.3 140.663 11
 1 10 -8 3447.38 135.791 7
 -1 -10 7 25.6386 27.9354 5
 -1 -10 7 26.8059 25.7056 4
 -1 10 7 51.7953 30.9332 11
 1 10 -7 26.5151 30.1244 1
 -1 -10 6 325.894 31.701 5
 -1 -10 6 276.3 28.7377 4
 1 10 -6 293.73 28.5537 4
 -1 10 6 389.131 35.815 11
 1 10 -6 325.882 34.1251 1
 -1 -10 5 1509.71 70.2314 5
 1 10 -5 1597.6 69.9795 4
 -1 10 5 1544.4 73.5048 11
 1 10 -4 5627.31 213.729 4
 1 10 -4 5190.03 210.496 7
 1 10 -3 419.742 34.0008 1
 1 10 -3 493.764 32.4708 4
 1 10 -3 479.279 28.2262 7
 1 10 -2 2116.11 87.762 4
 1 10 -2 1968.8 86.5877 1
 1 10 -1 2219.75 89.2834 4
 1 10 -1 1973.51 87.1279 1
 1 10 0 4219.05 163.63 4
 1 10 0 4018.99 160.945 1
 -1 10 0 3968.11 160.319 1
 -1 10 -1 34.1893 9.27329 6
 1 10 1 20.9561 19.3383 1
 -1 10 -1 11.4511 20.3178 1
 -1 10 -2 4232.5 160.497 6
 1 10 2 4084.04 162.501 1
 -1 10 -2 3880.95 164.116 1
 -1 10 -3 1999.48 77.3505 6
 1 10 3 1828.32 81.4362 5
 1 10 3 1890.91 78.4143 1
 -1 10 -4 1087.05 47.5426 6
 1 10 4 1099.53 52.3161 5
 -1 10 -4 1042.21 54.592 5
 1 10 4 1177.65 47.1865 1
 1 10 5 -2.46473 21.3053 5
 1 -10 5 34.7482 25.3503 5
 -1 10 -5 26.8596 15.3515 6
 1 10 5 -8.34269 27.5371 11
 1 -10 6 2890.58 120.821 5
 -1 10 -6 2842.26 115.744 6
 1 10 6 2768 117.551 5
 -1 10 -6 3036.11 120.525 1
 1 -10 6 2980.26 124.46 11
 1 10 6 3043.15 124.124 11
 -1 10 -6 2873.11 119.081 7
 1 -10 7 1979.6 84.9901 5
 1 10 7 1759.18 80.0804 5
 -1 10 -7 2103.58 85.0969 1
 1 -10 7 1873.44 88.5012 11
 1 10 7 1855.52 87.4258 11
 -1 10 -7 1979.58 82.8565 7
 1 10 7 1756.86 86.0401 9
 1 -10 8 53.7331 31.6316 5
 1 10 8 33.6588 21.9119 5
 -1 10 -8 39.0417 32.0052 1
 -1 10 -8 50.5379 29.2192 4
 1 -10 8 11.4966 33.2172 11
 -1 10 -8 8.83041 28.5826 7
 1 10 8 39.3527 33.3483 9
 -1 -10 -8 8.56745 19.7726 8
 1 -10 9 441.847 40.5222 4
 -1 10 -9 414.959 29.4566 6
 1 -10 9 449.936 40.5328 5
 -1 10 -9 416.679 38.2258 4
 -1 10 -9 480.238 42.2732 1
 1 -10 9 462.722 44.1534 11
 -1 10 -9 468.725 37.1024 7
 -1 -10 -9 352.614 27.9351 8
 1 10 9 387.939 41.3406 9
 1 -10 10 3186.49 129.772 4
 -1 10 -10 2901.19 120.424 6
 1 -10 10 3158.8 127.681 5
 -1 10 -10 2998.95 127.959 1
 1 -10 10 3061.04 124.397 2
 1 -10 10 2922.55 131.461 11
 -1 -10 -10 2740.74 119.254 8
 1 10 10 2865 129.846 9
 -1 10 -10 3033.77 125.371 7
 1 -10 11 1190.47 64.8265 5
 1 -10 11 1180.69 66.3962 4
 -1 10 -11 1062.38 54.6566 6
 1 -10 11 1202 59.9605 2
 -1 10 -11 1136.17 65.5258 1
 1 -10 11 1128.59 70.2504 11
 -1 10 -11 1133.13 61.8318 7
 1 10 11 983.95 66.5744 9
 -1 10 -12 87.1958 28.1158 6
 1 -10 12 126.934 40.5902 4
 1 -10 12 143.779 41.6732 5
 -1 10 -12 106.364 42.8317 1
 1 -10 12 74.1145 32.0653 2
 1 -10 12 116.69 45.8422 11
 1 10 12 58.4796 43.4201 9
 1 -10 13 266.657 47.7705 4
 1 -10 13 263.828 44.2352 5
 -1 10 -13 205.149 32.3431 6
 -1 10 -13 230.163 46.7329 1
 1 -10 13 185.122 37.8786 2
 1 -10 13 280.597 48.8671 10
 1 10 13 195.855 48.1876 9
 -1 10 -14 862.571 53.2625 6
 1 -10 14 975.961 68.7546 4
 1 -10 14 955.789 64.6111 5
 -1 10 -14 1046.2 66.1397 1
 1 -10 14 1017.33 59.8451 2
 1 -10 14 959.08 68.9532 10
 1 10 14 1107.6 71.9568 9
 -1 10 -15 313.91 51.8498 1
 1 -10 15 222.328 42.7469 2
 1 -10 15 211.475 53.0906 4
 -1 10 -15 199.193 36.4513 6
 1 -10 15 282.869 49.2006 5
 1 -10 15 301.45 53.4611 10
 1 10 15 173.271 54.4097 9
 1 -10 16 621.903 52.7849 2
 1 -10 16 658.413 58.4556 5
 -1 10 -16 633.809 46.5604 6
 1 -10 16 524.075 64.2652 4
 -1 10 -16 584.812 46.0025 9
 1 10 16 657.42 66.6305 9
 1 -10 17 357.12 49.9448 2
 1 -10 17 403.732 54.8455 5
 -1 10 -17 311.833 42.4587 6
 1 -10 17 329.026 63.2329 4
 1 10 17 332.219 63.383 9
 1 -10 18 485.097 53.4738 2
 1 -10 18 491.516 58.4871 5
 -1 10 -18 429.336 47.626 6
 1 -10 18 529.482 67.7561 4
 1 10 18 482.551 70.3734 9
 1 10 18 410.432 43.1837 7
 1 -10 19 3.90184 52.8908 5
 -1 10 -19 108.557 43.9443 6
 1 10 19 25.3514 39.1339 7
 -1 10 -20 348.626 50.4428 6
 1 -10 20 279.778 56.529 5
 1 -10 20 259.793 71.8351 4
 1 -10 21 77.7293 72.1708 4
 1 -10 21 75.7952 53.1597 5
 1 -10 22 19.0951 52.6233 5
 1 -10 22 62.9784 74.8174 4
 1 -10 23 79.1862 79.7525 4
 1 -10 24 155.231 85.6821 4
 -1 -10 -24 61.7951 98.9604 10
 1 -10 25 81.3595 86.3205 4
 -1 -11 25 159.602 109.241 11
 -1 -11 24 -1.40895 58.6919 5
 -1 -11 23 68.3801 57.313 5
 -1 -11 23 -27.9318 74.7169 4
 -1 -11 22 -37.338 58.8791 5
 -1 -11 22 68.4059 73.3167 4
 -1 -11 21 701.041 84.622 4
 -1 -11 21 855.211 71.8716 5
 -1 -11 20 -6.23225 53.4026 2
 -1 -11 20 -30.4991 57.1001 5
 -1 -11 20 11.0764 66.0751 4
 -1 11 20 -13.4972 71.7291 9
 -1 -11 19 41.7129 51.7956 2
 -1 -11 19 105.895 56.745 5
 -1 -11 19 75.1555 62.8704 4
 -1 11 19 -45.9062 69.7051 9
 -1 -11 18 56.0324 50.6995 2
 -1 -11 18 14.3903 54.6967 5
 -1 -11 18 117.388 60.733 4
 -1 11 18 121.933 69.04 9
 -1 -11 17 1224.8 79.898 5
 -1 -11 17 1208.13 82.7867 4
 -1 -11 17 1095.25 76.1218 2
 -1 -11 17 1305.06 94.6843 11
 -1 11 17 1286.26 89.7934 9
 -1 -11 16 -33.8165 52.9419 4
 -1 -11 16 20.8061 52.3088 5
 -1 -11 16 29.5736 47.1275 2
 -1 -11 16 2.15163 62.1894 11
 -1 11 16 57.2429 59.0283 9
 -1 -11 15 207.603 52.2333 5
 -1 -11 15 167.163 50.3915 4
 -1 -11 15 232.673 47.6366 2
 -1 -11 15 197.407 60.4331 11
 -1 11 15 318.456 56.7767 9
 -1 -11 14 96.1148 47.4043 5
 -1 -11 14 120.89 46.0236 4
 -1 -11 14 96.9973 42.4131 2
 -1 -11 14 117.521 56.0361 11
 -1 11 14 182.275 53.2852 9
 -1 -11 13 4191.55 182.957 4
 -1 -11 13 4281.48 182.841 5
 -1 -11 13 4434.6 181.534 2
 -1 -11 13 4287.06 188.19 11
 -1 11 13 4409.86 186.211 9
 -1 -11 12 133.563 43.4065 5
 -1 -11 12 82.7705 39.1846 4
 -1 -11 12 137.858 38.5152 2
 -1 -11 12 81.4632 44.8465 11
 -1 11 12 112.243 45.1944 9
 -1 -11 11 587.594 48.015 4
 -1 -11 11 704.987 51.6313 5
 1 11 -11 560.655 51.4602 1
 -1 -11 11 649.096 47.6961 2
 -1 11 11 707.153 56.2038 11
 -1 -11 11 595.923 54.3436 11
 -1 11 11 700.161 54.6696 9
 -1 -11 10 334.317 41.5471 5
 -1 -11 10 301.012 37.5816 4
 -1 -11 10 279.591 36.7427 2
 1 11 -10 276.635 41.1825 1
 -1 11 10 259.349 43.3047 11
 -1 -11 10 273.513 43.4197 11
 -1 -11 9 1931.86 88.814 5
 -1 -11 9 1958.97 86.7385 2
 1 11 -9 1906.11 88.1288 1
 -1 11 9 1733.64 91.3803 11
 -1 -11 9 1840.08 90.4803 11
 1 11 -9 1923.04 85.1503 7
 -1 -11 8 249.904 36.099 5
 -1 -11 8 258.278 33.0362 2
 1 11 -8 207.29 37.3867 1
 -1 11 8 258.222 39.6111 11
 -1 -11 8 235.838 37.0502 11
 1 11 -8 242.429 31.3874 7
 -1 -11 7 5211.29 204.286 5
 1 11 -7 4973.45 204.117 1
 -1 -11 7 4935.5 203.893 2
 -1 11 7 5045.87 207.412 11
 -1 -11 7 4868.5 206.094 11
 1 11 -7 5200.89 201.771 7
 -1 -11 6 103.092 28.6471 5
 -1 11 6 31.8926 31.9869 11
 -1 -11 6 87.4629 31.2424 11
 1 11 -6 66.9663 31.6188 1
 -1 -11 6 53.4833 27.3205 2
 -1 -11 5 2369.27 99.2413 5
 -1 11 5 2191.99 102.787 11
 -1 -11 5 2382.25 99.5026 2
 1 11 -5 2250.32 99.6814 1
 -1 -11 4 163.865 28.1375 5
 -1 11 4 198.073 32.6589 11
 1 11 -3 5712.66 230.891 4
 -1 11 3 5912.7 231.125 2
 -1 11 3 5923.51 233.819 11
 1 11 -3 5709.76 227.321 7
 1 11 -2 141.278 26.5919 4
 -1 11 2 139.687 29.7897 11
 1 11 -2 120.206 26.8595 2
 -1 11 2 134.309 20.1066 1
 -1 11 2 195.063 27.6636 2
 -1 11 1 143.961 30.0673 11
 1 11 -1 124.396 25.3733 1
 1 11 -1 150.102 27.8873 2
 -1 11 1 93.263 20.9696 1
 -1 11 1 145.951 26.8312 2
 -1 11 0 44.1934 25.0316 5
 -1 11 0 95.0602 28.8188 11
 -1 11 0 47.9808 21.2499 1
 1 11 0 130.888 26.3384 2
 1 11 0 62.6494 23.0769 1
 -1 11 0 60.1373 24.848 2
 -1 11 -1 8047.11 307.003 5
 -1 11 -1 7719.58 309.984 11
 1 11 1 7969.96 308.144 2
 1 11 1 7585.57 304.397 1
 -1 11 -1 7801.24 307.916 2
 -1 11 -2 30.1171 24.7675 5
 -1 11 -2 22.6957 11.063 6
 -1 11 -2 48.7112 29.6874 11
 1 -11 2 0.95093 29.2766 11
 1 11 2 -16.3057 19.6196 1
 1 11 2 51.7829 25.6774 2
 -1 11 -2 2.35838 26.1937 2
 -1 11 -3 307.803 18.1428 6
 -1 11 -3 327.953 30.8691 5
 1 -11 3 345.472 35.2115 11
 1 11 3 212.92 32.3758 11
 1 11 3 260.043 21.6767 1
 -1 11 -3 299.198 31.0536 2
 1 11 3 274.241 30.4327 2
 -1 11 -4 33.4949 14.0528 6
 1 11 4 75.7441 26.0375 2
 -1 11 -4 65.9751 28.4786 1
 1 11 4 58.627 14.9438 1
 1 11 4 4.94162 30.0513 11
 1 -11 4 43.9853 30.9022 11
 -1 11 -5 3139.23 130.263 6
 -1 11 -5 3458.21 135.969 1
 1 11 5 3457.05 136.662 2
 1 11 5 3444.72 139.679 11
 1 -11 5 3229.16 139.619 11
 -1 11 -5 3280.26 134.357 7
 -1 11 -6 -9.34551 29.8398 1
 1 -11 6 -11.1352 33.7343 11
 1 11 6 31.6989 32.0951 11
 -1 11 -6 6.25891 25.9488 7
 1 -11 7 3057.17 133.513 4
 1 -11 7 3121.61 131.663 5
 -1 11 -7 3183.32 132.905 4
 -1 11 -7 3208.36 131.825 1
 1 -11 7 3214.72 136.013 11
 1 11 7 3043.55 135.535 11
 -1 11 -7 3112.27 129.76 7
 1 -11 8 155.683 34.8099 5
 1 -11 8 159.502 35.9554 4
 -1 11 -8 134.248 23.4823 6
 -1 11 -8 108.787 32.4212 4
 -1 11 -8 157.46 36.3794 1
 1 -11 8 131.631 29.6302 2
 1 -11 8 102.874 37.9929 11
 1 11 8 97.7779 35.7492 11
 1 11 8 190.231 37.5632 9
 -1 -11 -8 120.868 23.4143 8
 -1 11 -8 156.365 31.3391 7
 -1 11 -9 2996.04 125.78 6
 1 -11 9 3195.76 134.818 4
 1 -11 9 3165.49 132.829 5
 -1 11 -9 3208.43 133.581 1
 1 -11 9 3110.97 130.263 2
 -1 11 -9 3053.43 132.438 4
 1 -11 9 3038.04 137.33 11
 1 11 9 3168.13 137.045 11
 -1 -11 -9 2978.02 125.895 8
 -1 11 -9 3222.95 130.373 7
 1 11 9 3128.98 135.657 9
 -1 11 -10 54.2155 25.201 6
 1 -11 10 35.7294 37.7104 4
 1 -11 10 36.5919 39.0182 5
 -1 11 -10 31.5906 39.191 1
 1 -11 10 39.7975 31.9829 2
 1 -11 10 50.1071 42.5193 11
 1 11 10 60.4129 40.1958 9
 -1 -11 -10 38.4438 22.3967 8
 -1 11 -10 51.0662 35.2059 7
 1 -11 11 2253.17 107.052 4
 -1 11 -11 2249.36 96.801 6
 1 -11 11 2468.13 106.092 5
 -1 11 -11 2377.38 106.169 1
 1 -11 11 2452.68 102.46 2
 1 -11 11 2262.74 111.138 11
 -1 -11 -11 2020.69 94.8296 8
 -1 11 -11 2532.98 103.604 7
 1 11 11 2296.23 109.059 9
 1 -11 12 32.4237 42.706 5
 1 -11 12 14.2402 42.5811 4
 -1 11 -12 11.6941 28.4765 6
 -1 11 -12 27.5826 44.3576 1
 1 -11 12 2.03972 35.0069 2
 1 -11 12 33.6421 46.6163 10
 1 -11 12 52.1245 48.825 11
 1 11 12 49.1882 44.5696 9
 1 -11 13 266.222 48.4935 5
 -1 11 -13 241.986 33.6105 6
 1 -11 13 317.736 50.1008 4
 -1 11 -13 281.298 49.2509 1
 1 -11 13 203.878 40.4959 2
 1 -11 13 232.764 51.7365 10
 1 -11 13 228.39 55.1741 11
 1 11 13 232.221 52.7484 9
 1 -11 14 31.4345 48.9643 4
 -1 11 -14 23.9071 32.8358 6
 1 -11 14 69.5794 47.1517 5
 -1 11 -14 110.441 49.6634 1
 1 -11 14 28.6555 39.3913 2
 1 -11 14 -27.7913 57.9002 11
 1 11 14 140.613 54.0551 9
 1 -11 14 76.1915 50.9073 10
 1 -11 15 2018.97 108.393 4
 -1 11 -15 1871.67 92.2361 6
 1 -11 15 2105.86 103.811 5
 1 -11 15 1953.73 98.8509 2
 -1 11 -15 2158.88 104.209 1
 1 -11 15 2157.71 109.853 10
 1 -11 15 2186.35 117.241 11
 1 11 15 2308.74 111.814 9
 -1 11 -16 137.622 38.2384 6
 1 -11 16 1.36398 50.5964 5
 1 -11 16 120.562 57.6396 4
 1 -11 16 62.0603 44.1704 2
 1 -11 16 179.499 66.6263 11
 1 11 16 38.6318 59.4195 9
 1 -11 17 -32.797 46.7171 2
 -1 11 -17 36.2128 39.6627 6
 1 -11 17 -26.2973 52.9064 5
 1 -11 17 2.05125 59.3104 4
 1 11 17 -9.93367 63.7327 9
 1 -11 18 -53.4908 47.6149 2
 1 -11 18 -71.0601 53.9371 5
 -1 11 -18 21.3136 42.0152 6
 1 -11 18 -41.6191 64.152 4
 1 11 18 -72.4363 67.0226 9
 1 -11 19 713.011 83.4522 4
 -1 11 -19 899.315 62.2346 6
 1 -11 19 876.164 71.3646 5
 1 -11 20 -120.802 56.7738 5
 1 -11 20 135.561 70.1503 4
 1 -11 21 248.574 76.134 4
 1 -11 21 116.46 56.4543 5
 1 -11 22 -72.9158 78.9094 4
 1 -11 22 -41.8969 55.4717 5
 1 -11 23 263.208 85.2703 4
 1 -11 24 -28.8358 85.4134 4
 -1 -11 -24 387.001 102.333 10
 1 -11 25 32.438 89.3456 4
 -1 -12 25 -53.9831 112.65 11
 -1 -12 24 -4.44586 60.7982 5
 -1 -12 24 -22.3423 107.225 11
 -1 -12 23 -78.0712 61.5964 5
 -1 -12 23 39.4256 102.105 11
 -1 -12 22 240.115 63.1581 5
 -1 -12 22 229.384 98.8814 11
 -1 -12 21 30.6382 61.9293 5
 -1 -12 21 98.3618 71.3342 4
 -1 -12 21 110.338 93.2921 11
 -1 -12 20 101.558 61.9321 5
 -1 -12 20 178.013 70.4247 4
 -1 -12 20 134.508 57.7586 2
 -1 -12 20 73.3418 89.8386 11
 -1 12 20 270.751 77.385 9
 -1 -12 19 34.502 65.4993 4
 -1 -12 19 -24.6338 59.8139 5
 -1 -12 19 1.61222 54.4285 2
 -1 -12 19 -5.70906 81.9248 11
 -1 12 19 -72.6954 74.7231 9
 -1 -12 18 516.64 71.0952 4
 -1 -12 18 590.06 68.0811 5
 -1 -12 18 464.727 61.1658 2
 -1 -12 18 655.913 87.4154 11
 -1 12 18 631.36 80.8906 9
 -1 -12 17 21.2161 57.3943 5
 -1 -12 17 28.354 56.9862 4
 -1 -12 17 -18.4433 51.5089 2
 -1 -12 17 4.91632 71.0758 11
 -1 12 17 -52.1028 65.4727 9
 -1 -12 16 888.674 71.5288 5
 -1 -12 16 950.736 73.3278 4
 -1 -12 16 879.416 67.9488 2
 -1 -12 16 928.82 84.8194 11
 -1 12 16 905.136 79.8591 9
 -1 -12 15 6.49885 49.4552 4
 -1 -12 15 54.9949 52.9143 5
 -1 -12 15 19.6838 47.5793 2
 -1 -12 15 -29.0364 60.4468 11
 -1 12 15 112.141 58.4482 9
 -1 -12 14 206.59 49.4183 4
 -1 -12 14 174.045 51.8665 5
 -1 -12 14 249.981 46.7185 2
 -1 -12 14 129.203 53.5075 10
 -1 12 14 126.972 59.7324 11
 -1 -12 14 277.734 59.8819 11
 -1 12 14 182.757 54.9302 9
 -1 -12 13 -11.0399 42.9358 4
 -1 -12 13 30.4198 48.62 5
 -1 -12 13 2.50466 41.8829 2
 -1 -12 13 22.7073 51.8177 11
 -1 12 13 24.3298 54.7124 11
 -1 12 13 14.6281 50.317 9
 -1 -12 12 3550.36 158.595 4
 -1 -12 12 3784.98 160.196 5
 -1 -12 12 3810.44 158.097 2
 -1 12 12 3699.98 165.769 11
 -1 -12 12 3824.21 164.955 11
 -1 12 12 3808.95 163.67 9
 1 -12 -12 3547.51 151.775 8
 -1 -12 11 61.4576 37.732 4
 -1 -12 11 138.731 43.1044 5
 1 12 -11 133.501 43.4474 1
 -1 -12 11 83.4045 38.0165 2
 -1 -12 11 75.9598 45.9806 11
 -1 12 11 83.6062 46.3416 11
 1 -12 -11 55.9596 28.7033 8
 -1 12 11 118.896 47.1724 9
 -1 -12 10 30.4735 40.7709 5
 -1 -12 10 28.5384 35.1972 4
 1 12 -10 26.6775 32.4411 4
 -1 -12 10 47.331 35.1419 2
 1 12 -10 48.8768 40.2161 1
 -1 -12 10 8.28914 42.5545 11
 -1 12 10 99.4044 44.0638 11
 1 -12 -10 2.95753 29.3454 8
 -1 -12 9 71.6928 34.1917 4
 -1 -12 9 52.7549 36.9661 5
 -1 -12 9 128.051 34.6275 2
 -1 12 9 70.1752 11.3162 1
 1 12 -9 184.119 39.2302 1
 1 12 -9 108.415 32.2595 4
 -1 -12 9 150.206 40.071 11
 -1 12 9 67.5575 40.4036 11
 1 12 -9 78.4162 33.2326 7
 1 -12 -9 81.8342 28.8837 8
 1 12 -8 3592.61 149.668 4
 -1 -12 8 3869.67 151.549 5
 -1 12 8 3561.79 147.056 5
 1 12 -8 3628.41 150.974 1
 -1 -12 8 3802.62 150.464 2
 -1 12 8 3480.52 140.12 1
 -1 -12 8 3585.45 153.672 11
 -1 12 8 3591.55 155.611 11
 1 12 -8 3772.97 148.061 7
 -1 -12 7 -4.45554 33.9249 5
 -1 12 7 38.2294 27.8884 5
 1 12 -7 -18.0957 34.7318 1
 -1 -12 7 26.596 29.7885 2
 -1 12 7 18.8034 14.6171 1
 -1 -12 7 4.61055 33.3616 11
 -1 12 7 48.4965 36.0016 11
 1 12 -7 11.8601 28.838 7
 -1 12 6 706.851 42.1876 5
 -1 -12 6 615.437 45.9334 5
 -1 12 6 702.832 32.9914 1
 1 12 -6 692.464 47.2999 1
 -1 -12 6 665.729 48.7557 11
 -1 12 6 701.43 50.2292 11
 1 12 -6 690.465 41.3595 7
 -1 12 5 29.6717 26.7635 5
 -1 -12 5 0.80351 29.8769 5
 -1 -12 5 45.4229 32.8452 11
 -1 12 5 -24.8432 34.6563 11
 1 12 -5 -9.33133 31.8991 1
 -1 12 5 18.3166 16.869 1
 -1 12 4 5308.94 209.662 5
 -1 -12 4 5633.53 214.3 11
 -1 12 4 5352.21 215.505 11
 1 12 -4 5156.17 210.734 1
 -1 12 4 5133.38 205.699 1
 -1 12 4 5203.99 211.58 2
 -1 12 3 21.8451 27.4528 5
 -1 12 3 6.71656 32.7119 11
 -1 -12 3 -8.01164 31.3449 11
 1 12 -3 -20.6214 30.4795 11
 -1 12 3 25.6254 19.1372 1
 -1 12 3 -17.9607 26.854 2
 -1 12 2 1523.68 71.926 4
 -1 12 2 1433.71 66.603 5
 1 12 -2 1329.05 70.9122 11
 -1 -12 2 1431.91 70.8316 11
 -1 12 2 1440.76 72.1501 11
 -1 12 2 1436.1 62.3482 1
 -1 12 2 1414.85 68.2665 2
 1 12 -2 1431.21 69.5658 2
 1 12 -1 117.623 28.5243 5
 -1 12 1 147.225 31.8156 4
 -1 12 1 121.102 28.1219 5
 1 -12 -1 97.8755 31.6125 11
 -1 12 1 91.5501 32.04 11
 -1 -12 1 153.484 32.7919 11
 1 12 -1 109.206 31.2086 11
 -1 12 1 121.846 29.2383 2
 -1 12 1 98.732 22.7367 1
 1 12 -1 121.897 29.2701 2
 1 12 0 860.478 44.9879 5
 -1 12 0 801.036 45.1441 5
 -1 12 0 789.228 48.2929 4
 -1 12 0 764.501 50.041 11
 1 -12 0 793.537 50.4275 11
 1 12 0 809.479 48.5934 11
 1 12 0 650.885 41.4422 1
 1 12 0 764.717 47.1832 2
 -1 12 0 824.386 45.7438 2
 1 12 1 188.192 29.0968 5
 -1 12 -1 170.523 28.834 5
 -1 12 -1 174.195 32.4174 4
 -1 12 -1 128.113 33.3497 11
 1 12 1 138.639 31.7149 11
 1 -12 1 147.759 32.3495 11
 -1 12 -1 191.363 29.1425 2
 1 12 1 147.609 23.8047 1
 1 12 1 152.541 29.8422 2
 -1 12 -2 6498.22 252.009 4
 1 12 2 6444.18 248.436 5
 -1 12 -2 6478.1 249.549 5
 1 12 2 6284.64 252.37 11
 -1 12 -2 6409.51 253.325 11
 1 -12 2 6377.09 253.258 11
 1 12 2 6076.68 250.353 2
 -1 12 -2 6524.41 250.646 2
 1 12 2 5837.91 245.109 1
 1 12 3 331.734 32.9614 5
 -1 12 -3 331.96 36.3877 4
 -1 12 -3 337.686 33.7677 5
 -1 12 -3 316.337 20.0221 6
 1 12 3 332.077 24.0708 1
 -1 12 -3 351.334 34.4416 2
 1 12 3 383.726 34.1407 2
 -1 12 -3 354.555 33.1611 1
 1 -12 3 402.844 38.2456 11
 1 12 3 374.153 38.207 11
 1 12 4 1323.42 61.1003 5
 -1 12 -4 1261.09 53.4558 6
 -1 12 -4 1171.53 64.8847 4
 1 12 4 1285.8 63.3406 2
 -1 12 -4 1378.78 63.2313 1
 1 12 4 1233.33 53.6829 1
 1 12 4 1334.93 67.7036 11
 1 -12 4 1230.2 67.5138 11
 -1 12 -4 1272.92 60.5967 7
 -1 12 -5 113.745 33.108 4
 -1 12 -5 83.2402 17.1697 6
 1 12 5 107.156 30.0013 2
 -1 12 -5 115.19 31.4839 1
 1 12 5 53.2261 34.7598 11
 1 -12 5 89.721 35.6719 11
 -1 12 -5 123.434 28.2737 7
 -1 12 -6 5143.97 206.092 4
 -1 12 -6 5117 203.799 1
 1 12 6 4861.94 204.29 2
 1 12 6 5019.34 208.481 11
 1 -12 6 5000.79 208.472 11
 -1 12 -6 5094.87 202.116 7
 1 -12 7 53.882 33.2204 4
 -1 12 -7 85.4307 33.303 4
 -1 12 -7 107.641 36.1216 1
 1 -12 7 56.614 37.6973 11
 1 12 7 38.33 36.5705 11
 -1 12 -7 52.0224 30.7822 7
 -1 12 -8 7.33487 22.0282 6
 1 -12 8 119.076 36.632 4
 1 -12 8 10.6721 35.9597 5
 -1 12 -8 -3.18554 34.0819 4
 -1 12 -8 -34.3455 37.9539 1
 1 12 8 -2.71754 39.8551 11
 1 -12 8 35.296 40.715 11
 -1 12 -8 15.3892 31.6009 7
 1 12 8 45.4633 39.1062 9
 1 -12 9 68.1557 38.8659 5
 1 -12 9 125.206 39.1376 4
 -1 12 -9 148.864 25.5689 6
 -1 12 -9 109.832 36.535 4
 -1 12 -9 94.5494 41.6535 1
 1 12 9 101.223 43.6479 11
 1 -12 9 117.365 43.7842 11
 1 12 9 77.6633 41.3181 9
 -1 12 -9 159.911 36.0943 7
 -1 12 -10 4167.49 173.342 6
 1 -12 10 4548.37 181.304 5
 1 12 10 4353.5 174.84 5
 1 -12 10 4161.06 182.293 4
 -1 12 -10 4481.19 181.756 1
 1 -12 10 4449.69 178.761 2
 -1 12 -10 4132.63 180.237 4
 1 12 10 4171.68 185.764 11
 1 -12 10 4336.38 186.493 11
 1 12 10 4319.28 184.253 9
 -1 12 -10 4485.94 178.537 7
 -1 12 -11 89.1765 29.0751 6
 1 12 11 98.8618 30.1934 5
 1 -12 11 135.112 45.0314 5
 1 -12 11 46.0948 42.622 4
 -1 12 -11 136.207 45.3828 1
 1 -12 11 98.255 36.8267 2
 1 -12 11 142.653 49.0867 11
 1 12 11 124.782 49.561 11
 1 12 11 130.946 47.1236 9
 -1 12 -11 112.883 39.4838 7
 1 -12 12 47.5212 47.1468 5
 1 12 12 28.8906 29.5166 5
 1 -12 12 19.4395 44.3263 4
 -1 12 -12 70.2317 30.5563 6
 1 -12 12 93.0594 38.0569 2
 -1 12 -12 41.8378 46.6698 1
 1 -12 12 55.3847 53.0297 11
 1 -12 12 -8.16419 52.1832 10
 1 12 12 40.0472 50.8325 9
 1 -12 13 48.9109 49.4058 5
 -1 12 -13 65.906 32.9507 6
 1 12 13 -24.9665 30.0469 5
 1 -12 13 41.828 47.3356 4
 1 -12 13 9.27011 40.5825 2
 -1 12 -13 -2.39052 47.6496 1
 1 -12 13 -40.6153 56.1092 11
 1 -12 13 23.5823 53.4047 10
 1 12 13 50.1016 52.6553 9
 1 -12 14 1596.8 87.7784 5
 1 -12 14 1581.03 91.8604 4
 -1 12 -14 1604.76 75.7907 6
 1 12 14 1536.76 73.0935 5
 1 -12 14 1532.39 82.7416 2
 -1 12 -14 1605.98 88.9481 1
 1 -12 14 1701.82 96.2257 10
 1 -12 14 1630.68 99.8561 11
 1 12 14 1531.49 95.2438 9
 1 -12 15 2.86625 52.0472 5
 1 -12 15 3.71878 53.8018 4
 -1 12 -15 124.601 37.2347 6
 1 -12 15 113.252 44.7197 2
 1 -12 15 -6.83587 66.6429 11
 1 12 15 9.93656 59.6973 9
 1 -12 15 -7.17683 59.1463 10
 -1 12 -16 448.784 44.6141 6
 1 -12 16 479.556 66.1357 4
 1 -12 16 518.028 60.8573 5
 1 -12 16 357.369 52.1722 2
 1 -12 16 429.939 77.3138 11
 1 12 16 406.086 70.2723 9
 1 -12 17 -53.3577 63.7484 4
 1 -12 17 50.6125 55.3472 5
 -1 12 -17 62.3067 41.9275 6
 1 -12 17 65.1991 48.8826 2
 1 -12 17 82.6367 75.7162 11
 1 12 17 -21.3463 64.7325 9
 1 -12 18 615.619 66.1907 5
 1 -12 18 415.971 75.6509 4
 -1 12 -18 515.789 52.8514 6
 1 -12 18 522.939 59.1116 2
 1 -12 18 502.553 88.8088 11
 1 12 18 475.236 77.8353 9
 1 -12 19 19.2987 70.0405 4
 1 -12 19 61.0592 57.9133 5
 1 -12 19 -67.7408 84.4534 11
 1 -12 20 227.663 61.3909 5
 1 -12 20 127.203 74.8866 4
 1 -12 20 328.185 95.7923 11
 1 -12 21 11.6672 58.5853 5
 1 -12 21 -2.67112 75.0779 4
 1 -12 21 13.922 94.0981 11
 1 -12 22 -36.0442 80.6689 4
 1 -12 22 135.485 102.164 11
 1 -12 23 68.706 83.8699 4
 1 -12 23 -3.83244 106.411 11
 1 -12 24 73.2811 90.1057 4
 1 -12 24 346.646 117.877 11
 -1 -13 24 -41.8057 63.3768 5
 -1 -13 24 -84.6322 111.875 11
 -1 13 24 94.4698 129.917 11
 -1 -13 23 101.117 63.8868 5
 -1 -13 23 63.0396 106.703 11
 -1 -13 22 46.5362 64.7724 5
 -1 -13 22 42.6347 99.3978 11
 -1 -13 21 267.447 67.0337 5
 -1 -13 21 290.124 100.531 11
 -1 13 21 386.068 87.3693 9
 -1 -13 20 72.3667 71.6456 4
 -1 -13 20 76.7989 62.1127 5
 -1 -13 20 -111.466 60.7151 2
 -1 -13 20 76.4586 91.5864 11
 -1 13 20 88.3086 79.0293 9
 -1 -13 19 54.0833 62.8304 5
 -1 -13 19 110.49 68.8921 4
 -1 -13 19 3.35847 56.8499 2
 -1 13 19 160.256 96.4298 11
 -1 -13 19 -137.105 87.0765 11
 -1 13 19 97.2131 76.4313 9
 -1 -13 18 57.1683 61.5925 5
 -1 -13 18 4.1602 64.3826 4
 -1 -13 18 92.7309 56.2357 2
 -1 -13 18 13.8763 80.2548 11
 -1 13 18 -37.0257 85.7091 11
 -1 13 18 7.2298 74.266 9
 -1 -13 17 779.5 75.3261 4
 -1 -13 17 714.047 73.0865 5
 -1 -13 17 823.87 69.8148 2
 -1 13 17 902.265 94.3116 11
 -1 -13 17 798.478 88.1905 11
 -1 13 17 811.988 84.3254 9
 -1 -13 16 110.538 56.0625 4
 -1 -13 16 19.0179 57.847 5
 -1 -13 16 17.0638 51.5001 2
 -1 -13 16 23.7971 69.2913 11
 -1 13 16 2.60144 74.2589 11
 -1 13 16 -72.6878 66.7063 9
 -1 -13 15 26.2175 56.0314 5
 -1 -13 15 15.1438 51.685 4
 -1 -13 15 29.67 48.6664 2
 -1 -13 15 13.1699 65.0437 11
 -1 13 15 38.0531 69.1678 11
 -1 13 15 23.9732 61.6066 9
 -1 -13 14 254.859 56.6325 5
 -1 -13 14 253.466 52.9376 4
 -1 -13 14 181.663 49.2538 2
 -1 -13 14 178.381 62.2593 11
 -1 13 14 282.59 65.7594 11
 -1 13 14 352.672 61.8415 9
 -1 -13 13 1487.48 86.1476 5
 -1 -13 13 1447.81 82.473 4
 -1 -13 13 1523.39 81.5649 2
 -1 13 13 1505.7 94.2957 11
 -1 -13 13 1466.74 90.775 11
 -1 -13 13 1759.75 92.0974 10
 -1 13 13 1379.78 88.7015 9
 1 -13 -13 1374.35 71.2595 8
 -1 -13 12 203.602 50.1407 5
 -1 -13 12 198.422 44.0596 4
 -1 -13 12 133.712 42.2168 2
 -1 13 12 109.275 54.3142 11
 -1 -13 12 193.499 52.8651 11
 -1 13 12 170.373 53.1399 9
 1 -13 -12 161.929 34.2418 8
 -1 13 11 355.04 39.4649 5
 -1 -13 11 401.32 46.2361 4
 -1 -13 11 401.078 51.3878 5
 -1 -13 11 345.755 45.2633 2
 -1 -13 11 356.548 54.3336 11
 -1 13 11 431.992 56.5225 11
 -1 13 11 456.601 56.8689 9
 1 -13 -11 420.712 38.4314 8
 -1 -13 10 226.948 46.5201 5
 -1 13 10 189.036 34.7968 5
 -1 -13 10 128.592 39.2508 4
 1 13 -10 147.146 36.4133 4
 -1 -13 10 227.256 41.1887 2
 1 13 -10 167.523 45.0941 1
 -1 -13 10 201.071 47.1453 11
 -1 13 10 217.038 49.024 11
 1 -13 -10 216.978 34.0424 8
 -1 13 9 1295.38 60.9017 5
 -1 -13 9 1256.8 65.15 4
 -1 -13 9 1354.35 68.3942 5
 1 13 -9 1301.46 63.7491 4
 1 13 -9 1404.12 68.0239 1
 -1 -13 9 1313.97 65.2899 2
 -1 -13 9 1337.17 72.3073 11
 -1 13 9 1291.08 73.9881 11
 1 13 -9 1414.47 63.9363 7
 1 -13 -9 1348.93 61.4339 8
 -1 -13 8 49.3832 38.1029 5
 -1 13 8 67.5126 31.2923 5
 -1 13 8 34.0289 13.9805 1
 1 13 -8 6.89163 32.6596 4
 -1 -13 8 37.2262 33.4105 2
 1 13 -8 17.1651 38.6572 1
 -1 -13 8 98.5211 41.0606 11
 -1 13 8 25.1057 42.8984 11
 1 -13 -8 34.9668 30.174 8
 1 13 -8 18.224 31.9855 7
 -1 13 7 1970.95 87.3272 5
 1 13 -7 2101.41 90.0592 4
 -1 -13 7 1880.5 91.0607 5
 1 13 -7 1874.88 90.8426 1
 -1 13 7 1901.37 78.5219 1
 -1 -13 7 1930.39 94.3412 11
 -1 13 7 2069.71 96.6926 11
 1 13 -7 1991.54 86.6942 7
 -1 -13 6 724.228 49.0028 5
 1 13 -6 648.453 47.7372 4
 -1 13 6 742.06 44.8776 5
 -1 13 6 748.506 34.9598 1
 1 13 -6 668.279 49.6553 1
 -1 -13 6 690.671 52.4267 11
 -1 13 6 752.567 55.8717 11
 1 13 -6 741.688 43.6172 7
 1 13 -5 1112.58 59.0002 4
 -1 13 5 1108.41 56.912 5
 -1 13 5 1033.33 48.2794 1
 -1 13 5 1077.16 58.6741 2
 1 13 -5 1134.9 59.3109 1
 -1 13 5 1063.82 65.4545 11
 -1 -13 5 1092.69 62.8722 11
 1 13 -5 1092.19 53.7592 7
 -1 13 4 136.69 30.687 5
 1 13 -4 142.516 32.6792 4
 -1 -13 4 150.295 37.5713 11
 -1 13 4 145.721 37.8565 11
 -1 13 4 107.278 21.2295 1
 1 13 -4 150.381 34.0938 1
 -1 13 4 112.607 32.1225 2
 1 13 -3 2266.16 100.573 4
 -1 13 3 2286.51 98.0334 5
 -1 13 3 2429.53 103.716 4
 -1 -13 3 2380.67 103.225 11
 -1 13 3 2251.36 104.004 11
 -1 13 3 2202.84 92.7935 1
 1 13 -3 2067.32 97.9486 1
 -1 13 3 2309.61 100.51 2
 -1 13 2 182.672 32.3202 5
 1 13 -2 253.76 33.7549 4
 -1 13 2 272.501 38.0714 4
 1 13 -2 230.908 36.7478 11
 -1 -13 2 255.501 38.0029 11
 -1 13 2 234.89 38.0951 11
 -1 13 2 237.604 34.94 2
 1 13 -2 200.084 33.949 2
 1 13 -1 -8.64998 31.7673 4
 -1 13 1 -11.0763 33.3442 4
 -1 13 1 16.4783 30.0753 5
 -1 13 1 76.5585 35.9427 11
 1 13 -1 -31.2123 34.3747 11
 -1 -13 1 3.30918 34.3452 11
 -1 13 1 34.3665 29.9759 2
 1 13 -1 19.9951 32.2239 2
 1 13 0 29.4516 30.2533 4
 -1 13 0 27.0548 31.9165 4
 1 13 0 17.0815 29.5833 5
 -1 13 0 25.3578 30.4838 5
 1 -13 0 40.0887 35.5188 11
 -1 13 0 48.5767 34.5794 11
 1 13 0 36.8847 32.7151 11
 -1 13 0 6.71941 29.9754 2
 1 13 0 6.9732 31.5633 2
 1 13 1 5510.5 216.027 5
 -1 13 -1 5449.3 216.555 5
 -1 13 -1 5430.18 219.485 4
 1 13 1 5636.37 218.836 4
 1 13 1 5372.34 220.083 11
 -1 13 -1 5353.71 221.059 11
 1 -13 1 5551.13 221.361 11
 1 13 1 4952.97 212.491 1
 1 13 1 5477.9 218.594 2
 -1 13 -1 5586.19 218.636 2
 1 13 2 336.596 33.5987 5
 1 13 2 286.569 37.2933 4
 -1 13 -2 262.089 34.8539 5
 -1 13 -2 278.759 37.6545 4
 -1 13 -2 232.153 40.2609 11
 1 -13 2 348.774 40.3806 11
 1 13 2 328.145 39.3084 11
 1 13 2 305.167 26.0958 1
 -1 13 -2 279.609 33.6588 1
 1 13 2 328.355 35.9531 2
 -1 13 -2 284.925 36.0998 2
 -1 13 -3 62.9197 31.4926 5
 1 13 3 36.3578 29.9494 5
 -1 13 -3 -5.41249 32.9927 4
 1 13 3 56.1587 30.7769 2
 -1 13 -3 36.4626 30.5322 1
 1 13 3 -1.46249 18.9339 1
 1 13 3 31.2296 34.6299 11
 1 -13 3 41.476 37.5184 11
 -1 13 -4 219.152 35.9616 4
 1 13 4 179.312 31.4459 5
 -1 13 -4 200.155 34.9225 1
 1 13 4 161.196 19.6897 1
 1 13 4 143.42 33.6254 2
 1 13 4 210.827 38.8299 11
 1 -13 4 136.038 38.6014 11
 -1 13 -4 173.52 30.4007 7
 1 13 5 2805.02 115.341 5
 -1 13 -5 2841.17 120.233 4
 1 13 5 2668.93 117.997 2
 -1 13 -5 2606.3 116.515 1
 1 -13 5 2752.18 122.993 11
 1 13 5 2680.56 122.1 11
 -1 13 -5 2710.72 114.987 7
 1 13 6 27.6697 29.4996 5
 -1 13 -6 41.3487 35.1061 4
 1 13 6 -11.3443 32.4322 2
 -1 13 -6 12.2718 36.9372 1
 1 -13 6 13.5363 39.4971 11
 1 13 6 28.2086 38.8293 11
 -1 13 -6 13.6916 30.1737 7
 1 13 7 1065.57 55.9538 5
 -1 13 -7 1037.63 61.7708 4
 -1 13 -7 1008.78 49.5633 6
 -1 13 -7 1177.71 62.3885 1
 1 13 7 1076.39 59.97 2
 1 13 7 998.464 66.1109 11
 1 -13 7 1027.11 67.0845 11
 -1 13 -7 1070.23 57.4375 7
 1 13 8 314.847 33.8327 5
 -1 13 -8 243.842 27.125 6
 1 -13 8 265.236 42.0337 4
 -1 13 -8 243.555 41.0407 4
 -1 13 -8 308.738 44.9338 1
 1 13 8 265.072 47.7137 11
 1 -13 8 244.444 47.6382 11
 -1 13 -8 221.788 37.412 7
 1 13 8 346.551 47.4679 9
 1 -13 9 1369 77.6761 4
 1 13 9 1473.57 69.9587 5
 -1 13 -9 1443.56 66.1643 6
 -1 13 -9 1372.49 78.666 1
 -1 13 -9 1344.33 75.854 4
 1 -13 9 1442.15 83.3615 11
 1 13 9 1622.41 84.5379 11
 -1 13 -9 1574.16 74.3375 7
 1 13 9 1535.76 82.4725 9
 1 -13 10 88.3274 41.4215 4
 -1 13 -10 -12.6245 27.3382 6
 1 13 10 6.63056 30.8102 5
 -1 13 -10 -20.94 38.9201 4
 -1 13 -10 -26.5589 45.4322 1
 1 13 10 37.2379 47.6817 11
 1 -13 10 104.977 49.5684 11
 -1 13 -10 28.2962 38.1828 7
 1 13 10 3.01843 47.4548 9
 1 -13 11 1040.93 65.9871 5
 1 -13 11 812.993 63.3873 4
 1 13 11 829.21 51.7753 5
 -1 13 -11 827.81 49.4121 6
 -1 13 -11 988.613 64.3674 1
 1 13 11 931.799 71.4816 11
 1 -13 11 1033.99 72.8195 11
 -1 13 -11 971.404 60.0495 7
 1 13 11 863.039 69.694 9
 1 -13 12 72.4352 49.4845 5
 1 -13 12 124.627 48.0791 4
 -1 13 -12 136.824 32.5597 6
 1 13 12 180.227 33.758 5
 -1 13 -12 171.011 50.3593 1
 1 -13 12 150.876 41.5919 2
 1 13 12 151.426 57.4991 11
 1 -13 12 159.164 57.3563 11
 1 13 12 129.227 53.8184 9
 -1 13 -13 55.7894 33.1214 6
 1 -13 13 123.249 53.3157 5
 1 13 13 149.346 32.7744 5
 1 -13 13 80.9996 50.3028 4
 1 -13 13 69.6482 42.716 2
 -1 13 -13 -3.78386 50.2317 1
 1 -13 13 157.136 60.6564 10
 1 -13 13 41.2262 60.2511 11
 1 13 13 58.9693 58.5617 11
 1 13 13 86.5501 55.9675 9
 1 -13 14 167.635 55.6478 5
 1 -13 14 102.871 54.7414 4
 -1 13 -14 66.4771 36.2099 6
 -1 13 -14 126.472 54.1128 1
 1 -13 14 65.3225 45.596 2
 1 -13 14 44.4891 62.663 10
 1 -13 14 55.5769 64.5368 11
 1 13 14 98.8129 65.1936 11
 1 13 14 -1.99999 61.3885 9
 1 -13 15 1149.98 85.7441 4
 1 -13 15 1294.52 82.7335 5
 -1 13 -15 1211.08 66.7148 6
 1 -13 15 1319.07 76.2898 2
 1 -13 15 1252.96 93.7402 10
 1 -13 15 1262.22 97.8106 11
 1 13 15 1195.22 91.0193 9
 -1 13 -16 -13.8403 39.717 6
 1 -13 16 -10.3516 60.0836 4
 1 -13 16 109.875 57.8426 5
 1 -13 16 43.9497 48.2377 2
 1 -13 16 178.785 75.216 11
 1 13 16 101.991 68.3141 9
 -1 13 -17 123.556 43.4892 6
 1 -13 17 86.1365 66.3514 4
 1 -13 17 44.5073 59.1762 5
 1 -13 17 -18.9574 50.1234 2
 1 -13 17 41.8814 79.0042 11
 1 13 17 -91.1246 72.2885 9
 1 -13 18 63.5059 69.386 4
 1 -13 18 17.5417 60.4218 5
 1 -13 18 90.0831 85.5831 11
 1 13 18 34.9778 72.5431 9
 1 -13 19 420.868 67.6601 5
 1 -13 19 527.046 81.3485 4
 1 -13 19 466.712 98.9482 11
 1 13 19 555.992 84.9379 9
 1 -13 20 47.0803 77.2899 4
 1 -13 20 184.876 98.4947 11
 1 -13 21 -90.1652 83.5914 4
 1 -13 21 36.3679 104.821 11
 1 -13 22 -73.5836 83.6636 4
 1 -13 22 68.7587 107.37 11
 1 -13 23 47.6343 110.465 11
 -1 -14 23 69.459 66.543 5
 -1 -14 23 -57.8413 110.397 11
 -1 14 23 13.4322 128.665 11
 -1 -14 22 192.142 68.9505 5
 -1 -14 22 359.153 112.522 11
 -1 14 22 349.277 123.405 11
 -1 -14 21 -35.9201 68.657 5
 -1 14 21 -40.1669 114.301 11
 -1 -14 21 -148.162 103.704 11
 -1 14 21 -110.573 88.0239 9
 -1 -14 20 126.359 67.637 5
 -1 -14 20 124.579 62.1623 2
 -1 -14 20 383.321 100.643 11
 -1 14 20 282.423 107.972 11
 -1 14 20 148.232 86.4769 9
 -1 -14 19 -9.02996 72.6597 4
 -1 -14 19 160.075 67.9603 5
 -1 -14 19 142.23 61.6014 2
 -1 -14 19 203.592 93.6609 11
 -1 14 19 150.852 99.1139 11
 -1 14 19 182.373 83.6802 9
 -1 -14 18 491.636 72.2002 5
 -1 -14 18 571.228 75.6494 4
 -1 -14 18 516.871 65.4045 2
 -1 -14 18 328.212 92.3643 11
 -1 14 18 475.16 99.4449 11
 -1 14 18 426.897 86.1247 9
 -1 -14 17 53.2739 64.4558 5
 -1 -14 17 20.072 62.2752 4
 -1 -14 17 105.072 57.8794 2
 -1 14 17 24.1132 84.5672 11
 -1 -14 17 174.433 80.545 11
 -1 14 17 200.739 76.8579 9
 -1 -14 16 467.707 68.7272 5
 -1 -14 16 545.032 66.2952 4
 -1 -14 16 410.943 61.8229 2
 -1 14 16 560.122 86.7807 11
 -1 -14 16 356.403 81.2533 11
 -1 14 16 541.638 78.1222 9
 -1 14 15 377.786 43.8346 5
 -1 -14 15 383.008 63.8988 5
 -1 -14 15 418.784 61.8509 4
 -1 -14 15 349.368 57.4286 2
 -1 -14 15 350.258 74.6263 11
 -1 14 15 326.477 77.3538 11
 -1 14 15 418.767 72.4465 9
 -1 -14 14 427.992 59.582 4
 -1 14 14 450.457 45.7269 5
 -1 -14 14 535.004 63.8627 5
 -1 -14 14 629.368 58.4627 2
 -1 14 14 493.634 74.1732 11
 -1 -14 14 574.002 72.4736 11
 -1 14 14 472.61 69.8856 9
 -1 -14 13 126.764 50.1938 4
 -1 14 13 243.813 39.7694 5
 -1 -14 13 181.775 56.66 5
 -1 -14 13 164.699 49.0914 2
 -1 14 13 110.974 61.8995 11
 -1 -14 13 153.451 58.8971 11
 -1 14 13 278.876 63.1048 9
 1 -14 -13 250.243 38.0951 8
 -1 -14 12 1028.02 71.8428 5
 -1 14 12 886.947 57.9325 5
 -1 -14 12 955.949 66.5592 4
 -1 -14 12 1011.93 67.0065 2
 -1 -14 12 1037.86 76.9542 11
 -1 14 12 907.103 78.7294 11
 -1 14 12 1005.92 77.7125 9
 1 -14 -12 1026.42 57.9903 8
 -1 14 11 345.294 41.9522 5
 -1 -14 11 417.571 48.0083 4
 -1 -14 11 453.734 55.2174 5
 -1 -14 11 321.947 47.0082 2
 -1 14 11 465.539 61.4142 11
 -1 -14 11 417.185 58.2855 11
 1 -14 -11 406.705 41.5436 8
 -1 14 11 412.741 58.9984 9
 -1 14 10 119.606 36.6833 5
 -1 -14 10 110.61 47.0626 5
 1 14 -10 255.856 47.8128 1
 -1 -14 10 219.181 43.5195 2
 1 14 -10 110.841 38.7439 4
 -1 14 10 121.062 52.5823 11
 -1 -14 10 277.055 52.0779 11
 1 -14 -10 202.454 36.6602 8
 1 14 -9 488.362 46.0688 4
 -1 -14 9 483.492 52.2967 5
 -1 14 9 569.661 44.7742 5
 1 14 -9 650.081 53.5297 1
 -1 14 9 579.247 58.2994 11
 -1 -14 9 578.565 57.3208 11
 1 14 -9 509.444 45.8063 7
 1 -14 -9 601.059 44.4545 8
 -1 -14 8 1839.31 85.8816 5
 -1 14 8 1690.63 80.3829 5
 1 14 -8 1876.2 83.6322 4
 1 14 -8 1938.59 86.2 1
 -1 -14 8 1868.54 90.5912 11
 -1 14 8 1861.32 93.1602 11
 1 -14 -8 1774.41 80.9204 8
 1 14 -8 1949.03 81.3419 7
 -1 14 7 350.613 37.8932 5
 1 14 -7 347.081 40.082 4
 -1 14 7 259.65 22.1216 1
 1 14 -7 282.709 44.2199 1
 -1 14 7 319.858 50.1811 11
 -1 -14 7 334.878 47.4505 11
 1 14 -7 341.303 37.3576 7
 1 14 -6 125.237 35.916 4
 -1 14 6 155.44 33.5552 5
 -1 14 6 107.094 35.3277 2
 1 14 -6 112.402 39.3853 1
 -1 14 6 132.607 20.185 1
 -1 -14 6 140.126 42.7466 11
 -1 14 6 221.35 46.7254 11
 1 14 -6 114.151 32.4767 7
 -1 14 5 1261.56 67.3285 5
 1 14 -5 1335.85 69.7606 4
 -1 14 5 1363.57 69.9956 2
 -1 14 5 1341.69 58.531 1
 1 14 -5 1322.3 68.9501 1
 -1 -14 5 1298.42 73.6905 11
 -1 14 5 1471.78 77.7807 11
 1 14 -5 1365.69 64.6762 7
 -1 14 4 2446.11 106.039 5
 1 14 -4 2511.53 108.339 4
 -1 14 4 2351.54 112.169 4
 1 14 -4 2318.16 106.482 1
 -1 14 4 2416.29 99.7023 1
 -1 14 4 2417.75 108.712 2
 -1 -14 4 2497.74 112.377 11
 -1 14 4 2555.03 115.087 11
 1 14 -4 2441.07 102.869 7
 -1 14 3 92.9851 38.8691 4
 -1 14 3 30.2877 32.8638 5
 1 14 -3 61.2118 33.6162 4
 -1 14 3 23.3743 34.3646 2
 1 14 -3 51.0769 34.5557 1
 -1 -14 3 44.2124 38.8477 11
 -1 14 3 24.9514 39.9694 11
 1 14 -3 40.5223 27.3738 7
 -1 14 2 938.509 58.0863 4
 -1 14 2 875.365 52.4291 5
 1 14 -2 828.921 54.4157 4
 -1 -14 2 929.965 58.9028 11
 -1 14 2 949.264 60.4483 11
 1 14 -2 833.698 57.8426 11
 -1 14 2 901.385 55.1944 2
 1 14 -2 802.532 50.8664 1
 -1 14 1 948.271 57.0157 4
 -1 14 1 891.136 52.6516 5
 1 14 -1 848.033 53.479 4
 -1 14 1 819.634 58.2517 11
 1 14 -1 868.505 57.4025 11
 -1 -14 1 897.037 58.1154 11
 -1 14 1 850.883 54.6535 2
 1 14 -1 874.693 54.5751 2
 1 14 0 2567.75 108.279 5
 1 14 0 2615.29 110.707 4
 -1 14 0 2396.55 110.927 4
 -1 14 0 2421.56 107.716 5
 -1 14 0 2328.53 113.013 11
 1 14 0 2480.65 112.909 11
 1 -14 0 2575.86 114.023 11
 -1 14 0 2490.67 104.247 1
 1 14 0 2385.09 110.1 2
 -1 14 0 2349.61 109.492 2
 1 14 1 355.044 39.9261 4
 -1 14 -1 344.556 37.8049 5
 1 14 1 295.04 36.9836 5
 -1 14 -1 366.179 41.8011 4
 1 14 1 271.603 41.7421 11
 1 -14 1 327.236 44.8212 11
 -1 14 -1 272.087 43.5447 11
 -1 14 -1 349.02 35.5614 1
 1 14 1 296.758 39.3823 2
 -1 14 -1 373.68 39.508 2
 1 14 2 1190.13 64.1863 4
 -1 14 -2 1195.67 64.0688 4
 -1 14 -2 1085.82 61.2166 5
 1 14 2 1129.94 60.3746 5
 1 14 2 1106.5 62.1905 2
 -1 14 -2 1198.66 58.6281 1
 1 14 2 988.203 51.571 1
 -1 14 -2 1198.18 63.1212 2
 1 -14 2 1147.19 67.8697 11
 1 14 2 1082.2 65.8238 11
 -1 14 -3 2371.74 108.985 4
 1 14 3 2483.71 104.735 5
 1 14 3 2453.71 107.694 2
 -1 14 -3 2411.43 104.765 1
 1 14 3 2287.47 97.5691 1
 1 -14 3 2415.04 112.202 11
 1 14 3 2427.22 111.288 11
 -1 14 -3 2445.82 102.71 7
 1 14 4 307.916 35.8872 5
 -1 14 -4 263.192 41.5371 4
 -1 14 -4 189.848 38.0219 1
 1 14 4 186.273 37.4831 2
 1 14 4 316.675 44.7258 11
 1 -14 4 261.163 44.8547 11
 -1 14 -4 204.055 33.8442 7
 -1 14 -5 101.469 38.4972 4
 1 14 5 102.675 34.1117 5
 -1 14 -5 154.223 39.3466 1
 1 14 5 99.4755 36.237 2
 1 -14 5 79.63 42.952 11
 1 14 5 48.5782 42.3854 11
 -1 14 -5 115.882 32.7422 7
 1 14 6 2442.94 105.084 5
 -1 14 -6 2499.88 110.237 4
 -1 14 -6 2395.35 108.8 1
 1 14 6 2337.47 108.19 2
 1 -14 6 2373.72 114.272 11
 1 14 6 2413.79 114.458 11
 -1 14 -6 2308.51 104.228 7
 -1 14 -7 442.199 46.1982 4
 1 14 7 514.371 41.7437 5
 1 14 7 463.54 45.9032 2
 -1 14 -7 494.545 50.8994 1
 1 14 7 529.95 54.0891 11
 1 -14 7 468.216 54.0926 11
 -1 14 -7 411.393 42.316 7
 1 14 8 47.908 34.0587 5
 -1 14 -8 29.9514 24.8101 6
 -1 14 -8 -57.152 40.1215 4
 1 14 8 -9.6241 38.81 2
 -1 14 -8 -59.4373 45.2219 1
 1 14 8 53.7244 47.0341 11
 1 -14 8 -25.8902 48.1139 11
 -1 14 -8 0.86923 36.5303 7
 1 14 8 -1.45921 45.527 9
 -1 -14 -8 -3.12883 29.7875 8
 1 14 9 558.945 43.6673 5
 -1 14 -9 589.421 37.8736 6
 1 -14 9 548.798 53.0215 4
 -1 14 -9 627.838 51.7647 4
 -1 14 -9 520.687 54.5973 1
 1 14 9 661.114 51.088 2
 1 14 9 576.919 59.3325 11
 1 -14 9 605.356 60.7157 11
 -1 -14 -9 517.219 41.398 8
 -1 14 -9 599.197 48.6007 7
 1 14 9 572.667 58.993 9
 1 -14 10 1214.72 75.2748 4
 1 14 10 1267.17 65.7372 5
 -1 14 -10 1232.63 62.0876 6
 -1 14 -10 1248.65 73.4968 4
 -1 14 -10 1418.88 77.1366 1
 1 -14 10 1320.75 83.5298 11
 1 14 10 1389.33 84.3344 11
 -1 -14 -10 1208.16 64.6221 8
 -1 14 -10 1368.5 71.684 7
 1 14 10 1383.5 80.8335 9
 1 -14 11 590.321 58.5199 4
 -1 14 -11 557.961 41.7413 6
 1 14 11 683.536 46.1136 5
 -1 14 -11 602.975 59.8134 1
 1 14 11 652.13 67.693 11
 1 -14 11 573.019 65.6359 11
 1 14 11 605.731 64.2672 9
 -1 14 -11 566.194 53.5874 7
 -1 -14 -11 598.233 42.4669 8
 -1 14 -12 198.862 34.6831 6
 1 -14 12 310.124 54.3601 4
 1 14 12 213.429 37.1329 5
 -1 14 -12 344.123 54.7041 1
 1 -14 12 225.308 62.0226 11
 1 14 12 156.568 61.3273 11
 1 14 12 244.676 60.2878 9
 1 14 13 151.177 35.7691 5
 1 -14 13 132.236 54.7125 4
 -1 14 -13 184.966 37.1762 6
 -1 14 -13 184.599 56.1399 1
 1 14 13 175.911 66.8268 11
 1 -14 13 88.1222 64.6441 11
 1 -14 13 102.015 68.4754 10
 1 14 13 227.154 62.5795 9
 1 -14 14 418.6 63.8747 4
 -1 14 -14 417.228 44.5086 6
 -1 14 -14 366.416 63.0014 1
 1 14 14 565.804 78.785 11
 1 -14 14 461.781 77.5446 10
 1 -14 14 412.77 75.948 11
 1 14 14 457.624 73.1516 9
 1 -14 15 84.803 62.6492 4
 1 14 15 -26.5737 77.6468 11
 1 -14 15 89.3784 75.425 11
 1 14 15 49.6455 69.1816 9
 1 -14 16 502.314 72.9327 4
 1 14 16 477.856 88.9911 11
 1 -14 16 648.253 87.1901 11
 1 14 16 413.713 79.4743 9
 1 -14 17 326.621 74.6816 4
 1 -14 17 256.457 88.8929 11
 1 14 17 400.708 93.9934 11
 1 14 17 430.737 81.835 9
 1 -14 18 77.3166 72.7379 4
 1 -14 18 164.354 91.5759 11
 1 14 18 270.278 99.3286 11
 1 14 18 215.176 81.7366 9
 1 -14 19 71.343 74.5659 4
 1 14 19 -10.9212 102.425 11
 1 -14 19 141.51 94.0977 11
 1 14 19 -17.8062 82.756 9
 1 -14 20 285.405 83.5315 4
 1 -14 20 289.882 106.582 11
 1 14 20 459.354 115.404 11
 1 -14 21 122.03 80.6337 4
 1 -14 21 56.6274 107.618 11
 1 14 21 281.626 118.337 11
 1 14 22 -56.761 124.667 11
 1 -14 22 198.038 113.288 11
 1 14 23 -114.485 132.319 11
 -1 -15 23 128.356 119.508 11
 -1 -15 22 189.378 112.056 11
 -1 15 22 121.935 128.127 11
 -1 -15 21 -14.4029 70.7703 5
 -1 -15 21 236.442 107.98 11
 -1 15 21 63.9026 119.345 11
 -1 15 21 53.7342 90.6003 9
 -1 -15 20 41.9596 69.9486 5
 -1 15 20 124.119 111.259 11
 -1 -15 20 73.6065 99.8938 11
 -1 15 20 154.052 89.8557 9
 -1 -15 19 -60.6635 69.7738 5
 -1 -15 19 95.1288 62.9593 2
 -1 15 19 -14.9189 102.715 11
 -1 -15 19 -26.393 99.7985 11
 -1 15 19 36.1929 85.7225 9
 -1 -15 18 141.709 68.9867 5
 -1 -15 18 57.9982 60.2696 2
 -1 -15 18 43.2674 91.9526 11
 -1 15 18 79.8384 98.1197 11
 -1 15 18 232.522 83.802 9
 -1 -15 17 661.42 75.0236 4
 -1 -15 17 565.54 75.9263 5
 -1 -15 17 385.579 67.0178 2
 -1 -15 17 615.702 95.8012 11
 -1 15 17 573.835 99.8036 11
 -1 15 17 558.962 89.2954 9
 -1 -15 16 5.37898 65.1715 5
 -1 -15 16 76.9641 60.8321 4
 -1 -15 16 58.6307 59.0911 2
 -1 -15 16 24.0264 78.6828 11
 -1 15 16 41.1808 82.1878 11
 -1 15 16 31.4111 73.7908 9
 -1 15 15 -40.905 42.5519 5
 -1 -15 15 -68.4306 58.2772 4
 -1 -15 15 40.1754 61.9933 5
 -1 -15 15 -74.5541 57.4047 2
 -1 -15 15 -2.46973 73.1 11
 -1 15 15 21.7071 76.5374 11
 -1 15 15 2.28703 71.2872 9
 -1 15 14 780.226 57.1277 5
 -1 -15 14 830.319 70.8936 4
 -1 -15 14 780.476 74.6436 5
 -1 -15 14 782.123 68.5195 2
 -1 -15 14 919.824 84.6347 11
 -1 15 14 876.334 88.3241 11
 -1 15 14 897.654 82.673 9
 -1 -15 13 431.994 57.9263 4
 -1 -15 13 470.261 63.2374 5
 -1 15 13 355.141 46.4659 5
 -1 -15 13 425.661 56.6666 2
 -1 15 13 395.727 73.4995 11
 -1 -15 13 471.354 70.3212 11
 -1 15 13 496.748 71.4117 9
 1 -15 -13 469.987 45.929 8
 -1 -15 12 94.0385 55.5819 5
 -1 15 12 47.5118 40.207 5
 -1 15 12 37.005 61.5113 11
 -1 -15 12 -49.8138 61.004 11
 -1 15 12 -1.96226 60.2748 9
 1 -15 -12 27.2195 38.3291 8
 -1 15 11 279.218 44.4354 5
 -1 -15 11 237.46 55.5896 5
 -1 -15 11 303.28 61.0751 11
 -1 15 11 310.759 62.3963 11
 -1 15 11 191.465 61.6295 9
 1 -15 -11 383.279 43.6919 8
 -1 15 10 778.804 53.4919 5
 -1 -15 10 747.312 62.8973 5
 1 15 -10 709.798 55.8301 4
 -1 15 10 784.803 70.8048 11
 -1 -15 10 799.557 69.0485 11
 1 -15 -10 796.461 53.8538 8
 1 15 -9 919.282 59.7296 4
 -1 15 9 947.013 57.5325 5
 1 15 -9 943.834 64.6043 1
 -1 -15 9 936.165 70.3368 11
 -1 15 9 907.058 72.6688 11
 1 -15 -9 823.212 56.7828 8
 1 15 -9 988.262 57.8385 7
 -1 15 8 194.014 38.8111 5
 -1 15 8 175.159 42.4579 2
 1 15 -8 165.023 46.2029 1
 1 15 -8 126.653 39.626 4
 -1 -15 8 217.577 50.2882 11
 -1 15 8 205.21 52.8654 11
 1 15 -8 159.514 38.1574 7
 1 -15 -8 129.88 37.2868 8
 -1 15 7 772.382 49.2071 5
 1 15 -7 638.063 50.6521 4
 -1 15 7 539.87 33.3283 1
 1 15 -7 734.913 54.9553 1
 -1 15 7 652.044 52.3982 2
 -1 -15 7 766.405 59.7428 11
 -1 15 7 709.119 63.4552 11
 1 15 -7 677.909 46.923 7
 -1 15 6 1733.65 80.6187 5
 1 15 -6 1608.41 82.6197 4
 -1 15 6 1554.59 69.7405 1
 1 15 -6 1626.23 82.9682 1
 -1 15 6 1635.25 83.3032 2
 -1 15 6 1723.38 93.19 11
 -1 -15 6 1728.41 89.6078 11
 1 15 -6 1785.72 77.8094 7
 -1 15 5 171.932 38.1995 5
 1 15 -5 176.01 37.6143 4
 -1 15 5 133.859 23.3911 1
 1 15 -5 193.947 40.8877 1
 -1 15 5 213.1 40.3568 2
 -1 15 5 232.316 50.8276 11
 -1 -15 5 209.416 46.1485 11
 1 15 -5 123.118 32.449 7
 1 15 -4 443.947 44.3116 4
 -1 15 4 372.41 42.3242 5
 -1 15 4 439.677 50.8278 4
 -1 15 4 445.528 45.7631 2
 1 15 -4 364.585 43.1531 1
 -1 15 4 387.663 52.18 11
 -1 -15 4 360.62 50.2453 11
 1 15 -4 422.642 36.3998 7
 -1 15 3 2824.43 123.579 5
 1 15 -3 2814.53 125.073 4
 -1 15 3 2944.93 129.571 4
 -1 15 3 2731.33 125.268 2
 1 15 -3 2785.21 121.957 1
 -1 15 3 2738.63 130.54 11
 -1 -15 3 3071.35 131.02 11
 1 15 -3 2883.43 118.367 7
 -1 15 2 863.991 60.7103 4
 -1 15 2 818.637 54.3349 5
 1 15 -2 871.355 55.4066 4
 -1 15 2 842.043 57.1637 2
 1 15 -2 863.117 52.0356 1
 -1 15 2 891.193 63.8586 11
 -1 -15 2 980.595 62.8893 11
 1 15 -2 834.812 60.9492 11
 1 15 -2 868.564 47.5973 7
 1 15 -1 117.98 37.1789 4
 -1 15 1 25.6067 35.4353 5
 -1 15 1 177.231 41.2396 4
 1 15 -1 103.461 37.891 2
 -1 15 1 85.6905 37.738 2
 -1 15 1 65.0277 30.5669 1
 1 15 -1 61.5403 31.7733 1
 -1 15 1 115.555 43.7347 11
 1 15 -1 62.2859 40.683 11
 1 15 -1 67.9471 27.316 7
 1 15 0 1336.57 74.3287 4
 -1 15 0 1500.8 76.9868 4
 -1 15 0 1415.56 72.4562 5
 -1 15 0 1409.21 79.453 11
 1 -15 0 1526.96 81.3078 11
 1 15 0 1368.15 77.919 11
 1 15 0 1385.33 74.8931 2
 -1 15 0 1505.66 75.3218 2
 -1 15 0 1403.46 68.3341 1
 -1 15 -1 1444.07 74.5023 4
 1 15 1 1284 72.7938 4
 -1 15 -1 1308.63 70.0127 5
 1 15 1 1357.77 70.0358 5
 -1 15 -1 1245.76 76.6907 11
 1 15 1 1329.97 76.2628 11
 1 -15 1 1489.08 78.865 11
 1 15 1 1374.87 72.7739 2
 -1 15 -1 1250.39 67.1406 1
 -1 15 -1 1459.11 72.7651 2
 -1 15 -2 1303.53 69.9504 5
 -1 15 -2 1316.08 73.0246 4
 1 15 2 1334.71 69.2987 5
 1 15 2 1309.08 72.9306 4
 1 15 2 1342.37 72.1785 2
 -1 15 -2 1285.65 71.1932 2
 -1 15 -2 1281.7 67.7273 1
 1 -15 2 1312.06 77.7687 11
 1 15 2 1392.12 75.7347 11
 -1 15 -3 306.574 43.5774 4
 1 15 3 226.34 38.4401 5
 1 15 3 207.654 43.4079 4
 -1 15 -3 277.929 39.6547 1
 1 15 3 212.821 40.6575 2
 1 15 3 201.22 47.0634 11
 1 -15 3 211.747 47.4025 11
 -1 15 -3 198.582 35.8211 7
 -1 15 -4 836.176 59.1714 4
 1 15 4 874.024 54.5715 5
 -1 15 -4 818.992 57.0337 1
 1 15 4 851.443 57.7616 2
 1 15 4 907.309 64.6026 11
 1 -15 4 970.961 65.4225 11
 -1 15 -4 872.144 52.0931 7
 -1 15 -5 1256.25 69.8331 4
 1 15 5 1178.51 64.1701 5
 -1 15 -5 1121.31 67.7203 1
 1 15 5 1175.75 67.9251 2
 1 -15 5 1292.25 76.0376 11
 1 15 5 1125.7 74.9016 11
 -1 15 -5 1152.97 62.4134 7
 1 15 6 250.603 39.7649 5
 -1 15 -6 226.654 44.6197 4
 -1 15 -6 223.301 46.168 1
 1 15 6 224.231 42.182 2
 1 15 6 250.944 50.165 11
 1 -15 6 177.648 50.4238 11
 -1 15 -6 233.758 37.9204 7
 -1 15 -7 724.431 57.1083 4
 1 15 7 735.829 51.1077 5
 -1 15 -7 779.434 59.5028 1
 1 15 7 701.116 54.9592 2
 1 15 7 690.047 63.8528 11
 1 -15 7 704.955 63.8087 11
 1 15 7 730.212 61.4362 9
 -1 15 -7 780.745 51.1034 7
 1 15 8 1251.15 68.6764 5
 -1 15 -8 1324.76 74.7413 4
 -1 15 -8 1293.86 76.8915 1
 1 15 8 1263.31 73.3804 2
 1 -15 8 1259.04 83.4993 11
 1 15 8 1336.57 83.698 11
 1 15 8 1354.92 80.9703 9
 -1 15 -8 1329.41 70.2258 7
 -1 -15 -8 1309.74 66.5602 8
 1 15 9 237.085 40.0879 5
 -1 15 -9 153.791 50.4657 1
 1 15 9 238.785 47.2839 2
 -1 15 -9 235.731 46.1917 4
 1 -15 9 166.531 56.5161 11
 1 15 9 330.302 57.2187 11
 -1 -15 -9 245.837 37.2297 8
 -1 15 -9 186.085 44.0277 7
 1 15 9 192.447 55.8592 9
 1 15 10 92.3299 38.2649 5
 -1 15 -10 77.1546 45.7212 4
 -1 15 -10 1.26133 50.1569 1
 1 15 10 99.0561 46.8594 2
 1 15 10 114.726 59.9731 11
 1 -15 10 62.3401 56.8419 11
 -1 15 -10 114.523 43.9771 7
 -1 -15 -10 46.743 34.424 8
 1 15 10 98.4853 54.3844 9
 1 15 11 742.372 53.3279 5
 1 -15 11 740.037 66.4084 4
 -1 15 -11 801.948 66.2787 1
 1 15 11 853.981 64.4382 2
 1 -15 11 875.622 77.9641 11
 1 15 11 806.388 75.2257 11
 -1 15 -11 842.69 61.9548 7
 1 15 11 848.531 73.9626 9
 1 -15 12 628.143 64.1989 4
 1 15 12 624.642 49.5321 5
 1 15 12 658.628 60.7341 2
 -1 15 -12 664.374 64.8535 1
 1 -15 12 630.162 76.1816 11
 1 15 12 575.364 75.7027 11
 1 15 12 724.059 74.0124 9
 1 15 13 3.49039 37.7817 5
 1 -15 13 90.101 56.598 4
 -1 15 -13 58.6681 57.5391 1
 1 -15 13 14.0512 69.7064 11
 1 15 13 118.854 70.4115 11
 1 -15 13 115.106 73.744 10
 1 15 13 -23.2994 65.496 9
 1 -15 14 143.124 60.1123 4
 1 -15 14 50.4111 73.9045 11
 1 15 14 28.8656 75.5422 11
 1 -15 14 71.6736 77.6984 10
 1 15 14 2.28075 70.9521 9
 1 -15 15 542.983 75.3104 4
 1 -15 15 764.085 89.9937 11
 1 15 15 790.969 93.7596 11
 1 15 15 694.361 86.1429 9
 1 -15 16 278.215 71.8696 4
 1 15 16 429.229 91.551 11
 1 -15 16 486.062 90.011 11
 1 15 16 316.426 82.6743 9
 1 -15 17 91.835 71.1373 4
 1 15 17 -99.9469 98.4152 11
 1 -15 17 28.0886 88.7561 11
 1 15 17 82.4255 80.093 9
 1 -15 18 -12.4302 75.5242 4
 1 15 18 64.4074 101.126 11
 1 -15 18 140.232 98.4575 11
 1 15 18 106.925 81.8339 9
 1 -15 19 26.1097 81.4807 4
 1 15 19 272.236 113.765 11
 1 -15 19 234.503 104.874 11
 1 15 19 256.438 87.8719 9
 1 -15 20 70.7859 80.7402 4
 1 15 20 110.224 115.169 11
 1 -15 20 18.8155 108.658 11
 1 -15 21 277.278 115.717 11
 1 15 21 108.27 123.951 11
 1 15 22 110.211 67.9267 2
 1 15 22 -13.6776 129.217 11
 1 -15 22 -49.696 119.319 11
 -1 16 22 185.715 133.991 11
 -1 -16 22 132.076 118.321 11
 -1 -16 21 -199.666 114.301 11
 -1 16 21 -132.154 126.41 11
 -1 16 21 35.4233 93.4412 9
 -1 -16 20 145.912 107.767 11
 -1 16 20 -33.2266 117.415 11
 -1 16 20 46.9723 91.3617 9
 -1 16 19 489.142 114.561 11
 -1 -16 19 234.404 105.497 11
 -1 16 19 354.787 94.2166 9
 -1 16 18 234.9 103.422 11
 -1 -16 18 327.018 97.5627 11
 -1 16 18 194.52 89.2587 9
 -1 -16 17 48.5292 88.3163 11
 -1 16 17 30.2187 95.5139 11
 -1 16 17 127.125 86.2058 9
 -1 -16 16 42.4381 84.0298 11
 -1 16 16 -30.976 86.4604 11
 -1 16 16 -67.0596 77.7307 9
 -1 -16 15 472.583 72.8926 5
 -1 -16 15 530.224 68.1399 4
 -1 -16 15 353.404 84.4478 11
 -1 16 15 498.514 91.5628 11
 -1 16 15 669.306 85.9674 9
 -1 16 14 106.066 44.6459 5
 -1 -16 14 49.2194 72.7084 11
 -1 16 14 59.0686 78.0483 11
 -1 16 14 183.187 73.84 9
 -1 16 13 -14.7572 43.2728 5
 -1 16 13 95.5857 71.6845 11
 -1 -16 13 32.2146 68.7448 11
 -1 16 13 61.6372 70.482 9
 -1 16 12 59.9743 43.6109 5
 -1 -16 12 138.187 65.7973 11
 -1 16 12 252.625 69.2823 11
 1 -16 -12 139.016 43.7148 8
 -1 16 12 154.062 67.7271 9
 -1 16 11 380.465 48.979 5
 -1 -16 11 463.318 68.5908 11
 -1 16 11 481.077 72.0068 11
 1 -16 -11 406.017 48.5488 8
 -1 16 11 564.327 70.9476 9
 -1 16 10 38.4389 41.9111 5
 -1 16 10 82.1981 46.9229 2
 1 16 -10 100.918 42.7056 4
 -1 -16 10 -5.72317 57.8551 11
 -1 16 10 31.7117 60.585 11
 -1 16 10 144.807 61.0978 9
 1 -16 -10 9.80574 42.1686 8
 -1 16 9 438.867 47.9836 5
 1 16 -9 348.102 48.2547 4
 -1 16 9 471.523 52.3899 2
 -1 -16 9 468.977 61.9253 11
 -1 16 9 501.935 65.2861 11
 1 -16 -9 472.888 47.8001 8
 1 16 -9 424.565 46.8977 7
 -1 16 8 426.819 45.6451 5
 -1 16 8 336.607 50.3546 2
 1 16 -8 382.976 47.316 4
 -1 -16 8 521.755 60.607 11
 -1 16 8 341.825 59.4345 11
 1 16 -8 357.8 44.4125 7
 1 -16 -8 351.587 44.3005 8
 1 16 -7 128.54 41.8274 4
 -1 16 7 148.127 41.4683 5
 1 16 -7 101.078 46.8254 1
 -1 16 7 194.557 46.3278 2
 -1 16 7 145.039 55.1495 11
 -1 -16 7 142.836 52.13 11
 1 16 -7 218.249 38.7744 7
 1 16 -6 12.4831 40.0893 4
 -1 16 6 -57.6729 40.5627 5
 -1 16 6 -14.694 42.2802 2
 1 16 -6 -6.26081 43.8057 1
 -1 -16 6 13.0818 49.4868 11
 -1 16 6 -11.13 51.2275 11
 1 16 -6 -26.1045 34.9271 7
 1 16 -5 1241.44 72.314 4
 -1 16 5 1322.35 79.4456 4
 -1 16 5 1405.93 71.3704 5
 1 16 -5 1254.61 71.4161 1
 -1 16 5 1179.6 72.563 2
 -1 16 5 1292.49 82.0856 11
 -1 -16 5 1387.79 80.8435 11
 1 16 -5 1264.92 65.4521 7
 -1 16 4 159.595 48.6618 4
 -1 16 4 161.342 41.0652 5
 1 16 -4 202.712 41.4816 4
 1 16 -4 171.573 42.4531 1
 -1 16 4 185.671 42.5705 2
 -1 16 4 167.175 51.7999 11
 -1 -16 4 168.377 50.4485 11
 1 16 -4 162.478 33.3833 7
 -1 16 3 209.651 42.0402 5
 1 16 -3 204.689 42.3931 4
 -1 16 3 155.4 47.4243 4
 -1 16 3 217.3 43.6533 2
 1 16 -3 200.485 40.1902 1
 -1 16 3 178.549 51.1052 11
 -1 -16 3 248.423 51.743 11
 1 16 -3 162.883 32.5524 7
 -1 16 2 150.055 41.0531 5
 -1 16 2 175.061 46.479 4
 1 16 -2 216.9 42.9608 4
 -1 16 2 226.946 42.7606 2
 -1 16 2 208.677 33.3658 1
 1 16 -2 209.057 38.1179 1
 -1 -16 2 157.392 50.1442 11
 1 16 -2 261.062 50.1618 11
 -1 16 2 250.338 51.7214 11
 1 16 -2 256.64 32.0945 7
 1 16 -1 674.617 54.9517 4
 -1 16 1 798.726 58.9638 4
 -1 16 1 812.913 54.9229 5
 -1 16 1 759.165 48.5732 1
 1 16 -1 745.966 49.0355 1
 -1 16 1 776.087 57.5761 2
 -1 16 1 745.45 62.91 11
 1 16 -1 727.844 61.1337 11
 1 16 -1 736.59 44.8866 7
 -1 16 0 191.081 41.5316 5
 1 16 0 215.218 42.388 4
 -1 16 0 248.905 45.5153 4
 1 16 0 165.918 33.2964 1
 1 16 0 310.461 44.9747 2
 -1 16 0 249.804 37.217 1
 -1 16 0 180.463 44.6516 2
 -1 16 0 196.913 48.8921 11
 1 16 0 213.568 48.6952 11
 1 16 0 169.992 30.5537 7
 -1 16 -1 -5.61431 41.7039 4
 -1 16 -1 48.3795 39.3007 5
 1 16 1 17.417 40.3315 4
 1 16 1 29.0307 41.0709 2
 -1 16 -1 -52.97 37.7591 1
 -1 16 -1 45.2158 41.3476 2
 1 16 1 3.1229 45.0573 11
 -1 16 -1 3.26298 46.6685 11
 1 -16 1 32.8025 49.5029 11
 1 16 2 237.481 41.6495 5
 1 16 2 175.67 44.2161 4
 -1 16 -2 278.289 45.7086 4
 1 16 2 192.911 43.9066 2
 -1 16 -2 211.363 42.4249 1
 1 -16 2 252.375 53.1345 11
 1 16 2 100.135 46.9839 11
 -1 16 -2 248.775 36.6575 7
 -1 16 -3 1397.83 77.0144 4
 1 16 3 1429.71 71.9185 5
 1 16 3 1307.13 76.4381 4
 -1 16 -3 1232.37 72.3188 1
 1 16 3 1268.64 75.2055 2
 1 16 3 1380.97 81.6398 11
 1 -16 3 1427.05 82.9245 11
 -1 16 -3 1310.1 67.7766 7
 1 16 4 77.2876 45.4305 4
 1 16 4 7.97556 39.2042 5
 -1 16 -4 -18.1925 43.3064 4
 1 16 4 6.67585 41.0356 2
 -1 16 -4 -3.15218 43.2736 1
 1 16 4 -1.68904 47.9876 11
 1 -16 4 3.38054 50.1811 11
 -1 16 -4 -8.89595 35.0169 7
 1 16 5 201.584 40.9965 5
 -1 16 -5 130.822 45.6639 4
 1 16 5 87.688 42.3535 2
 -1 16 -5 150.742 47.0751 1
 1 16 5 47.303 51.9619 11
 1 -16 5 156.201 54.3167 11
 -1 16 -5 164.541 37.1863 7
 -1 16 -6 560.868 54.6877 4
 1 16 6 559.148 49.0548 5
 1 16 6 509.964 52.3096 2
 -1 16 -6 573.71 56.1201 1
 1 16 6 604.617 63.3551 11
 1 -16 6 585.3 62.8178 11
 -1 16 -6 460.942 45.7015 7
 -1 16 -7 300.049 48.8928 4
 1 16 7 340.215 44.421 5
 1 16 7 329.072 48.0232 2
 -1 16 -7 252.107 51.8209 1
 1 16 7 324.463 57.8863 11
 1 -16 7 269.006 59.1081 11
 -1 16 -7 336.358 43.2488 7
 1 16 7 321.438 56.2801 9
 1 16 8 -1.98327 39.9122 5
 1 16 8 12.9514 45.7776 2
 -1 16 -8 1.25111 49.9907 1
 -1 16 -8 -7.16793 44.1091 4
 1 -16 8 68.7145 56.0903 11
 1 16 8 -44.7631 56.2514 11
 -1 16 -8 -16.5432 41.6313 7
 1 16 8 -53.5548 54.825 9
 -1 -16 -8 -26.4741 36.4398 8
 1 16 9 406.469 47.2694 5
 -1 16 -9 462.04 57.9731 1
 1 16 9 480.275 55.0057 2
 -1 16 -9 413.17 55.1091 4
 1 16 9 549.564 67.3271 11
 1 -16 9 375.882 65.5116 11
 -1 -16 -9 432.189 45.5147 8
 -1 16 -9 596.256 51.6819 7
 1 16 9 556.874 66.4059 9
 1 16 10 176.001 42.489 5
 -1 16 -10 109.224 49.8778 4
 1 16 10 162.982 50.4246 2
 -1 16 -10 136.953 55.2168 1
 1 -16 10 147.905 64.675 11
 1 16 10 100.996 64.254 11
 1 16 10 64.8407 60.3986 9
 -1 -16 -10 179.574 39.4534 8
 -1 16 -10 135.104 47.4619 7
 1 16 11 427.645 46.6858 5
 1 16 11 427.844 57.1169 2
 -1 16 -11 304.849 54.9009 4
 -1 16 -11 292.179 59.833 1
 1 -16 11 438.11 70.3112 11
 1 16 11 487.901 72.8456 11
 1 16 11 424.156 69.8597 9
 -1 16 -11 228.888 52.7816 7
 1 16 12 205.291 43.7002 5
 -1 16 -12 200.299 61.111 1
 1 16 12 179.218 54.7194 2
 1 16 12 142.652 72.2834 11
 1 -16 12 210.566 70.3666 11
 1 16 12 225.616 69.4057 9
 1 -16 13 347.375 66.6501 4
 1 16 13 536.732 65.3861 2
 1 16 13 536.721 85.261 11
 1 -16 13 718.508 89.5029 10
 1 -16 13 758.173 85.8978 11
 1 16 13 493.548 79.7124 9
 1 -16 14 -112.578 65.0531 4
 1 16 14 78.8398 58.7221 2
 1 -16 14 -72.5515 77.9565 11
 1 16 14 24.9772 79.4218 11
 1 16 14 -65.8575 76.6164 9
 1 -16 15 66.9004 64.7422 4
 1 16 15 49.9958 59.9366 2
 1 16 15 38.9759 86.2627 11
 1 -16 15 -66.0574 84.7677 11
 1 16 15 -61.6951 78.3731 9
 1 -16 16 175.878 69.0672 4
 1 16 16 -15.2909 62.8358 2
 1 16 16 145.752 94.8169 11
 1 -16 16 3.06903 89.7048 11
 1 16 16 160.018 84.4091 9
 1 -16 17 190.947 75.3702 4
 1 16 17 178.072 66.2993 2
 1 16 17 258.036 100.698 11
 1 -16 17 154.3 96.3476 11
 1 16 17 155.332 86.4156 9
 1 -16 18 116.714 78.7159 4
 1 16 18 -17.8486 64.1497 2
 1 16 18 -56.3237 108.393 11
 1 -16 18 -108.712 103.42 11
 1 16 18 -65.9414 86.1172 9
 1 16 19 43.7869 66.4624 2
 1 -16 19 -48.3864 106.333 11
 1 16 19 -4.03236 116.211 11
 1 16 19 39.3457 87.4085 9
 1 16 20 174.826 69.3247 2
 1 16 20 -12.8578 121.995 11
 1 -16 20 43.2849 113.668 11
 1 16 21 188.928 69.4994 2
 1 -16 21 247.623 121.261 11
 1 16 21 362.379 131.808 11
 -1 17 22 44.704 71.9718 2
 -1 17 21 12.8703 72.7473 2
 -1 17 21 -13.6696 129.458 11
 -1 -17 21 83.8351 116.801 11
 -1 -17 20 164.318 117.09 11
 -1 17 20 64.4862 120.126 11
 -1 17 20 9.23316 98.6348 9
 -1 -17 19 -10.8947 107.623 11
 -1 17 19 12.1471 115.055 11
 -1 17 19 135.92 95.9583 9
 -1 17 18 71.9918 109.271 11
 -1 -17 18 373.603 104.496 11
 -1 17 18 326.977 96.4274 9
 -1 -17 17 -28.9953 96.0942 11
 -1 17 17 91.8318 100.221 11
 -1 17 17 2.93869 89.1298 9
 -1 -17 16 151.06 93.3025 11
 -1 17 16 125.33 96.299 11
 -1 17 16 276.861 89.4619 9
 -1 -17 15 132.929 85.0985 11
 -1 17 15 215.535 90.8012 11
 -1 17 15 105.079 83.1889 9
 -1 17 14 410.479 51.6001 5
 -1 17 14 288.645 64.972 2
 -1 17 14 316.044 86.7748 11
 -1 -17 14 235.383 82.177 11
 -1 17 14 397.07 84.7324 9
 -1 17 13 16.9538 46.5143 5
 -1 17 13 18.1828 59.2014 2
 -1 17 13 59.2877 77.0215 11
 -1 -17 13 -19.7592 73.6421 11
 -1 17 13 4.75969 74.9571 9
 -1 17 12 12.4641 46.1599 5
 -1 17 12 22.7439 56.0594 2
 -1 -17 12 92.6115 68.2766 11
 -1 17 12 142.113 73.7899 11
 -1 17 12 36.4985 73.1269 9
 -1 17 11 82.671 45.9004 5
 -1 17 11 -11.7573 52.89 2
 -1 17 11 2.41313 67.5948 11
 -1 -17 11 91.5716 65.0408 11
 1 -17 -11 64.2336 45.4539 8
 -1 17 11 115.886 69.7057 9
 -1 17 10 795.505 61.613 5
 -1 17 10 834.143 68.7362 2
 1 17 -10 726.28 62.9892 4
 -1 -17 10 815.795 79.9811 11
 -1 17 10 971.879 85.1658 11
 -1 17 10 1091.25 84.3188 9
 1 -17 -10 900.893 62.9131 8
 -1 17 9 251.458 48.0136 5
 1 17 -9 277.123 48.6112 4
 -1 17 9 222.183 51.2713 2
 -1 -17 9 276.286 63.4045 11
 -1 17 9 245.091 66.7161 11
 1 -17 -9 237.497 47.1441 8
 -1 17 8 2.23218 43.9119 5
 -1 17 8 -35.0356 47.8637 2
 1 17 -8 -37.5545 43.1583 4
 -1 -17 8 -62.8237 56.719 11
 -1 17 8 -2.15796 61.6503 11
 1 -17 -8 33.5837 41.8091 8
 1 17 -8 -20.0251 41.6233 7
 -1 17 7 91.4315 43.6497 5
 1 17 -7 53.573 42.5748 4
 -1 17 7 59.3129 46.159 2
 -1 -17 7 -16.6296 57.0974 11
 -1 17 7 14.6682 59.1218 11
 1 17 -7 14.3338 39.8849 7
 -1 17 6 997.367 63.9829 5
 1 17 -6 890.867 64.3918 4
 -1 17 6 1085.64 74.1665 4
 -1 17 6 849.135 65.2244 2
 -1 -17 6 1039.38 76.3647 11
 -1 17 6 942.23 79.1568 11
 1 17 -6 951.176 57.6315 7
 -1 17 5 60.0819 43.0975 5
 1 17 -5 13.5267 42.6241 4
 -1 17 5 -26.3894 50.5508 4
 -1 17 5 -20.025 44.631 2
 -1 17 5 68.8487 56.7526 11
 -1 -17 5 83.6477 54.5752 11
 1 17 -5 65.8141 36.1715 7
 1 17 -4 260.6 46.374 4
 -1 17 4 379.612 55.7533 4
 -1 17 4 310.547 46.1081 5
 1 17 -4 294.706 46.5384 1
 -1 17 4 261.219 48.995 2
 -1 -17 4 233.752 57.7555 11
 -1 17 4 372.188 60.4675 11
 1 17 -4 249.844 37.4737 7
 1 17 -3 -14.8757 42.3809 4
 -1 17 3 -24.5149 41.9287 5
 -1 17 3 81.5942 49.3288 4
 -1 17 3 5.66803 44.5926 2
 -1 17 3 56.3365 32.8989 1
 1 17 -3 -0.93691 41.4516 1
 -1 17 3 58.1788 52.6657 11
 -1 -17 3 -52.0823 55.0638 11
 1 17 -3 65.0754 32.76 7
 1 17 -2 928.182 63.0544 4
 -1 17 2 880.744 67.611 4
 -1 17 2 1015.13 62.0853 5
 -1 17 2 983.178 64.9262 2
 -1 17 2 835.984 53.7347 1
 -1 17 2 759.979 72.1272 11
 1 17 -2 947.006 51.9449 7
 -1 17 1 155.847 48.8692 4
 -1 17 1 49.6813 43.003 5
 1 17 -1 45.7192 43.2549 4
 -1 17 1 57.3921 37.2152 1
 -1 17 1 29.714 43.0061 2
 -1 17 1 99.2706 53.8327 11
 1 17 -1 73.0036 50.6244 11
 1 17 -1 62.679 31.2463 7
 -1 17 0 894.53 59.4576 5
 1 17 0 821.245 58.9971 4
 -1 17 0 730.697 61.3094 4
 1 17 0 730.254 59.2778 2
 -1 17 0 765.054 59.3588 2
 -1 17 0 743.255 52.921 1
 -1 17 0 605.82 66.5107 11
 1 17 0 625.935 63.9957 11
 1 17 0 734.541 45.5056 7
 1 17 1 23.2013 43.2481 4
 -1 17 -1 98.6305 45.9825 4
 -1 17 -1 -6.6636 40.9745 1
 1 17 1 57.2586 43.1687 2
 -1 17 -1 44.8695 43.6996 2
 1 -17 1 -14.6006 54.7816 11
 1 17 1 1.71925 49.8658 11
 -1 17 -1 10.7539 51.7074 11
 -1 17 -2 372.32 52.0206 4
 1 17 2 384.107 51.1696 4
 -1 17 -2 314.336 47.2539 1
 1 17 2 390.636 51.1515 2
 1 17 2 381.284 57.3543 11
 1 -17 2 563.675 62.2617 11
 -1 17 -2 387.953 42.1256 7
 1 17 3 105.404 44.321 5
 1 17 3 65.1469 47.2833 4
 -1 17 -3 91.1951 46.1555 4
 1 17 3 99.7226 44.3585 2
 -1 17 -3 98.6881 45.3897 1
 1 -17 3 93.3579 55.6555 11
 1 17 3 138.599 54.3243 11
 -1 17 -3 160.124 37.7162 7
 -1 17 -4 1051.04 70.8331 4
 1 17 4 1129.31 74.0929 4
 1 17 4 1159.21 67.1819 5
 1 17 4 1087.53 71.6127 2
 -1 17 -4 1134.54 69.0989 1
 1 17 4 1103.43 78.7756 11
 1 -17 4 1126 81.5846 11
 -1 17 -4 1048.61 62.1 7
 1 17 5 -29.9351 48.8475 4
 1 17 5 28.2346 43.4742 5
 -1 17 -5 31.6346 46.7174 4
 1 17 5 33.8551 44.7443 2
 -1 17 -5 93.0605 48.4518 1
 1 17 5 63.2855 56.5472 11
 1 -17 5 49.4229 57.816 11
 -1 17 -5 20.2364 38.3532 7
 -1 17 -6 43.7364 48.1684 4
 1 17 6 129.277 44.0116 5
 1 17 6 85.0714 47.4779 2
 -1 17 -6 138.729 50.3473 1
 1 17 6 115.417 58.082 11
 1 -17 6 115.338 58.3367 11
 -1 17 -6 73.0584 40.0542 7
 1 17 7 -24.9148 43.1089 5
 -1 17 -7 6.07778 47.5683 4
 -1 17 -7 75.7558 50.881 1
 1 17 7 27.3605 46.83 2
 1 17 7 109.107 60.6232 11
 1 -17 7 50.004 58.2215 11
 1 17 7 -31.9937 55.9911 9
 -1 17 -7 44.8191 40.5847 7
 -1 17 -8 754.057 63.0343 4
 1 17 8 702.504 57.777 5
 -1 17 -8 701.564 64.9662 1
 1 17 8 653.516 63.8262 2
 1 -17 8 805.117 76.2513 11
 1 17 8 668.236 75.7167 11
 1 17 8 787.565 73.8014 9
 -1 -17 -8 788.195 54.8461 8
 -1 17 -8 838.537 58.4737 7
 1 17 9 50.6297 43.8677 5
 -1 17 -9 24.0451 53.9879 1
 -1 17 -9 60.8419 50.8485 4
 1 17 9 48.3129 50.2177 2
 1 17 9 48.87 63.8914 11
 1 -17 9 -30.2956 63.7475 11
 1 17 9 -35.3027 61.6921 9
 -1 17 -9 90.2832 46.5507 7
 -1 -17 -9 -49.7107 41.6829 8
 1 17 10 -37.3983 43.2417 5
 -1 17 -10 4.76775 51.5233 4
 -1 17 -10 -42.6621 56.9747 1
 1 17 10 36.6064 52.9479 2
 1 -17 10 38.7204 67.2493 11
 1 17 10 39.4322 66.2638 11
 1 17 10 -68.2043 65.5666 9
 -1 17 -10 41.6736 48.0303 7
 1 17 11 38.0222 43.3902 5
 -1 17 -11 99.7937 59.3819 1
 -1 17 -11 71.2057 53.3449 4
 1 17 11 141.265 56.7063 2
 1 -17 11 93.6618 71.5665 11
 1 17 11 39.1355 70.5366 11
 1 17 11 163.614 70.4758 9
 1 17 12 536.116 52.6906 5
 -1 17 -12 529.962 69.7462 1
 1 17 12 526.238 67.5123 2
 1 -17 12 634.908 85.648 11
 1 17 12 707.306 85.8145 11
 1 17 12 585.295 83.9796 9
 1 17 13 27.7964 60.7017 2
 1 17 13 44.3382 79.7402 11
 1 -17 13 168.008 81.9206 11
 1 17 13 73.2418 74.8344 9
 1 17 14 103.447 62.6612 2
 1 -17 14 129.615 85.072 11
 1 17 14 32.5835 85.7426 11
 1 17 14 151.794 82.6691 9
 1 17 15 19.7306 63.5259 2
 1 17 15 -69.5883 87.7773 11
 1 -17 15 125.842 89.3645 11
 1 17 15 -79.4587 86.4458 9
 1 -17 16 295.683 75.548 4
 1 17 16 257.712 69.9433 2
 1 17 16 356.396 100.673 11
 1 -17 16 366.252 98.8772 11
 1 17 16 266.231 93.1861 9
 1 -17 17 79.15 76.2168 4
 1 17 17 184.199 68.6368 2
 1 17 17 141.83 103.362 11
 1 -17 17 -38.3152 101.83 11
 1 17 17 115.256 90.345 9
 1 17 18 131.607 70.1814 2
 1 17 18 105.261 111.868 11
 1 -17 18 298.895 112.536 11
 1 17 18 54.9452 90.5967 9
 1 17 19 108.602 70.4066 2
 1 -17 19 7.80215 113.54 11
 1 17 19 -8.33695 120.878 11
 1 17 19 -79.5606 95.3806 9
 1 17 20 22.8757 68.6418 2
 1 -17 20 86.2272 117.411 11
 1 17 20 61.9961 124.855 11
 1 17 21 145.847 71.9892 2
 -1 18 21 17.8036 75.6734 2
 -1 18 20 118.998 75.9292 2
 -1 -18 20 120.035 116.896 11
 -1 18 20 49.5821 130.5 11
 -1 18 19 105.454 73.7054 2
 -1 -18 19 210.086 114.428 11
 -1 18 19 72.1879 120.997 11
 -1 18 19 139.886 100.896 9
 -1 18 18 40.1648 72.7314 2
 -1 -18 18 166.864 110.288 11
 -1 18 18 71.6754 111.799 11
 -1 18 18 3.20454 99.3706 9
 -1 18 17 43.9225 71.1982 2
 -1 -18 17 3.42234 102.234 11
 -1 18 17 -164.198 109.398 11
 -1 18 17 49.8395 93.8719 9
 -1 18 16 102.795 68.3273 2
 -1 -18 16 25.6772 93.8172 11
 -1 18 16 108.391 99.6525 11
 -1 18 16 115.877 92.5042 9
 -1 18 15 164.555 67.6138 2
 -1 -18 15 156.256 91.0705 11
 -1 18 15 212.235 94.9443 11
 -1 18 15 222.062 90.0879 9
 -1 18 14 98.6562 65.1674 2
 -1 -18 14 115.458 85.6802 11
 -1 18 14 67.438 88.054 11
 -1 18 14 104.673 84.0274 9
 -1 18 13 311.341 54.3998 5
 -1 18 13 356.066 66.3853 2
 -1 18 13 326.508 87.4343 11
 -1 -18 13 346.454 85.1871 11
 -1 18 13 317.141 86.4878 9
 -1 18 12 -26.9457 49.9808 5
 -1 18 12 30.0123 60.7927 2
 -1 -18 12 4.98017 74.6425 11
 -1 18 12 -60.4279 78.8959 11
 -1 18 12 120.375 77.8006 9
 -1 18 11 501.764 57.9877 5
 -1 18 11 464.675 65.8522 2
 -1 -18 11 552.962 81.3836 11
 -1 18 11 538.036 84.8282 11
 -1 18 11 530.092 84.0488 9
 1 -18 -11 506.032 57.838 8
 -1 18 10 119.358 50.4593 5
 -1 18 10 52.5393 56.4863 2
 1 18 -10 86.2667 47.9896 4
 -1 18 10 176.283 74.5325 11
 -1 -18 10 33.7415 67.7845 11
 1 -18 -10 88.3622 49.8286 8
 -1 18 10 146.121 72.6863 9
 -1 18 9 393.054 55.4059 5
 -1 18 9 503.502 61.8213 2
 1 18 -9 342.353 53.8222 4
 -1 -18 9 436.06 72.8419 11
 -1 18 9 413.881 77.007 11
 1 -18 -9 465.408 54.6632 8
 -1 18 8 -20.3603 58.8466 4
 -1 18 8 52.6111 48.1246 5
 -1 18 8 21.4094 51.7263 2
 1 18 -8 -12.8501 46.1231 4
 -1 -18 8 -29.2443 62.8553 11
 -1 18 8 7.05835 66.8453 11
 1 -18 -8 15.0915 46.4531 8
 1 18 -8 8.0346 44.174 7
 -1 18 7 318.662 50.099 5
 -1 18 7 299.858 61.8698 4
 1 18 -7 211.802 49.279 4
 -1 18 7 250.746 55.0282 2
 -1 18 7 252.828 67.6071 11
 -1 -18 7 278.349 66.4535 11
 1 18 -7 200.591 45.0987 7
 -1 18 6 54.383 56.0537 4
 -1 18 6 37.4078 46.3665 5
 1 18 -6 18.6213 45.825 4
 -1 18 6 39.4141 49.0962 2
 -1 -18 6 -23.985 61.5507 11
 -1 18 6 53.0348 61.1951 11
 1 18 -6 21.319 39.4436 7
 -1 18 5 1168.82 70.7221 5
 -1 18 5 1207.3 81.108 4
 1 18 -5 1081.06 70.854 4
 -1 18 5 1096.19 73.8376 2
 -1 18 5 1131.07 86.4913 11
 -1 -18 5 1148.55 85.5957 11
 1 18 -5 952.317 61.5966 7
 -1 18 4 46.1444 54.8212 4
 -1 18 4 50.6616 46.6503 5
 1 18 -4 -42.1072 46.0023 4
 -1 18 4 7.74603 47.4775 2
 -1 18 4 -8.42927 59.7457 11
 -1 -18 4 87.0545 59.0463 11
 1 18 -4 1.5946 35.878 7
 1 18 -3 33.4465 45.7809 4
 -1 18 3 18.1862 46.8367 5
 -1 18 3 30.6098 53.6724 4
 -1 18 3 53.9627 48.3293 2
 -1 18 3 73.0248 33.565 1
 -1 18 3 57.6397 59.4696 11
 1 18 -3 106.163 35.5762 7
 1 18 -2 -23.5419 44.9596 4
 -1 18 2 42.6275 46.8201 5
 -1 18 2 3.4821 51.63 4
 -1 18 2 -22.3942 36.1299 1
 -1 18 2 -4.62116 46.6335 2
 -1 18 2 -32.2461 56.7224 11
 1 18 -2 -30.2192 33.5744 7
 -1 18 1 1291.17 73.9118 5
 1 18 -1 1189.6 73.5877 4
 -1 18 1 1141.16 78.4749 4
 -1 18 1 992.807 73.7495 2
 -1 18 1 1123.54 65.0766 1
 -1 18 1 1254.72 85.6444 11
 1 18 -1 1181.56 82.7236 11
 1 18 -1 1151.47 60.6874 7
 1 18 0 44.2709 46.173 4
 -1 18 0 36.6011 49.652 4
 -1 18 0 -9.14506 47.6157 2
 -1 18 0 71.1611 42.3349 1
 -1 18 0 -43.4602 57.3159 11
 1 18 0 86.1762 54.6211 11
 1 18 0 10.7971 31.8488 7
 -1 18 -1 68.5752 49.5361 4
 1 18 1 53.2215 47.2437 4
 1 18 1 -46.2516 47.5382 2
 -1 18 -1 38.2173 43.389 1
 1 18 1 50.9805 56.1797 11
 -1 18 -1 8.36636 37.7615 7
 1 18 1 59.1546 32.1765 7
 1 18 2 -42.2465 49.3355 4
 -1 18 -2 -14.509 48.0278 4
 -1 18 -2 11.7664 46.5261 1
 1 18 2 69.9317 48.3656 2
 1 -18 2 34.4732 60.6929 11
 1 18 2 48.2335 56.0596 11
 -1 18 -2 -44.2316 37.9267 7
 -1 18 -3 849.738 67.6076 4
 1 18 3 995.466 69.8995 4
 -1 18 -3 759.512 62.8586 1
 1 18 3 899.425 68.3245 2
 1 -18 3 948.525 79.9752 11
 1 18 3 898.59 76.6523 11
 -1 18 -3 849.68 57.0922 7
 -1 18 -4 73.8119 49.1953 4
 1 18 4 154.154 52.4582 4
 1 18 4 132.506 46.2936 5
 -1 18 -4 82.0058 49.2498 1
 1 18 4 102.586 48.8137 2
 1 18 4 107.395 59.6525 11
 1 -18 4 -45.7353 64.3628 11
 -1 18 -4 97.877 40.3496 7
 -1 18 -5 232.797 54.0872 4
 1 18 5 201.078 49.3261 5
 1 18 5 167.134 56.8796 4
 -1 18 -5 270.32 53.7564 1
 1 18 5 252.106 53.208 2
 1 -18 5 313.25 67.0269 11
 1 18 5 336.723 64.4868 11
 -1 18 -5 230.807 43.6452 7
 1 18 6 30.8048 46.9114 5
 1 18 6 42.5384 54.622 4
 -1 18 -6 96.3842 50.6512 4
 1 18 6 45.2555 49.7861 2
 -1 18 -6 58.3594 52.8758 1
 1 -18 6 -49.0655 63.7574 11
 1 18 6 158.158 64.601 11
 1 18 6 29.1236 58.386 9
 -1 18 -6 55.8058 43.0384 7
 1 18 7 620.433 57.457 5
 -1 18 -7 539.914 62.2565 4
 -1 18 -7 612.222 64.0901 1
 1 18 7 615.909 63.2881 2
 1 18 7 672.569 77.4686 11
 1 -18 7 588.83 76.8769 11
 1 18 7 655.328 72.345 9
 -1 18 -7 602.338 54.7707 7
 1 18 8 42.3152 47.5802 5
 1 18 8 121.534 53.3564 2
 -1 18 -8 43.8135 51.8788 4
 -1 18 -8 75.3511 56.5818 1
 1 -18 8 163.308 68.0545 11
 1 18 8 32.6159 67.0663 11
 1 18 8 89.2877 64.2243 9
 -1 18 -8 114.633 47.0291 7
 -1 -18 -8 47.1894 43.8684 8
 1 18 9 190.527 48.2512 5
 -1 18 -9 234.135 60.3874 1
 -1 18 -9 125.616 54.3635 4
 1 18 9 162.688 56.9791 2
 1 18 9 251.514 74.3983 11
 1 -18 9 178.511 72.3534 11
 1 18 9 224.01 68.9578 9
 -1 -18 -9 112.378 45.7183 8
 -1 18 -9 150.184 50.4358 7
 1 18 10 -50.8737 46.8684 5
 -1 18 -10 -1.68165 53.3381 4
 1 18 10 123.346 57.2184 2
 -1 18 -10 92.3267 60.3856 1
 1 18 10 -113.58 74.4395 11
 1 -18 10 -19.6187 72.5261 11
 1 18 10 -60.0318 71.0921 9
 -1 18 -10 158.997 51.6818 7
 1 18 11 67.2065 47.7396 5
 1 18 11 131.405 60.1902 2
 -1 18 -11 111.874 57.868 4
 -1 18 -11 -8.94763 63.2745 1
 1 -18 11 108.5 77.9064 11
 1 18 11 142.672 77.662 11
 1 18 11 166.758 75.2561 9
 1 18 12 179.981 63.4952 2
 1 18 12 119.424 82.1471 11
 1 -18 12 245.578 83.1206 11
 1 18 12 111.744 77.0481 9
 1 18 13 326.367 69.1587 2
 1 -18 13 254.606 89.3372 11
 1 18 13 427.969 92.7294 11
 1 18 13 294.485 87.5943 9
 1 18 14 59.1809 65.7699 2
 1 -18 14 -132.364 93.8813 11
 1 18 14 -15.7334 88.1358 11
 1 18 14 11.1822 84.5323 9
 1 18 15 39.8938 67.7369 2
 1 18 15 36.9726 95.0611 11
 1 -18 15 9.84736 95.3535 11
 1 18 15 96.0043 90.8797 9
 1 18 16 72.984 68.5449 2
 1 -18 16 -66.19 105.186 11
 1 18 16 -17.9487 101.47 11
 1 18 16 50.8328 93.3961 9
 1 18 17 32.7249 70.9171 2
 1 18 17 218.614 111.832 11
 1 -18 17 284.594 111.796 11
 1 18 17 149.191 97.122 9
 1 18 18 50.4293 71.2672 2
 1 18 18 16.3318 115.767 11
 1 -18 18 23.3971 115.103 11
 1 18 18 73.0258 95.6829 9
 1 18 19 111.582 73.561 2
 1 -18 19 114.93 117.105 11
 1 18 19 155.909 125.308 11
 1 18 20 147.032 72.9929 2
 -1 19 19 189.625 79.3486 2
 -1 -19 19 15.9853 121.001 11
 -1 19 18 11.6665 76.1458 2
 -1 -19 18 -64.5585 114.117 11
 -1 19 18 229.077 121.189 11
 -1 19 18 124.786 107.197 9
 -1 19 17 108.4 74.311 2
 -1 19 17 -90.1271 111.616 11
 -1 -19 17 -68.3473 108.161 11
 -1 19 17 29.7575 101.584 9
 -1 19 16 31.6822 74.3335 2
 -1 19 16 154.549 106.625 11
 -1 -19 16 -3.39295 101.405 11
 -1 19 16 -9.53149 96.6939 9
 -1 19 15 147.847 71.9445 2
 -1 19 15 267.111 101.253 11
 -1 -19 15 201.235 97.9534 11
 -1 19 15 18.0368 94.8621 9
 -1 19 14 220.774 70.1186 2
 -1 19 14 193.456 94.8977 11
 -1 -19 14 33.0456 90.3105 11
 -1 19 14 244.794 94.9463 9
 -1 19 13 45.598 54.5314 5
 -1 19 13 -31.1375 66.7497 2
 -1 -19 13 -42.5172 86.4813 11
 -1 19 13 146.268 91.7797 11
 -1 19 13 -21.9237 86.6728 9
 -1 19 12 185.875 56.0043 5
 -1 19 12 96.2551 65.7868 2
 -1 19 12 216.673 89.5871 11
 -1 -19 12 196.314 86.0872 11
 -1 19 12 198.996 85.8308 9
 -1 19 11 58.2044 53.8804 5
 -1 19 11 126.064 62.7261 2
 -1 19 11 34.1222 83.2644 11
 -1 -19 11 28.2359 79.1391 11
 -1 19 11 229.907 82.2214 9
 -1 19 10 314.943 57.478 5
 -1 19 10 193.399 62.2582 2
 1 19 -10 278.554 55.958 4
 -1 19 10 290.66 83.5302 11
 -1 -19 10 452.887 81.3162 11
 1 -19 -10 227.379 56.7009 8
 -1 19 10 184.48 79.0941 9
 -1 19 9 -125.718 67.502 4
 -1 19 9 18.4491 52.0873 5
 -1 19 9 -27.2838 56.0674 2
 1 19 -9 90.2342 50.7388 4
 -1 19 9 68.5167 76.0102 11
 -1 -19 9 103.844 72.9309 11
 1 -19 -9 -20.5321 50.9675 8
 -1 19 9 43.9191 73.1319 9
 -1 19 8 -4.39692 63.7994 4
 -1 19 8 118.286 51.7307 5
 1 19 -8 49.9084 48.5995 4
 -1 19 8 83.2994 56.2921 2
 -1 19 8 30.6139 75.0914 11
 -1 -19 8 110.244 71.1169 11
 1 -19 -8 141.222 50.6048 8
 -1 19 7 -51.1413 51.662 5
 -1 19 7 104.667 63.2646 4
 -1 19 7 114.609 54.8128 2
 1 19 -7 42.5226 48.3387 4
 -1 19 7 -37.0795 71.7001 11
 -1 -19 7 89.7007 67.5243 11
 1 19 -7 57.6444 44.0087 7
 1 19 -6 208.599 52.4012 4
 -1 19 6 260.193 53.9284 5
 -1 19 6 320.215 63.8946 4
 -1 19 6 207.009 57.0718 2
 -1 19 6 300.494 73.5415 11
 -1 -19 6 257.065 71.4957 11
 1 19 -6 339.531 46.5806 7
 -1 19 5 52.2971 51.1787 5
 -1 19 5 8.13165 60.4756 4
 1 19 -5 13.8273 49.9615 4
 -1 19 5 -74.1828 53.9095 2
 -1 19 5 122.456 67.9835 11
 -1 -19 5 71.2337 65.984 11
 1 19 -5 16.0274 40.1255 7
 -1 19 4 23.485 50.5159 5
 -1 19 4 23.8144 58.6884 4
 1 19 -4 23.2244 49.4539 4
 -1 19 4 -40.2378 54.0177 2
 -1 19 4 18.4192 68.0879 11
 -1 -19 4 36.4428 65.7897 11
 1 19 -4 10.9462 39.1652 7
 1 19 -3 1.55567 48.6397 4
 -1 19 3 -57.6713 57.3823 4
 -1 19 3 48.5774 50.1275 5
 -1 19 3 15.0259 50.994 2
 -1 19 3 -42.6976 65.668 11
 1 19 -3 26.4165 36.8523 7
 -1 19 2 359.996 62.9735 4
 -1 19 2 434.42 56.4096 5
 1 19 -2 306.518 55.0501 4
 -1 19 2 342.889 43.45 1
 -1 19 2 376.632 57.2232 2
 -1 19 2 429.743 70.5233 11
 1 19 -2 354.844 41.0204 7
 1 19 -1 -32.114 48.4075 4
 -1 19 1 5.48572 53.5626 4
 -1 19 1 -69.3295 53.1298 2
 -1 19 1 29.4936 40.2117 1
 -1 19 1 -19.6718 61.7019 11
 1 19 -1 45.3581 34.4724 7
 1 19 0 27.9524 50.4825 4
 -1 19 0 46.4036 53.1472 4
 -1 19 0 89.1858 43.3832 1
 -1 19 0 39.2465 51.2928 2
 1 19 0 123.236 61.8592 11
 -1 19 0 120.866 64.3067 11
 1 19 0 62.1925 34.0183 7
 -1 19 0 -16.3224 39.0248 7
 -1 19 -1 29.8026 52.4383 4
 1 19 1 -30.3859 50.2813 4
 1 19 1 -14.8344 49.7182 2
 -1 19 -1 22.8294 45.4802 1
 1 19 1 105.691 62.9536 11
 -1 19 -1 48.803 38.3215 7
 1 19 2 -22.5833 51.8098 4
 -1 19 -2 1.72204 52.6711 4
 -1 19 -2 92.8005 48.1092 1
 1 19 2 50.0341 51.3132 2
 1 19 2 27.4121 61.7463 11
 -1 19 -2 105.88 41.1381 7
 1 19 3 12.6201 54.8342 4
 -1 19 -3 -5.14473 51.3598 4
 -1 19 -3 84.4463 49.6859 1
 1 19 3 67.2708 51.2284 2
 1 -19 3 -20.1939 66.9336 11
 1 19 3 -6.49651 63.4677 11
 -1 19 -3 37.5066 40.7205 7
 -1 19 -4 575.054 64.6113 4
 1 19 4 568.425 66.6283 4
 1 19 4 627.23 66.5788 2
 -1 19 -4 654.524 62.5469 1
 1 -19 4 826.379 83.1795 11
 1 19 4 668.832 78.3994 11
 -1 19 -4 659.336 54.1539 7
 1 19 5 21.1375 57.5734 4
 -1 19 -5 68.0531 52.9369 4
 1 19 5 68.8196 54.0593 2
 -1 19 -5 134.421 55.3898 1
 1 19 5 191.213 68.7572 11
 1 -19 5 104.418 69.8723 11
 -1 19 -5 128.893 45.2502 7
 1 19 5 95.397 60.8215 9
 1 19 6 61.071 50.031 5
 1 19 6 108.799 59.6983 4
 -1 19 -6 -3.4014 53.0126 4
 1 19 6 20.9625 54.4302 2
 -1 19 -6 146.578 55.6181 1
 1 19 6 -47.0052 70.0525 11
 1 -19 6 49.3833 70.8467 11
 1 19 6 78.9902 63.4281 9
 -1 19 -6 73.113 45.8156 7
 1 19 7 72.3774 51.1982 5
 1 19 7 -8.18036 60.8822 4
 -1 19 -7 17.0825 54.3956 4
 1 19 7 28.3887 55.859 2
 -1 19 -7 172.77 59.0292 1
 1 19 7 77.8792 70.6141 11
 1 -19 7 98.2742 71.23 11
 1 19 7 54.0367 66.3373 9
 -1 19 -7 80.0806 47.0316 7
 1 19 8 307.696 55.9603 5
 -1 19 -8 250.01 58.4209 4
 -1 19 -8 413.341 64.0421 1
 1 19 8 314.521 60.025 2
 1 -19 8 279.326 77.9121 11
 1 19 8 366.323 78.8943 11
 -1 -19 -8 396.306 52.7844 8
 -1 19 -8 260.607 53.2909 7
 1 19 8 308.414 74.2621 9
 1 19 9 29.104 51.1228 5
 -1 19 -9 78.4984 54.8269 4
 1 19 9 -29.8528 57.364 2
 -1 19 -9 -107.922 61.6236 1
 1 -19 9 33.2503 74.7101 11
 1 19 9 13.1393 75.1983 11
 1 19 9 -108.866 72.2694 9
 -1 19 -9 43.1141 52.148 7
 1 19 10 51.0335 51.0712 5
 -1 19 -10 106.233 58.3083 4
 1 19 10 174.64 62.9432 2
 1 -19 10 45.2287 80.2535 11
 1 19 10 111.876 81.4313 11
 -1 19 -10 114.423 54.1767 7
 1 19 10 14.3235 76.6359 9
 1 19 11 -26.8698 50.0388 5
 -1 19 -11 -3.67488 59.2023 4
 1 19 11 -116.555 65.9869 2
 1 -19 11 194.6 86.9823 11
 1 19 11 -22.798 82.907 11
 1 19 11 -27.7697 78.7392 9
 1 19 12 258.702 71.736 2
 1 -19 12 479.847 95.0211 11
 1 19 12 529.606 94.8369 11
 1 19 12 512.258 92.2795 9
 1 19 13 271.254 69.8469 2
 1 19 13 387.354 96.3367 11
 1 -19 13 142.2 95.1678 11
 1 19 13 95.9614 88.7687 9
 1 19 14 99.3734 70.0047 2
 1 -19 14 88.4389 96.4276 11
 1 19 14 49.9173 93.9621 11
 1 19 14 107.477 91.8852 9
 1 19 15 17.6752 69.4492 2
 1 -19 15 90.3253 101.929 11
 1 19 15 10.6069 101.307 11
 1 19 15 3.08333 95.9668 9
 1 19 16 81.3102 71.9934 2
 1 19 16 75.2959 108.514 11
 1 -19 16 -77.2972 108.093 11
 1 19 16 72.7546 98.8493 9
 1 19 17 121.127 74.9774 2
 1 -19 17 -54.6218 116.86 11
 1 19 17 108.008 111.252 11
 1 19 17 95.2867 100.052 9
 1 19 18 89.1705 76.6509 2
 1 -19 18 271.29 123.472 11
 1 19 18 140.171 120.643 11
 1 19 19 24.8739 75.6969 2
 -1 20 18 -19.4041 79.023 2
 -1 20 17 93.9401 77.9031 2
 -1 -20 17 105.88 114.972 11
 -1 20 17 -28.8457 116.505 11
 -1 20 16 111.587 76.7904 2
 -1 -20 16 53.8016 110.223 11
 -1 20 16 35.1085 111.367 11
 -1 20 16 182.397 105.343 9
 -1 20 15 67.3067 74.8619 2
 -1 20 15 225.121 109.484 11
 -1 -20 15 214.096 103.716 11
 -1 20 15 233.617 101.195 9
 -1 20 14 -18.1295 71.8881 2
 -1 20 14 174.98 102.199 11
 -1 -20 14 334.911 102.261 11
 -1 20 14 119.934 97.5971 9
 -1 20 13 -44.0264 71.3743 2
 -1 -20 13 73.6581 94.3308 11
 -1 20 13 110.205 96.685 11
 -1 20 13 29.368 92.9814 9
 -1 20 12 248.88 59.6023 5
 -1 20 12 264.513 72.5257 2
 -1 20 12 249.288 94.3966 11
 -1 -20 12 246.169 93.3459 11
 -1 20 12 416.728 94.6679 9
 -1 20 11 167.671 75.749 4
 -1 20 11 44.9806 57.8362 5
 -1 20 11 136.203 66.3746 2
 -1 -20 11 214.863 88.7627 11
 -1 20 11 239.083 93.6177 11
 -1 20 11 229.674 87.6955 9
 -1 20 10 15.5326 56.7738 5
 -1 20 10 -34.5507 71.486 4
 -1 20 10 86.1295 65.0879 2
 1 20 -10 50.4851 53.9779 4
 -1 20 10 76.5099 85.7461 11
 -1 -20 10 213.893 83.8045 11
 -1 20 10 127.87 80.9647 9
 -1 20 9 55.3946 70.8382 4
 -1 20 9 8.49169 56.1443 5
 1 20 -9 -1.60699 52.6851 4
 -1 20 9 37.078 61.1093 2
 -1 -20 9 -25.9006 80.0426 11
 -1 20 9 144.749 82.4419 11
 1 -20 -9 57.3655 55.8781 8
 -1 20 9 -27.3741 79.3834 9
 -1 20 8 97.6367 57.2006 5
 -1 20 8 9.32293 66.6292 4
 -1 20 8 -26.6934 60.1336 2
 1 20 -8 113.129 53.7634 4
 -1 20 8 85.2382 78.5651 11
 -1 -20 8 -55.6366 78.218 11
 1 -20 -8 -1.46198 53.9949 8
 -1 20 8 77.9372 75.7525 9
 -1 20 7 122.832 67.1556 4
 -1 20 7 79.1702 55.1505 5
 1 20 -7 134.538 53.9681 4
 -1 20 7 115.872 59.0772 2
 -1 20 7 24.0703 77.4148 11
 -1 -20 7 221.147 78.6263 11
 1 20 -7 216.455 47.9948 7
 -1 20 6 163.254 55.9597 5
 -1 20 6 155.584 65.9496 4
 1 20 -6 152.9 53.6022 4
 -1 20 6 34.8866 57.824 2
 -1 20 6 172.884 76.0425 11
 -1 -20 6 238.349 75.1323 11
 1 20 -6 55.7058 45.5706 7
 1 20 -5 165.656 53.2906 4
 -1 20 5 38.0898 55.1379 5
 -1 20 5 80.3726 65.0746 4
 -1 20 5 76.4149 58.4705 2
 -1 -20 5 33.3618 72.6501 11
 -1 20 5 -12.798 75.1172 11
 1 20 -5 70.9628 43.082 7
 -1 20 4 109.527 55.774 5
 -1 20 4 37.9269 62.1412 4
 1 20 -4 108.704 54.4976 4
 -1 20 4 86.646 57.7252 2
 -1 20 4 74.9081 74.5015 11
 1 20 -4 106.404 41.3215 7
 -1 20 3 -32.8497 61.0998 4
 -1 20 3 110.212 55.5479 5
 1 20 -3 -9.95805 51.8421 4
 -1 20 3 -44.7117 54.7919 2
 -1 20 3 41.5528 71.3722 11
 1 20 -3 43.7834 39.0946 7
 1 20 -2 117.508 52.2762 4
 -1 20 2 68.0634 59.1316 4
 -1 20 2 150.936 57.0347 2
 -1 20 2 142.468 70.963 11
 1 20 -2 86.8044 39.0481 7
 -1 20 1 337.319 63.3204 4
 1 20 -1 220.942 56.9956 4
 -1 20 1 216.361 57.7279 2
 -1 20 1 180.85 71.8548 11
 -1 20 1 247.861 44.0568 7
 1 20 0 165.343 55.3268 4
 -1 20 0 81.7806 57.6883 4
 -1 20 0 53.3774 44.8104 1
 1 20 0 208.094 67.9347 11
 -1 20 0 56.9626 40.5412 7
 1 20 1 21.6977 53.6611 4
 -1 20 -1 78.242 56.5441 4
 -1 20 -1 29.5468 47.9791 1
 1 20 1 93.0973 67.1235 11
 -1 20 -1 -69.2877 43.0271 7
 -1 20 -2 88.0168 55.3088 4
 1 20 2 113.35 56.8014 4
 -1 20 -2 168.964 51.2786 1
 1 20 2 51.5167 56.4472 2
 1 20 2 59.7113 67.7292 11
 -1 20 -2 94.7002 42.9678 7
 -1 20 -3 -29.1372 56.5039 4
 1 20 3 99.6803 60.1314 4
 -1 20 -3 -16.7878 53.1882 1
 1 20 3 8.97433 55.81 2
 1 20 3 63.4766 69.2291 11
 -1 20 -3 43.6691 42.6312 7
 1 20 4 5.96201 58.7695 4
 -1 20 -4 -47.0144 57.4623 4
 -1 20 -4 -8.81781 54.1609 1
 1 20 4 -58.0821 56.4896 2
 1 20 4 -12.0918 72.7961 11
 1 -20 4 12.4491 75.0891 11
 -1 20 -4 58.2411 43.6247 7
 1 20 5 94.393 62.0248 4
 -1 20 -5 59.1622 56.4037 4
 1 20 5 94.0754 57.6662 2
 -1 20 -5 40.8852 56.9071 1
 1 -20 5 48.2342 75.7456 11
 1 20 5 37.2476 72.9988 11
 -1 20 -5 160.257 47.0196 7
 1 20 5 -10.1916 67.7664 9
 -1 20 -6 125.344 57.4468 4
 1 20 6 251.142 65.6977 4
 -1 20 -6 85.1429 59.0526 1
 1 20 6 46.8375 59.1183 2
 1 -20 6 46.8084 78.0815 11
 1 20 6 142.432 74.7574 11
 1 20 6 277.622 72.7756 9
 -1 20 -6 57.0319 47.7689 7
 1 20 7 -32.6634 64.5668 4
 -1 20 -7 49.8526 60.4459 1
 1 20 7 150.371 60.2949 2
 -1 20 -7 105.949 57.9536 4
 1 -20 7 137.002 79.874 11
 1 20 7 70.9664 77.3265 11
 1 20 7 88.9909 72.1433 9
 -1 20 -7 75.3628 50.529 7
 1 20 8 207.391 67.7713 4
 -1 20 -8 68.3949 57.3307 4
 1 20 8 64.1633 59.4884 2
 1 20 8 16.3322 79.8262 11
 1 -20 8 115.816 81.6266 11
 1 20 8 237.047 77.5844 9
 -1 20 -8 129.613 51.7728 7
 1 20 9 178.167 70.1793 4
 1 20 9 141.183 63.3522 2
 -1 20 -9 14.6198 59.5473 4
 1 20 9 84.8313 83.9078 11
 1 -20 9 94.5184 83.3261 11
 1 20 9 114.408 78.625 9
 -1 20 -9 104.318 53.4472 7
 1 20 10 -22.5245 64.7159 2
 -1 20 -10 -70.6045 60.2169 4
 1 -20 10 136.058 87.961 11
 1 20 10 179.534 87.3427 11
 1 20 10 -97.4092 83.4846 9
 1 20 11 90.4088 68.1114 2
 1 -20 11 87.2734 89.7011 11
 1 20 11 -3.0682 89.8461 11
 1 20 11 105.348 84.6815 9
 1 20 12 15.1621 69.3111 2
 1 -20 12 -47.3002 95.2534 11
 1 20 12 96.186 94.5997 11
 1 20 12 90.7408 89.4135 9
 1 20 13 158.12 72.2171 2
 1 20 13 286.054 101.037 11
 1 -20 13 175.089 100.467 11
 1 20 13 60.2978 94.1428 9
 1 20 14 -9.10603 74.0684 2
 1 20 14 138.254 103.748 11
 1 -20 14 73.1779 103.768 11
 1 20 14 151.617 98.8289 9
 1 20 15 2.32323 74.4478 2
 1 -20 15 198.822 111.765 11
 1 20 15 -7.48376 107.135 11
 1 20 15 45.4499 99.8265 9
 1 20 16 197.872 75.0126 2
 1 20 16 31.602 113.22 11
 1 -20 16 34.9732 115.044 11
 1 20 16 92.9459 103.186 9
 1 20 17 92.5021 76.8304 2
 1 20 17 359.256 124.854 11
 1 20 18 42.5038 77.4911 2
 -1 21 16 148.017 80.2052 2
 -1 -21 16 431.603 120.136 11
 -1 21 15 -2.42951 76.3402 2
 -1 21 15 -223.106 114.381 11
 -1 21 15 -160.93 108.257 9
 -1 21 14 59.2645 75.4424 2
 -1 21 14 78.412 107.319 11
 -1 -21 14 34.7768 105.97 11
 -1 21 14 61.877 100.551 9
 -1 21 13 8.66287 83.2765 4
 -1 21 13 9.24122 70.8256 2
 -1 21 13 32.0544 102.746 11
 -1 -21 13 201.287 99.6494 11
 -1 21 13 65.7248 98.7297 9
 -1 21 12 -32.2653 59.6633 5
 -1 21 12 236.977 82.0786 4
 -1 21 12 108.108 71.9748 2
 -1 21 12 146.468 100.02 11
 -1 -21 12 9.44956 95.7925 11
 -1 21 12 113.49 95.662 9
 -1 21 11 58.0767 60.3608 5
 -1 21 11 43.292 78.4755 4
 -1 21 11 10.9665 68.7143 2
 -1 21 11 -35.9405 92.5246 11
 -1 -21 11 151.873 92.8564 11
 -1 21 11 25.7556 90.9231 9
 -1 21 10 -70.5075 60.6477 5
 -1 21 10 -62.652 76.8953 4
 -1 21 10 81.0597 67.6501 2
 -1 21 10 -9.44311 91.8335 11
 -1 -21 10 -61.5152 89.2736 11
 -1 21 10 80.3559 89.2147 9
 -1 21 9 -9.06302 59.9499 5
 -1 21 9 -88.8669 76.8151 4
 -1 21 9 -133.1 66.9925 2
 -1 21 9 18.2925 88.5222 11
 -1 -21 9 8.55185 88.1275 11
 -1 21 9 101.341 84.8425 9
 -1 21 8 -36.3853 60.6561 5
 -1 21 8 32.1375 71.9422 4
 -1 21 8 89.2789 62.6825 2
 1 21 -8 108.526 56.3106 4
 -1 21 8 106.859 85.8816 11
 -1 -21 8 69.4032 84.5622 11
 -1 21 8 -10.1925 81.0227 9
 1 -21 -8 36.1383 57.9337 8
 -1 21 7 -36.204 69.217 4
 -1 21 7 -62.3754 60.3342 5
 -1 21 7 -3.99279 63.2527 2
 1 21 -7 85.609 56.3493 4
 -1 -21 7 59.0993 81.7513 11
 -1 21 7 162.261 85.7908 11
 1 21 -6 23.6204 54.1181 4
 -1 21 6 68.7114 58.2723 5
 -1 21 6 82.7111 68.7738 4
 -1 21 6 116.022 63.3828 2
 -1 21 6 11.3293 84.1715 11
 -1 -21 6 74.1859 79.6239 11
 1 21 -6 3.08859 46.7661 7
 -1 21 5 29.8842 66.8346 4
 1 21 -5 54.575 55.0897 4
 -1 21 5 137.827 59.6303 5
 -1 21 5 -19.4267 60.0883 2
 -1 21 5 -88.3453 80.2295 11
 1 21 -5 35.4348 44.9857 7
 1 21 -4 -76.3272 57.1566 4
 -1 21 4 -49.2264 66.3871 4
 -1 21 4 -94.5238 78.9165 11
 -1 21 4 -19.215 60.4119 2
 -1 21 3 72.0627 64.32 4
 1 21 -3 133.666 55.9206 4
 -1 21 3 119.484 78.8784 11
 -1 21 3 161.71 61.3968 2
 -1 21 2 -23.4041 63.4569 4
 1 21 -2 5.34501 55.6903 4
 -1 21 2 154.366 77.4798 11
 -1 21 2 79.0061 59.392 2
 1 21 -1 41.9473 56.2567 4
 -1 21 1 -105.58 62.3404 4
 -1 21 1 54.0137 73.8492 11
 1 21 0 147.567 58.9354 4
 -1 21 0 155.773 62.5081 4
 -1 21 0 91.3726 43.4034 7
 1 21 1 -1.92269 58.9862 4
 -1 21 -1 98.6453 60.2165 4
 1 21 1 125.666 74.4817 11
 -1 21 -1 -58.0979 44.2248 7
 -1 21 -2 -60.2888 58.0519 4
 1 21 2 -65.2905 62.0336 4
 1 21 2 -7.52199 73.5918 11
 -1 21 -2 95.5416 44.24 7
 1 21 3 134.403 61.672 4
 -1 21 -3 -63.4274 60.9612 4
 1 21 3 36.0831 57.9714 2
 1 21 3 71.2775 75.7315 11
 -1 21 -3 117.796 46.0539 7
 1 21 4 109.414 64.5364 4
 -1 21 -4 157.866 61.2262 4
 1 21 4 252.151 61.8297 2
 1 21 4 120.157 77.7807 11
 -1 21 -4 181.777 48.3543 7
 1 21 4 138.951 71.232 9
 1 21 5 134.908 66.9817 4
 -1 21 -5 15.0474 58.9433 4
 1 21 5 17.5468 60.9619 2
 1 -21 5 303.577 85.9864 11
 1 21 5 69.8601 80.1173 11
 -1 21 -5 92.2396 47.9379 7
 1 21 5 85.7962 72.438 9
 1 21 6 -96.2415 68.2412 4
 -1 21 -6 61.8839 58.8031 4
 1 21 6 -17.8765 62.7602 2
 1 21 6 -110.331 82.7498 11
 1 -21 6 84.6174 84.9728 11
 -1 21 -6 -63.8249 50.0724 7
 1 21 6 16.0897 75.4672 9
 1 21 7 89.8193 68.9584 4
 1 21 7 -76.9689 63.0406 2
 -1 21 -7 -91.9432 62.4045 4
 1 21 7 -5.65695 82.6203 11
 1 -21 7 52.2705 87.2147 11
 -1 21 -7 24.6674 51.5743 7
 1 21 7 -47.685 76.6645 9
 1 21 8 92.5681 70.3275 4
 -1 21 -8 -3.77417 62.1538 4
 1 21 8 188.274 64.905 2
 1 21 8 116.746 86.7605 11
 1 -21 8 -126.75 90.6357 11
 1 21 8 -34.8019 80.8489 9
 -1 21 -8 153.454 54.3901 7
 1 21 9 4.92965 72.3438 4
 -1 21 -9 17.1755 62.1121 4
 1 21 9 -6.34225 65.8658 2
 1 -21 9 18.204 91.1893 11
 1 21 9 -108.883 88.665 11
 1 21 9 28.6099 81.9171 9
 1 21 10 7.60977 73.0924 4
 1 21 10 49.8944 69.1689 2
 -1 21 -10 81.4766 63.0185 4
 1 -21 10 137.566 92.98 11
 1 21 10 -9.42275 90.6843 11
 1 21 10 -5.47771 85.1974 9
 1 21 11 112.623 77.1508 4
 1 21 11 -46.6637 71.2614 2
 1 21 11 55.6993 95.4355 11
 1 -21 11 -3.2526 97.613 11
 1 21 11 -20.0781 89.6187 9
 1 21 12 116.057 72.9109 2
 1 21 12 -10.2545 98.4736 11
 1 -21 12 -126.083 104.888 11
 1 21 12 54.4423 93.9383 9
 1 21 13 193.544 74.5596 2
 1 -21 13 131.847 108.58 11
 1 21 13 193.557 106.143 11
 1 21 13 25.653 99.0294 9
 1 21 14 54.8884 75.6528 2
 1 21 14 214.142 111.697 11
 1 -21 14 74.7341 112.343 11
 1 21 14 -16.5424 99.9665 9
 1 -21 15 -97.8414 120.943 11
 1 21 15 110.615 114.655 11
 1 21 15 -70.3237 79.0117 2
 1 21 16 132.169 79.3309 2
 -1 22 14 157.242 91.2862 4
 -1 22 14 57.102 80.7217 2
 -1 22 14 -90.232 112.843 11
 -1 -22 14 14.8464 113.755 11
 -1 22 13 167.201 88.4535 4
 -1 22 13 24.303 76.1079 2
 -1 -22 13 124.89 108.999 11
 -1 22 13 -146.444 109.605 11
 -1 22 13 3.31261 104.525 9
 -1 22 12 131.332 84.1616 4
 -1 22 12 99.5803 76.3575 2
 -1 22 12 -50.4861 106.99 11
 -1 -22 12 -17.1806 106.804 11
 -1 22 12 -19.0391 99.9917 9
 -1 22 11 -91.6827 64.9872 5
 -1 22 11 183.674 84.8697 4
 -1 22 11 62.2169 72.4551 2
 -1 -22 11 142.306 100.15 11
 -1 22 11 -114.44 102.676 11
 -1 22 11 36.4523 96.7645 9
 -1 22 10 -53.0211 63.4754 5
 -1 22 10 82.3664 80.6151 4
 -1 22 10 80.9833 71.1443 2
 -1 -22 10 -86.8809 98.2464 11
 -1 22 10 -93.9279 98.6542 11
 -1 22 10 23.3717 93.373 9
 -1 22 9 98.8599 63.0301 5
 -1 22 9 96.2912 78.4867 4
 -1 22 9 2.20142 68.7341 2
 -1 22 9 -65.3247 96.0923 11
 -1 -22 9 167.301 93.9654 11
 -1 22 9 122.056 89.8405 9
 -1 22 8 112.476 64.3076 5
 -1 22 8 5.21161 77.6498 4
 -1 22 8 -19.3964 66.2574 2
 -1 -22 8 -21.0133 92.2751 11
 -1 22 8 146.652 95.4338 11
 -1 22 8 86.97 87.6653 9
 1 -22 -8 26.929 62.189 8
 -1 22 7 -12.7652 75.1465 4
 -1 22 7 59.3567 66.5406 2
 -1 -22 7 -17.6641 90.7477 11
 -1 22 7 12.4584 92.0363 11
 -1 22 7 26.0545 82.6027 9
 1 -22 -7 33.5638 60.6991 8
 -1 22 6 12.4078 71.896 4
 1 22 -6 42.2933 56.733 4
 -1 22 6 3.03701 87.1097 11
 -1 22 6 121.059 66.0394 2
 1 22 -5 -57.0337 58.0782 4
 -1 22 5 58.1569 70.7351 4
 -1 22 5 -47.5208 84.9993 11
 -1 22 5 -65.6935 65.9996 2
 -1 22 4 71.0678 70.4105 4
 1 22 -4 36.3064 57.445 4
 -1 22 4 -99.3106 85.1004 11
 -1 22 4 137.826 62.8423 2
 1 22 -3 -84.9815 59.894 4
 -1 22 3 99.2865 68.1208 4
 -1 22 3 51.7256 84.4441 11
 -1 22 3 -36.0445 62.8071 2
 -1 22 2 8.98656 67.9869 4
 1 22 -2 -35.7393 57.6865 4
 -1 22 2 2.82608 83.4755 11
 1 22 -1 24.9379 60.1238 4
 -1 22 1 98.2341 65.7988 4
 -1 22 0 99.9459 65.262 4
 1 22 0 1.97518 62.2358 4
 -1 22 -1 -68.6338 62.7531 4
 1 22 1 10.1449 62.2047 4
 1 22 1 2.65593 77.8326 11
 1 22 2 -46.0327 63.8423 4
 -1 22 -2 14.3534 62.1006 4
 1 22 2 -160.917 71.756 9
 -1 22 -3 -40.4199 61.5083 4
 1 22 3 120.804 65.7986 4
 1 22 3 -41.3344 79.9444 11
 1 22 3 -2.18209 72.0784 9
 -1 22 -3 52.4927 46.8374 7
 1 22 4 -11.0923 66.554 4
 -1 22 -4 107.197 63.2795 4
 1 22 4 36.5371 82.5592 11
 1 22 4 -79.4384 74.1841 9
 -1 22 -4 -81.2313 49.7795 7
 -1 22 -5 70.7994 62.1367 4
 1 22 5 -59.5167 69.0388 4
 1 22 5 18.451 63.7852 2
 1 22 5 83.6223 85.8746 11
 1 22 5 -70.8253 78.6868 9
 -1 22 -5 35.6539 49.88 7
 1 22 6 -21.2777 71.5117 4
 1 22 6 83.4366 65.1972 2
 -1 22 -6 -27.3938 62.6698 4
 1 -22 6 113.276 92.9395 11
 1 22 6 80.0966 87.2963 11
 -1 22 -6 59.1993 52.6038 7
 1 22 6 102.43 79.3963 9
 1 22 7 -48.5601 71.2772 4
 -1 22 -7 -19.4629 62.6802 4
 1 22 7 2.12597 65.0693 2
 1 22 7 51.7776 89.0481 11
 1 -22 7 15.6236 94.4965 11
 1 22 7 212.63 82.318 9
 -1 22 -7 80.2276 53.7859 7
 1 22 8 -32.4684 72.2814 4
 -1 22 -8 102.01 62.4244 4
 1 22 8 58.7005 67.1242 2
 1 22 8 87.5568 90.4817 11
 1 -22 8 29.1243 96.4719 11
 -1 22 -8 65.8162 55.6963 7
 1 22 8 95.0913 84.5107 9
 1 22 9 5.15062 75.7261 4
 -1 22 -9 118.715 62.9194 4
 1 22 9 60.1391 68.5516 2
 1 -22 9 82.958 97.4479 11
 1 22 9 -38.5959 92.0145 11
 1 22 9 -22.1759 87.9845 9
 1 22 10 10.6419 79.2299 4
 -1 22 -10 -28.3182 65.8333 4
 1 22 10 -125.562 74.1578 2
 1 22 10 233.379 97.6196 11
 1 -22 10 57.9184 104.251 11
 1 22 10 -14.532 92.076 9
 1 22 11 107.718 81.2522 4
 1 22 11 20.9834 74.549 2
 1 22 11 350.455 103.509 11
 1 -22 11 133.812 107.883 11
 1 22 11 76.0108 95.8631 9
 1 22 12 45.6582 81.2468 4
 1 22 12 50.1052 75.3292 2
 1 -22 12 -105.973 111.242 11
 1 22 12 -151.635 107.351 11
 1 22 12 74.0838 100.211 9
 1 22 13 59.1006 85.6553 4
 1 22 13 -58.5136 77.4265 2
 1 22 13 7.53811 106.628 11
 1 -22 13 -53.2851 116.935 11
 1 22 13 -47.0838 105.779 9
 1 22 14 -64.4353 81.2711 2
 -1 23 12 209.381 90.233 4
 -1 23 12 150.607 78.5306 2
 -1 -23 12 -134.678 119.879 11
 -1 23 12 -98.5979 112.087 11
 -1 23 11 11.7756 83.9942 4
 -1 23 11 82.2149 76.8419 2
 -1 23 11 -22.0819 106.414 11
 -1 -23 11 247.633 113.892 11
 -1 23 10 20.0602 83.0309 4
 -1 23 10 25.9208 74.2174 2
 -1 23 10 -25.0524 103.566 11
 -1 -23 10 -175.826 108.771 11
 -1 23 10 86.2556 98.5243 9
 -1 23 9 198.593 85.5039 4
 -1 23 9 -18.5202 73.7114 2
 -1 23 9 219.754 101.728 11
 -1 -23 9 187.554 103.875 11
 -1 23 9 53.479 95.655 9
 -1 23 8 172.447 81.8604 4
 -1 23 8 111.08 71.6747 2
 -1 23 8 40.7675 97.5089 11
 -1 23 8 189.967 90.2903 9
 -1 23 7 -42.5909 79.6272 4
 -1 23 7 48.9141 70.3843 2
 1 -23 -7 -5.37064 65.7944 8
 -1 23 7 -30.4052 87.0728 9
 -1 23 6 -59.8245 78.9771 4
 -1 23 6 15.2952 68.3899 2
 -1 23 6 48.6371 94.4456 11
 -1 23 6 69.153 86.0602 9
 -1 23 5 -20.3726 74.9524 4
 -1 23 5 165.941 94.8875 11
 -1 23 5 -40.8488 66.2691 2
 -1 23 4 57.2032 74.1624 4
 1 23 -4 -54.5876 60.9771 4
 -1 23 4 75.3597 92.0576 11
 -1 23 4 93.1523 66.1339 2
 -1 23 3 72.6432 73.7892 4
 1 23 -3 108.047 61.4959 4
 -1 23 3 -18.4876 90.7643 11
 -1 23 2 101.14 72.6303 4
 1 23 -2 -80.7812 63.7721 4
 -1 23 1 43.56 69.399 4
 1 23 -1 116.647 63.2922 4
 1 23 0 70.1996 63.2083 4
 -1 23 0 -126.932 69.8751 4
 -1 23 -1 32.7932 67.8293 4
 1 23 1 123.266 66.3937 4
 1 23 1 246.918 74.9418 9
 1 23 2 35.1216 67.7864 4
 -1 23 -2 25.6855 66.2892 4
 1 23 2 -72.7344 85.5988 11
 1 23 2 65.5857 74.912 9
 1 23 3 -15.8462 69.021 4
 -1 23 -3 63.0503 66.7933 4
 1 23 3 20.7509 87.5998 11
 1 23 3 -178.208 79.4271 9
 -1 23 -4 -45.3519 65.4863 4
 1 23 4 86.2767 69.8976 4
 1 23 4 72.4891 87.9398 11
 1 23 4 -113.217 80.6322 9
 -1 23 -5 -97.8149 66.7208 4
 1 23 5 -81.4095 75.2131 4
 1 23 5 138.588 91.2956 11
 1 23 5 7.49976 83.1992 9
 1 23 6 9.85271 72.957 4
 -1 23 -6 36.4474 63.8641 4
 1 23 6 73.7985 66.468 2
 1 23 6 37.8898 93.3743 11
 1 23 6 31.0062 84.8574 9
 -1 23 -6 -56.1634 54.2591 7
 1 23 7 17.8233 75.7089 4
 1 23 7 -24.3154 69.693 2
 -1 23 -7 -2.01106 65.4112 4
 1 23 7 48.7022 95.4473 11
 1 -23 7 3.39289 104.769 11
 1 23 7 -37.5869 84.2654 9
 -1 23 -7 -7.45346 55.6752 7
 1 23 8 33.9569 77.7167 4
 1 23 8 -81.3836 70.5527 2
 -1 23 -8 -103.495 68.0114 4
 1 23 8 56.7079 98.8534 11
 1 -23 8 -110.744 105.678 11
 1 23 8 -5.61465 89.8019 9
 1 23 9 -61.8829 78.215 4
 1 23 9 -74.0359 73.8269 2
 1 23 9 72.0131 100.532 11
 1 -23 9 -103.926 110.263 11
 1 23 9 99.9128 92.6857 9
 1 23 10 127.168 81.4464 4
 1 23 10 -56.9146 76.6219 2
 1 -23 10 211.909 112.174 11
 1 23 10 21.1501 103.225 11
 1 23 10 -18.3832 97.9705 9
 1 23 11 91.4838 84.2827 4
 1 23 11 -58.2217 79.0134 2
 1 23 11 -18.2536 105.823 11
 1 -23 11 -106.808 119.312 11
 1 23 11 -93.6031 105.396 9
 1 23 12 109.419 85.4718 4
 1 23 12 34.6513 80.9473 2
 -1 24 10 101.171 86.4072 4
 -1 24 9 -87.045 84.8896 4
 -1 24 9 -170.408 78.6456 2
 -1 24 9 77.255 105.856 11
 -1 24 9 -92.9893 101.529 9
 -1 24 8 62.1967 82.2808 4
 -1 24 8 -30.5387 75.4599 2
 -1 24 8 10.7746 106.709 11
 -1 24 8 14.9937 97.4736 9
 -1 24 7 55.3775 80.7311 4
 -1 24 7 -23.0571 72.4866 2
 -1 24 7 -108.933 104.131 11
 -1 24 7 -139.875 96.3822 9
 -1 24 6 111.164 79.721 4
 -1 24 6 9.0577 72.682 2
 -1 24 6 145.093 102.931 11
 1 -24 -6 -24.7999 70.1075 8
 -1 24 6 39.2563 92.0709 9
 -1 24 5 180.335 81.2248 4
 -1 24 5 -13.6111 98.9655 11
 -1 24 5 -70.3949 89.9167 9
 -1 24 4 -118.85 79.5661 4
 -1 24 4 60.1312 97.4178 11
 -1 24 4 -103.94 88.4994 9
 -1 24 3 65.3713 75.4955 4
 -1 24 2 -24.5488 75.289 4
 1 24 -1 -48.2724 66.9493 4
 -1 24 1 11.8803 73.6381 4
 -1 24 0 111.283 72.8212 4
 1 24 0 -53.6585 67.5114 4
 -1 24 -1 -20.4292 69.2644 4
 1 24 1 -41.9988 70.3735 4
 1 24 2 -29.6297 68.2174 4
 -1 24 -2 2.22138 68.8659 4
 1 24 2 79.6105 83.1187 9
 1 24 3 -9.41742 71.5648 4
 -1 24 -3 80.1733 68.2934 4
 1 24 3 -142.026 93.954 11
 1 24 3 2.47681 83.3116 9
 -1 24 -4 68.1478 68.2426 4
 1 24 4 19.4178 74.6078 4
 1 24 4 74.1265 96.9688 11
 1 24 4 94.4038 84.1712 9
 1 24 5 29.9321 76.4393 4
 -1 24 -5 -39.9394 67.9728 4
 1 24 5 98.499 96.866 11
 1 24 5 18.4873 87.6701 9
 1 24 6 110.083 77.0552 4
 1 24 6 217.62 102.019 11
 1 24 6 -30.0356 91.1296 9
 1 24 7 68.3687 79.9307 4
 1 24 7 113.21 101.091 11
 1 24 7 -159.233 95.2662 9
 1 24 8 111.269 82.0496 4
 1 24 8 -195.423 76.6738 2
 1 24 8 -70.4895 104.631 11
 1 24 8 -106.74 97.878 9
 1 24 9 -83.4952 86.3119 4
 1 24 9 61.5906 104.497 11
 1 24 9 45.1368 74.7958 2
 1 24 10 -2.85764 83.5717 4
 -1 25 8 -189.433 91.823 4
 -1 25 7 228.42 85.645 4
 -1 25 6 8.3874 83.5393 4
 -1 25 6 135.09 109.419 11
 -1 25 6 40.9058 95.3006 9
 -1 25 5 155.749 83.8058 4
 -1 25 5 -68.1812 107.188 11
 -1 25 5 71.0558 94.0891 9
 -1 25 4 18.6209 80.5521 4
 -1 25 4 -132.289 92.3011 9
 -1 25 3 64.8418 78.8692 4
 -1 25 3 -64.0143 91.8183 9
 -1 25 2 -15.0914 74.9934 4
 -1 25 1 149.546 76.5692 4
 -1 25 0 71.9115 72.2895 4
 -1 25 -1 -102.981 75.891 4
 1 25 1 29.5736 71.9105 4
 -1 25 -2 100.199 72.5264 4
 1 25 2 204.733 73.7543 4
 1 25 3 70.1863 73.2782 4
 -1 25 -3 93.2204 70.5306 4
 1 25 4 84.9664 77.5593 4
 1 25 4 20.4355 99.3504 11
 1 25 4 53.7127 88.8985 9
 1 25 5 161.867 80.0666 4
 1 25 5 6.94564 104.867 11
 1 25 5 -77.7341 92.5439 9
 1 25 6 52.7579 78.6565 4
 1 25 6 -74.4426 105.696 11
 1 25 6 -109.383 94.5392 9
 1 25 7 129.804 82.959 4
 1 25 8 -8.30744 85.7546 4
 -1 26 3 28.9976 81.0265 4
 -1 26 2 -141.2 81.5959 4
 -1 26 1 -173.366 80.1747 4
 -1 26 0 70.8093 76.0136 4
 -2 0 28 -25.4707 77.3396 4
 -2 0 28 62.7103 77.1844 7
 -2 0 27 123.233 75.9217 4
 -2 0 27 6.87578 70.4432 7
 -2 0 26 195.443 73.6648 4
 -2 0 26 112.936 66.7347 7
 -2 0 25 22.9041 69.9825 4
 -2 0 25 -10.4615 63.1493 7
 -2 0 24 782.584 70.6751 7
 -2 0 23 10.6195 45.6729 8
 -2 0 23 -2.57305 52.5641 7
 -2 0 22 181.238 52.1319 7
 -2 0 22 142.659 43.8604 8
 -2 0 21 -21.8734 38.8798 8
 -2 0 21 4.53971 46.7047 7
 -2 0 20 1523 75.492 8
 -2 0 20 1396.2 78.21 7
 -2 0 19 -10.9387 40.464 7
 -2 0 18 24.9972 37.8543 7
 2 0 -17 18.1823 32.6009 10
 -2 0 17 32.2298 35.7847 7
 2 0 -16 5222.37 204.556 6
 -2 0 16 4994.94 203.438 1
 2 0 -16 5225.06 207.687 10
 -2 0 16 5136.17 207.274 7
 2 0 -15 25.4201 24.1637 6
 2 0 -15 4.1123 27.1754 10
 -2 0 15 -10.5741 29.8671 7
 2 0 -14 1581.14 68.0073 6
 2 0 -14 1495.66 70.4619 10
 -2 0 13 -14.4456 21.6884 1
 2 0 -13 6.45531 20.7801 6
 2 0 -13 -10.3606 22.8644 10
 -2 0 12 2936.95 121.586 1
 2 0 -12 3093.13 119.465 3
 2 0 -12 3198.4 124.144 10
 -2 0 12 2957.88 118.202 12
 2 0 -11 -7.02824 14.0253 3
 -2 0 11 9.66476 20.4629 1
 -2 0 11 4.90938 11.4704 12
 -2 0 10 2761.48 115.649 1
 2 0 -10 3040.29 113.96 3
 2 0 -10 2605.7 114.665 6
 -2 0 10 3076.26 116.205 9
 -2 0 9 -1.87569 18.7744 1
 2 0 -9 -5.76606 13.925 3
 2 0 -9 11.4731 14.7359 6
 -2 0 9 -1.70883 17.2413 9
 2 0 -8 5424.6 206.521 3
 -2 0 8 5185.78 207.147 1
 2 0 -8 5332.47 206.708 6
 -2 0 8 5228.27 206.334 6
 -2 0 8 5329.44 207.619 9
 2 0 -7 5.05429 13.5809 3
 2 0 -7 2.18524 11.7227 6
 -2 0 7 22.7415 11.6818 6
 -2 0 7 -2.14011 13.7102 9
 2 0 -6 12851.5 495.152 3
 -2 0 6 12368.2 495.039 9
 -2 0 6 13190.8 494.571 6
 2 0 -5 5.38538 13.3732 3
 -2 0 5 6.07764 8.78558 6
 2 0 -4 11209.2 428.313 3
 -2 0 4 11039.2 427.323 6
 -2 0 3 21.3339 10.4093 3
 2 0 -3 6.58087 11.9694 3
 -2 0 2 37118.3 1428.04 3
 2 0 -2 37184.6 1428.12 3
 -2 0 1 3.51193 8.7581 3
 2 0 -1 0.19919 8.70815 12
 -2 0 1 1.25339 7.49557 12
 -2 0 1 2.00561 4.58096 8
 2 0 0 145.132 8.81791 4
 -2 0 0 134.271 8.39944 4
 -2 0 0 133.057 11.3688 10
 -2 0 0 131.83 12.292 12
 2 0 0 155.762 12.4419 12
 2 0 0 151.348 10.8094 10
 2 0 0 146.646 7.4153 8
 -2 0 0 130.269 6.99962 8
 2 0 1 8.20004 8.78532 4
 2 0 1 4.62732 11.6711 12
 -2 0 -1 2.00651 12.747 12
 -2 0 -1 16.4332 12.6295 10
 2 0 1 9.65834 11.5857 10
 2 0 2 16317.5 618.651 12
 -2 0 -2 16537.2 618.604 10
 -2 0 -2 16324.5 618.587 12
 -2 0 -2 15682.7 616.362 7
 2 0 3 6.74585 5.4898 5
 -2 0 -3 12.8596 16.3099 12
 2 0 3 2.67741 15.7127 12
 2 0 3 5.47039 9.48102 7
 -2 0 -3 7.36239 8.52994 7
 -2 0 -3 0.39658 18.3733 10
 -2 0 -4 2722.26 110.972 10
 2 0 4 2670.81 109.945 12
 -2 0 -4 2760.81 107.051 7
 2 0 4 2725.61 107.268 7
 2 0 5 -5.66623 18.1642 12
 2 0 5 -4.05709 13.5087 7
 -2 0 -5 0.5478 22.7564 10
 -2 0 -6 22117.3 835.096 1
 -2 0 -6 20883.4 838.944 10
 2 0 6 21521.4 837.973 12
 -2 0 -6 21472.2 837.109 9
 2 0 6 21777.2 835.99 7
 -2 0 -7 1.58948 14.3411 1
 2 0 7 19.3002 19.6754 12
 2 0 7 1.8669 17.5131 7
 -2 0 -7 -17.98 24.8133 10
 -2 0 -7 18.843 18.7027 9
 -2 0 -8 4095.65 164.376 1
 2 0 8 4458.71 167.818 12
 -2 0 -8 4449.43 170.177 10
 -2 0 -8 4034.25 167.217 9
 2 0 8 4098.34 165.672 7
 -2 0 -9 -0.38212 18.9475 1
 2 0 9 -5.6015 21.3567 12
 -2 0 -9 15.9489 21.5497 9
 -2 0 -9 -18.3866 27.3682 10
 2 0 9 4.37904 19.6532 7
 -2 0 -10 3661.05 149.645 1
 -2 0 -10 3788.06 155.886 10
 2 0 10 4018.96 152.698 12
 -2 0 -10 3777.65 152.974 9
 2 0 10 3678.43 151.081 7
 -2 0 -11 -3.02355 21.2331 1
 2 0 11 1.36576 23.4341 12
 -2 0 -11 -32.144 31.5804 10
 2 0 12 4489.86 179.232 12
 -2 0 -12 4433.49 176.814 6
 2 0 13 -44.6609 25.0112 12
 -2 0 -13 17.1196 30.114 9
 2 0 13 5.09961 29.1589 7
 -2 0 -13 22.1824 22.1581 6
 2 0 14 1204.55 60.6773 7
 -2 0 -14 1101.41 54.0142 6
 -2 0 -14 1170.25 62.2508 9
 -2 0 -15 16.8631 25.7849 6
 -2 0 -15 -4.11065 41.8981 10
 2 0 15 -17.8219 34.5966 7
 -2 0 -15 -42.7327 36.6165 9
 -2 0 -16 5907.79 246.038 10
 -2 0 -16 5846.75 235.511 6
 2 0 16 6101.2 239.806 7
 -2 0 -17 8.90992 30.2947 6
 -2 0 -17 9.36212 46.3599 10
 2 0 17 -35.1827 40.6788 7
 -2 0 -18 -9.34654 31.6791 6
 -2 0 -18 38.324 50.4419 10
 2 0 18 12.6 43.4969 7
 -2 0 -19 -14.704 34.7474 6
 -2 0 -19 -35.3454 53.8489 10
 2 0 19 -42.4536 45.8262 7
 -2 0 -20 1354.99 71.7908 6
 2 0 20 1502.76 81.409 7
 2 0 21 -28.1834 61.8063 4
 -2 0 -21 -28.27 39.3754 6
 2 0 21 11.5153 52.3657 7
 2 0 22 141.954 69.228 4
 -2 0 -22 260.44 44.7827 6
 2 0 22 261.19 59.2091 7
 2 0 23 -47.9586 68.5928 4
 -2 0 -23 -3.99497 44.912 6
 2 0 24 407.753 81.6688 4
 -2 0 -24 651.407 58.0719 6
 2 0 25 145.078 78.8727 4
 2 0 26 192.36 83.5775 4
 2 0 27 -39.7375 83.5542 4
 -2 1 28 7.76729 78.3483 4
 -2 -1 28 12.5977 78.4425 4
 -2 -1 28 110.571 78.306 7
 -2 1 28 -107.088 76.6382 7
 -2 1 27 -30.3963 76.4538 4
 -2 -1 27 51.2284 74.1829 4
 -2 -1 27 -3.55099 71.6448 7
 -2 1 27 57.0925 69.2298 7
 -2 -1 26 -98.5386 72.9503 4
 -2 -1 26 -29.8182 68.6473 7
 -2 1 26 24.9074 63.784 7
 -2 -1 25 644.487 81.6787 4
 -2 1 25 705.397 72.5415 7
 -2 -1 25 682.37 75.2221 7
 -2 -1 24 -51.6264 67.5634 4
 -2 1 24 30.9489 55.5867 7
 -2 -1 24 11.4776 59.3626 7
 -2 -1 24 30.7688 49.2835 8
 -2 -1 23 -24.5631 62.0116 4
 -2 -1 23 100.984 46.5024 8
 -2 -1 23 16.0272 53.755 7
 -2 1 23 12.6645 52.5471 7
 -2 1 23 -68.9351 44.7668 8
 -2 -1 22 59.1952 42.0044 8
 -2 1 22 59.4971 49.0982 7
 -2 -1 22 68.1296 50.4407 7
 -2 1 22 87.1897 41.9792 8
 -2 -1 21 950.969 66.5419 7
 -2 1 21 962.451 66.2725 7
 -2 1 21 1042.69 61.5807 8
 2 -1 -20 -91.9004 44.6492 10
 -2 1 20 39.6042 42.1079 7
 -2 -1 20 -40.2382 44.7533 7
 -2 1 20 40.7195 36.8957 8
 -2 1 19 645.408 51.2944 7
 -2 -1 19 705.606 52.7212 7
 -2 1 19 590.671 46.6236 8
 -2 1 18 403.596 37.8612 8
 -2 1 18 404.339 42.9645 7
 -2 -1 18 323.558 42.5655 7
 2 1 -17 2750.72 114.662 6
 2 1 -17 2692.7 117.308 10
 -2 -1 17 2626.92 117.977 7
 -2 1 17 2844.89 115.86 8
 -2 1 17 2632.77 117.397 7
 2 1 -16 213.101 29.8529 6
 -2 -1 16 182.33 29.3607 1
 -2 -1 16 172.169 18.3983 12
 2 1 -16 203.308 31.93 10
 -2 -1 16 214.914 35.7933 7
 2 -1 -16 161.357 33.7846 10
 2 1 -15 2153.18 86.1356 6
 2 -1 -15 2105.9 85.2333 6
 2 -1 -15 1885.91 81.6493 3
 -2 -1 15 2111.23 85.76 1
 -2 -1 15 1891.14 81.6068 12
 2 1 -15 1969 88.1453 10
 2 -1 -15 1995.75 89.2361 10
 -2 -1 15 2058.37 89.5692 7
 2 1 -14 425.99 30.2164 6
 2 -1 -14 387.433 29.0315 6
 2 -1 -14 416.336 25.0276 3
 2 1 -14 332.862 31.822 10
 -2 -1 14 363.016 24.9724 12
 -2 -1 14 409.019 35.3255 7
 2 1 -13 2038.65 82.0486 6
 2 -1 -13 1910.87 79.4655 3
 -2 1 13 1812.71 80.5991 1
 2 1 -13 2040.09 83.9294 10
 -2 -1 12 4.97284 21.6231 1
 -2 1 12 33.205 20.1111 1
 2 -1 -12 18.2555 16.8381 3
 2 1 -12 34.9517 21.3688 10
 -2 1 12 21.7608 22.0494 9
 2 -1 -11 9665.25 412.418 6
 -2 1 11 10597.2 412.884 1
 2 -1 -11 10751.2 412.355 3
 -2 -1 11 11086.7 413.384 1
 2 1 -11 11123.4 414.33 10
 -2 1 11 11004.2 414.704 9
 2 -1 -10 481.057 27.8525 6
 2 1 -10 529.652 29.4687 6
 -2 -1 10 533.963 31.2796 1
 2 -1 -10 552.515 28.1556 3
 -2 1 10 527.119 29.7661 1
 2 1 -10 552.006 30.0602 10
 -2 1 10 554.547 31.2925 9
 -2 1 9 59.2289 17.2393 1
 -2 -1 9 94.4652 21.108 1
 2 -1 -9 66.6367 15.3598 6
 2 1 -9 85.2602 16.731 6
 -2 1 9 89.6293 18.6733 9
 2 1 -9 59.985 16.6149 10
 2 -1 -8 531.299 23.3191 6
 2 1 -8 401.393 23.4694 6
 -2 -1 8 384.67 27.4669 1
 2 1 -8 354.169 23.7553 10
 -2 1 8 469.122 22.5945 6
 -2 -1 8 369.321 22.8818 6
 -2 1 8 466.682 25.5913 9
 2 1 -7 18510.4 684.601 6
 -2 -1 7 17905.8 685.328 1
 2 1 -7 17747.6 684.535 10
 -2 -1 7 18200.7 684.832 9
 -2 1 7 16743 685.042 9
 -2 -1 7 17731.7 684.259 6
 -2 1 7 17505.2 683.991 6
 2 1 -6 2271.04 87.4129 6
 -2 -1 6 2301.24 87.1269 3
 -2 -1 6 2183.64 89.0944 1
 2 1 -6 2184.74 87.1549 10
 -2 -1 6 2227.35 87.2132 6
 -2 1 6 2111.96 86.9164 6
 -2 -1 6 2177.48 87.6438 9
 -2 -1 5 4357.66 165.742 6
 -2 1 5 4204.96 165.429 6
 -2 -1 5 4154.52 166.034 3
 2 1 -5 4338.16 165.302 10
 -2 -1 5 4274.97 165.89 9
 -2 -1 4 1255.25 52.905 3
 -2 -1 4 1257.46 51.9346 6
 -2 -1 4 1319.6 51.6082 9
 -2 1 4 1415.02 53.112 8
 2 -1 -3 18121.8 690.452 12
 -2 1 3 17746.6 690.647 8
 2 -1 -2 602.019 27.2083 3
 2 -1 -2 595.132 26.3074 12
 -2 1 2 589.518 25.3096 8
 2 -1 -2 609.101 25.3988 8
 -2 1 1 4866.64 188.78 4
 2 -1 -1 4983.24 189.409 3
 2 -1 -1 4822.33 188.39 11
 -2 1 1 4803.82 188.399 11
 2 -1 -1 4973.68 188.561 8
 2 -1 0 185.941 13.654 3
 -2 1 0 200.493 13.9806 3
 2 -1 0 210.111 12.311 4
 -2 1 0 192.966 11.9397 4
 -2 -1 -1 11008.2 424.692 2
 2 1 1 11222.3 424.772 2
 2 -1 1 10765.4 425.707 3
 -2 1 -1 11212.6 425.81 3
 -2 1 -1 10767.9 425.882 4
 2 -1 1 11109.3 425.925 4
 2 -1 2 307.06 20.2685 4
 -2 1 -2 342.638 17.2642 5
 -2 1 -2 325.135 20.0925 4
 -2 1 -2 314.113 19.9922 3
 2 -1 2 286.216 21.9883 10
 -2 -1 -2 439.88 22.2833 12
 -2 -1 -2 458.954 21.0825 9
 2 1 2 454.74 17.0232 7
 -2 -1 -2 442.871 16.9408 7
 2 -1 3 29353.5 1123.59 5
 -2 1 -3 29157.1 1124.24 3
 2 -1 3 28758 1125.34 4
 2 -1 3 28748.9 1125.84 10
 -2 -1 -3 29279.5 1125.77 12
 -2 1 -3 29046.3 1126.12 10
 -2 -1 -3 30142.4 1125.56 9
 2 1 3 29779.1 1123.75 7
 -2 1 -3 28527.9 1124.11 7
 2 -1 4 881.779 36.7812 5
 -2 1 -4 879.704 37.8276 3
 -2 1 -4 854.028 42.8585 10
 2 -1 4 853.425 41.6372 10
 -2 -1 -4 996.039 41.4591 12
 -2 -1 -4 965.755 41.3799 9
 2 -1 4 870.085 38.2828 7
 2 1 4 945.517 37.9962 7
 -2 1 -4 866.133 37.8028 7
 2 -1 5 4296.41 159.376 5
 -2 1 -5 3998.63 159.4 3
 -2 -1 -5 4202.65 159.11 1
 -2 1 -5 4023.22 163.572 10
 -2 -1 -5 4032.82 162.16 12
 2 1 5 4031.45 160.361 7
 -2 -1 -5 4024.66 162.515 9
 -2 1 -5 4066.38 160.168 7
 2 -1 5 3994.4 160.534 7
 -2 -1 -6 1131.35 47.6333 1
 -2 1 -6 1184.78 48.8084 1
 -2 1 -6 1152.17 47.2236 3
 2 -1 6 1169.96 53.1014 12
 -2 1 -6 1197.96 54.6803 10
 2 -1 6 1236.07 50.1095 7
 -2 -1 -6 1140.15 52.5459 9
 2 1 6 1096.2 49.4537 7
 -2 1 -7 10431 398.246 1
 -2 1 -7 10223.8 396.844 3
 -2 -1 -7 10252.8 397.626 1
 -2 1 -7 10431.3 402.371 10
 2 -1 7 10273.6 401.359 12
 -2 -1 -7 10624.2 401.101 9
 2 1 7 9800.22 398.78 7
 2 -1 7 10603.6 399.301 7
 -2 -1 -8 1329.33 49.4104 1
 -2 1 -8 1048.3 49.4611 1
 -2 1 -8 1074 45.9152 3
 -2 1 -8 1101.71 56.1114 10
 2 -1 8 1038.91 53.2274 12
 -2 -1 -8 1299.93 54.1113 9
 2 1 8 1203.92 50.9245 7
 -2 1 -8 1138.13 51.6496 9
 2 -1 8 1072.79 51.2019 7
 -2 -1 -9 29.919 17.55 1
 -2 1 -9 38.6663 19.4393 1
 -2 1 -9 28.197 8.96532 3
 -2 1 -9 51.7576 26.9791 10
 2 -1 9 40.498 23.0117 12
 2 -1 9 20.3651 20.2744 7
 2 1 9 32.958 20.1132 7
 -2 -1 -9 14.5952 22.6605 9
 -2 1 -9 27.2591 20.7362 9
 -2 1 -10 1144.6 53.4426 1
 -2 -1 -10 1232.31 51.8124 1
 2 -1 10 1172.41 56.3703 12
 -2 1 -10 1106.86 59.912 10
 2 1 10 1206.2 54.1361 7
 -2 -1 -10 1147.33 56.8944 9
 -2 -1 -10 1189.29 60.0301 10
 -2 1 -10 1096.95 55.5862 9
 -2 1 -11 13232.9 514.769 1
 -2 1 -11 13452.2 519.889 10
 2 -1 11 13070 517.491 12
 -2 -1 -11 13456.3 520.127 10
 -2 1 -12 329.205 39.5423 10
 2 -1 12 371.725 33.0349 12
 -2 -1 -12 443.987 28.5131 6
 -2 1 -12 397.902 28.6555 6
 2 -1 13 511.041 36.2714 12
 -2 -1 -13 482.295 40.0208 9
 -2 -1 -13 437.484 30.6369 6
 2 1 13 494.25 37.5563 7
 -2 1 -13 433.488 31.4504 6
 2 -1 13 461.54 38.5292 7
 -2 1 -14 17.8438 24.8212 6
 -2 -1 -14 6.3358 23.9226 6
 2 -1 14 -23.5973 27.0492 12
 -2 1 -14 25.5012 33.0686 9
 -2 -1 -14 55.564 34.8452 9
 2 1 14 13.2861 30.7337 7
 2 -1 14 28.9277 34.3486 7
 -2 1 -15 1490.97 82.9069 10
 -2 -1 -15 1556.03 83.5167 10
 2 -1 15 1505.32 73.4406 12
 -2 1 -15 1588.4 71.0285 6
 -2 1 -15 1592.16 77.693 9
 2 -1 15 1663.94 77.903 7
 -2 -1 -15 1532.8 70.1414 6
 2 1 15 1620.48 75.0512 7
 -2 -1 -16 48.6177 27.5985 6
 2 -1 16 1.58573 25.1039 5
 -2 1 -16 23.1369 29.0285 6
 2 -1 16 66.0353 29.5579 12
 -2 -1 -16 31.0869 44.5212 10
 -2 1 -16 -1.44984 43.8194 10
 2 1 16 29.8595 35.6163 7
 2 -1 16 -19.6122 39.9212 7
 -2 1 -16 48.1541 38.7531 9
 -2 -1 -17 1805.9 83.0298 6
 -2 1 -17 1827.74 83.9361 6
 -2 -1 -17 1850.46 97.5085 10
 -2 1 -17 1865.19 91.7514 9
 2 1 17 1910.72 89.0554 7
 2 -1 17 2004.7 91.7405 7
 -2 -1 -18 159.587 33.1288 6
 -2 1 -18 115.771 33.8426 6
 2 -1 18 212.971 54.9327 4
 -2 -1 -18 195.88 52.6769 10
 2 -1 18 174.693 47.1829 7
 2 1 18 199.6 42.4307 7
 -2 -1 -19 472.956 42.3244 6
 -2 1 -19 498.079 43.4998 6
 2 -1 19 607.088 65.741 4
 -2 -1 -19 426.856 62.369 10
 2 -1 19 562.638 54.8559 7
 2 1 19 505.432 52.1793 7
 -2 -1 -20 6.41396 37.1375 6
 -2 1 -20 -9.31363 36.6488 6
 2 -1 20 -61.3745 59.9991 4
 -2 -1 -20 7.65021 56.2475 10
 2 1 20 84.8833 47.8699 7
 2 -1 20 31.7596 52.2359 7
 -2 1 -21 570.919 50.0066 6
 -2 -1 -21 583.716 48.491 6
 2 -1 21 460.042 71.8587 4
 -2 -1 -21 502.918 70.3419 10
 2 1 21 577.831 59.4802 7
 2 -1 21 570.175 64.1804 7
 2 -1 22 40.9983 66.5841 4
 -2 -1 -22 3.63128 40.8398 6
 -2 1 -22 -66.337 44.036 6
 2 1 22 59.9196 55.2411 7
 2 1 23 97.4409 71.1269 4
 2 -1 23 2.4014 70.4261 4
 -2 -1 -23 9.76894 44.363 6
 -2 1 -23 -40.7754 45.2477 6
 2 1 23 -37.6544 58.0831 7
 2 1 24 -20.3858 74.0534 4
 2 -1 24 20.1619 73.8038 4
 -2 -1 -24 52.4703 48.5222 6
 -2 1 -24 43.7526 48.6862 6
 2 1 25 254.902 85.2793 4
 2 -1 25 410.317 85.7507 4
 2 1 26 24.9179 81.4439 4
 2 -1 26 70.8469 80.6961 4
 2 1 27 31.5411 86.092 4
 2 -1 27 33.7413 83.0285 4
 -2 -2 28 -27.479 77.0336 4
 -2 2 28 37.4838 81.2396 4
 -2 2 28 67.7544 73.2594 7
 -2 -2 27 114.105 74.7414 4
 -2 2 27 107.376 68.0918 7
 -2 -2 27 31.3693 74.7628 7
 -2 -2 26 264.431 74.8405 4
 -2 2 26 281.289 67.2964 7
 -2 -2 26 310.3 72.8901 7
 -2 -2 25 58.1813 68.5892 4
 -2 2 25 72.0696 60.2141 7
 -2 -2 25 51.1023 65.0606 7
 -2 -2 24 289.346 67.4816 4
 -2 -2 24 285.34 63.9082 7
 -2 2 24 282.578 59.455 7
 -2 -2 24 235.394 54.3553 8
 -2 -2 23 175.183 64.1971 4
 -2 -2 23 218.372 58.0333 7
 -2 2 23 265.203 54.7954 7
 -2 -2 22 225.441 60.5009 4
 -2 2 22 171.787 42.8371 8
 -2 2 22 149.875 50.3373 7
 -2 -2 22 292.261 55.0199 7
 -2 -2 21 153.443 55.3428 4
 -2 -2 21 123.686 49.6899 7
 -2 2 21 153.862 40.4663 8
 -2 2 21 191.364 46.5113 7
 2 -2 -20 1000.67 68.1814 10
 -2 -2 20 1075.91 66.5962 7
 -2 2 20 986.309 59.3838 8
 -2 2 20 998.012 63.6546 7
 -2 2 19 326.197 44.552 7
 2 -2 -19 345.866 47.5743 10
 -2 2 19 240.133 37.7519 8
 -2 -2 19 358.948 46.8248 7
 -2 2 18 102.359 33.4291 8
 -2 -2 18 86.9804 39.9972 7
 -2 2 18 99.3225 38.3049 7
 2 2 -17 753.335 45.7235 6
 2 -2 -17 721.244 38.8868 3
 -2 -2 17 753.994 40.4697 12
 -2 -2 17 784.282 52.5127 7
 -2 2 17 859.354 47.9127 8
 2 2 -16 3397.18 136.691 6
 2 -2 -16 3127.91 133.161 3
 -2 -2 16 3483.12 135.07 12
 -2 -2 16 3393.12 140.211 7
 2 -2 -15 38.3806 21.1407 3
 -2 -2 15 30.0732 26.8703 1
 2 2 -15 64.4298 25.8174 6
 -2 -2 15 55.7892 31.6166 7
 2 -2 -14 124.865 21.3219 3
 -2 2 14 141.718 21.3358 1
 2 -2 -14 110.367 23.6232 6
 2 2 -14 152.359 24.5829 6
 -2 -2 14 150.991 31.5652 7
 -2 2 13 1042.61 48.1371 1
 2 2 -13 1053.44 50.3672 6
 -2 -2 13 1069.45 54.5087 7
 -2 2 13 1067.38 50.6643 8
 -2 2 12 6920.05 273.994 1
 -2 2 12 6938.34 276.919 9
 -2 2 12 7241.04 275.725 8
 -2 2 11 20.6505 18.5623 1
 -2 -2 11 36.1953 22.4141 1
 2 -2 -11 13.2131 16.2128 6
 -2 2 11 12.9274 17.7003 8
 -2 2 11 13.5003 22.1163 9
 -2 -2 10 1499.35 63.4001 1
 -2 2 10 1447.2 60.9037 1
 2 2 -10 1540.6 62.6408 6
 2 -2 -10 1392.95 60.5928 6
 -2 2 10 1428.78 63.7731 9
 -2 2 10 1434.74 62.2929 8
 -2 -2 9 1996.48 86.3427 1
 2 2 -9 1974 85.2076 6
 2 -2 -9 2218.45 84.1406 6
 2 2 -9 2084.86 85.0919 9
 -2 2 9 2040.57 86.1373 9
 -2 2 9 2140.92 85.5638 8
 -2 -2 8 8535.98 326.715 1
 2 2 -8 8643.38 325.609 6
 -2 2 8 7940.12 326.243 9
 2 2 -8 9041.93 325.693 9
 -2 -2 8 8320.06 325.031 6
 -2 2 8 8289.53 325.839 8
 -2 2 8 8082.12 324.453 6
 -2 -2 7 41.1726 21.6448 1
 -2 -2 7 44.3388 11.0225 3
 2 2 -7 26.656 13.3221 6
 2 2 -7 23.6152 12.982 9
 -2 2 7 27.3613 10.6599 6
 -2 -2 7 45.875 12.8937 6
 -2 2 7 37.1822 14.0916 8
 -2 -2 6 3118.63 124.737 1
 -2 -2 6 3011.73 122.054 3
 2 2 -6 3221.79 122.63 6
 2 2 -6 3260.23 122.432 9
 -2 -2 6 3097.71 122.383 6
 -2 2 6 3016.69 123.196 8
 -2 2 6 3141.14 121.886 6
 -2 -2 5 4335.44 168.225 1
 -2 2 5 4382.36 165.876 6
 -2 -2 5 4173.93 166.362 6
 -2 2 5 4335.28 167.234 8
 2 2 -5 4221.3 166.011 9
 -2 -2 4 12469.8 483.242 6
 2 -2 -4 12540 483.939 8
 -2 2 4 12687.8 484.029 8
 -2 -2 3 586.461 25.9579 4
 -2 2 3 678.56 27.6032 8
 2 -2 -3 651.39 27.5835 8
 -2 -2 2 12413.2 477.54 11
 -2 2 2 12323.9 478.301 11
 2 -2 -2 12479.6 478.128 8
 -2 2 1 2232.97 94.6908 4
 2 -2 -1 2307.42 94.383 11
 -2 -2 1 2473.88 93.4305 11
 -2 2 1 2252.17 94.3412 11
 2 2 -1 2448.16 93.4845 11
 2 2 -1 2361.87 93.8441 9
 -2 -2 1 2567.32 93.6281 9
 -2 2 0 13.9074 10.5284 4
 2 -2 0 18.688 11.226 4
 -2 -2 0 7.55327 7.16937 2
 2 -2 0 10.2859 9.66468 11
 -2 2 0 5.54082 9.28746 11
 -2 -2 0 14.5217 9.61992 9
 2 2 0 7.40151 10.8201 9
 2 2 1 9745.34 372.141 2
 -2 -2 -1 9581.94 371.385 5
 -2 2 -1 10080.9 373.291 4
 2 -2 1 10147.6 373.36 4
 2 2 1 9229.5 373.149 9
 -2 -2 -1 9323.24 373.087 9
 2 -2 2 16085.5 635.081 3
 -2 2 -2 16063.1 634.265 2
 2 -2 2 16109.6 635.978 4
 -2 2 -2 15929.2 635.964 4
 -2 2 -2 16280.5 634.568 5
 2 2 2 17523.8 633.913 7
 -2 -2 -2 15927.1 636.157 9
 2 2 2 16215.5 636.186 9
 2 -2 3 1431.55 57.3916 5
 -2 2 -3 1418.89 57.2913 5
 2 -2 3 1445.95 59.9416 4
 2 -2 3 1370.34 56.6331 2
 2 -2 3 1344.27 57.6342 3
 -2 2 -3 1454.19 59.5139 4
 2 -2 3 1468.05 60.8125 10
 -2 -2 -3 1633.07 61.0358 9
 2 2 3 1569.87 61.0613 9
 -2 2 -3 1436.35 58.0136 7
 2 -2 4 967.253 38.7445 5
 2 -2 4 916.789 42.3831 4
 2 -2 4 855.643 38.4562 3
 -2 -2 -4 914.306 41.831 12
 2 -2 4 891.043 42.9005 10
 -2 -2 -4 991.812 43.6168 9
 -2 2 -4 912.406 39.286 7
 2 2 4 1000.54 43.4791 9
 2 -2 5 5505.63 207.675 5
 2 -2 5 5123.85 210.095 4
 -2 -2 -5 5335.69 206.508 1
 2 -2 5 5391.78 210.474 10
 -2 -2 -5 5259.34 209.688 12
 -2 2 -5 5234.47 208.114 7
 -2 -2 -5 5553.29 210.857 9
 2 2 5 5545.35 210.721 9
 2 2 5 5308 206.291 8
 2 -2 6 4715.85 178.782 5
 2 -2 6 4448.36 181.769 4
 -2 2 -6 4617.43 179.216 1
 -2 -2 -6 4762.16 177.914 1
 -2 -2 -6 4364.06 180.76 12
 2 -2 6 4390.47 181.724 10
 2 2 6 4539.6 177.4 8
 2 -2 6 4499.44 179.886 7
 -2 -2 -6 4707.48 182.385 9
 -2 2 -6 4492.6 179.372 7
 2 2 6 4609.91 179.321 7
 2 -2 7 195.783 17.4911 5
 -2 2 -7 185.429 19.796 1
 2 -2 7 195.586 23.8295 4
 -2 -2 -7 226.529 16.692 1
 -2 -2 -7 157.255 20.3237 12
 -2 -2 -7 242.699 25.1165 9
 2 2 7 253.955 20.0515 7
 -2 2 -7 183.061 19.4335 7
 2 -2 7 196.887 20.8992 7
 2 2 7 206.098 13.0435 8
 2 -2 8 4304.01 167.834 5
 -2 -2 -8 4391.52 166.94 1
 -2 2 -8 4005.53 168.257 1
 2 -2 8 4179.05 171.995 4
 -2 -2 -8 4206.28 169.535 12
 -2 -2 -8 4299.32 171.936 9
 2 -2 8 4272.01 169.577 7
 2 2 8 4421.79 168.775 7
 2 -2 9 3053.32 120.464 5
 2 -2 9 2842.12 125.505 4
 -2 2 -9 2854.04 121.175 1
 -2 2 -9 2889.98 125.791 10
 2 2 9 3359.8 121.942 7
 -2 2 -9 2846.68 122.352 9
 2 -2 9 2934.15 122.529 7
 -2 -2 -9 3343.2 125.74 9
 -2 2 -10 925.294 47.5316 1
 -2 2 -10 1011.38 53.4731 10
 2 -2 10 981.067 50.6673 12
 -2 2 -10 991.399 48.264 9
 2 2 10 1010.26 47.3237 7
 2 -2 11 29.1928 25.573 12
 2 2 11 32.9604 23.4223 7
 -2 2 -11 6.65463 21.1988 6
 2 -2 12 4781.6 198.599 12
 -2 2 -12 4936.18 194.132 6
 2 -2 12 4803.41 197.508 7
 2 2 12 4973 192.43 8
 2 -2 13 1643.79 73.1767 5
 2 -2 13 1676.99 84.2754 4
 2 -2 13 1548.44 78.4063 12
 -2 2 -13 1648.12 73.4526 6
 -2 -2 -13 1773.98 72.6555 6
 2 -2 13 1716.32 79.4313 7
 2 2 13 1755.08 71.0639 8
 2 -2 14 218.641 26.3454 5
 -2 2 -14 190.64 27.2832 6
 -2 -2 -14 152.326 25.3231 6
 2 -2 14 221.677 42.7278 4
 2 -2 14 182.599 32.5675 12
 -2 -2 -14 128.703 42.415 10
 -2 2 -14 198.61 33.4665 9
 2 2 14 155.932 31.3028 7
 2 -2 14 127.944 36.8302 7
 2 2 14 168.047 21.1648 8
 -2 -2 -15 229.854 28.067 6
 -2 2 -15 222.158 29.7242 6
 2 -2 15 209.553 46.3031 4
 2 -2 15 310.152 36.2411 12
 -2 -2 -15 200.811 43.9665 10
 2 2 15 184.787 34.2482 7
 -2 2 -15 229.392 37.86 9
 2 2 15 162.98 23.3958 8
 2 -2 15 184.475 40.524 7
 2 -2 16 2253.72 112.545 4
 -2 -2 -16 2384.87 111.954 10
 2 -2 16 2406.31 103.584 12
 -2 2 -16 2272.48 99.0141 6
 -2 2 -16 2366.52 105.246 9
 2 -2 16 2421.38 106.561 7
 2 2 16 2252.63 96.0239 8
 -2 -2 -16 2208.94 98.0514 6
 2 2 16 2348.98 101.917 7
 -2 2 -17 1000.85 54.8879 6
 -2 -2 -17 1035.18 53.0654 6
 2 -2 17 962.45 71.5561 4
 -2 -2 -17 1028.77 71.2531 10
 2 -2 17 985.4 57.9364 12
 2 -2 17 1111.77 66.497 7
 2 2 17 1071.26 59.0789 7
 -2 2 -17 882.066 62.5305 9
 2 -2 18 43.8957 52.7783 4
 -2 -2 -18 35.9193 30.5524 6
 -2 2 -18 1.51121 34.1344 6
 -2 2 -18 44.3075 43.4568 9
 2 2 18 90.2102 39.7433 7
 -2 -2 -18 85.0802 52.4299 10
 2 -2 18 33.4108 47.3346 7
 -2 2 -19 123.42 37.0735 6
 -2 -2 -19 161.386 34.8673 6
 2 -2 19 182.689 59.0654 4
 -2 -2 -19 142.941 57.2548 10
 2 -2 19 147.353 52.2652 7
 2 2 19 147.948 43.4276 7
 -2 2 -20 862.151 53.7965 6
 -2 -2 -20 722.581 49.9349 6
 2 -2 20 848.296 76.3221 4
 2 2 20 742.903 59.3345 7
 -2 2 -21 89.5932 42.4378 6
 -2 -2 -21 125.782 38.7705 6
 2 -2 21 67.68 63.5144 4
 -2 -2 -21 194.49 64.3544 10
 2 2 21 64.7667 49.2797 7
 -2 -2 -22 143.172 41.7023 6
 -2 2 -22 92.3044 43.8891 6
 2 -2 22 96.7635 67.9258 4
 -2 -2 -22 90.2569 67.9753 10
 2 2 22 185.866 54.052 7
 -2 -2 -23 213.365 45.7441 6
 -2 2 -23 92.9742 47.5921 6
 2 2 23 117.4 57.5649 7
 2 -2 24 368.325 79.9648 4
 2 2 24 315.874 82.1913 4
 -2 2 -24 196.48 52.3762 6
 2 2 24 269.578 63.8125 7
 2 2 25 141.611 81.7681 4
 2 -2 25 2.62619 77.1856 4
 2 -2 26 24.5625 81.9712 4
 2 2 26 202.398 86.4902 4
 2 -2 27 28.2421 84.5029 4
 -2 -3 28 2.51237 77.997 4
 -2 3 28 1.69524 73.266 7
 -2 -3 27 60.6393 74.1025 4
 -2 3 27 105.96 68.2898 7
 -2 -3 26 153.815 72.0045 4
 -2 3 26 238.155 65.17 7
 -2 -3 26 312.591 74.138 7
 -2 -3 25 246.416 71.1865 4
 -2 -3 25 288.144 72.0537 7
 -2 3 25 314.428 62.0639 7
 -2 -3 24 55.4972 64.6295 4
 -2 -3 24 13.9558 63.2368 7
 -2 3 24 93.1697 56.2854 7
 -2 -3 23 6.07846 61.7485 4
 -2 -3 23 13.0603 58.4788 7
 -2 3 23 -14.8224 52.4527 7
 -2 -3 22 306.023 62.4617 4
 -2 3 22 384.941 53.9393 7
 -2 -3 22 282.15 58.3611 7
 -2 3 22 406.533 46.1343 8
 -2 -3 21 686.451 65.7092 4
 2 -3 -21 597.294 62.2721 10
 -2 3 21 614.648 49.9557 8
 -2 -3 21 657.166 61.9122 7
 -2 3 21 602.996 56.2548 7
 -2 -3 20 5.05695 50.5311 4
 -2 3 20 -40.0913 36.5514 8
 -2 3 20 104.302 44.1476 7
 2 -3 -20 39.2969 46.7074 10
 -2 -3 20 -16.4471 46.0764 7
 -2 -3 19 61.5849 46.8374 4
 2 -3 -19 56.0365 44.8455 10
 -2 -3 19 146.885 45.2507 7
 -2 3 19 48.043 40.6362 7
 -2 3 19 66.7937 34.0724 8
 2 -3 -18 1171.04 58.5056 3
 -2 -3 18 1327.05 75.7086 4
 -2 -3 18 1256.75 70.5914 7
 -2 3 18 1438.31 65.6973 8
 2 3 -17 1290.75 62.6302 6
 2 -3 -17 1118.52 57.8666 3
 -2 -3 17 1368.22 73.4553 4
 -2 -3 17 1317.17 62.3454 12
 -2 -3 17 1381.18 69.2317 7
 -2 3 17 1259.2 62.9561 8
 2 -3 -16 211.332 26.1016 3
 2 3 -16 174.417 30.2683 6
 -2 -3 16 279.97 39.0637 7
 -2 3 16 274.184 37.4128 9
 -2 3 15 2409.85 105.313 1
 -2 -3 15 2706.91 109.874 1
 2 3 -15 2658.47 108.947 6
 -2 -3 15 2814.36 113.516 7
 -2 3 15 2704.08 113.339 9
 -2 -3 14 1141.78 54.8409 1
 -2 3 14 1030.65 49.6245 1
 2 3 -14 1120.56 53.5811 6
 -2 -3 14 1201.78 59.1563 7
 -2 3 14 1177.14 59.249 9
 -2 3 13 299.204 24.11 1
 2 3 -13 362.353 28.018 6
 -2 3 13 313.026 27.6262 8
 -2 -3 13 390.734 34.6795 7
 -2 3 12 1682.4 70.01 1
 2 3 -12 1638.83 71.8478 6
 2 3 -12 1683.69 71.3652 9
 -2 3 12 1683.07 71.9782 8
 -2 -3 12 1669.94 75.1726 7
 -2 3 11 3714.18 151.456 1
 -2 3 11 3674.04 154.949 9
 -2 3 11 3757.27 153.427 8
 -2 -3 10 6600.07 257.147 1
 -2 3 10 6310.73 256.586 8
 2 3 -10 7041.42 256.151 9
 -2 3 10 6158.05 257.58 9
 -2 -3 9 103.897 11.3568 3
 -2 -3 9 86.605 22.1548 1
 2 3 -9 57.5458 18.0442 6
 -2 3 9 91.5282 20.4932 9
 -2 3 9 76.3219 16.7628 8
 -2 -3 9 69.3688 22.0454 7
 2 3 -9 119.362 15.6981 9
 -2 -3 8 7412.9 289.252 3
 -2 -3 8 7545.51 292.311 1
 2 3 -8 7679.21 291.163 6
 2 3 -8 7700.59 290.35 9
 -2 -3 8 7199.14 290.501 6
 -2 3 8 7809.21 291.466 8
 -2 -3 8 7070.34 292.115 7
 2 3 -7 17276.7 626.407 6
 -2 -3 7 16268.9 627.734 1
 -2 -3 7 16209.5 627.204 4
 -2 -3 7 16258.7 625.614 10
 2 3 -7 16332.5 625.616 9
 -2 3 7 16526 626.751 8
 -2 -3 7 15929.5 625.876 6
 -2 3 7 16151 625.134 6
 -2 -3 7 15019.4 627.267 7
 2 3 -6 752.992 30.8368 6
 -2 -3 6 786.136 37.4702 1
 -2 -3 6 655.371 31.9235 4
 -2 -3 6 536.623 29.6199 10
 2 -3 -6 719.593 31.5519 8
 -2 3 6 747.098 28.9669 6
 -2 -3 6 619.635 34.1992 7
 -2 -3 6 692.27 30.7179 6
 2 3 -6 675.924 28.8578 9
 -2 3 6 680.647 31.7949 8
 -2 -3 5 4133.79 165.175 1
 -2 3 5 4129.05 161.669 6
 -2 -3 5 4363.42 162.637 6
 -2 -3 5 4216.84 163.214 4
 -2 -3 5 4196.71 164.04 7
 -2 3 5 4091.56 163.349 8
 2 -3 -5 4116.44 163.305 8
 -2 -3 4 19646.1 741.132 1
 -2 -3 4 18861.4 739.707 4
 -2 -3 4 18983.6 739.28 6
 -2 -3 4 19307.8 740.168 7
 2 -3 -4 19648.8 740.222 8
 2 3 -3 8840.39 344.161 4
 -2 -3 3 8815.33 343.957 6
 -2 -3 3 8941.19 344.262 4
 -2 -3 3 9288.26 345.76 1
 -2 3 3 8900.81 345.58 11
 -2 -3 3 8856.96 344.859 11
 2 -3 -3 9087.96 345.069 8
 -2 -3 3 8917.54 344.593 7
 2 3 -2 1224.55 48.0874 4
 -2 -3 2 1265.32 50.0819 1
 2 3 -2 1277.72 49.0193 11
 -2 3 2 1046.16 49.6271 11
 2 -3 -2 1030.99 49.7362 11
 -2 -3 2 1253.93 48.8458 11
 -2 -3 2 1255.37 48.125 7
 -2 3 1 27269.7 1044.24 4
 -2 -3 1 27857.7 1043.83 2
 2 3 -1 27520 1043.16 11
 2 -3 -1 27592.4 1043.92 11
 -2 -3 1 26998.1 1043.05 11
 -2 3 1 27033.4 1043.95 11
 -2 -3 1 26633.6 1042.24 7
 2 -3 0 3304.93 127.6 4
 -2 3 0 3172.52 127.499 4
 -2 -3 0 3115.29 125.723 5
 -2 -3 0 3185.99 126.486 2
 2 3 0 3286.11 126.794 2
 2 -3 0 3202.22 127.203 11
 -2 3 0 3195.56 127.264 11
 2 3 0 3215.74 126.172 11
 2 3 0 3532.04 126.872 9
 -2 3 -1 9711.87 380.21 4
 -2 -3 -1 9750.68 378.285 5
 2 -3 1 9810.98 380.308 4
 2 3 1 9652.31 379.128 2
 2 -3 1 9789.61 380.106 11
 2 3 1 10368.9 379.984 9
 -2 3 -2 1384.47 55.0714 2
 2 -3 2 1481.11 58.0956 4
 2 3 2 1305.36 54.0229 5
 -2 3 -2 1428.45 55.4406 5
 -2 3 -2 1409.8 57.5357 4
 2 3 2 1303.08 57.7834 9
 2 -3 3 16940.3 663.283 2
 -2 3 -3 17064.9 663.706 5
 -2 3 -3 17052 665.17 4
 2 -3 3 17004.4 663.687 5
 2 -3 3 17357.9 665.411 4
 2 3 3 17426.2 662.527 5
 -2 -3 -3 17390.5 665.592 9
 2 3 3 17752.5 665.662 9
 2 -3 4 21364.3 839.467 2
 -2 3 -4 21527.4 841.54 4
 2 -3 4 21280.2 839.58 3
 2 -3 4 21413.9 841.681 4
 2 -3 4 21798.3 839.824 5
 2 3 4 22450.6 842.315 9
 -2 3 -4 21632.4 840.176 7
 -2 -3 -4 21668.2 842.214 9
 -2 -3 -4 22344.2 838.363 8
 2 -3 5 3347.2 138.851 4
 2 -3 5 3595.84 136.393 5
 2 -3 5 3602.25 135.599 3
 2 -3 5 3348.93 139.367 10
 -2 3 -5 3390.38 136.659 7
 2 3 5 3442.15 139.542 9
 -2 -3 -5 3302.05 139.583 9
 2 -3 6 65.1025 15.1013 5
 -2 3 -6 73.7235 17.0063 1
 2 -3 6 73.8529 19.8504 4
 -2 -3 -6 75.6721 17.9626 12
 2 -3 6 80.5905 20.855 10
 2 3 6 93.5335 21.8352 9
 -2 -3 -6 100.021 22.8408 9
 -2 3 -6 96.4229 16.5005 7
 2 -3 7 11760.9 431.32 5
 2 -3 7 10811.7 433.899 4
 -2 3 -7 11287.4 431.517 1
 -2 -3 -7 10821.9 432.576 12
 2 -3 7 11323.7 434.02 10
 -2 -3 -7 11003.6 434.706 9
 2 3 7 11204.6 434.035 9
 -2 3 -7 11159.1 431.681 7
 2 3 7 10942 429.385 8
 2 -3 8 1141.06 50.6203 5
 2 -3 8 1033.93 54.596 4
 -2 3 -8 1039.69 51.3325 1
 -2 -3 -8 1242.27 52.5655 12
 2 -3 8 1058 54.6322 10
 2 -3 8 1151.68 53.009 7
 2 3 8 1255.38 55.2116 9
 -2 3 -8 1049.15 51.4594 7
 -2 -3 -8 1318.84 57.1072 9
 2 3 8 1224.14 47.5758 8
 2 -3 9 283.807 23.3445 5
 2 -3 9 254.431 29.8488 4
 -2 3 -9 274.31 25.6641 1
 -2 -3 -9 266.419 23.5908 12
 2 3 9 313.786 17.8163 8
 2 -3 10 4280.26 169.698 5
 2 3 10 4467.24 169.845 7
 2 3 10 4165.58 167.34 8
 2 -3 11 3052.47 124.306 5
 -2 3 -11 3137.19 126.077 9
 2 3 11 3060.28 121.756 8
 2 3 11 3120.6 124.674 7
 -2 3 -11 3002.09 124.076 6
 2 -3 12 1833.74 89.8325 4
 2 -3 12 1844.93 81.8066 5
 2 -3 12 1884.19 86.2849 7
 -2 3 -12 1862.77 81.1594 6
 2 3 12 2031.57 78.7794 8
 2 -3 13 1127.16 55.9366 5
 2 -3 13 1119.8 66.823 4
 -2 3 -13 1147.88 59.178 1
 2 -3 13 1173.25 63.1704 12
 -2 3 -13 1194.09 55.705 6
 2 -3 13 1162.13 63.2573 7
 2 3 13 1225.08 52.3252 8
 -2 -3 -13 1247.3 53.8878 6
 2 -3 14 1472.18 81.7967 4
 -2 3 -14 1578.85 73.8385 1
 2 -3 14 1609.6 77.4489 12
 2 3 14 1570.71 66.7681 8
 -2 3 -14 1558.71 75.9006 9
 2 -3 14 1576.82 78.2768 7
 -2 3 -14 1562.88 70.3883 6
 2 3 14 1544.7 71.9526 7
 -2 -3 -14 1570.01 68.2672 6
 2 -3 15 1484.97 82.0611 4
 2 -3 15 1532.02 75.8058 12
 2 3 15 1440.31 64.3372 8
 2 3 15 1476.12 70.6452 7
 -2 -3 -15 1423.61 80.5377 10
 -2 3 -15 1530.2 73.7809 9
 -2 -3 -15 1487.46 66.2385 6
 2 -3 15 1552.59 77.8285 7
 -2 3 -15 1456.62 68.1834 6
 -2 3 -16 56.3159 30.4035 6
 -2 -3 -16 53.7373 26.7991 6
 2 -3 16 24.4033 46.9056 4
 2 -3 16 -13.8172 35.9507 12
 2 3 16 22.395 21.5959 8
 -2 -3 -16 31.2843 46.6212 10
 2 -3 16 43.0293 43.5598 7
 2 3 16 68.7633 34.5126 7
 -2 3 -16 35.1424 36.1283 9
 -2 3 -17 1493.94 71.432 6
 -2 -3 -17 1425.62 68.7341 6
 2 -3 17 1477.14 70.5262 5
 2 -3 17 1494.49 87.4123 4
 -2 -3 -17 1623.03 88.0917 10
 -2 3 -17 1650.32 79.4546 9
 2 3 17 1419.18 73.4843 7
 2 3 17 1445.58 66.2903 8
 2 -3 17 1613.92 83.5361 7
 -2 3 -18 1220.48 65.3529 6
 2 -3 18 1292.96 63.2957 5
 -2 -3 -18 1226.91 62.3928 6
 2 -3 18 1298.83 84.1726 4
 -2 -3 -18 1288.67 84.0361 10
 -2 3 -18 1379.73 74.378 9
 2 3 18 1257.21 67.8391 7
 2 -3 19 21.8267 57.8414 4
 -2 -3 -19 45.1396 33.3805 6
 2 -3 19 18.5265 32.6935 5
 -2 3 -19 37.5002 36.3219 6
 -2 -3 -19 144.073 59.7223 10
 2 3 19 41.9588 40.6809 7
 -2 3 -20 55.0774 39.5482 6
 -2 -3 -20 62.417 34.977 6
 2 -3 20 -10.489 60.704 4
 -2 -3 -20 22.3989 59.2858 10
 2 3 20 38.975 43.6689 7
 -2 -3 -21 325.619 42.5381 6
 -2 3 -21 499.394 47.9087 6
 2 -3 21 407.588 71.0943 4
 -2 -3 -21 396.55 71.383 10
 2 3 21 416.61 53.2133 7
 -2 -3 -22 303.131 43.6311 6
 -2 3 -22 308.36 48.4568 6
 2 -3 22 301.939 71.0414 4
 -2 -3 -22 435.346 74.7201 10
 2 3 22 334.841 54.7437 7
 2 -3 23 -2.43589 72.0769 4
 -2 -3 -23 64.8865 43.3967 6
 -2 3 -23 62.9544 46.8531 6
 2 3 23 -11.4916 53.9094 7
 2 -3 24 56.1566 74.9491 4
 -2 3 -24 6.83446 50.6044 6
 2 3 24 -52.2339 59.5056 7
 2 -3 25 178.12 80.528 4
 2 -3 26 181.976 82.844 4
 2 3 26 110.339 86.5242 4
 2 -3 27 184.487 85.8259 4
 -2 -4 28 35.3587 78.9426 4
 -2 4 28 13.1346 71.819 7
 -2 -4 27 75.971 76.5365 4
 -2 4 27 186.595 67.5512 7
 -2 -4 26 -21.2272 72.7103 4
 -2 4 26 160.094 63.9466 7
 -2 -4 25 51.9287 70.2019 4
 -2 -4 25 22.6668 70.7476 7
 -2 4 25 19.1748 57.4702 7
 -2 -4 24 -34.3599 65.6171 4
 -2 4 24 82.9103 54.804 7
 -2 -4 24 -42.2017 66.2777 7
 -2 -4 23 328.19 67.6646 4
 -2 -4 23 375.123 49.4421 5
 -2 -4 23 292.91 66.7089 7
 -2 4 23 532.214 58.1036 7
 -2 -4 22 224.328 60.6134 4
 -2 4 22 152.77 50.3352 7
 -2 -4 22 244.24 59.1495 7
 -2 -4 21 428.108 60.1417 4
 -2 4 21 321.635 42.6633 8
 -2 4 21 323.115 50.3972 7
 2 -4 -21 307.858 58.542 10
 -2 -4 21 331.322 57.6191 7
 -2 -4 20 145.402 52.4629 4
 -2 4 20 193.354 37.9712 8
 -2 4 20 174.487 44.3624 7
 -2 -4 20 276.986 53.4565 7
 2 -4 -20 183.131 52.0782 10
 -2 -4 19 605.835 59.9122 4
 -2 4 19 684.465 47.8546 8
 -2 -4 19 710.278 57.7527 7
 2 -4 -18 131.911 28.1243 3
 -2 -4 18 121.486 45.7798 4
 -2 -4 18 138.539 44.3677 7
 -2 4 18 145.908 33.3012 8
 -2 -4 17 1519.54 82.7481 4
 2 4 -17 1514.31 73.9327 6
 -2 4 17 1661.79 81.2935 9
 -2 4 17 1640.12 74.7572 8
 -2 -4 17 1542.57 79.4801 7
 -2 4 16 1107.74 52.6785 1
 -2 -4 16 1169.98 67.4959 4
 2 4 -16 1259.8 59.0138 6
 -2 -4 16 1277.94 66.3122 7
 -2 4 16 1274.76 66.6227 9
 -2 4 15 792.962 41.5087 1
 -2 -4 15 877.743 55.6287 4
 2 4 -15 969.918 48.3213 6
 -2 -4 15 985.656 55.4016 7
 -2 4 15 975.719 56.437 9
 -2 4 14 76.0345 18.4535 1
 -2 -4 14 66.7293 29.6445 1
 2 4 -14 46.4236 25.0515 6
 -2 -4 14 68.1271 33.5193 7
 -2 4 14 60.2753 32.5583 9
 -2 -4 13 4282.36 167.654 1
 -2 4 13 3932.88 163.67 1
 2 4 -13 4187.46 166.274 6
 2 4 -13 4223.06 165.755 9
 -2 4 13 4175.41 166.847 8
 -2 -4 13 4384.43 169.893 7
 -2 4 12 1825.4 77.8409 1
 2 4 -12 1888.6 80.3915 6
 2 4 -12 1963.86 79.4631 9
 -2 -4 12 1958.07 84.6892 7
 -2 4 12 1916.49 80.7505 8
 -2 4 11 100.7 16.9751 1
 -2 -4 11 159.138 25.2425 4
 2 4 -11 179.544 18.9582 9
 -2 4 11 134.159 20.8594 8
 -2 -4 10 1459.08 69.3125 4
 -2 -4 10 1645.14 62.9676 3
 -2 4 10 1521.35 67.123 8
 2 4 -10 1622.79 65.6486 9
 -2 4 10 1435.95 69.2776 9
 -2 -4 9 5334.19 201.239 1
 2 4 -9 5097.97 199.806 6
 -2 -4 9 5010.26 201.213 4
 -2 -4 9 4651.92 200.791 7
 2 4 -9 5000.46 198.421 9
 -2 4 9 5420.52 200.114 8
 -2 -4 8 1829.9 78.4921 4
 2 4 -8 1918.06 77.3922 6
 -2 -4 8 2064.35 79.9743 1
 -2 -4 8 1807.88 76.5206 10
 2 4 -8 1878.8 75.3766 9
 -2 -4 8 1846.37 79.1256 7
 -2 4 8 1915.12 77.5855 8
 -2 -4 7 421.94 27.9117 1
 2 4 -7 425.828 22.1583 6
 -2 -4 7 406.958 23.9703 4
 -2 -4 7 387.389 25.1479 7
 -2 4 7 324.581 18.2825 6
 2 -4 -7 279.903 21.4196 8
 -2 -4 7 416.151 21.7871 6
 -2 -4 6 13664.5 515.993 1
 -2 -4 6 13191.1 514.978 4
 2 4 -6 13871.2 514.104 6
 -2 4 6 13181.7 512.851 6
 2 -4 -6 12973.2 514.57 8
 -2 -4 6 13216.2 515.077 7
 -2 -4 6 13326.1 513.919 6
 -2 -4 5 20639.5 789.651 1
 -2 -4 5 20350.6 788.559 4
 -2 4 5 20398.7 786.702 6
 2 -4 -5 20179.7 788.546 8
 -2 -4 5 20951.7 787.689 6
 -2 -4 5 20222.6 788.509 7
 -2 -4 4 348.146 26.0332 1
 -2 -4 4 356.076 17.1807 6
 -2 -4 4 343.534 19.1961 4
 2 4 -4 341.11 18.8322 4
 2 -4 -4 368.345 20.4934 8
 -2 -4 4 344.024 19.8262 7
 -2 -4 3 3346.62 134.652 4
 -2 -4 3 3451.2 133.823 6
 2 4 -3 3519.98 134.622 4
 -2 -4 3 3357.48 136.417 1
 -2 4 3 3714.51 136.637 11
 -2 -4 3 3479.3 135.495 11
 -2 -4 3 3358.19 134.43 7
 2 4 -2 7064.03 271.519 4
 -2 -4 2 6126.46 272.22 1
 -2 -4 2 7153.75 272.805 2
 2 -4 -2 7107.19 272.815 11
 -2 4 2 7061.07 272.924 11
 2 4 -2 7158.72 272.147 11
 -2 -4 2 7175.33 272.07 11
 2 4 -2 7197.76 271.084 7
 -2 -4 1 10860.5 425.069 5
 -2 4 1 10776.2 426.456 4
 -2 -4 1 9676.75 425.219 1
 -2 -4 1 11458.7 426.016 2
 -2 4 1 10845.8 426.139 11
 2 -4 -1 11102.6 426.146 11
 2 4 -1 11416.2 425.419 11
 -2 -4 1 11191 425.288 11
 2 4 -1 11416.8 424.009 7
 2 -4 0 -1.07897 15.5557 4
 -2 -4 0 -5.07106 9.63793 5
 -2 4 0 7.97043 15.143 4
 -2 -4 0 18.008 12.7231 2
 2 4 0 -9.67651 13.2455 2
 -2 -4 0 5.02764 13.4271 1
 2 4 0 2.72867 11.5069 11
 2 -4 0 12.2074 15.002 11
 -2 4 0 8.88805 13.4223 11
 -2 4 -1 5307.07 200.755 5
 2 -4 1 5257.34 202.397 4
 -2 -4 -1 5130.88 199.939 5
 -2 4 -1 5351.01 202.313 4
 2 4 1 5128.24 200.007 5
 -2 4 -1 5273.54 200.566 2
 -2 -4 -1 5031.1 199.556 1
 2 4 1 4935.44 200.952 2
 2 -4 1 5334.52 202.224 11
 2 4 1 5146.6 201.396 9
 2 -4 2 6130.84 244.927 4
 -2 4 -2 6100.52 243.18 5
 -2 4 -2 6040.97 244.73 4
 2 4 2 6292.3 242.302 5
 -2 4 -2 6071.01 243.063 2
 2 4 2 6005.74 243.246 2
 -2 -4 -2 6487.64 241.322 1
 2 -4 2 6164.95 244.841 11
 2 4 2 6398.45 244.437 9
 2 -4 3 4506.95 180.061 2
 2 -4 3 4497.83 180.581 5
 -2 4 -3 4257.52 180.427 5
 2 -4 3 4627.86 182.527 4
 -2 4 -3 4529.22 182.127 4
 2 4 3 4897.75 179.301 5
 2 4 3 5025.42 182.516 9
 2 -4 4 5984.4 231.439 2
 2 -4 4 5915.33 231.9 5
 -2 4 -4 5985.84 233.645 4
 2 -4 4 5986.46 233.992 4
 -2 4 -4 5975.73 231.847 5
 -2 4 -4 5839.04 232.084 7
 2 4 4 6077.64 234.036 9
 -2 4 -5 4414.27 176.866 4
 2 -4 5 4424.49 174.413 2
 2 -4 5 4355.01 177.135 4
 2 -4 5 4561.5 175.018 5
 -2 -4 -5 4537.44 172.83 8
 2 4 5 4322.77 177.288 9
 -2 4 -5 4413.02 175.117 7
 2 -4 6 2388.39 101.877 4
 2 -4 6 2563.97 99.3104 5
 -2 4 -6 2446 99.4507 1
 2 -4 6 2314.09 98.3729 2
 2 -4 6 2645.55 97.9522 3
 2 -4 6 2656.25 103.363 10
 2 4 6 2301.57 102.211 9
 -2 4 -6 2390.84 99.4544 7
 2 -4 7 768.456 41.0333 4
 2 -4 7 807.57 37.2012 5
 2 -4 7 706.656 33.4219 3
 -2 4 -7 767.141 38.1593 1
 2 -4 7 720.126 41.0683 10
 2 4 7 858.226 42.4193 9
 -2 4 -7 813.101 37.8509 7
 2 -4 8 2661.26 111.669 4
 2 -4 8 2823.26 108.413 5
 -2 4 -8 2642.24 108.42 1
 -2 -4 -8 2618.27 109.154 12
 2 -4 8 2661.3 111.462 10
 2 4 8 2639.43 111.439 9
 -2 4 -8 2629.82 108.648 7
 2 -4 9 5040.6 195.468 5
 -2 -4 -9 4904.22 196.157 12
 2 -4 9 4856.73 198.316 10
 2 -4 10 367.105 28.2845 5
 -2 -4 -10 370.028 27.3088 12
 2 -4 11 126.499 24.7009 5
 -2 -4 -11 97.6526 21.3477 12
 2 4 11 97.1894 15.2238 8
 -2 4 -11 128.512 22.8685 6
 -2 4 -12 1764.52 77.6996 1
 2 -4 12 1587.8 73.9777 5
 2 -4 12 1795.79 82.6216 4
 2 4 12 1644.05 69.552 8
 -2 4 -12 1736.05 72.9194 6
 -2 4 -13 1160.02 60.8743 1
 2 -4 13 1040.78 65.8758 4
 -2 4 -13 1150.04 55.6246 6
 -2 -4 -13 1214.81 52.8137 6
 2 4 13 1181.3 51.2259 8
 2 -4 14 -19.7721 39.5648 4
 -2 4 -14 4.66829 32.9104 1
 -2 4 -14 32.6984 26.8795 6
 -2 -4 -14 25.1673 22.6928 6
 2 4 14 26.2058 18.1697 8
 -2 4 -14 3.72257 33.1592 9
 2 4 14 29.9072 28.2652 7
 2 -4 15 113.446 44.5787 4
 -2 4 -15 93.2996 36.8293 1
 -2 4 -15 123.126 29.3402 6
 -2 -4 -15 122.997 25.8134 6
 2 4 15 99.4178 31.8316 7
 2 4 15 132.419 21.0989 8
 -2 4 -15 114.396 36.6522 9
 2 -4 16 512.302 56.2416 4
 2 -4 16 582.983 42.1758 5
 -2 -4 -16 498.932 35.1755 6
 -2 4 -16 520.92 39.5518 6
 -2 4 -16 569.781 47.0158 9
 2 4 16 512.875 41.2946 7
 2 4 16 479.194 31.7904 8
 2 -4 17 1348.61 84.7577 4
 2 -4 17 1471.45 69.1657 5
 -2 -4 -17 1417.19 65.3734 6
 -2 4 -17 1379.77 68.9215 6
 -2 -4 -17 1354.66 85.4388 10
 2 4 17 1369.54 62.4269 8
 2 4 17 1444.74 70.1511 7
 -2 4 -17 1349.52 74.7844 9
 2 -4 18 263.204 58.1364 4
 2 -4 18 294.719 37.9029 5
 -2 -4 -18 326.152 34.2987 6
 -2 4 -18 303.193 38.776 6
 2 4 18 344.868 41.0132 7
 -2 4 -18 261.791 46.4213 9
 -2 -4 -18 238.855 58.89 10
 -2 4 -19 652.422 48.3291 6
 -2 -4 -19 606.74 42.8812 6
 2 -4 19 556.161 45.5885 5
 2 4 19 566.091 49.0541 7
 -2 4 -19 623.006 56.6895 9
 -2 -4 -19 676.39 71.6722 10
 2 -4 20 275.29 66.26 4
 -2 4 -20 239.058 42.6207 6
 -2 -4 -20 258.014 37.0519 6
 2 4 20 208.983 45.7724 7
 -2 -4 -20 179.25 66.0442 10
 2 -4 21 151.182 65.8596 4
 -2 -4 -21 88.5658 36.6072 6
 -2 4 -21 126.22 43.6232 6
 -2 -4 -21 83.2347 67.6938 10
 2 4 21 118.633 45.9391 7
 -2 -4 -22 264.402 41.9375 6
 -2 4 -22 235.952 47.0809 6
 2 -4 22 147.18 71.0359 4
 -2 -4 -22 106.841 72.3696 10
 2 4 22 288.645 53.1047 7
 -2 4 -23 371.295 53.3393 6
 2 -4 23 365.662 78.0963 4
 -2 -4 -23 250.835 80.2835 10
 2 4 23 291.001 56.6732 7
 2 -4 24 147.856 78.1415 4
 -2 4 -24 103.642 51.8331 6
 2 4 24 17.1254 56.4793 7
 2 -4 25 169.62 81.6002 4
 2 4 25 1.41594 61.4659 7
 2 -4 26 19.5093 81.5429 4
 -2 -5 28 51.038 81.2974 4
 -2 5 28 22.2328 68.7597 7
 -2 -5 27 27.254 77.0059 4
 -2 5 27 117.015 65.2397 7
 -2 -5 26 -4.77636 74.7242 4
 -2 5 26 97.7329 61.3308 7
 -2 -5 25 34.3693 69.5122 4
 -2 5 25 50.01 59.0053 7
 -2 -5 24 56.9405 66.088 4
 -2 5 24 -24.3068 54.1682 7
 -2 -5 24 116.821 68.9085 7
 -2 -5 23 108.164 64.5727 4
 -2 -5 23 112.261 45.6918 5
 -2 5 23 184.807 53.0342 7
 -2 -5 23 82.1151 64.9957 7
 -2 -5 22 609.795 68.9049 4
 -2 -5 22 550.727 51.9134 5
 -2 5 22 554.339 56.7756 7
 2 -5 -22 377.396 66.7533 10
 -2 -5 22 444.762 67.2993 7
 -2 -5 21 379.335 61.9425 4
 -2 -5 21 477.67 49.77 5
 -2 5 21 486.985 52.4306 7
 -2 -5 21 479.015 63.3122 7
 -2 -5 20 29.466 51.2576 4
 -2 -5 20 78.2829 52.1117 7
 -2 -5 19 177.869 50.2496 4
 -2 5 19 184.845 36.9531 8
 -2 -5 19 241.822 52.1521 7
 -2 -5 18 1713.79 94.6195 4
 -2 5 18 1798.74 84.935 8
 -2 5 18 1947.38 94.8559 9
 -2 -5 18 1958.19 93.8783 7
 -2 -5 17 737.482 58.0713 4
 -2 -5 17 760.676 58.0796 7
 -2 5 17 769.176 47.5935 8
 -2 5 16 316.77 23.8586 1
 -2 -5 16 250.533 42.4281 4
 2 5 -16 368.154 34.3832 6
 -2 5 16 391.172 45.9228 9
 -2 -5 16 295.897 44.6993 7
 -2 5 15 183.066 20.538 1
 -2 -5 15 165.724 38.0364 4
 2 5 -15 246.652 30.4358 6
 -2 -5 15 245.4 40.0675 7
 -2 5 15 229.509 40.4092 9
 -2 5 14 2950.47 126.09 1
 2 5 -14 3235.63 130.123 6
 -2 -5 14 3133.3 135.485 4
 2 5 -14 3415.16 129.304 9
 -2 5 14 3280.37 136.292 9
 -2 -5 14 3391.01 135.318 7
 -2 5 13 2534.25 103.394 1
 -2 -5 13 2759.42 109.232 1
 2 5 -13 2510.22 106.544 6
 2 5 -13 2554.73 105.099 9
 -2 5 13 2586.89 107.081 8
 -2 -5 13 2584.12 110.938 7
 -2 5 13 2607.58 112.124 9
 -2 5 12 1003.75 43.1106 1
 -2 -5 12 986.783 51.1321 1
 2 5 -12 936.153 46.7157 6
 2 5 -12 921.274 44.5825 9
 -2 5 12 988.785 47.3339 8
 -2 -5 12 968.51 52.1997 7
 -2 -5 11 33.0857 24.1168 4
 -2 -5 11 72.3208 11.3827 3
 -2 5 11 47.1238 19.3176 8
 2 5 -11 60.9565 16.8622 9
 -2 -5 10 6479.34 256.186 4
 -2 -5 10 6919.49 254.208 10
 2 5 -10 6203.51 252.609 9
 -2 -5 9 562.411 31.8854 4
 -2 -5 9 499.26 28.6867 10
 -2 -5 9 474.66 31.886 7
 -2 -5 8 7449.2 280.312 1
 -2 -5 8 6962.82 279.807 4
 2 5 -8 7166.77 278.424 6
 -2 -5 8 6852.38 279.554 7
 2 -5 -8 7311.53 278.628 8
 -2 -5 7 2725.85 105.698 1
 2 5 -7 2653.68 102.881 6
 -2 -5 7 2517.37 104.429 4
 2 -5 -7 2513.79 103.202 8
 -2 -5 7 2545.3 104.189 7
 -2 -5 7 2531.79 102.778 6
 -2 -5 6 2185.41 90.116 1
 -2 -5 6 2130.81 88.32 4
 2 -5 -6 2150.57 87.9831 8
 -2 -5 6 2252.06 88.4058 7
 -2 5 6 2138.51 85.0089 6
 -2 -5 6 2247.45 86.9371 6
 -2 -5 5 5547.65 221.573 1
 2 5 -5 5539.28 220.175 4
 -2 -5 5 5515.25 220.405 4
 -2 5 5 5892.78 217.973 6
 -2 -5 5 5503.39 219.259 6
 2 -5 -5 5809.49 220.699 8
 -2 -5 5 5279.62 220.042 7
 2 5 -4 6809.17 271.584 4
 -2 -5 4 6866.03 271.686 4
 2 5 -4 6841.98 273.162 1
 -2 -5 4 6175.41 272.521 1
 -2 -5 4 7324.71 272.748 11
 -2 5 4 7404.03 273.689 11
 -2 -5 4 6904.74 271.266 7
 -2 -5 4 7407.24 270.652 6
 2 5 -4 7065.59 271.443 7
 -2 -5 3 885.97 38.7382 4
 -2 -5 3 844.232 40.0745 5
 2 5 -3 918.112 38.8286 4
 -2 -5 3 961.21 36.9497 6
 -2 -5 3 800.972 40.5971 1
 2 5 -3 876.679 41.8925 1
 -2 -5 3 882.64 40.9315 2
 -2 -5 3 894.852 39.9232 11
 -2 5 3 893.655 41.175 11
 2 5 -3 896.081 38.1426 7
 -2 -5 2 3632.3 143.5 5
 -2 -5 2 3806.22 141.565 6
 2 5 -2 3658.23 143.21 4
 -2 -5 2 3464.19 143.445 1
 -2 -5 2 3632.1 144.507 2
 2 -5 -2 3349.68 144.359 11
 2 5 -2 3701.51 143.978 11
 -2 -5 2 3747.64 143.765 11
 -2 5 2 3410.24 144.531 11
 2 5 -2 3729.35 142.16 7
 -2 5 1 857.34 41.3471 4
 -2 -5 1 896.452 39.4863 5
 -2 -5 1 976.323 41.0162 2
 2 5 -1 1010.6 40.9616 2
 -2 -5 1 947.669 39.3677 1
 2 5 -1 900.145 39.7459 11
 -2 5 1 838.781 40.9177 11
 2 -5 -1 873.473 41.3364 11
 -2 -5 1 875.949 39.4603 11
 2 5 -1 891.378 37.066 7
 -2 5 0 5521.19 222.151 4
 -2 -5 0 5609.89 220.273 5
 -2 5 0 5579 222.032 11
 2 -5 0 5787.08 222.168 11
 2 5 0 5577.52 220.943 11
 2 5 0 5650.44 221.424 2
 -2 -5 0 5785.75 219.73 1
 -2 -5 0 5765.11 221.209 2
 2 -5 1 83.3467 18.8121 4
 2 5 1 90.0777 12.8791 5
 -2 -5 -1 84.135 11.6901 5
 -2 5 -1 50.2385 13.4126 5
 -2 5 -1 68.3323 17.6486 4
 -2 5 -1 44.0296 16.5874 11
 2 -5 1 66.5088 18.021 11
 2 5 1 81.7065 14.3077 11
 2 5 1 89.1608 14.6132 2
 -2 5 -1 79.2965 13.1354 2
 -2 -5 -1 94.1379 10.5003 1
 -2 5 -2 1840.38 72.5106 5
 2 -5 2 1880.21 75.1528 4
 2 5 2 1695.08 71.1097 5
 -2 5 -2 1890.74 74.5676 4
 -2 5 -2 1808.39 72.4638 2
 2 5 2 1626.71 72.2941 2
 2 -5 2 1876.11 74.9596 11
 2 5 3 628.193 27.8655 5
 -2 5 -3 622.85 30.5629 5
 -2 5 -3 634.82 33.2487 4
 2 -5 3 631.788 33.8083 4
 -2 5 -3 617.686 29.796 2
 2 -5 3 606.424 34.3928 11
 2 5 3 595.524 32.9868 9
 2 -5 4 19361 758.976 2
 2 -5 4 19684.3 761.374 4
 -2 5 -4 19510.1 761.062 4
 2 -5 4 19775.6 759.45 5
 -2 5 -4 19487.8 759.338 5
 2 5 4 19952.7 758.016 5
 2 5 4 19954.1 760.911 9
 2 -5 5 2447.7 100.949 2
 2 -5 5 2532.33 104.341 4
 2 -5 5 2417.6 101.527 5
 -2 5 -5 2501.01 103.732 4
 2 5 5 2622.32 104.312 9
 -2 5 -5 2475.51 101.817 7
 -2 -5 -5 2627.96 99.2575 8
 -2 5 -6 1196.56 56.7536 4
 2 -5 6 1236.73 53.0075 2
 -2 5 -6 1304.32 54.7733 1
 2 -5 6 1203.24 57.6584 4
 2 -5 6 1379.99 54.5741 5
 2 5 6 1120.47 57.2268 9
 -2 5 -6 1239.31 54.6408 7
 -2 -5 -6 1242.29 50.5144 8
 2 -5 7 1322.56 55.5917 5
 2 -5 7 1184.25 58.5261 4
 2 -5 7 1352.59 52.9744 3
 2 -5 7 1145.51 53.7107 2
 -2 5 -7 1218.68 55.7044 1
 2 -5 7 1413.97 60.3513 10
 2 5 7 1194.51 58.7553 9
 -2 5 -7 1236.16 55.454 7
 2 -5 8 5137.39 213.899 4
 2 -5 8 5494.11 211.486 5
 2 -5 8 5467.17 208.719 3
 2 -5 8 5181.85 210.433 2
 2 -5 8 5442.86 214.565 10
 2 -5 9 392.023 28.2967 5
 -2 -5 -9 374.344 27.2496 12
 2 -5 9 308.768 32.3116 10
 2 -5 10 5321.23 202.643 5
 -2 -5 -10 5141.32 202.839 12
 2 -5 10 5403.93 205.883 10
 -2 5 -10 4988.08 201.178 6
 -2 -5 -10 4923.4 199.19 6
 2 -5 11 148.244 34.2268 4
 -2 5 -11 166.528 32.3536 1
 -2 -5 -11 135.351 23.3557 12
 -2 5 -11 175.858 23.9031 6
 2 5 11 129.306 31.5631 9
 -2 -5 -11 194.946 18.921 6
 2 -5 11 124.891 31.4165 10
 2 -5 12 2472.14 116.885 4
 -2 5 -12 2659.76 113.649 1
 -2 -5 -12 2629.63 109.96 12
 2 5 12 2848.76 115.773 9
 -2 5 -12 2635.06 109.167 6
 -2 5 -13 1447.09 71.467 1
 2 -5 13 1471.44 76.1588 4
 -2 5 -13 1416.16 65.2983 6
 -2 5 -14 2784.55 118.747 1
 2 -5 14 2653.01 124.517 4
 -2 -5 -14 2793.81 111.723 6
 2 5 14 2682.85 114.52 7
 -2 5 -14 2769.36 117.909 9
 -2 5 -14 2700.84 114.084 6
 2 -5 15 85.9588 44.9293 4
 -2 5 -15 93.2453 38.5468 1
 -2 5 -15 129.566 29.9887 6
 2 -5 15 111.035 33.6493 5
 -2 -5 -15 52.5064 24.2299 6
 -2 5 -15 84.7322 36.1873 9
 2 5 15 52.3552 29.5314 7
 2 -5 16 38.8664 48.2604 4
 -2 -5 -16 57.7711 25.8433 6
 -2 5 -16 45.2004 31.8499 6
 2 -5 16 54.003 33.9749 5
 2 5 16 92.4796 31.9025 7
 -2 5 -16 22.6756 38.1449 9
 -2 5 -17 269.925 37.4398 6
 -2 -5 -17 293.545 31.0185 6
 2 -5 17 268.466 38.9282 5
 2 -5 17 181.656 54.2145 4
 2 -5 17 247.305 51.8979 12
 2 5 17 296.068 37.3673 7
 -2 5 -17 387.879 45.3993 9
 -2 5 -18 1213.85 63.8074 6
 2 -5 18 1203.27 64.5402 5
 2 -5 18 1142.59 81.6695 4
 -2 -5 -18 1196.18 59.1784 6
 -2 -5 -18 1280.39 86.2254 10
 2 5 18 1075.9 64.1026 7
 -2 5 -18 1256.54 71.5933 9
 2 -5 19 215.093 62.3204 4
 2 -5 19 258.203 39.4363 5
 -2 5 -19 316.124 41.4751 6
 -2 -5 -19 253.454 34.6474 6
 -2 -5 -19 214.487 65.2724 10
 2 5 19 323.684 42.5375 7
 -2 5 -19 286.919 50.3535 9
 2 -5 20 -41.5894 63.4725 4
 -2 -5 -20 -39.9047 33.0896 6
 -2 5 -20 24.2214 40.3361 6
 -2 5 -20 45.7878 48.5599 9
 -2 -5 -20 99.9349 64.7113 10
 2 5 20 -24.514 41.4321 7
 2 -5 21 293.01 71.6753 4
 -2 5 -21 316.502 47.2197 6
 -2 -5 -21 280.935 39.638 6
 -2 -5 -21 375.993 74.5351 10
 2 5 21 277.424 48.2948 7
 2 -5 22 319.545 73.3188 4
 -2 -5 -22 324.272 42.6305 6
 -2 5 -22 379.516 50.9195 6
 2 5 22 292.275 52.4557 7
 -2 -5 -22 348.096 79.3399 10
 -2 5 -23 177.433 50.091 6
 2 -5 23 187.51 76.7067 4
 -2 -5 -23 70.1498 78.0787 10
 2 5 23 121.773 52.9603 7
 -2 5 -24 27.3499 52.2496 6
 2 -5 24 126.803 77.9153 4
 2 5 24 -11.3836 54.9086 7
 2 -5 25 -21.9146 80.4869 4
 2 5 25 90.0856 60.0211 7
 2 -5 26 124.533 85.8768 4
 -2 6 28 239.52 70.0642 7
 -2 -6 27 183.66 80.0698 4
 -2 6 27 155.606 65.336 7
 -2 -6 26 14.565 76.3493 4
 -2 6 26 -13.9452 60.634 7
 -2 -6 25 -30.3109 70.7417 4
 -2 6 25 14.639 58.1266 7
 -2 -6 24 49.0885 49.611 5
 -2 -6 24 51.3451 66.9334 4
 -2 6 24 83.5091 55.1249 7
 -2 -6 23 421.542 54.9369 5
 -2 -6 23 531.203 72.2048 4
 -2 6 23 530.977 59.0057 7
 -2 -6 22 583.285 70.5424 4
 -2 -6 22 523.418 55.1383 5
 -2 -6 22 652.316 72.8651 7
 -2 6 22 617.972 59.2804 7
 -2 -6 21 114.628 43.8544 5
 -2 -6 21 41.7292 57.2399 4
 -2 -6 21 74.2362 60.7019 7
 -2 6 21 128.859 47.1194 7
 -2 -6 20 217.4 55.0108 4
 -2 -6 20 140.72 44.6081 5
 -2 -6 20 146.601 56.9759 7
 -2 -6 19 760.486 55.6044 5
 -2 -6 19 619.536 63.4988 4
 -2 -6 19 755.198 64.7684 7
 -2 6 19 772.355 65.276 9
 -2 -6 18 509.502 56.5301 4
 -2 -6 18 621.712 57.8603 7
 -2 6 18 600.699 58.3278 9
 -2 -6 17 1403.29 80.8897 4
 -2 -6 17 1517.1 81.1715 7
 -2 6 17 1517.37 83.0536 9
 -2 -6 16 69.6299 40.4508 4
 -2 6 16 -10.6088 17.2589 1
 2 6 -16 -36.6919 30.6057 6
 -2 -6 16 26.7699 41.5816 7
 -2 6 16 2.69517 41.3865 9
 -2 6 15 548.265 31.0467 1
 2 6 -15 666.63 41.151 6
 -2 -6 15 603.183 48.5534 4
 2 6 -15 667.756 36.9919 9
 -2 6 15 730.618 52.8726 9
 -2 -6 15 695.996 51.2555 7
 -2 6 14 1344.56 54.7508 1
 -2 -6 14 1292.07 67.7537 4
 2 6 -14 1217.71 60.5692 6
 2 6 -14 1230.08 57.7479 9
 -2 -6 14 1271.97 68.034 7
 -2 6 14 1344.55 69.4045 9
 -2 6 13 1510.78 65.9774 1
 2 6 -13 1604.02 70.701 6
 -2 -6 13 1577.8 76.5272 7
 2 6 -13 1655.76 68.2607 9
 -2 6 13 1764.12 78.0226 9
 -2 6 12 506.682 25.6918 1
 -2 -6 12 415.027 21.9566 3
 2 6 -12 528.509 31.7476 6
 2 6 -12 514.267 28.3513 9
 -2 -6 12 510.192 39.2474 7
 -2 6 12 576.171 39.9392 9
 -2 -6 11 22.2808 28.5835 1
 -2 -6 11 4.4779 25.2194 4
 2 6 -11 22.9855 21.738 6
 -2 -6 11 61.6357 28.8445 7
 2 6 -11 66.5836 16.4975 9
 -2 -6 11 -3.17824 22.0587 10
 -2 -6 10 581.408 36.5383 4
 -2 -6 10 611.766 33.9057 10
 -2 -6 9 8820.37 352.764 4
 2 -6 -9 9174.62 351.081 8
 2 6 -8 379.509 24.0016 6
 -2 -6 8 383.976 27.1098 4
 -2 -6 8 392.01 27.3155 7
 2 -6 -8 384.925 24.5473 8
 -2 -6 7 1064.71 50.403 1
 2 6 -7 1035.57 45.6829 6
 -2 -6 7 960.582 47.7126 4
 2 -6 -7 1151.59 47.0485 8
 -2 -6 7 1034.9 47.8334 7
 -2 -6 6 1364.5 58.0991 4
 2 6 -6 1330.85 61.3024 1
 2 6 -6 1359.36 57.6823 4
 -2 -6 6 1249.32 60.1285 1
 -2 -6 6 1342.88 59.6239 11
 2 -6 -6 1458.75 57.9199 8
 -2 -6 6 1355.17 57.8045 7
 -2 -6 6 1348.62 56.3287 6
 2 6 -5 6866.9 273.859 4
 -2 -6 5 6817.73 274.06 4
 -2 -6 5 6855.15 274.567 5
 -2 -6 5 6689.95 274.939 2
 2 6 -5 7078.9 275.676 1
 -2 -6 5 6423.23 274.534 1
 -2 -6 5 7382.33 275.318 11
 -2 6 5 7071.18 275.904 11
 2 6 -5 7172.71 273.604 7
 -2 -6 5 7355.84 272.68 6
 -2 6 5 7118.71 270.9 6
 2 6 -4 3460.02 139.394 4
 -2 -6 4 3515.7 140.048 5
 -2 6 4 3509.91 136.111 6
 -2 -6 4 3493.49 139.515 4
 2 6 -4 3491.17 141.389 1
 -2 -6 4 3312.42 140.17 1
 -2 -6 4 3427.03 140.717 2
 -2 6 4 3527.86 141.536 11
 -2 -6 4 3625.42 140.655 11
 -2 -6 4 3773.01 137.987 6
 2 6 -4 3586.29 138.818 7
 -2 -6 3 6064.42 250.793 5
 2 6 -3 6327.98 250.671 4
 2 6 -3 6216.46 251.771 1
 -2 -6 3 6279.67 250.836 1
 -2 -6 3 6414.81 251.772 2
 -2 -6 3 6445.08 251.442 11
 -2 6 3 6746.28 252.646 11
 -2 -6 3 6814.32 249.011 6
 2 6 -3 6356.05 249.635 7
 -2 -6 2 1875.22 79.4908 5
 2 6 -2 1926.43 79.3623 4
 -2 -6 2 2047.55 76.8458 6
 -2 -6 2 2011.62 79.037 1
 -2 -6 2 2050.12 80.887 2
 2 6 -2 1877.49 80.5266 1
 2 6 -2 1927.48 80.2549 11
 -2 -6 2 1876.99 79.84 11
 2 -6 -2 2045.02 81.4634 11
 -2 6 2 1942.26 81.2182 11
 2 6 -2 1864.32 77.6877 7
 -2 -6 1 11122.8 420.961 6
 -2 -6 1 11121.7 423.025 5
 -2 6 1 10413.5 424.667 4
 2 6 -1 10986.5 424.27 2
 -2 -6 1 11513.9 422.496 1
 -2 -6 1 10808.5 423.953 2
 2 6 -1 10697.1 423.022 1
 2 -6 -1 10526.3 424.428 11
 -2 -6 1 10803.7 423.626 11
 2 6 -1 10940.6 423.834 11
 -2 6 1 10330.8 424.458 11
 2 6 -1 10949.1 421.647 7
 -2 6 0 81.4273 15.6399 5
 -2 -6 0 46.0597 14.0988 5
 2 6 0 40.3477 14.9696 5
 -2 6 0 81.301 18.2136 4
 -2 6 0 78.9084 18.2244 11
 2 -6 0 78.132 18.816 11
 2 6 0 32.6529 14.9249 11
 2 6 0 46.7476 16.832 2
 2 6 1 13432.9 526.265 5
 2 -6 1 13902.5 528.648 4
 -2 6 -1 13732.5 526.906 5
 -2 6 -1 13641.5 528.592 4
 -2 6 -1 13939.1 528.639 11
 2 -6 1 13987 528.586 11
 2 6 1 13656.8 527.569 11
 -2 6 -1 13664.6 527.03 2
 2 6 1 13055.1 527.308 2
 -2 6 -2 475.803 26.9227 5
 2 6 2 545.35 25.5033 5
 2 -6 2 490.597 30.0248 4
 -2 6 -2 501.371 30.0845 4
 2 6 2 467.068 27.5181 2
 -2 6 -2 514.535 26.7483 2
 2 6 2 519.824 28.1199 11
 2 -6 2 479.629 29.5842 11
 -2 6 -3 3032.6 120.778 5
 -2 6 -3 2957.43 122.494 4
 2 6 3 3115.69 119.358 5
 2 -6 3 2916.13 122.785 4
 -2 6 -3 2967.13 120.642 2
 2 -6 3 3036.99 122.903 11
 2 6 3 3076.95 121.922 9
 2 6 4 1261.14 54.3719 5
 -2 6 -4 1376.78 57.0208 5
 -2 6 -4 1317.64 59.4045 4
 2 -6 4 1359.96 57.1214 5
 2 -6 4 1306.36 59.7534 4
 2 -6 4 1377.45 56.0721 2
 2 -6 4 1394.92 60.017 11
 2 6 4 1224.09 58.4688 9
 -2 6 -5 14463.6 557.682 1
 2 -6 5 14402.5 557.389 2
 -2 6 -5 13940.3 559.737 4
 2 -6 5 14689.8 560.299 4
 2 -6 5 14677.1 557.956 5
 2 6 5 14330.9 556.213 5
 -2 6 -5 14532.8 557.873 7
 2 6 5 14313.2 559.468 9
 -2 6 -6 40.903 21.7044 4
 2 -6 6 30.9774 15.8221 2
 -2 6 -6 29.6185 19.7519 1
 2 -6 6 26.5678 22.7258 4
 2 -6 6 35.8799 18.3369 5
 -2 -6 -6 28.6147 11.4763 8
 -2 6 -6 32.4366 19.0371 7
 2 6 6 7.7042 22.4978 9
 2 -6 7 13.8118 16.5992 2
 -2 6 -7 16.2222 21.7251 4
 2 -6 7 12.481 24.4215 4
 2 -6 7 41.7757 20.0767 5
 -2 -6 -7 2.30678 11.8601 8
 2 -6 8 147.711 23.2051 5
 2 -6 8 141.374 19.4001 2
 2 -6 8 112.651 17.673 3
 2 -6 8 137.257 28.4244 10
 2 -6 9 9267.46 363.975 5
 2 -6 9 8710.1 362.849 2
 2 -6 9 9922.67 360.999 3
 2 -6 9 9728 367.597 10
 -2 6 -9 8689.05 363.975 7
 2 -6 10 87.1292 21.0613 2
 -2 6 -10 69.4066 28.7721 1
 -2 -6 -10 50.9769 22.3157 12
 -2 -6 -10 62.8166 15.9615 6
 2 6 10 103.276 31.5307 9
 2 -6 10 15.2449 28.9536 10
 -2 6 -10 61.4953 27.5228 7
 -2 6 -10 92.7544 21.8725 6
 2 -6 11 430.168 40.6209 4
 -2 6 -11 388.596 37.5019 1
 2 -6 11 479.459 30.216 2
 -2 -6 -11 365.917 30.1698 12
 -2 6 -11 453.777 30.0909 6
 2 6 11 380.778 38.994 9
 -2 -6 -11 342.967 24.3127 6
 2 -6 12 1.20866 35.2796 4
 -2 6 -12 42.4211 24.5072 6
 -2 6 -12 -26.8683 34.3018 1
 -2 -6 -12 6.44289 23.448 12
 2 6 12 21.5852 32.6142 9
 2 -6 13 3146.45 135.581 5
 2 -6 13 3199.33 141.198 4
 -2 6 -13 3226.93 137.415 1
 -2 -6 -13 3258.99 133.008 12
 -2 6 -13 3291.6 132.258 6
 2 6 13 3234.93 139.391 9
 -2 6 -14 463.998 44.8085 1
 2 -6 14 434.13 40.1929 5
 2 -6 14 377.747 48.6588 4
 -2 -6 -14 459.633 29.4579 6
 2 6 14 428.492 34.8779 7
 -2 6 -14 401.924 35.2176 6
 -2 6 -14 378.879 39.0879 9
 -2 6 -15 524.873 48.6829 1
 -2 -6 -15 516.788 33.1999 6
 2 -6 15 467.56 54.4903 4
 2 -6 15 539.955 44.2249 5
 2 6 15 424.314 38.0527 7
 -2 6 -15 549.252 45.1741 9
 -2 6 -15 562.973 39.4482 6
 2 -6 16 124.276 49.4751 4
 -2 -6 -16 97.6436 25.5085 6
 2 -6 16 23.2052 36.6298 5
 -2 6 -16 84.8275 32.6433 6
 2 6 16 51.9046 31.7553 7
 -2 6 -16 69.6929 38.7684 9
 2 -6 17 767.763 52.2457 5
 2 -6 17 637.329 66.8346 4
 -2 -6 -17 736.021 43.2791 6
 -2 6 -17 747.68 48.8141 6
 2 -6 17 874.637 68.6503 12
 -2 6 -17 795.309 56.1007 9
 2 6 17 725.048 48.4992 7
 2 -6 18 304.265 43.2527 5
 2 -6 18 407.55 62.2099 4
 -2 6 -18 327.3 41.2489 6
 -2 -6 -18 339.189 33.7467 6
 2 -6 18 317.168 59.8973 12
 -2 6 -18 422.979 49.2305 9
 2 6 18 370.631 41.2879 7
 -2 -6 -19 787.137 47.6581 6
 2 -6 19 698.77 75.3463 4
 2 -6 19 839.996 55.9079 5
 -2 6 -19 817.382 54.9494 6
 -2 6 -19 890.715 62.7804 9
 2 6 19 832.269 54.6972 7
 2 -6 20 66.3758 40.5967 5
 -2 6 -20 123.25 42.3277 6
 -2 -6 -20 23.818 32.292 6
 2 -6 20 105.405 64.2023 4
 2 6 20 100.811 41.1971 7
 -2 6 -20 30.0816 48.803 9
 -2 -6 -20 81.6753 70.2405 10
 2 -6 21 85.0541 68.105 4
 -2 6 -21 199.695 45.1964 6
 -2 -6 -21 134.823 36.5353 6
 2 6 21 97.4007 45.3582 7
 -2 -6 -21 76.5546 72.9717 10
 2 -6 22 171.077 73.4931 4
 -2 6 -22 179.002 49.0417 6
 2 6 22 194.218 48.7437 7
 -2 -6 -22 196.19 79.33 10
 2 -6 23 342.274 79.4208 4
 -2 6 -23 268.918 54.1966 6
 -2 -6 -23 374.296 89.3148 10
 2 6 23 298.283 55.221 7
 -2 6 -24 53.6166 54.3284 6
 2 -6 24 64.7763 78.1211 4
 2 6 24 94.1205 54.1187 7
 2 -6 25 5.60506 80.4987 4
 2 -6 26 -72.2342 87.0844 4
 -2 7 28 40.323 67.419 7
 -2 7 27 287.622 65.3992 7
 -2 -7 26 -24.812 74.8047 4
 -2 7 26 49.3124 59.3465 7
 -2 -7 25 7.1652 71.496 4
 -2 7 25 -58.7822 57.1712 7
 -2 -7 24 208.381 71.0211 4
 -2 -7 24 38.6674 52.1629 5
 -2 7 24 222.656 56.6033 7
 -2 -7 23 370.295 55.2199 5
 -2 -7 23 261.414 69.6207 4
 -2 7 23 430.733 56.5133 7
 -2 -7 22 408.375 54.133 5
 -2 -7 22 303.702 67.4179 4
 -2 7 22 425.212 55.5809 7
 -2 -7 21 29.2809 57.2066 4
 -2 -7 21 10.488 47.125 5
 -2 -7 20 374.514 52.2786 5
 -2 -7 20 384.978 60.2566 4
 -2 -7 19 273.098 47.9714 5
 -2 -7 19 188.417 53.4306 4
 -2 -7 19 244.132 58.5674 7
 -2 7 19 238.744 55.8897 9
 -2 -7 18 712.847 58.1507 5
 -2 -7 18 637.551 61.2103 4
 -2 -7 18 821.545 65.2529 7
 -2 7 18 886.395 67.7571 9
 -2 -7 17 79.4012 45.3037 4
 -2 -7 17 67.1869 43.3814 5
 -2 -7 17 132.327 49.7917 7
 -2 7 17 180.802 50.5674 9
 -2 -7 16 47.2023 41.1414 4
 -2 -7 16 44.4296 40.3518 5
 -2 7 16 31.9736 47.1417 9
 2 7 -16 -2.33028 24.4955 9
 -2 -7 16 60.1266 45.411 7
 -2 7 15 255.588 19.3106 1
 -2 -7 15 258.63 41.5519 5
 2 7 -15 224.784 32.0635 6
 -2 -7 15 249.93 41.3077 4
 -2 7 15 278.543 44.9259 9
 2 7 -15 249.708 25.8457 9
 -2 -7 15 208.392 43.6628 7
 -2 7 14 3788.58 160.058 1
 2 7 -14 4263.94 165.712 6
 -2 -7 14 4369.32 170.682 5
 -2 -7 14 4398.11 171.999 4
 2 7 -14 4145.8 163.245 9
 -2 -7 14 4326.18 171.904 7
 -2 7 14 4467.91 173.833 9
 2 7 -13 9.26805 24.3782 6
 -2 7 13 30.7735 16.0367 1
 2 -7 -13 15.6092 10.1779 12
 -2 7 13 5.52334 35.961 9
 2 7 -13 33.0757 19.3354 9
 -2 -7 13 -2.87096 34.6364 7
 -2 7 12 173.578 16.9843 1
 2 7 -12 185.317 25.7434 6
 -2 -7 12 146.11 33.6067 7
 2 7 -12 181.941 20.165 9
 -2 -7 12 188.881 27.3935 10
 -2 7 12 143.803 34.8956 9
 -2 -7 11 473.821 36.3471 4
 2 7 -11 505.894 32.7592 6
 -2 -7 11 549.173 34.2342 10
 -2 7 11 498.442 40.5166 9
 -2 -7 11 540.139 39.3339 7
 -2 -7 10 1770.27 82.0133 4
 2 -7 -10 1824.34 78.9271 8
 -2 -7 9 41.0649 22.0123 4
 2 -7 -9 34.5891 18.4973 8
 2 7 -8 2644.44 109.908 6
 -2 -7 8 2755.33 112.443 4
 2 -7 -8 2848.94 111.013 8
 -2 -7 7 151.428 20.9121 4
 2 7 -7 128.296 18.7905 4
 -2 -7 7 144.519 22.9796 11
 2 -7 -7 164.38 19.7424 8
 -2 -7 6 4969.09 191.818 5
 2 7 -6 4902.22 190.779 4
 -2 -7 6 4820.9 191.051 4
 -2 -7 6 4477.5 191.532 1
 2 7 -6 4993.66 192.778 1
 -2 -7 6 4688.2 191.989 2
 -2 7 6 4726.89 193.111 11
 -2 -7 6 4960.13 192.438 11
 2 7 -6 4800.11 190.423 7
 2 -7 -6 5057.71 190.944 8
 2 7 -5 145.116 17.576 4
 -2 -7 5 147.921 19.0057 4
 -2 -7 5 151.97 21.0041 5
 -2 -7 5 138.61 22.7441 1
 -2 -7 5 158.47 21.7382 2
 2 7 -5 109.07 25.963 1
 -2 7 5 206.079 22.6497 11
 -2 -7 5 162.885 20.8422 11
 -2 -7 5 166.272 15.6422 6
 2 7 -5 143.518 18.455 7
 2 7 -4 7682.27 300.198 4
 -2 -7 4 7567.76 300.421 5
 -2 -7 4 7499.72 301.069 2
 -2 -7 4 7464.84 300.326 1
 2 7 -4 7370.79 301.355 1
 -2 -7 4 7784.09 301.221 11
 -2 7 4 7822.48 302.343 11
 2 7 -4 7754.12 299.113 7
 -2 -7 4 8062.67 298.356 6
 -2 -7 3 48.0741 17.9293 5
 2 7 -3 73.006 16.8118 4
 -2 -7 3 68.2367 17.7753 2
 -2 -7 3 67.5895 17.5184 1
 2 7 -3 50.8963 22.353 1
 -2 -7 3 74.3013 18.382 11
 -2 7 3 62.0702 20.0473 11
 2 7 -3 67.1109 18.5546 11
 -2 -7 3 87.6379 11.7726 6
 2 7 -3 57.0848 13.7708 7
 -2 -7 2 111.03 17.7422 5
 2 7 -2 114.495 17.3221 4
 -2 -7 2 126.862 11.2476 6
 2 7 -2 118.703 21.8918 1
 -2 -7 2 110.797 18.9573 2
 2 -7 -2 142.452 20.4353 11
 2 7 -2 98.4866 19.042 11
 -2 7 2 143.959 20.6878 11
 -2 -7 2 98.2399 18.2631 11
 2 7 -2 101.562 13.945 7
 -2 -7 1 104.903 17.4816 5
 2 7 -1 127.964 17.0909 4
 -2 -7 1 131.974 9.73966 6
 -2 7 1 32.8302 19.7315 4
 2 7 -1 123.713 18.3759 11
 2 -7 -1 68.8176 19.2851 11
 -2 7 1 77.9895 19.9518 11
 -2 -7 1 113.073 17.8425 11
 2 7 -1 139.371 19.6157 2
 -2 -7 1 111.453 18.0611 2
 2 7 -1 109.999 19.983 1
 -2 -7 0 10410.4 392.758 6
 -2 7 0 10099.5 395.72 5
 -2 7 0 9774.35 397.447 4
 -2 -7 0 10548.5 395.497 5
 2 7 0 10093.4 395.388 5
 2 -7 0 10643 397.652 11
 -2 7 0 10207.5 397.643 11
 2 7 0 10235.3 396.629 11
 -2 7 0 9742.72 395.943 2
 2 7 0 9951.21 396.708 2
 2 7 0 9922.33 394.816 1
 2 7 1 19.1381 15.6672 5
 -2 7 -1 5.95016 16.5692 5
 -2 7 -1 18.6868 19.2985 4
 -2 7 -1 -1.17977 19.488 11
 2 7 1 24.4196 17.3409 11
 2 -7 1 1.72919 19.2631 11
 -2 7 -1 -2.13252 16.1551 2
 2 7 1 23.1549 16.8927 2
 -2 7 -2 238.019 20.8934 5
 2 -7 2 243.698 24.2576 4
 -2 7 -2 237.159 23.534 4
 2 7 2 224.522 18.9969 5
 2 -7 2 210.155 24.3016 11
 2 7 2 196.082 21.4309 11
 2 7 2 215.135 21.1158 2
 -2 7 -2 218.941 20.2011 2
 2 7 3 144.79 16.5443 5
 -2 7 -3 177.863 20.1739 5
 -2 7 -3 166.148 23.0778 4
 2 -7 3 191.063 23.5183 4
 2 7 3 130.477 18.7825 2
 -2 7 -3 173.777 19.9887 2
 2 -7 3 182.903 23.5561 11
 2 7 3 116.623 20.3619 11
 2 -7 4 1467.99 66.3802 4
 2 7 4 1443.4 61.4284 5
 -2 7 -4 1498.64 63.8666 5
 -2 7 -4 1480.82 66.2662 4
 2 -7 4 1554.84 67.024 11
 2 7 4 1490.68 65.2898 9
 2 -7 5 773.671 43.1387 4
 2 7 5 899.791 36.59 5
 -2 7 -5 727.814 41.9842 4
 2 -7 5 742.495 39.3969 5
 -2 7 -5 825.539 40.5985 1
 2 -7 5 794.239 38.3993 2
 2 -7 5 797.176 43.7001 11
 -2 7 -5 761.28 39.2578 7
 2 7 5 858.875 42.3855 9
 2 -7 6 1724.16 71.2949 2
 2 -7 6 1619.72 75.3278 4
 2 7 6 1637.47 69.3172 5
 2 -7 6 1735.24 72.567 5
 -2 7 -6 1647.88 74.4118 4
 -2 -7 -6 1751.9 68.8799 8
 2 -7 7 122.234 19.2591 2
 2 -7 7 100.344 22.713 5
 -2 -7 -7 102.496 14.0484 8
 2 -7 8 1355 64.687 2
 -2 -7 -8 1583.5 61.7292 8
 2 -7 9 523.404 32.453 2
 -2 7 -9 562.784 37.745 1
 2 -7 9 472.894 29.5771 3
 2 -7 9 450.328 40.5244 10
 2 7 9 568.014 40.7882 9
 -2 7 -9 508.01 36.0375 7
 -2 -7 -9 575.756 26.3168 6
 2 -7 10 2079.34 78.8918 3
 2 -7 10 1822.05 82.0325 2
 -2 7 -10 1786.18 84.8815 1
 2 -7 10 1876.96 88.9769 4
 2 7 10 1826.48 88.466 9
 -2 7 -10 1914.42 81.2309 6
 -2 -7 -10 1945.38 77.7959 6
 -2 7 -10 1893.89 85.1 7
 2 -7 11 449.779 41.8209 4
 -2 7 -11 395.244 39.8926 1
 2 -7 11 420.585 31.4309 2
 -2 -7 -11 422.89 32.2918 12
 -2 7 -11 390.355 30.4489 6
 -2 -7 -11 392.189 24.1326 6
 2 7 11 470.66 42.3614 9
 2 -7 12 419.383 38.8731 5
 2 -7 12 438.695 45.0517 4
 -2 7 -12 448.428 42.8156 1
 -2 -7 -12 387.704 32.8938 12
 -2 -7 -12 465.793 26.394 6
 -2 7 -12 416.491 32.7635 6
 2 7 12 451.79 44.5652 9
 2 -7 13 488.45 43.028 5
 2 -7 13 562.944 50.7293 4
 -2 7 -13 530.757 47.3301 1
 -2 -7 -13 396.27 35.4186 12
 2 7 13 601.14 49.2158 9
 -2 7 -13 555.74 36.7515 6
 2 -7 14 1819.5 98.842 4
 2 -7 14 1958.93 91.8732 5
 -2 7 -14 2002.17 94.5731 1
 -2 -7 -14 1989.99 87.4292 12
 -2 7 -14 2078.64 87.6392 6
 2 7 14 2019.74 97.0017 9
 -2 7 -15 164.163 44.0315 1
 -2 -7 -15 203.723 24.9286 6
 2 -7 15 248.682 39.8422 5
 -2 7 -15 221.089 33.2814 6
 2 -7 15 234.755 50.182 4
 2 7 15 228.482 31.6678 7
 -2 7 -15 162.883 37.2602 9
 2 -7 16 36.0846 33.3949 2
 -2 7 -16 -8.54445 44.8883 1
 2 -7 16 26.5118 50.4939 4
 2 -7 16 11.7282 38.9358 5
 -2 -7 -16 -18.3882 24.3707 6
 -2 7 -16 6.81468 32.7517 6
 -2 7 -16 30.2329 38.1606 9
 2 7 16 39.2826 31.2834 7
 2 -7 17 243.279 38.5849 2
 2 -7 17 232.407 43.097 5
 -2 -7 -17 235.713 29.452 6
 2 -7 17 240.434 58.3225 4
 -2 7 -17 248.324 38.6253 6
 2 7 17 254.001 35.6773 7
 -2 7 -17 216.912 44.5528 9
 -2 7 -18 515.154 45.1839 6
 2 -7 18 463.683 65.8069 4
 2 -7 18 450.069 48.3221 5
 -2 -7 -18 411.303 35.1033 6
 2 7 18 434.16 42.3743 7
 -2 7 -18 438.656 51.4522 9
 2 -7 19 284.974 64.8823 4
 -2 -7 -19 309.999 33.8337 6
 -2 7 -19 322.183 43.6639 6
 2 -7 19 253.155 45.0183 5
 2 7 19 288.677 41.4459 7
 -2 7 -19 335.45 50.0197 9
 -2 7 -20 470.166 49.438 6
 2 -7 20 484.255 49.9615 5
 2 -7 20 505.209 72.3545 4
 2 7 20 500.56 48.1441 7
 -2 7 -20 372.634 56.0098 9
 -2 7 -21 28.0102 46.0351 6
 2 -7 21 80.2919 68.5215 4
 2 7 21 67.19 43.4035 7
 -2 -7 -21 142.802 77.2719 10
 -2 7 -22 153.725 50.2019 6
 2 -7 22 199.174 74.9874 4
 -2 -7 -22 68.3713 80.7929 10
 2 7 22 154.21 48.3073 7
 -2 7 -23 319.925 55.3746 6
 2 -7 23 373.498 81.0428 4
 -2 -7 -23 264.534 90.6539 10
 -2 7 -24 197.792 56.7588 6
 2 -7 24 124.765 82.932 4
 -2 -7 -24 71.4561 88.4447 10
 2 -7 25 48.7725 83.89 4
 2 -7 26 196.997 86.1817 4
 -2 8 26 40.183 59.7009 7
 -2 -8 25 195.123 76.6877 4
 -2 8 25 187.52 58.9749 7
 -2 -8 24 131.393 71.4551 4
 -2 -8 24 159.003 54.7078 5
 -2 8 24 180.565 55.416 7
 -2 -8 23 193.489 70.4131 4
 -2 -8 23 130.27 53.7625 5
 -2 8 23 188.965 54.8557 7
 -2 -8 22 136.97 67.0094 4
 -2 -8 22 181.412 53.2168 5
 -2 8 22 202.023 50.9554 7
 -2 -8 21 192.233 61.8557 4
 -2 -8 21 145.678 52.017 5
 -2 -8 20 64.7334 57.2233 4
 -2 -8 20 230.84 50.8194 5
 -2 8 20 145.392 62.5954 9
 -2 -8 19 272.83 58.0347 4
 -2 -8 19 276.471 50.9895 5
 -2 8 19 332.443 63.0139 9
 -2 -8 18 344.183 50.3238 5
 -2 -8 18 327.884 54.2357 4
 -2 8 18 426.757 61.5357 9
 -2 -8 17 143.521 46.4207 5
 -2 -8 17 70.3331 46.7737 4
 -2 8 17 83.1954 53.4272 9
 -2 -8 16 168.456 44.5653 5
 -2 -8 16 57.651 43.0705 4
 -2 8 16 121.991 49.4579 9
 2 8 -16 119.061 25.2254 9
 -2 8 15 776.305 34.5231 1
 -2 -8 15 773.559 56.5811 4
 -2 -8 15 885.466 57.7448 5
 -2 8 15 798.646 59.8536 9
 2 8 -15 740.182 41.0094 9
 -2 -8 14 786.517 51.73 4
 -2 -8 14 811.667 52.7826 5
 -2 8 14 792.233 31.7327 1
 2 8 -14 671.23 37.3759 9
 -2 8 14 856.268 56.4243 9
 -2 8 13 130.411 17.2097 1
 -2 -8 13 193.731 39.0938 5
 -2 -8 13 271.416 32.004 10
 -2 8 13 242.788 41.439 9
 2 8 -13 207.517 22.7711 9
 2 8 -12 6.05856 24.3449 6
 -2 -8 12 50.5028 35.5785 5
 -2 -8 12 35.0084 27.8283 10
 -2 8 12 18.8778 35.8715 9
 2 8 -11 1075.11 52.0786 6
 -2 -8 11 1055.71 58.3556 5
 -2 -8 11 1123.67 54.8005 10
 -2 -8 10 632.21 40.5686 4
 -2 -8 10 631.8 44.4454 5
 2 -8 -10 716.553 36.6099 8
 -2 -8 9 3710.7 154.753 5
 -2 -8 9 3612.21 153.177 4
 2 -8 -9 3966.35 151.607 8
 2 8 -8 125.954 21.5209 4
 -2 -8 8 98.2117 23.3601 4
 2 -8 -8 105.681 21.0605 8
 -2 -8 7 27.9962 19.9166 4
 2 8 -7 22.4034 18.4131 4
 -2 -8 7 44.4205 23.0917 11
 2 -8 -7 20.3564 18.3454 8
 -2 -8 6 435.57 28.634 4
 2 8 -6 450.573 27.7724 4
 -2 -8 6 480.257 31.2334 11
 2 8 -6 483.724 28.5599 7
 -2 -8 5 1054.93 48.7953 4
 2 8 -5 1017.08 48.5371 4
 -2 -8 5 1111.54 50.3429 5
 2 8 -5 1051.4 52.6017 1
 -2 -8 5 987.236 50.3353 2
 -2 -8 5 1139.76 51.0381 11
 2 8 -5 1111.96 47.9367 7
 2 8 -4 92.4861 18.315 4
 -2 -8 4 80.8393 20.2035 5
 2 8 -4 94.1373 25.2052 1
 -2 -8 4 82.6696 20.1703 2
 -2 8 4 104.823 23.5261 11
 -2 -8 4 52.8321 20.3401 11
 2 8 -4 76.5668 16.3361 7
 2 8 -3 148.596 19.1943 4
 -2 -8 3 149.397 20.901 5
 -2 -8 3 115.702 20.867 2
 2 8 -3 140.505 25.5796 1
 2 8 -3 167.075 23.0747 11
 -2 -8 3 149.023 21.1874 11
 -2 8 3 210.694 24.0548 11
 2 8 -3 166.967 16.432 7
 -2 -8 3 163.757 14.7687 6
 2 8 -2 2019.59 86.468 4
 -2 -8 2 2059.11 86.2555 5
 2 8 -2 1945.81 87.5658 1
 -2 -8 2 2062.31 87.1446 2
 2 8 -2 2100.19 87.6261 11
 2 -8 -2 2192.09 88.6484 11
 -2 -8 2 2117.39 87.3437 11
 -2 8 2 2178.38 89.2885 11
 -2 -8 2 2152.78 82.7249 6
 2 8 -2 2066.7 83.9022 7
 -2 8 1 1669.61 77.2829 4
 2 8 -1 1691.01 74.9487 4
 -2 8 1 1677.26 74.6619 5
 -2 -8 1 1831.55 74.8269 5
 2 8 -1 1728.09 76.5575 2
 2 8 -1 1642.73 75.1163 1
 2 8 -1 1857.03 76.2762 11
 2 -8 -1 1748.81 77.0761 11
 -2 8 1 1767.3 77.337 11
 -2 -8 1 1818.25 76.1398 11
 -2 -8 1 1930.81 70.8187 6
 -2 -8 0 30.8791 17.7601 5
 -2 -8 0 42.1342 8.45618 6
 2 8 0 24.3344 17.7466 5
 -2 8 0 3.89838 20.8389 4
 -2 8 0 26.8327 17.871 5
 2 -8 0 1.26092 20.8149 11
 -2 8 0 27.347 21.891 11
 2 8 0 30.5343 18.7424 11
 2 8 0 17.787 19.6276 2
 -2 8 0 24.4254 18.2284 2
 2 8 0 35.3223 17.7508 1
 -2 8 -1 2435.34 104.428 4
 -2 -8 -1 2583.53 97.2947 6
 -2 8 -1 2417.67 102.025 5
 2 8 1 2503.25 101.391 5
 -2 8 -1 2371.57 104.428 11
 2 8 1 2511.15 103.284 11
 2 -8 1 2528.98 104.64 11
 -2 8 -1 2373.45 102.3 2
 2 8 1 2400.51 102.911 2
 2 -8 2 2126.37 93.7091 4
 -2 8 -2 2205.67 91.5853 5
 2 8 2 2263.85 90.5835 5
 -2 8 -2 2245.24 93.9695 4
 2 -8 2 2341.72 94.5068 11
 2 8 2 2301.26 93.0332 11
 -2 8 -2 2161.7 91.6838 2
 2 8 2 2162.86 92.1386 2
 -2 8 -3 456.653 33.1536 4
 2 8 3 591.584 28.7523 5
 -2 8 -3 498.517 30.8939 5
 2 -8 3 437.71 33.4329 4
 2 8 3 636.237 33.5052 11
 2 -8 3 587.695 34.8051 11
 -2 8 -3 400.499 30.4504 2
 2 8 3 527.833 30.794 2
 2 -8 4 218.68 26.2563 4
 -2 8 -4 199.529 26.164 4
 -2 8 -4 200.387 23.004 5
 2 8 4 220.146 19.0223 5
 2 8 4 197.118 24.8101 11
 2 -8 4 205.189 27.168 11
 -2 8 -4 186.961 22.978 1
 2 -8 5 1742.81 79.7266 4
 -2 8 -5 1664.79 79.1792 4
 2 8 5 1906.53 74.4465 5
 2 -8 6 1221.03 57.9576 2
 2 8 6 1417.76 56.4363 5
 -2 8 -6 1300.62 56.4987 6
 2 -8 7 27.1577 20.0461 2
 2 8 7 9.08768 16.3917 5
 -2 -8 -7 12.225 10.8236 6
 -2 -8 -7 2.27478 14.2739 8
 -2 8 -8 288.82 31.2316 1
 2 -8 8 203.999 24.2331 2
 2 8 8 217.991 32.7295 9
 -2 8 -8 322.337 29.5211 7
 -2 -8 -8 254.828 19.4721 8
 -2 -8 -8 240.178 16.4614 6
 2 -8 9 737.735 44.3815 2
 -2 8 -9 771.626 49.4117 1
 -2 -8 -9 924.959 38.4967 6
 -2 -8 -9 956.862 40.2613 8
 -2 8 -9 907.681 43.8305 6
 2 8 9 923.365 52.8435 9
 -2 8 -9 842.677 48.5352 7
 -2 8 -10 808.334 50.1234 1
 2 -8 10 746.241 41.1857 3
 2 -8 10 859.478 53.0795 4
 2 -8 10 877.776 49.4701 5
 2 8 10 811.441 53.4152 9
 -2 -8 -10 955.061 37.6687 6
 -2 8 -10 772.212 43.217 6
 -2 8 -10 772.902 47.5291 7
 -2 8 -11 146.333 36.8665 1
 2 -8 11 123.824 19.7164 3
 -2 8 -11 125.033 25.2345 6
 2 -8 11 69.3723 33.0704 5
 2 -8 11 91.3502 37.5281 4
 -2 -8 -11 96.3386 16.7881 6
 -2 8 -11 63.9814 32.3692 7
 2 8 11 88.8041 36.5871 9
 -2 -8 -12 292.132 22.1158 6
 2 -8 12 356.575 45.0532 4
 2 -8 12 340.628 39.5561 5
 -2 8 -12 277.213 42.7084 1
 -2 -8 -12 325.854 32.5077 12
 -2 8 -12 372.641 31.3246 6
 2 8 12 266.68 43.6332 9
 2 -8 13 454.075 45.075 5
 2 -8 13 392.258 50.2183 4
 -2 8 -13 445.738 48.3753 1
 -2 -8 -13 507.688 37.8332 12
 -2 8 -13 505.566 36.9686 6
 2 -8 13 535.679 50.7502 10
 2 8 13 467.299 51.0069 9
 2 -8 14 1116.17 69.425 4
 -2 8 -14 1011.39 53.6268 6
 2 -8 14 984.064 60.2639 5
 -2 8 -14 975.093 63.8839 1
 -2 -8 -14 868.672 52.7389 12
 2 -8 14 1036.99 65.225 10
 2 8 14 1125.43 66.7699 9
 2 -8 15 578.209 45.5623 2
 -2 8 -15 581.163 53.9202 1
 -2 -8 -15 566.783 34.3636 6
 -2 8 -15 616.691 42.6503 6
 2 -8 15 601.153 50.7704 5
 2 -8 15 567.051 59.2325 4
 -2 8 -15 574.85 46.2871 9
 2 8 15 662.416 57.3002 9
 2 -8 16 95.1315 37.5208 2
 -2 8 -16 101.71 49.0114 1
 2 -8 16 118.806 43.5277 5
 -2 8 -16 113.305 34.6926 6
 -2 -8 -16 92.4441 24.4264 6
 2 -8 16 71.0393 52.6923 4
 -2 8 -16 70.2567 38.8634 9
 2 8 16 108.725 31.8193 7
 2 -8 17 26.1644 37.5596 2
 -2 -8 -17 73.9696 25.6445 6
 -2 8 -17 101.009 36.7378 6
 2 -8 17 1.0768 42.9825 5
 2 -8 17 13.7804 56.6453 4
 -2 8 -17 119.609 43.0152 9
 2 8 17 64.9937 33.5557 7
 -2 -8 -18 367.298 33.4788 6
 -2 8 -18 363.951 43.3692 6
 2 -8 18 425.95 50.4837 5
 2 -8 18 407.56 65.8706 4
 2 8 18 457.869 41.4492 7
 -2 8 -18 381.967 49.385 9
 2 -8 19 179.261 47.048 5
 -2 8 -19 290.446 44.798 6
 2 -8 19 177.581 64.8677 4
 -2 8 -19 241.369 49.8061 9
 2 8 19 208.525 39.9597 7
 2 -8 20 187.569 70.2383 4
 -2 8 -20 272.505 47.0341 6
 2 -8 20 360.265 48.8661 5
 2 8 20 286.2 43.5621 7
 -2 8 -21 69.7963 46.3467 6
 2 -8 21 -15.0123 69.7162 4
 2 8 21 -2.74611 42.5357 7
 2 -8 22 133.689 75.9353 4
 -2 8 -22 206.296 52.2408 6
 -2 -8 -22 92.0579 87.3833 10
 2 -8 23 65.5805 77.9997 4
 -2 8 -23 131.816 53.7086 6
 -2 -8 -23 78.1976 89.3787 10
 2 -8 24 133.233 82.2221 4
 -2 -8 -24 -56.3774 94.9409 10
 2 -8 25 146.19 86.4066 4
 2 -8 26 74.6915 89.0196 4
 -2 9 25 36.5671 56.7424 7
 -2 -9 24 205.723 78.1679 4
 -2 -9 24 284.793 57.5692 5
 -2 9 24 348.866 57.0713 7
 -2 -9 23 46.0156 69.9956 4
 -2 -9 23 155.209 54.9311 5
 -2 -9 22 -1.51762 51.8787 2
 -2 -9 22 -87.9375 68.0927 4
 -2 -9 22 -30.5186 53.4649 5
 -2 -9 21 -1.50949 51.0311 2
 -2 -9 21 155.122 53.1698 5
 -2 -9 21 43.7917 62.3048 4
 -2 9 21 94.0216 67.8579 9
 -2 -9 20 396.327 65.0425 4
 -2 -9 20 337.794 56.4897 5
 -2 9 20 485.649 71.1256 9
 -2 -9 19 247.866 54.0482 5
 -2 -9 19 343.252 60.5925 4
 -2 9 19 252.649 65.0279 9
 -2 -9 18 150.811 53.511 4
 -2 -9 18 165.662 51.7616 5
 -2 9 18 124.646 59.8591 9
 -2 -9 17 87.0562 49.3373 4
 -2 -9 17 89.2474 47.621 5
 -2 9 17 -3.56677 56.3941 9
 -2 -9 16 339.868 50.6803 5
 -2 -9 16 248.693 49.6895 4
 -2 9 16 293.407 56.0161 9
 -2 -9 15 572.553 52.4604 4
 -2 -9 15 671.289 55.4628 5
 2 9 -15 551.731 35.0877 9
 -2 9 15 641.35 58.8783 9
 -2 -9 14 908.85 57.8323 5
 -2 -9 14 802.089 55.4558 4
 -2 9 14 739.408 34.0316 1
 -2 -9 14 993.975 52.1159 10
 2 9 -14 807.844 41.2468 9
 -2 9 14 945.363 61.6219 9
 -2 9 13 79.2346 14.3237 1
 -2 -9 13 30.6132 35.3674 2
 -2 -9 13 78.6686 40.4921 5
 -2 -9 13 5.5258 35.9945 4
 -2 -9 13 -31.8233 32.4675 10
 -2 9 13 73.5069 41.366 9
 2 9 -13 50.0923 20.2115 9
 -2 -9 12 267.477 40.0875 5
 -2 -9 12 271.699 36.5906 2
 -2 -9 12 154.328 33.2659 10
 -2 9 12 241.227 41.4291 9
 -2 -9 11 765.646 50.5029 5
 -2 -9 11 722.695 51.2987 11
 -2 -9 11 719.002 47.8089 2
 -2 -9 10 306.115 37.2266 5
 -2 -9 10 293.253 37.8661 11
 -2 -9 10 304.755 34.8932 2
 -2 -9 9 1279.63 62.7049 4
 -2 -9 9 1442.11 66.1003 5
 -2 -9 9 1378.83 64.8644 2
 -2 9 9 1291.58 67.1334 11
 -2 -9 8 707.211 43.6762 5
 -2 -9 8 606.474 39.6833 4
 2 9 -8 578.664 37.6772 4
 2 9 -8 729.984 45.6672 1
 -2 9 8 809.792 45.5164 11
 2 -9 -8 757.044 38.739 8
 -2 -9 7 526.585 34.2915 4
 2 9 -7 506.397 33.3868 4
 -2 9 7 626.747 40.6694 11
 2 -9 -7 672.848 34.5212 8
 -2 -9 6 1318.37 58.2254 4
 2 9 -6 1234.59 57.7188 4
 -2 -9 6 1339.02 60.3205 11
 2 9 -6 1257.78 57.1092 7
 2 9 -5 471.047 29.0907 4
 -2 -9 5 428.582 31.7208 11
 2 9 -5 462.611 28.0546 7
 2 9 -4 607.299 34.7426 4
 2 9 -4 605.218 39.5334 1
 2 9 -4 632.076 32.6201 7
 2 9 -3 1119.72 52.8274 4
 2 9 -3 1064.16 55.2955 1
 -2 -9 3 1196.1 54.0649 11
 2 9 -3 1225.98 55.1159 11
 2 9 -3 1159.03 49.9207 7
 -2 9 2 -1.50471 23.8 4
 -2 -9 2 40.8116 20.4411 5
 -2 9 2 2.41295 19.6513 5
 -2 9 2 12.4266 4.88865 6
 2 9 -2 33.4125 19.3045 4
 2 9 -2 18.2422 24.1509 1
 2 9 -2 12.9649 21.1117 11
 -2 -9 2 9.83187 20.2196 11
 2 9 -2 14.4972 14.7977 7
 -2 9 1 1399.8 66.2951 4
 2 9 -1 1276.12 62.9771 4
 -2 -9 1 1398.1 63.0949 5
 2 9 -1 1196.73 63.2781 1
 -2 9 1 1447.87 63.9724 2
 -2 -9 1 1457.88 64.7477 11
 2 9 -1 1471.68 65.1066 11
 -2 9 1 1553.5 57.3075 6
 -2 9 0 2918.65 125.645 4
 2 9 0 3057.64 122.853 5
 2 9 0 2822.55 121.766 1
 -2 9 0 2967.1 123.603 2
 2 9 0 3256.37 125.022 11
 -2 9 0 3119.74 118.651 6
 2 9 1 1141.58 48.7093 5
 -2 9 -1 1017.93 52.5571 4
 -2 9 -1 1033.67 49.7362 2
 2 9 1 1077.4 46.7374 1
 2 9 1 1204.42 51.5819 11
 -2 9 -1 1012.91 43.9281 6
 -2 9 -2 108.396 25.397 4
 2 9 2 119.441 20.2328 5
 -2 9 -2 109.618 21.7542 2
 2 9 2 126.549 23.02 11
 -2 9 -2 136.639 14.1446 6
 -2 9 -3 823.402 43.5037 2
 2 -9 3 876.178 46.6108 4
 2 9 3 877.376 41.7502 5
 -2 9 -3 830.46 46.6709 4
 -2 9 -3 887.593 38.2437 6
 2 9 4 603.16 32.1943 5
 -2 9 -4 601.048 29.6231 6
 -2 -9 -5 968.476 38.256 6
 -2 9 -5 884.988 42.9539 6
 -2 9 -6 2478.05 97.6759 1
 2 9 6 2456.33 94.5008 5
 -2 9 -6 2237.84 93.5839 6
 -2 -9 -6 2278.11 89.9725 6
 2 -9 7 987.524 50.9246 5
 2 9 7 974.509 44.7572 5
 -2 9 -7 903.54 49.9997 1
 2 -9 7 945.444 55.415 11
 -2 -9 -7 995.152 44.0214 8
 2 9 7 934.502 53.7396 9
 -2 -9 -7 963.702 39.5432 6
 -2 9 -7 993.022 49.604 7
 2 9 8 1187.42 50.2417 5
 2 -9 8 1095.07 57.5211 5
 -2 9 -8 992.68 57.4548 4
 -2 9 -8 924.791 55.8854 1
 2 -9 8 1072.14 62.1715 11
 -2 -9 -8 1207.24 49.1768 8
 -2 9 -8 981.612 55.0637 7
 -2 -9 -8 1129.49 45.4687 6
 2 9 8 1069.75 59.7753 9
 2 -9 9 324.056 38.9669 4
 -2 -9 -9 392.096 20.8498 6
 2 9 9 387.322 26.5411 5
 2 -9 9 397.083 37.7458 5
 -2 9 -9 428.204 37.8497 4
 -2 9 -9 428.703 38.6984 1
 2 -9 9 339.023 41.7944 11
 -2 -9 -9 397.078 24.5428 8
 -2 9 -9 327.381 34.9623 7
 -2 9 -9 394.876 29.1928 6
 2 9 9 401.647 40.0695 9
 -2 9 -10 850.932 54.0615 1
 2 -9 10 847.544 57.0794 4
 2 9 10 924.485 43.6861 5
 -2 -9 -10 898.811 39.7153 6
 2 -9 10 987.766 54.2975 5
 -2 9 -10 1009.21 46.3797 6
 2 9 10 859.919 56.9942 9
 -2 9 -10 901.643 51.8838 7
 -2 9 -11 840.416 58.0635 1
 2 -9 11 1029.35 46.0007 3
 2 -9 11 974.266 56.3282 5
 2 -9 11 856.462 59.8359 4
 -2 -9 -11 909.586 41.0221 6
 -2 9 -11 961.236 55.4508 7
 2 9 11 889.365 59.9885 9
 -2 9 -11 920.67 48.259 6
 2 -9 12 227.889 40.2108 5
 2 -9 12 194.744 43.5879 4
 -2 9 -12 184.344 29.6906 6
 -2 -9 -12 179.497 19.0075 6
 -2 9 -12 230.75 44.1087 1
 2 -9 12 140.426 22.0536 3
 2 -9 12 161.756 45.285 10
 2 9 12 218.436 45.2939 9
 2 -9 13 76.2132 39.5034 5
 2 -9 13 65.198 44.5282 4
 -2 9 -13 78.4547 29.9006 6
 -2 9 -13 44.9057 43.1765 1
 2 -9 13 65.5383 31.8922 2
 -2 -9 -13 40.351 30.436 12
 2 -9 13 24.5841 44.8106 10
 2 9 13 -30.5776 44.956 9
 2 -9 14 595.614 60.8277 4
 2 -9 14 648.936 53.938 5
 -2 9 -14 710.899 45.0475 6
 -2 9 -14 757.387 58.5981 1
 2 -9 14 733.074 49.5543 2
 2 -9 14 798.739 61.8959 10
 -2 -9 -14 761.202 46.4063 12
 2 9 14 688.646 60.5389 9
 -2 9 -15 357.461 52.5034 1
 2 -9 15 372.619 42.5082 2
 2 -9 15 400.475 48.4413 5
 -2 9 -15 404.111 38.813 6
 2 -9 15 345.859 55.0497 4
 -2 -9 -15 400.643 28.6213 6
 2 9 15 464.855 55.9985 9
 2 -9 16 186.416 39.8412 2
 -2 9 -16 145.446 50.916 1
 2 -9 16 116.363 55.8833 4
 -2 -9 -16 122.795 24.7578 6
 -2 9 -16 235.146 37.1937 6
 2 -9 16 158.154 46.4972 5
 -2 9 -16 108.329 38.6146 9
 2 9 16 178.971 54.7269 9
 2 9 16 168.91 32.2001 7
 2 -9 17 -5.50235 39.6468 2
 2 -9 17 -19.8755 46.1702 5
 2 -9 17 60.6774 57.9434 4
 -2 9 -17 63.5913 37.7221 6
 -2 9 -17 18.3723 41.4215 9
 2 9 17 82.58 33.6169 7
 2 -9 18 131.65 48.5252 5
 2 -9 18 64.9847 62.7815 4
 -2 9 -18 197.65 41.7672 6
 -2 9 -18 264.137 47.4184 9
 2 9 18 161.917 36.2659 7
 2 -9 19 177.741 66.8535 4
 2 -9 19 211.359 50.7015 5
 -2 9 -19 200.932 44.9958 6
 2 9 19 181.546 39.4214 7
 -2 9 -20 300.439 47.9656 6
 2 -9 20 376.533 53.7015 5
 2 -9 20 297.802 73.0748 4
 -2 9 -21 76.9887 47.8307 6
 2 -9 21 -48.8109 71.9941 4
 2 -9 21 10.4133 48.4565 5
 -2 9 -22 109.747 51.768 6
 2 -9 22 -8.05093 75.6387 4
 -2 -9 -22 -118.688 94.9264 10
 2 -9 23 259.513 82.8102 4
 -2 -9 -23 435.49 98.5552 10
 2 -9 24 207.675 84.9635 4
 -2 -9 -24 81.7821 97.9737 10
 2 -9 25 -112.697 92.3689 4
 -2 -10 24 -32.164 57.5242 5
 -2 10 24 47.7597 54.024 7
 -2 -10 23 46.9865 72.1181 4
 -2 -10 23 100.449 56.3116 5
 -2 10 23 122.894 52.518 7
 -2 -10 22 23.9283 55.0409 2
 -2 -10 22 -69.7444 69.3466 4
 -2 -10 22 32.182 56.5294 5
 -2 -10 21 149.684 56.019 2
 -2 -10 21 171.382 65.8191 4
 -2 -10 21 187.607 57.9975 5
 -2 10 21 195.911 73.0779 9
 -2 -10 20 208.039 54.8103 2
 -2 -10 20 180.071 63.313 4
 -2 -10 20 225.91 57.1117 5
 -2 10 20 310.093 72.3189 9
 -2 -10 19 428.734 56.8393 2
 -2 -10 19 233.47 62.5789 4
 -2 -10 19 311.435 57.6527 5
 -2 10 19 387.37 71.3558 9
 -2 -10 18 195.707 51.0948 2
 -2 -10 18 146.887 55.82 4
 -2 -10 18 170.755 53.9781 5
 -2 10 18 273.357 63.2516 9
 -2 -10 17 101.832 47.2313 2
 -2 -10 17 27.8893 50.8753 4
 -2 -10 17 23.0759 51.4808 5
 -2 10 17 31.9723 57.2415 9
 -2 -10 16 279.257 49.0563 2
 -2 -10 16 379.654 55.3412 5
 -2 -10 16 203.598 50.075 4
 -2 10 16 344.25 59.1224 9
 -2 -10 15 561.626 51.7993 2
 -2 -10 15 526.667 52.9147 4
 -2 -10 15 491.934 54.9172 5
 -2 10 15 566.542 58.4609 9
 -2 -10 14 186.534 41.9913 2
 -2 -10 14 231.363 43.2297 4
 -2 -10 14 215.757 45.5361 5
 2 10 -14 192.905 24.268 9
 -2 -10 14 146.524 38.9519 10
 -2 10 14 286.868 49.8963 9
 -2 -10 13 82.5757 42.1111 5
 -2 -10 13 15.0833 36.7218 4
 -2 10 13 43.5918 11.1574 1
 -2 -10 13 91.1149 38.1806 2
 -2 -10 13 114.249 35.7563 10
 -2 -10 13 14.7308 44.6535 11
 -2 10 13 82.2843 45.7855 9
 -2 -10 12 345.644 42.4144 4
 -2 -10 12 422.632 47.2823 5
 -2 -10 12 333.502 42.7591 2
 -2 -10 12 421.016 48.8108 11
 -2 -10 12 520.743 43.0226 10
 -2 10 12 446.888 48.4217 9
 -2 -10 11 151.248 38.144 5
 -2 -10 11 195.341 39.1725 11
 -2 -10 11 176.309 36.2931 2
 -2 -10 10 263.029 38.7681 5
 -2 10 10 343.248 41.0468 11
 -2 -10 10 302.676 38.9846 11
 -2 -10 10 285.671 36.2343 2
 -2 -10 9 444.951 40.2759 5
 -2 -10 9 439.096 39.5511 11
 -2 10 9 440.749 41.4729 11
 -2 -10 9 410.016 37.1299 2
 -2 -10 8 667.286 42.3035 5
 -2 -10 8 500.729 36.5641 4
 -2 10 8 593.423 44.2031 11
 2 10 -8 460.316 35.1699 4
 2 10 -8 652.885 42.9075 1
 -2 -10 8 537.774 39.931 2
 -2 -10 7 190.069 30.5845 5
 -2 -10 7 175.899 25.8147 4
 -2 10 7 170.386 33.2307 11
 -2 -10 7 168.981 29.0043 2
 2 10 -7 146.355 23.8754 4
 2 10 -7 188.446 33.1813 1
 -2 -10 6 737.497 43.1671 5
 2 10 -6 681.945 39.939 4
 -2 -10 5 642.378 38.7325 5
 2 10 -5 604.838 35.7498 4
 -2 10 5 657.596 42.4587 11
 2 10 -5 608.032 34.2721 7
 2 10 -4 174.135 23.5365 4
 2 10 -4 174.566 21.212 7
 2 10 -3 11.8723 26.0365 1
 2 10 -3 15.2487 20.6873 4
 2 10 -3 16.5961 16.8223 7
 2 10 -2 1068.92 53.1148 4
 2 10 -2 953.884 54.013 1
 2 10 -2 1112.35 55.4628 11
 -2 -10 2 1233.18 55.319 11
 2 10 -2 1209.94 49.4999 7
 2 10 -1 267.836 25.1278 4
 -2 10 1 257.761 12.866 6
 2 10 -1 223.63 26.5118 1
 -2 -10 1 249.695 27.1732 11
 2 10 0 191.464 22.6457 1
 2 10 0 238.658 25.4461 4
 -2 10 0 195.084 12.7516 6
 2 10 1 317.784 24.6508 1
 -2 10 -1 390.793 19.3447 6
 2 10 2 990.595 47.8525 5
 -2 10 -2 992.491 42.1645 6
 2 10 3 96.9787 22.7775 5
 -2 10 -3 79.7434 14.7251 6
 -2 10 -4 199.59 27.8954 5
 2 10 4 195.541 23.7204 5
 -2 10 -4 216.875 18.5177 6
 2 10 5 368.346 27.0414 5
 2 10 5 318.013 31.0799 2
 -2 10 -5 341.84 32.709 1
 2 -10 5 432.153 37.1636 11
 2 10 5 359.686 35.164 11
 -2 10 -5 360.777 23.415 6
 2 10 6 612.926 33.7238 5
 -2 10 -6 520.293 39.009 1
 2 10 6 657.173 43.1061 11
 2 -10 6 594.112 44.463 11
 -2 10 -6 542.409 37.7584 7
 2 10 6 645.443 42.4341 9
 2 -10 7 325.086 36.5859 4
 2 10 7 282.282 25.3046 5
 -2 10 -7 358.525 33.5706 1
 -2 10 -7 254.997 34.7677 4
 2 -10 7 262.047 39.4044 11
 2 10 7 335.246 38.1354 9
 -2 10 -7 347.767 31.967 7
 2 -10 8 78.2976 32.1449 5
 -2 10 -8 77.8382 22.3682 6
 2 10 8 83.5838 21.5565 5
 -2 -10 -8 58.4142 10.1809 6
 2 -10 8 58.4389 34.5672 4
 -2 10 -8 84.2895 31.4962 4
 -2 10 -8 180.287 33.0113 1
 2 -10 8 109.629 37.5583 11
 2 10 8 85.1173 34.6893 9
 -2 10 -8 86.3698 29.1944 7
 -2 -10 -8 69.6497 19.383 8
 2 -10 9 712.493 50.6348 4
 -2 -10 -9 589.188 29.655 6
 2 10 9 725.981 37.0707 5
 2 -10 9 757.158 47.6995 5
 -2 10 -9 718.581 47.2204 4
 -2 10 -9 676.389 47.098 1
 2 -10 9 782.661 53.3456 11
 2 10 9 732.003 51.7209 9
 -2 10 -9 742.527 38.4916 6
 -2 10 -9 729.997 45.2364 7
 -2 -10 -9 783.198 35.563 8
 2 -10 10 143.403 40.5762 4
 2 10 10 162.255 23.3083 5
 2 -10 10 125.45 36.8443 5
 -2 10 -10 129.642 26.5336 6
 -2 -10 -10 143.252 14.5568 6
 -2 10 -10 124.573 38.8601 1
 2 -10 10 89.137 29.3595 2
 2 -10 10 141.67 42.1371 11
 -2 -10 -10 187.129 20.8716 8
 2 10 10 155.341 40.7383 9
 -2 10 -10 86.009 34.1827 7
 2 10 11 719.807 37.8942 5
 -2 -10 -11 654.778 32.2965 6
 2 -10 11 780.88 54.6792 4
 2 -10 11 722.902 52.228 5
 2 -10 11 777.291 46.6321 2
 -2 10 -11 711.048 53.9862 1
 2 -10 11 633.081 39.8218 3
 2 -10 11 773.489 57.755 10
 2 -10 11 744.961 58.63 11
 -2 10 -11 763.865 42.1327 6
 -2 10 -11 700.319 49.8754 7
 2 10 11 699.132 55.4448 9
 -2 -10 -12 193.696 19.4072 6
 2 10 12 183.767 25.117 5
 2 -10 12 130.188 45.8063 4
 -2 10 -12 273.05 31.9429 6
 2 -10 12 286.734 43.4364 5
 -2 10 -12 288.115 46.4695 1
 2 -10 12 226.642 34.9688 2
 2 -10 12 312.195 27.5139 3
 2 -10 12 278.813 50.5139 10
 2 10 12 175.48 47.5047 9
 2 -10 13 147.942 46.3661 4
 2 -10 13 105.256 43.2361 5
 2 10 13 40.3829 23.1245 5
 -2 10 -13 78.2299 30.6139 6
 -2 -10 -13 75.328 18.2179 6
 2 -10 13 12.5088 34.8231 2
 -2 10 -13 138.598 46.0546 1
 -2 -10 -13 68.169 32.9343 12
 2 -10 13 52.0081 47.872 10
 2 10 13 89.0312 47.9244 9
 -2 10 -14 148.06 48.448 1
 2 -10 14 102.857 37.1865 2
 2 10 14 136.896 24.684 5
 -2 10 -14 135.869 33.4953 6
 2 -10 14 142.983 50.2197 4
 2 -10 14 157.92 45.1088 5
 2 -10 14 65.5436 50.6008 10
 2 10 14 106.311 51.7467 9
 -2 10 -15 805.022 50.8752 6
 2 -10 15 777.959 69.8777 4
 2 -10 15 761.131 60.6362 5
 -2 10 -15 903.175 65.2015 1
 2 -10 15 812.197 55.3558 2
 2 -10 15 911.112 70.0825 10
 2 10 15 781.172 67.3251 9
 2 -10 16 8.98979 39.6383 2
 -2 10 -16 73.9951 51.9099 1
 2 -10 16 56.3975 57.0431 4
 -2 10 -16 81.4583 37.3947 6
 2 -10 16 97.4403 48.0194 5
 -2 10 -16 64.0522 39.2622 9
 2 10 16 104.53 56.5667 9
 2 -10 17 158.742 43.5791 2
 2 -10 17 122.821 50.5004 5
 -2 10 -17 195.468 40.4989 6
 2 -10 17 189.885 60.4493 4
 -2 10 -17 96.0938 42.5431 9
 2 10 17 82.4829 34.2475 7
 2 -10 18 91.6594 50.763 5
 2 -10 18 -26.7682 65.4055 4
 -2 10 -18 109.7 41.6321 6
 2 -10 19 208.815 69.7718 4
 -2 10 -19 304.788 46.8474 6
 2 -10 20 128.278 53.1134 5
 -2 10 -20 211.961 47.6015 6
 2 -10 20 130.527 71.8407 4
 2 -10 21 266.194 79.0496 4
 -2 10 -21 360.947 52.9032 6
 2 -10 22 101.842 78.7411 4
 -2 10 -22 110.64 53.398 6
 2 -10 23 2.85605 82.2442 4
 -2 -10 -23 46.448 97.496 10
 2 -10 24 -44.2176 86.4251 4
 -2 -10 -24 143.49 101.077 10
 2 -10 25 15.1649 92.8434 4
 -2 -11 26 177.638 112.824 11
 -2 -11 25 31.8759 60.406 5
 -2 -11 25 39.3395 104.765 11
 -2 -11 24 184.308 61.9748 5
 -2 -11 23 -160.893 62.7235 5
 -2 -11 22 61.41 57.5084 2
 -2 -11 22 60.8251 59.9937 5
 -2 11 22 94.6918 78.1916 9
 -2 -11 21 166.386 59.2598 2
 -2 -11 21 -15.4431 67.2344 4
 -2 -11 21 -25.2015 60.4367 5
 -2 11 21 174.72 77.3252 9
 -2 -11 20 475.911 62.6738 2
 -2 -11 20 412.646 62.356 5
 -2 -11 20 419.566 69.7449 4
 -2 11 20 412.198 76.7356 9
 -2 -11 19 42.4053 53.8534 2
 -2 -11 19 26.5408 56.7206 5
 -2 -11 19 -37.3203 59.7296 4
 -2 11 19 -2.23809 68.9113 9
 -2 -11 18 159.411 56.1037 5
 -2 -11 18 -14.6689 54.9883 4
 -2 -11 18 -27.0678 52.5096 2
 -2 -11 18 -50.7758 69.6262 11
 -2 11 18 -4.25997 64.7233 9
 -2 -11 17 -66.4162 52.492 4
 -2 -11 17 108.058 54.763 5
 -2 -11 17 21.5441 49.5963 2
 -2 -11 17 46.9492 65.3304 11
 -2 11 17 -67.5233 63.9213 9
 -2 -11 16 528.701 57.985 4
 -2 -11 16 436.775 57.9271 5
 -2 -11 16 578.036 57.2106 2
 -2 -11 16 515.15 67.7602 11
 -2 11 16 487.311 65.0896 9
 -2 -11 15 167.756 47.9033 4
 -2 -11 15 287.057 53.3924 5
 -2 -11 15 192.245 48.6942 2
 -2 -11 15 287.112 59.9437 11
 -2 11 15 278.835 57.027 9
 -2 -11 14 40.7826 47.7348 5
 -2 -11 14 98.1381 42.7615 4
 -2 -11 14 69.6691 42.8459 2
 -2 -11 14 78.8252 51.9374 11
 -2 11 14 36.6035 50.0852 9
 -2 -11 13 64.2447 40.2411 4
 -2 -11 13 39.9526 45.8377 5
 -2 -11 13 22.2529 41.7249 2
 -2 -11 13 62.379 48.2932 11
 -2 11 13 51.1268 49.6528 9
 -2 -11 12 290.149 46.1241 5
 -2 -11 12 331.583 40.7904 4
 -2 -11 12 351.932 42.6051 2
 -2 11 12 312.832 50.1715 11
 -2 -11 12 369.904 49.0534 11
 2 -11 -12 349.922 33.5922 8
 -2 11 12 370.089 48.7248 9
 -2 -11 11 236.58 37.7188 4
 -2 -11 11 279.864 43.1997 5
 -2 -11 11 296.036 40.3007 2
 -2 11 11 284.53 47.0243 11
 -2 -11 11 244.384 44.3451 11
 2 -11 -11 293.831 33.1688 8
 -2 -11 10 556.097 47.2811 5
 -2 -11 10 569.25 44.6287 2
 -2 11 10 508.547 49.0455 11
 -2 -11 10 550.02 47.8005 11
 2 -11 -10 565.958 38.5613 8
 -2 -11 9 41.6231 34.6377 5
 -2 11 9 -10.1689 36.6226 11
 -2 -11 9 12.2375 34.6543 11
 -2 -11 9 20.2191 32.5685 2
 -2 -11 8 180.597 34.1638 5
 2 11 -8 209.165 37.077 1
 -2 -11 8 216.4 32.4034 2
 -2 -11 8 156.718 34.0638 11
 -2 11 8 218.07 37.3562 11
 -2 -11 7 978.279 53.066 5
 2 11 -7 914.885 53.4621 1
 -2 -11 7 871.746 51.3496 2
 -2 -11 7 809.228 53.8729 11
 -2 11 7 881.261 56.481 11
 2 11 -7 914.502 48.508 7
 -2 -11 6 403.808 35.4607 5
 2 11 -6 367.668 31.0407 4
 -2 11 6 395.398 39.7456 11
 -2 -11 6 470.691 35.1115 2
 2 11 -6 380.623 37.5035 1
 -2 -11 5 14.4501 27.2676 5
 2 11 -5 -20.5877 23.7514 4
 -2 -11 5 30.9533 26.1766 2
 -2 11 5 27.9103 31.0791 11
 -2 11 4 141.366 26.2778 5
 -2 -11 4 119.271 27.3262 5
 2 11 -4 122.813 23.8794 4
 -2 11 4 157.808 32.2257 11
 2 11 -4 95.9155 20.7387 7
 -2 11 3 390.948 39.9773 4
 -2 -11 3 503.596 35.0179 5
 2 11 -3 437.639 33.3873 4
 -2 11 3 439.685 34.1239 5
 -2 11 3 471.472 39.6467 11
 2 11 -3 440.73 28.169 7
 -2 11 2 109.623 25.5094 5
 2 11 -2 116.339 23.5286 4
 -2 11 2 91.2959 24.9831 2
 2 11 -2 98.8322 26.494 1
 2 -11 -2 134.176 30.3054 11
 -2 11 2 103.814 30.2639 11
 2 11 -2 101.762 18.4834 7
 -2 11 1 349.108 29.0882 5
 2 11 -1 219.503 27.5484 4
 -2 11 1 287.403 29.313 2
 2 11 -1 199.144 30.8241 2
 2 11 -1 212.431 27.5196 1
 -2 11 1 309.906 34.0318 11
 2 -11 -1 374.793 35.4995 11
 2 11 -1 278.438 21.8694 7
 2 11 0 59.2747 25.2259 4
 -2 11 0 75.3179 9.78676 6
 -2 11 0 77.0794 25.5996 5
 2 -11 0 35.6721 28.9612 11
 -2 11 0 90.5694 28.9604 11
 2 11 0 53.4574 26.6388 2
 2 11 0 80.6528 22.1462 1
 -2 11 0 98.877 25.3014 2
 -2 11 -1 197.916 28.1746 5
 -2 11 -1 215.299 14.6442 6
 -2 11 -1 158.885 32.8989 11
 2 -11 1 215.271 34.3753 11
 2 11 1 209.721 30.6374 2
 -2 11 -2 3.41473 25.4597 5
 -2 11 -2 0.45909 12.553 6
 2 11 2 14.5493 26.2734 2
 2 -11 2 0.99655 29.1324 11
 -2 11 -3 217.267 30.2381 5
 2 11 3 230.581 29.2427 2
 2 -11 3 183.503 35.5396 11
 2 11 3 177.974 32.3621 11
 -2 11 -3 228.303 17.6882 6
 -2 11 -4 28.2525 30.9181 4
 -2 11 -4 77.6843 15.839 6
 -2 11 -4 43.1555 26.2106 5
 -2 11 -4 37.9714 26.5421 1
 2 11 4 26.182 26.5179 2
 2 11 4 48.1339 29.2768 11
 2 -11 4 97.4072 32.502 11
 -2 11 -5 -13.8596 30.624 4
 -2 11 -5 28.7414 17.2991 6
 2 -11 5 18.3053 31.368 4
 -2 11 -5 10.476 28.8298 1
 2 11 5 36.5981 27.0224 2
 2 11 5 54.9536 31.3633 11
 2 -11 5 45.0802 33.2985 11
 -2 11 -5 -12.1227 27.1012 7
 2 -11 6 217.062 35.7909 4
 -2 11 -6 228.489 34.4647 4
 -2 11 -6 165.856 32.2229 1
 2 11 6 217.049 30.3564 2
 2 11 6 203.935 34.7721 11
 2 -11 6 222.876 37.2837 11
 2 11 6 261.714 35.4887 9
 -2 11 -6 212.154 30.8491 7
 2 -11 7 898.018 57.5089 4
 -2 11 -7 905.098 56.1941 4
 -2 11 -7 869.044 54.4988 1
 2 11 7 1056.19 58.8427 11
 2 -11 7 1013.9 60.5244 11
 -2 11 -7 963.91 52.1917 7
 2 11 7 995.509 57.5644 9
 2 -11 8 188.041 38.2233 4
 -2 11 -8 278.082 26.9369 6
 -2 11 -8 254.512 37.2635 4
 -2 11 -8 285.343 37.0981 1
 2 -11 8 248.049 41.9738 11
 2 11 8 267.838 40.8233 11
 -2 -11 -8 236.595 24.2582 8
 2 11 8 250.68 39.0846 9
 -2 11 -8 256.272 33.8234 7
 2 -11 9 32.6945 36.8228 5
 -2 11 -9 53.9999 25.3172 6
 2 -11 9 24.9939 37.6736 4
 -2 11 -9 23.1031 34.7839 4
 -2 11 -9 7.13079 36.5364 1
 2 -11 9 2.82239 41.0996 11
 -2 11 -9 12.1628 33.3208 7
 -2 -11 -9 21.3503 20.9395 8
 2 11 9 34.5534 38.637 9
 -2 11 -10 111.444 26.6117 6
 2 -11 10 153.133 41.3433 4
 2 -11 10 99.4046 39.4002 5
 2 -11 10 70.5351 31.5321 2
 -2 11 -10 95.1984 40.0909 1
 2 -11 10 114.776 44.464 11
 -2 11 -10 106.4 35.7541 7
 2 11 10 97.5033 42.2588 9
 -2 -11 -10 135.646 21.9343 8
 2 -11 11 142.488 44.9568 4
 -2 11 -11 328.329 31.9337 6
 2 -11 11 322.425 44.9355 5
 2 -11 11 255.815 37.2539 2
 -2 11 -11 242.854 48.2593 1
 2 -11 11 328.161 53.4526 10
 2 -11 11 299.963 52.2043 11
 2 11 11 349.834 49.3252 9
 -2 11 -11 232.441 41.4557 7
 2 -11 12 431.344 49.1974 5
 2 -11 12 539.676 54.3233 4
 -2 11 -12 525.747 38.5299 6
 2 -11 12 410.679 35.4733 3
 -2 11 -12 554.625 54.2531 1
 2 -11 12 534.038 43.3973 2
 2 -11 12 425.463 57.2794 10
 2 -11 12 504.755 59.225 11
 2 11 12 552.505 57.1558 9
 2 -11 13 160.463 50.9498 4
 -2 11 -13 182.356 33.3203 6
 2 -11 13 117.552 46.5634 5
 -2 11 -13 108.656 48.521 1
 2 -11 13 54.7421 37.6458 2
 2 -11 13 32.5636 56.9319 11
 2 -11 13 65.7099 51.961 10
 2 11 13 75.4672 50.8445 9
 2 -11 14 26.9536 47.0058 5
 2 -11 14 49.319 51.0705 4
 -2 11 -14 30.8883 33.7311 6
 -2 11 -14 79.3544 50.66 1
 2 -11 14 3.27552 38.1369 2
 2 -11 14 51.8796 58.8963 11
 2 -11 14 -6.81386 53.7966 10
 2 11 14 63.6281 53.3389 9
 -2 11 -15 152.76 37.4174 6
 2 -11 15 124.331 50.5095 5
 2 -11 15 68.0426 55.8192 4
 -2 11 -15 131.382 53.1763 1
 2 -11 15 109.081 42.3388 2
 2 -11 15 215.733 65.7709 11
 2 11 15 238.801 59.4372 9
 2 -11 15 180.969 60.9749 10
 -2 11 -16 394.441 62.0152 1
 2 -11 16 475.449 49.8829 2
 2 -11 16 478.076 66.6132 4
 -2 11 -16 521.472 45.4023 6
 2 -11 16 555.929 59.1747 5
 2 11 16 523.716 67.1456 9
 2 -11 17 11.0593 43.6706 2
 -2 11 -17 31.8188 40.3442 6
 2 -11 17 28.1847 62.5715 4
 2 -11 17 62.8142 53.6288 5
 2 11 17 45.8941 62.2467 9
 2 -11 18 122.485 67.3387 4
 -2 11 -18 -18.1584 41.7215 6
 2 -11 18 108.127 54.1744 5
 2 -11 19 7.36149 69.2273 4
 -2 11 -19 122.926 45.1526 6
 2 -11 19 -55.8485 56.1778 5
 2 -11 20 269.61 78.8052 4
 -2 11 -20 438.744 52.4575 6
 2 -11 21 -5.43111 76.7587 4
 -2 11 -21 -19.5452 50.4994 6
 2 -11 22 11.3128 81.3719 4
 2 -11 23 -90.7215 85.312 4
 2 -11 24 364.158 92.6064 4
 -2 -11 -24 32.1311 107.955 10
 -2 -11 -25 135.087 110.521 10
 -2 -12 25 232.997 64.6943 5
 -2 -12 25 248.039 109.64 11
 -2 -12 24 32.2503 62.0111 5
 -2 -12 24 -164.802 106.655 11
 -2 -12 23 21.696 62.2681 5
 -2 -12 23 185.909 99.0052 11
 -2 -12 22 49.965 61.7472 5
 -2 -12 22 72.3756 95.0962 11
 -2 12 22 2.54221 83.2109 9
 -2 -12 21 276.831 65.702 5
 -2 -12 21 415.417 63.7756 2
 -2 -12 21 414.371 93.1138 11
 -2 12 21 274.12 84.0141 9
 -2 -12 20 130.983 62.2296 5
 -2 -12 20 94.2818 66.7763 4
 -2 -12 20 75.7787 58.8699 2
 -2 -12 20 111.485 85.2479 11
 -2 12 20 160.464 76.9037 9
 -2 -12 19 28.3069 62.7327 4
 -2 -12 19 231.088 60.054 5
 -2 -12 19 128.898 55.3292 2
 -2 -12 19 112.417 80.3808 11
 -2 12 19 156.459 74.9667 9
 -2 -12 18 96.4607 59.8195 4
 -2 -12 18 29.5594 57.4665 5
 -2 -12 18 21.5802 54.7268 2
 -2 -12 18 -96.6828 74.5285 11
 -2 12 18 -33.9664 70.2012 9
 -2 -12 17 189.78 56.9069 4
 -2 -12 17 163.883 56.265 5
 -2 -12 17 134.795 53.6083 2
 -2 -12 17 305.293 69.3599 11
 -2 12 17 196.779 66.9158 9
 -2 -12 16 154.383 56.3658 5
 -2 -12 16 -1.62654 51.6542 4
 -2 -12 16 15.3654 50.0493 2
 -2 -12 16 19.4203 62.3337 11
 -2 12 16 45.446 68.9727 11
 -2 12 16 169.644 62.22 9
 -2 -12 15 560.858 57.7581 4
 -2 -12 15 520.7 60.0795 5
 -2 -12 15 560.789 57.9623 2
 -2 -12 15 596.123 67.9947 11
 -2 12 15 587.01 71.4608 11
 -2 12 15 727.746 68.4484 9
 -2 -12 14 -23.7643 48.8489 5
 -2 -12 14 26.0952 43.7423 4
 -2 -12 14 51.154 45.1658 2
 -2 -12 14 18.0481 53.0845 11
 -2 12 14 -1.99113 57.531 11
 -2 12 14 61.7437 53.1007 9
 -2 -12 13 73.3671 40.2238 4
 -2 -12 13 70.2604 48.7684 5
 -2 -12 13 100.348 44.5795 2
 -2 -12 13 41.3507 49.8039 11
 -2 12 13 76.7777 51.4199 11
 -2 12 13 124.973 51.0122 9
 2 -12 -13 100.342 32.2577 8
 -2 -12 12 116.308 40.992 4
 -2 -12 12 277.04 48.8797 5
 -2 -12 12 185.007 43.7988 2
 -2 12 12 194.057 53.8746 11
 -2 -12 12 150.597 50.5137 11
 -2 12 12 258.97 50.2637 9
 2 -12 -12 206.954 34.6973 8
 -2 -12 11 462.04 49.428 5
 -2 -12 11 409.053 42.4112 4
 -2 -12 11 428.088 44.7265 2
 -2 -12 11 469.754 51.0356 11
 -2 12 11 377.854 51.8946 11
 2 -12 -11 532.968 39.1842 8
 -2 -12 10 131.213 41.5149 5
 -2 -12 10 164.059 34.8411 4
 -2 -12 10 166.482 39.2591 2
 -2 12 10 190.602 45.8774 11
 -2 -12 10 157.049 41.868 11
 2 -12 -10 242.443 34.3388 8
 -2 -12 9 13.2456 38.3474 5
 -2 -12 9 53.7839 34.1392 2
 -2 -12 9 49.6608 37.5548 11
 -2 12 9 69.531 40.4566 11
 2 -12 -9 -7.22733 29.6999 8
 -2 -12 8 200.789 38.0304 5
 -2 -12 8 107.815 34.3964 2
 -2 12 8 178.749 41.9518 11
 -2 -12 8 184.486 38.4495 11
 2 -12 -8 176.948 31.665 8
 2 12 -8 107.351 31.1342 7
 -2 -12 7 62.0392 32.9867 5
 2 12 -7 57.6157 34.7336 1
 -2 -12 7 45.4751 30.9606 2
 -2 -12 7 34.9531 34.1627 11
 -2 12 7 39.7387 37.7232 11
 2 12 -7 66.9555 27.7642 7
 -2 12 6 445.789 35.8089 5
 -2 -12 6 517.132 39.5752 5
 -2 -12 6 438.87 42.103 11
 -2 12 6 457.755 45.4578 11
 -2 -12 6 406.115 38.7962 2
 2 12 -6 429.931 40.4146 1
 -2 -12 5 19.0727 29.3434 5
 -2 12 5 -22.1295 27.6902 5
 -2 -12 5 21.0112 31.1327 11
 -2 12 5 -36.2384 35.3161 11
 2 12 -5 -56.125 32.5049 1
 -2 12 4 59.3594 27.1703 5
 -2 -12 4 57.1469 30.0231 5
 2 12 -4 81.0386 32.4076 1
 -2 12 4 8.25227 34.6291 11
 -2 -12 4 71.6332 31.607 11
 -2 -12 3 32.4665 28.3889 5
 -2 12 3 45.7017 27.1222 5
 -2 12 3 1.11462 32.3031 4
 -2 12 3 15.2807 26.7822 2
 -2 12 3 13.7048 32.8118 11
 2 12 -3 -5.97128 30.1845 11
 -2 -12 3 59.8327 30.8147 11
 2 12 -3 54.9789 20.5848 7
 -2 12 2 643.033 47.5622 4
 -2 12 2 640.121 44.0691 2
 2 12 -2 646.587 47.3814 11
 -2 -12 2 733.073 47.334 11
 -2 12 2 725.095 50.2131 11
 2 12 -2 667.357 36.5639 7
 -2 12 1 72.5501 32.3255 4
 -2 12 1 57.4427 26.4548 5
 2 12 -1 77.5645 24.9291 1
 -2 12 1 118.081 28.2159 2
 2 12 -1 132.721 29.4116 2
 -2 -12 1 124.592 30.4608 11
 -2 12 1 48.5389 32.3978 11
 2 12 -1 74.14 30.2284 11
 2 -12 -1 131.704 32.2252 11
 2 12 -1 71.3741 18.9192 7
 -2 12 0 36.9357 27.5961 5
 -2 12 0 69.1014 31.1646 4
 2 -12 0 94.4915 33.5877 11
 2 12 0 114.312 30.9966 11
 -2 12 0 91.9785 32.4822 11
 2 12 0 42.4635 22.3977 1
 2 12 0 51.437 27.8656 2
 -2 12 0 104.836 28.17 2
 2 12 1 15.4839 26.4716 5
 -2 12 -1 17.8256 10.9724 6
 -2 12 -1 14.4331 31.1755 4
 -2 12 -1 58.1394 27.9185 5
 2 12 1 35.371 30.3205 11
 2 -12 1 3.28487 33.3329 11
 -2 12 -1 34.495 31.8551 11
 -2 12 -1 30.7422 28.4937 2
 2 12 1 38.2964 27.9878 2
 2 12 2 790.404 44.6178 5
 -2 12 -2 612.59 49.4023 4
 -2 12 -2 767.909 33.7707 6
 -2 12 -2 789.96 46.5786 5
 2 12 2 818.251 50.2537 11
 2 -12 2 787.301 51.1709 11
 -2 12 -2 741.923 46.6924 2
 2 12 2 695.801 46.6174 2
 -2 12 -2 735.609 43.8233 1
 -2 12 -3 59.6702 14.8707 6
 -2 12 -3 51.9413 29.0457 5
 -2 12 -3 36.6763 30.9016 4
 2 12 3 100.79 31.6974 11
 2 -12 3 55.1407 33.0043 11
 -2 12 -3 84.6211 28.2675 1
 -2 12 -3 65.2277 28.566 2
 2 12 3 65.2845 29.9531 2
 -2 12 -4 385.715 40.209 4
 -2 12 -4 387.471 37.2489 5
 -2 12 -4 388.249 23.9018 6
 -2 12 -4 404.141 35.7003 1
 2 12 4 346.777 36.7086 2
 2 -12 4 437.938 43.75 11
 2 12 4 404.803 40.5662 11
 -2 12 -5 24.9367 33.6283 4
 -2 12 -5 27.2355 30.7926 1
 2 12 5 33.5646 30.1828 2
 2 12 5 26.5146 34.7717 11
 2 -12 5 -56.0968 37.7133 11
 -2 12 -5 19.9267 28.9109 7
 2 -12 6 221.866 40.0734 4
 -2 12 -6 209.975 39.3841 4
 2 12 6 302.335 36.5629 2
 -2 12 -6 380.313 39.1541 1
 2 -12 6 215.417 43.882 11
 2 12 6 318.944 42.0787 11
 -2 12 -6 285.088 35.186 7
 2 12 6 334.937 41.2354 9
 2 -12 7 227.535 37.8971 4
 -2 12 -7 232.308 24.9323 6
 -2 12 -7 165.833 36.9594 4
 2 12 7 178.935 34.452 2
 -2 12 -7 266.298 37.2968 1
 2 -12 7 163.08 41.0603 11
 2 12 7 224.982 41.1146 11
 -2 12 -7 155.043 33.1486 7
 2 12 7 261.066 40.2709 9
 -2 12 -8 290.87 26.9088 6
 2 -12 8 140.737 40.5958 4
 -2 12 -8 183.473 39.4311 4
 2 12 8 209.998 37.3113 2
 -2 12 -8 252.109 40.5297 1
 2 12 8 225.862 43.5987 11
 2 -12 8 155.175 45.7959 11
 2 12 8 265.98 43.2782 9
 -2 12 -8 281.493 37.0416 7
 2 -12 9 22.6132 39.2351 4
 -2 12 -9 -15.2418 25.2286 6
 -2 12 -9 -13.6673 39.7372 1
 -2 12 -9 27.228 35.9522 4
 2 -12 9 75.0157 44.7063 11
 2 12 9 55.3062 43.2151 11
 2 12 9 21.2501 40.9145 9
 -2 12 -9 49.7831 35.3715 7
 -2 12 -10 98.9739 28.1684 6
 2 -12 10 107.667 43.9784 4
 -2 12 -10 95.8435 39.6653 4
 -2 12 -10 153.431 44.1783 1
 2 12 10 84.8554 47.2129 11
 2 -12 10 161.383 49.1849 11
 -2 12 -10 144.809 39.2276 7
 2 12 10 232.397 46.7276 9
 -2 -12 -10 89.4482 24.7992 8
 -2 12 -11 318.002 32.5845 6
 2 -12 11 289.714 48.8772 4
 -2 12 -11 319.341 49.0186 1
 2 -12 11 277.112 54.0852 11
 2 12 11 269.689 50.5856 9
 -2 12 -11 230.173 42.807 7
 -2 -12 -11 266.673 27.2732 8
 -2 12 -12 403.249 37.6062 6
 2 -12 12 291.8 53.9129 4
 -2 12 -12 392.888 55.6479 1
 2 -12 12 230.3 60.9638 11
 2 12 12 367.466 57.081 9
 -2 12 -12 339.756 48.5103 7
 -2 12 -13 71.421 33.3292 6
 2 -12 13 89.4122 52.0139 4
 2 -12 13 81.9937 49.2987 5
 2 -12 13 75.6735 39.8291 2
 -2 12 -13 87.7114 49.8675 1
 2 -12 13 54.6862 57.7618 11
 2 -12 13 141.87 59.2478 10
 2 12 13 5.38751 52.9332 9
 2 -12 14 63.6239 49.858 5
 -2 12 -14 49.8414 35.0213 6
 2 -12 14 38.6795 54.6146 4
 2 -12 14 81.8153 41.4651 2
 -2 12 -14 -3.84082 52.5102 1
 2 -12 14 41.757 63.0637 11
 2 -12 14 -11.2183 60.4146 10
 2 12 14 -26.5265 57.2466 9
 -2 12 -15 466.891 44.8534 6
 2 -12 15 494.73 60.7198 5
 2 -12 15 462.015 65.7483 4
 -2 12 -15 592.123 62.1258 1
 2 -12 15 530.234 51.4088 2
 2 -12 15 610.653 75.9839 11
 2 12 15 498.582 69.6194 9
 2 -12 15 568.858 70.9609 10
 2 -12 16 141.587 63.4138 4
 -2 12 -16 130.257 40.363 6
 2 -12 16 161.365 54.7024 5
 2 -12 16 69.7486 46.2517 2
 -2 12 -16 6.91425 58.3659 1
 2 -12 16 169.453 76.0518 11
 2 12 16 76.9091 63.9481 9
 2 -12 16 32.3552 68.4982 10
 2 -12 17 130.681 66.5133 4
 -2 12 -17 161.87 41.8943 6
 2 -12 17 193.639 79.4355 11
 2 12 17 109.511 68.0735 9
 2 -12 18 -110.289 71.8467 4
 -2 12 -18 56.1017 44.2549 6
 2 -12 18 101.214 82.6137 11
 2 -12 19 2.53695 71.9719 4
 -2 12 -19 90.2318 47.37 6
 2 -12 19 98.8938 89.8596 11
 2 -12 20 74.928 76.6583 4
 -2 12 -20 127.096 49.803 6
 2 -12 20 3.39597 93.8013 11
 2 -12 21 439.585 86.9238 4
 2 -12 21 312.902 102.609 11
 2 -12 22 58.009 82.0461 4
 2 -12 22 185.237 107.204 11
 2 -12 23 -143.549 87.267 4
 2 -12 23 -39.4783 109.673 11
 2 -12 24 67.2652 89.5688 4
 -2 -12 -24 -18.6851 109.427 10
 -2 -13 25 17.3515 65.1903 5
 -2 -13 24 -4.81293 64.8139 5
 -2 -13 24 40.5616 109.655 11
 -2 -13 23 -63.5151 66.1941 5
 -2 13 23 110.266 121.06 11
 -2 -13 23 -49.8409 104.079 11
 -2 -13 22 3.29686 65.3336 5
 -2 -13 22 23.8532 95.6785 11
 -2 13 22 124.617 113.597 11
 -2 13 22 142.773 86.2202 9
 -2 -13 21 4.97926 65.1948 5
 -2 -13 21 76.6136 59.6888 2
 -2 13 21 41.5378 104.433 11
 -2 -13 21 3.23636 94.2863 11
 -2 13 21 119.681 83.3728 9
 -2 -13 20 408.279 67.2679 5
 -2 -13 20 286.82 63.1832 2
 -2 13 20 412.528 104.293 11
 -2 -13 20 299.268 92.6344 11
 -2 13 20 195.92 83.9019 9
 -2 -13 19 71.577 63.7794 5
 -2 -13 19 26.4869 57.3788 2
 -2 -13 19 -94.2698 85.5985 11
 -2 13 19 3.26319 90.6362 11
 -2 13 19 -17.5391 77.9257 9
 -2 -13 18 28.1526 62.755 5
 -2 -13 18 90.6861 60.9599 4
 -2 -13 18 -58.9111 57.5383 2
 -2 13 18 21.0589 82.3002 11
 -2 -13 18 79.7763 78.6238 11
 -2 13 18 153.207 74.8629 9
 -2 -13 17 27.0247 56.4271 4
 -2 -13 17 11.4539 58.9023 5
 -2 -13 17 -23.4866 55.5875 2
 -2 -13 17 61.5369 72.7344 11
 -2 13 17 176.701 78.6019 11
 -2 13 17 172.429 68.9776 9
 -2 -13 16 389.936 59.9932 4
 -2 -13 16 418.02 62.9386 5
 -2 -13 16 465.085 59.4468 2
 -2 -13 16 483.496 75.0347 11
 -2 13 16 474.37 78.55 11
 -2 13 16 513.08 71.6115 9
 -2 -13 15 130.637 57.7744 5
 -2 -13 15 153.792 52.3792 4
 -2 -13 15 93.4131 50.3617 2
 -2 -13 15 121.317 64.6177 11
 -2 13 15 112.254 68.711 11
 -2 13 15 172.741 62.7302 9
 -2 -13 14 37.2753 54.3764 5
 -2 -13 14 -24.3122 45.9554 4
 -2 -13 14 27.6721 46.9404 2
 -2 -13 14 34.6207 56.4082 11
 -2 13 14 -56.2151 60.4541 11
 -2 13 14 46.0466 57.0192 9
 -2 -13 13 72.188 51.9926 5
 -2 -13 13 21.1563 42.9894 4
 -2 -13 13 48.1319 45.4114 2
 -2 13 13 71.5112 56.2213 11
 -2 -13 13 56.5855 52.7546 11
 -2 13 13 77.0286 55.0359 9
 2 -13 -13 84.5271 34.6967 8
 -2 -13 12 140.643 41.9023 4
 -2 -13 12 177.181 49.3691 5
 -2 -13 12 115.918 43.3193 2
 -2 13 12 163.518 53.8867 11
 -2 -13 12 184.038 50.9181 11
 2 -13 -12 120.9 34.7894 8
 -2 13 12 147.716 50.9283 9
 -2 -13 11 111.809 38.324 4
 -2 -13 11 143.52 47.3542 5
 -2 -13 11 164.941 43.1572 2
 -2 -13 11 151.997 47.9917 11
 -2 13 11 106.242 52.4661 11
 2 -13 -11 119.54 35.6409 8
 -2 -13 10 105.025 44.0912 5
 -2 -13 10 51.1049 34.9557 4
 -2 13 10 103.219 14.0399 1
 -2 -13 10 78.3468 37.9728 2
 2 13 -10 45.8132 33.7839 4
 -2 13 10 166.117 47.4663 11
 -2 -13 10 98.6546 44.5166 11
 2 -13 -10 137.388 33.7954 8
 -2 -13 9 57.7584 39.8401 5
 -2 -13 9 60.0591 36.0368 2
 2 13 -9 54.8593 31.5964 4
 -2 -13 9 103.686 42.5767 11
 -2 13 9 87.8125 44.3104 11
 2 -13 -9 28.1862 31.6284 8
 -2 -13 8 49.0652 37.6634 5
 -2 13 8 66.8397 31.36 5
 2 13 -8 14.4497 30.3539 4
 -2 -13 8 39.4104 33.9965 2
 -2 -13 8 21.463 37.929 11
 -2 13 8 54.5773 41.8729 11
 2 -13 -8 76.4882 32.2086 8
 2 13 -8 41.8553 31.9348 7
 -2 13 7 358.748 37.2075 5
 -2 -13 7 310.643 41.9257 5
 -2 -13 7 304.74 40.6118 2
 -2 -13 7 300.316 43.0108 11
 -2 13 7 282.581 46.588 11
 2 13 -7 335.456 35.2751 7
 -2 13 6 107.658 30.9408 5
 -2 -13 6 125.236 35.8744 5
 2 13 -6 130.164 37.0949 1
 -2 -13 6 152.148 38.01 11
 -2 13 6 142.548 41.2264 11
 2 13 -6 130.764 29.0631 7
 -2 -13 5 130.778 34.1529 5
 -2 13 5 130.782 31.2831 5
 2 13 -5 93.3882 34.2714 1
 -2 -13 5 113.509 35.7321 11
 -2 13 5 101.317 40.8162 11
 2 13 -5 103.221 28.0256 7
 -2 13 4 86.7468 36.324 4
 -2 13 4 78.7422 31.1253 5
 -2 13 4 118.204 38.3043 11
 -2 -13 4 107.684 34.9295 11
 -2 13 4 89.9922 31.571 2
 2 13 -4 95.967 33.2498 1
 -2 13 3 142.798 32.0488 5
 -2 13 3 97.8161 36.1249 4
 2 13 -3 127.161 36.5748 11
 -2 -13 3 176.617 37.0357 11
 -2 13 3 201.322 40.727 11
 2 13 -3 142.32 33.3979 1
 -2 13 3 164.092 32.9873 2
 -2 13 2 92.8692 35.3364 4
 -2 13 2 58.9713 29.6971 5
 -2 13 2 46.3444 30.6954 2
 -2 -13 2 34.5554 33.5641 11
 -2 13 2 53.6912 36.5856 11
 2 13 -2 70.8616 33.5324 11
 -2 13 1 165.329 37.8005 4
 -2 13 1 199.73 33.6955 5
 2 13 -1 169.64 35.6406 2
 -2 13 1 172.818 34.2839 2
 2 -13 -1 171.455 39.0829 11
 -2 13 1 166.626 39.0794 11
 2 13 -1 181.747 35.7624 11
 2 13 -1 157.909 23.0646 7
 -2 13 0 182.085 32.6807 5
 2 13 0 174.619 32.1758 4
 -2 13 0 147.027 34.6312 4
 -2 13 0 204.394 38.7476 11
 2 13 0 178.194 34.1857 11
 2 -13 0 222.395 40.295 11
 2 13 0 156.278 33.503 2
 -2 13 0 268.005 32.7936 2
 2 13 1 319.418 35.2002 5
 -2 13 -1 269.418 35.3541 5
 -2 13 -1 214.639 38.8909 4
 2 13 1 314.534 36.39 4
 2 13 1 279.998 39.3214 11
 2 -13 1 288.219 41.6213 11
 -2 13 -1 307.043 41.5135 11
 -2 13 -1 270.046 36.5225 2
 -2 13 -1 263.078 33.2404 1
 2 13 1 282.304 37.9824 2
 -2 13 -2 156.382 15.1877 6
 -2 13 -2 188.724 36.4543 4
 -2 13 -2 176.204 33.5057 5
 2 13 2 148.202 31.3363 5
 2 13 2 192.941 36.8342 11
 2 -13 2 207.573 38.8674 11
 2 13 2 187.571 34.5491 2
 -2 13 -2 199.528 30.8363 1
 -2 13 -2 146.867 33.1939 2
 2 13 3 267.935 33.1566 5
 -2 13 -3 224.233 36.3905 5
 -2 13 -3 247.469 39.6037 4
 -2 13 -3 256.19 19.0032 6
 2 13 3 251.202 36.5582 2
 -2 13 -3 189.881 35.6517 2
 -2 13 -3 275.517 34.1213 1
 2 13 3 166.025 38.688 11
 2 -13 3 160.331 41.7881 11
 2 13 4 -13.6566 29.8136 5
 -2 13 -4 9.0087 16.3868 6
 -2 13 -4 24.4841 35.0049 4
 -2 13 -4 7.0683 33.0863 5
 2 13 4 61.0649 32.9332 2
 -2 13 -4 -27.9185 32.6194 1
 2 -13 4 32.8693 38.9132 11
 2 13 4 12.2223 36.9881 11
 -2 13 -4 16.4348 29.951 7
 -2 13 -5 76.7486 37.5991 4
 2 13 5 137.465 31.1831 5
 -2 13 -5 48.159 34.2026 1
 2 13 5 95.2105 32.926 2
 2 -13 5 56.013 40.6854 11
 2 13 5 37.0396 37.5902 11
 -2 13 -5 38.4207 30.9764 7
 -2 13 -6 511.456 45.3137 4
 2 13 6 405.361 36.7871 5
 2 13 6 436.722 41.4016 2
 -2 13 -6 486.933 42.6747 1
 2 13 6 358.925 46.4441 11
 2 -13 6 416.683 48.3298 11
 -2 13 -6 433.571 39.114 7
 2 13 6 399.446 44.6134 9
 2 13 7 247.183 34.5062 5
 2 -13 7 251.291 44.2292 4
 -2 13 -7 311.876 27.799 6
 -2 13 -7 303.838 42.5907 1
 2 13 7 272.641 40.0217 2
 -2 13 -7 286.779 44.0458 4
 2 -13 7 226.045 48.7165 11
 2 13 7 174.525 45.2536 11
 -2 13 -7 342.759 38.4183 7
 2 13 7 289.781 45.5274 9
 2 13 8 47.7518 30.2912 5
 2 -13 8 128.242 41.9219 4
 -2 13 -8 86.3751 25.2881 6
 2 13 8 71.4277 35.7652 2
 -2 13 -8 34.5554 37.9834 4
 -2 13 -8 53.0255 40.0546 1
 2 -13 8 73.3072 44.9421 11
 2 13 8 103.321 44.0555 11
 -2 13 -8 111.796 35.9465 7
 2 13 8 110.314 42.7869 9
 2 13 9 58.4996 30.8233 5
 -2 13 -9 41.2433 26.3616 6
 2 -13 9 -5.63428 42.4165 4
 2 13 9 100.987 38.452 2
 -2 13 -9 35.5116 44.0626 1
 -2 13 -9 64.933 40.8586 4
 2 13 9 14.4213 46.8401 11
 2 -13 9 158.063 49.1406 11
 -2 13 -9 155.543 38.9418 7
 2 13 9 106.051 45.6475 9
 -2 13 -10 191.888 29.7679 6
 2 13 10 120.507 31.5234 5
 2 -13 10 197.302 46.5701 4
 -2 13 -10 177.466 43.396 4
 -2 13 -10 209.876 49.1384 1
 2 -13 10 152.852 52.0811 11
 2 13 10 108.219 50.5372 11
 -2 13 -10 174.139 41.4312 7
 2 13 10 112.677 48.4206 9
 2 -13 11 214.161 51.498 4
 -2 13 -11 271.939 33.5622 6
 2 13 11 252.996 33.4842 5
 -2 13 -11 306.625 51.6089 1
 2 13 11 154.033 56.0637 11
 2 -13 11 225.183 57.8176 11
 -2 13 -11 273.104 45.4884 7
 2 13 11 228.242 55.6967 9
 -2 13 -12 214.687 32.8981 6
 2 13 12 181.749 31.7261 5
 2 -13 12 167.737 52.3094 4
 -2 13 -12 196.122 51.312 1
 2 13 12 240.558 60.2612 11
 2 -13 12 140.488 59.1645 11
 2 -13 12 274.381 63.066 10
 2 13 12 191.43 56.978 9
 -2 13 -12 205.592 46.424 7
 -2 13 -13 123.421 35.4509 6
 2 -13 13 196.277 56.4268 4
 -2 13 -13 127.982 53.5289 1
 2 -13 13 186.261 64.7439 10
 2 -13 13 58.1663 64.1549 11
 2 13 13 166.739 63.6042 11
 2 13 13 73.1481 57.8553 9
 2 -13 14 170.979 59.2094 4
 -2 13 -14 78.7252 35.7885 6
 -2 13 -14 64.18 55.2979 1
 2 -13 14 9.2761 66.8393 11
 2 -13 14 41.4519 65.887 10
 2 13 14 190.598 64.0223 9
 -2 13 -15 144.348 39.7844 6
 2 -13 15 -38.9902 61.8046 4
 -2 13 -15 142.011 57.4729 1
 2 -13 15 122.419 73.2684 11
 2 -13 15 -8.60701 70.5757 10
 2 13 15 114.132 66.3169 9
 -2 13 -16 501.217 47.2056 6
 2 -13 16 442.939 71.7503 4
 2 -13 16 532.697 84.1119 11
 2 13 16 321.624 72.0446 9
 -2 13 -17 48.0424 42.537 6
 2 -13 17 21.015 68.2637 4
 2 -13 17 -127.726 83.7997 11
 2 13 17 62.496 71.509 9
 -2 13 -18 -8.16249 45.5446 6
 2 -13 18 17.3362 71.7292 4
 2 -13 18 -90.4887 87.0154 11
 -2 13 -19 51.1475 49.3838 6
 2 -13 19 39.2269 75.6179 4
 2 -13 19 -116.5 94.1669 11
 2 -13 20 258.047 83.6987 4
 2 -13 20 245.112 102.116 11
 2 -13 21 83.0219 80.9903 4
 2 -13 21 97.6092 104.607 11
 2 -13 22 -29.5887 85.6395 4
 2 -13 22 173.217 111.764 11
 2 -13 23 145.786 88.75 4
 2 -13 23 183.897 114.826 11
 -2 -14 24 20.0868 67.4497 5
 -2 -14 24 114.385 111.788 11
 -2 -14 23 8.54976 67.5124 5
 -2 -14 23 48.0576 106.846 11
 -2 14 23 -4.44335 129.581 11
 -2 -14 22 159.46 70.6035 5
 -2 14 22 92.8239 118.579 11
 -2 -14 22 -117.134 106.906 11
 -2 14 22 254.332 90.993 9
 -2 -14 21 -49.0311 68.5987 5
 -2 -14 21 66.5671 63.8342 2
 -2 14 21 154.933 113.211 11
 -2 -14 21 81.1357 99.1546 11
 -2 14 21 19.2166 86.4143 9
 -2 -14 20 107.566 68.348 5
 -2 -14 20 174.343 63.7422 2
 -2 14 20 133.951 105.918 11
 -2 -14 20 134.359 96.0331 11
 -2 14 20 207.101 86.6146 9
 -2 -14 19 157.189 68.2026 5
 -2 -14 19 103.222 59.6637 2
 -2 14 19 169.677 99.9903 11
 -2 -14 19 42.0882 88.9133 11
 -2 14 19 13.2306 81.2364 9
 -2 -14 18 137.179 67.3661 5
 -2 -14 18 119.748 62.5499 2
 -2 14 18 221.708 93.6865 11
 -2 -14 18 148.717 84.5487 11
 -2 14 18 55.584 80.1986 9
 -2 -14 17 -5.54416 58.2494 4
 -2 -14 17 -38.1843 64.3053 5
 -2 -14 17 -1.76098 59.5419 2
 -2 -14 17 46.9172 77.8354 11
 -2 14 17 92.1163 84.0292 11
 -2 14 17 72.7959 74.3455 9
 -2 -14 16 175.006 63.7965 5
 -2 -14 16 220.46 57.4916 4
 -2 -14 16 123.607 57.6481 2
 -2 -14 16 117.975 74.5754 11
 -2 14 16 -19.1094 77.0081 11
 -2 14 16 35.4584 69.9828 9
 -2 -14 15 327.914 54.9839 4
 -2 -14 15 282.15 62.161 5
 -2 -14 15 257.538 56.4862 2
 -2 -14 15 244.328 69.9382 11
 -2 14 15 234.806 73.2004 11
 -2 14 15 311.886 68.0023 9
 -2 -14 14 191.316 59.789 5
 -2 -14 14 248.257 51.3293 4
 -2 -14 14 249.567 53.3739 2
 -2 14 14 271.384 70.1494 11
 -2 -14 14 282.077 63.9983 11
 -2 14 14 269.54 65.4611 9
 -2 -14 13 57.0771 54.5932 5
 -2 -14 13 -30.373 44.9927 4
 -2 -14 13 40.955 48.6747 2
 -2 14 13 2.13227 60.1663 11
 -2 -14 13 16.9405 57.3007 11
 2 -14 -13 0.95602 37.9109 8
 -2 14 13 -26.4953 58.1227 9
 -2 -14 12 115.027 43.3453 4
 -2 -14 12 76.64 52.6184 5
 -2 -14 12 106.707 46.7899 2
 -2 14 12 118.856 58.2824 11
 -2 -14 12 96.2205 53.2139 11
 2 -14 -12 83.1369 38.2971 8
 -2 14 12 173.158 58.4293 9
 -2 14 11 257.702 39.8743 5
 -2 -14 11 301.32 51.9375 5
 -2 -14 11 309.06 47.2533 2
 -2 -14 11 204.382 52.0556 11
 -2 14 11 253.799 56.3625 11
 2 -14 -11 242.329 39.3262 8
 -2 14 10 261.063 39.2679 5
 -2 -14 10 306.179 50.017 5
 -2 -14 10 220.176 45.6053 2
 2 14 -10 306.954 39.525 4
 -2 14 10 243.07 54.6976 11
 -2 -14 10 346.867 52.2151 11
 2 -14 -10 197.017 39.0595 8
 -2 14 9 129.647 36.7518 5
 -2 -14 9 92.5639 44.758 5
 2 14 -9 155.269 35.7165 4
 -2 -14 9 82.7849 40.5838 2
 -2 14 9 160.054 17.6143 1
[truncated: 3,143,775 more chars]
