# Supplementary material for: Accessing elusive σ-type cyclopropenium cation equivalents through redox gold catalysis
Source: Nat Chem. 2024 May 23;16(6):901–12. doi: 10.1038/s41557-024-01535-8 (PMC11164686; doi:10.1038/s41557-024-01535-8)
Supplement: Supplementary file 5 — Cartesian coordinates for the computation performed in Fig. 3. [file 41557_2024_1535_MOESM5_ESM.zip]

Archive with 13 entries (12 files):
- CartesianCoordinates/
- CartesianCoordinates/product.xyz
- CartesianCoordinates/Int-VIII.xyz
- CartesianCoordinates/Int-IX.xyz
- CartesianCoordinates/TS-X.xyz
- CartesianCoordinates/Int-VI.xyz
- CartesianCoordinates/TS-VII.xyz
- __MACOSX/CartesianCoordinates/._TS-VII.xyz
- CartesianCoordinates/1a.xyz
- CartesianCoordinates/Int-XI.xyz
- CartesianCoordinates/2a.xyz
- CartesianCoordinates/3a.xyz
- CartesianCoordinates/4.xyz
