# Supplementary material for: Accessing elusive σ-type cyclopropenium cation equivalents through redox gold catalysis
Source: Nat Chem. 2024 May 23;16(6):901–12. doi: 10.1038/s41557-024-01535-8 (PMC11164686; doi:10.1038/s41557-024-01535-8)
Supplement: Supplementary file 5 — Cartesian coordinates for the computation performed in Fig. 3. [file 41557_2024_1535_MOESM5_ESM.zip › CartesianCoordinates/product.xyz]

  46
scf done:     -926.229657
 C    -1.529214    -1.629891    -0.394991
 C    -1.088933    -0.403108    -0.464442
 C    -1.336643    -3.049689    -0.065732
 C    -2.522800    -0.624881    -0.892455
 H    -2.794221    -0.584218    -1.957208
 C    -3.607887    -0.185138     0.036920
 C    -0.087539     0.551318    -0.329679
 C     0.010335    -3.342164     0.587437
 H    -2.168268    -3.361136     0.590114
 H    -1.463630    -3.638777    -0.993117
 C     1.209190    -3.061249    -0.308007
 H     0.093430    -2.744173     1.511657
 H     0.024006    -4.399008     0.902258
 C     2.546131    -3.261682     0.389910
 H     1.156120    -3.707764    -1.202782
 H     1.158220    -2.023976    -0.681645
 C     3.746974    -2.948436    -0.492177
 H     2.581824    -2.621473     1.290800
 H     2.621083    -4.301913     0.757067
 C     5.080036    -3.122577     0.216206
 H     3.716007    -3.592434    -1.389306
 H     3.658349    -1.911699    -0.864264
 H     5.927524    -2.889715    -0.447778
 H     5.155056    -2.460367     1.094823
 H     5.212366    -4.157535     0.573033
 O    -4.699173     0.181650    -0.633850
 O    -3.514697    -0.170038     1.242482
 C    -5.819388     0.647260     0.128230
 C    -5.696270     2.116113     0.452034
 H    -5.904841     0.043342     1.043682
 H    -6.694284     0.450840    -0.506938
 H    -6.603117     2.457605     0.974419
 H    -4.832506     2.306286     1.106193
 H    -5.582968     2.713241    -0.465754
 C     0.794664     1.389736    -0.222281
 C     1.845906     2.340614    -0.089632
 C     1.616614     3.704934    -0.352092
 C     2.652228     4.624141    -0.219842
 C     3.923675     4.201257     0.172566
 C     3.131428     1.921628     0.306047
 C     4.159046     2.849976     0.434169
 H     0.620967     4.032491    -0.659078
 H     2.465693     5.681194    -0.425083
 H     4.734077     4.927330     0.274893
 H     3.311430     0.863694     0.510431
 H     5.153316     2.516296     0.741389
