# Supplementary material for: Accessing elusive σ-type cyclopropenium cation equivalents through redox gold catalysis
Source: Nat Chem. 2024 May 23;16(6):901–12. doi: 10.1038/s41557-024-01535-8 (PMC11164686; doi:10.1038/s41557-024-01535-8)
Supplement: Supplementary file 5 — Cartesian coordinates for the computation performed in Fig. 3. [file 41557_2024_1535_MOESM5_ESM.zip › CartesianCoordinates/Int-VIII.xyz]

  78
scf done:    -3251.629716
Au    -0.150367     0.076927     0.576036
 N    -1.805039    -1.062274     1.431913
 N    -2.545782     0.649116    -0.595830
Cl    -0.617003     1.846431     2.000577
 C    -1.414535    -1.927024     2.374261
 C    -2.308978    -2.728533     3.073214
 C    -3.657847    -2.613188     2.777468
 C    -4.065010    -1.713689     1.790413
 C    -3.102889    -0.944201     1.115274
 C    -3.507270    -0.005252     0.043175
 C    -4.864417     0.166912    -0.286639
 C    -5.192373     1.067287    -1.304455
 C    -4.176533     1.747899    -1.958788
 C    -2.859781     1.495975    -1.568505
 H    -0.340664    -1.974275     2.572538
 H    -1.941358    -3.419281     3.832848
 H    -4.413363    -3.208585     3.294586
 H    -2.024498     1.998812    -2.063849
 H    -6.243045     1.211056    -1.565845
 H    -4.388837     2.457136    -2.760591
 C    -5.933851    -0.581503     0.402011
 C    -5.509044    -1.593236     1.479205
 O    -6.353116    -2.249843     2.039128
 O    -7.108287    -0.441923     0.155954
 C     2.127704     1.810171    -0.824383
 C     1.440723     1.082170    -0.001608
 C     2.337157     2.540209    -2.088439
 C     2.725529     1.615682     0.557140
 I     2.612753    -2.234550     1.360764
 H     3.563400     0.921382     0.725229
 C     2.695286     2.750577     1.525509
 C     3.130701    -1.572748    -0.590376
 O     0.177149    -1.647290    -0.443879
 C     2.272222    -1.460266    -1.702016
 C     4.482405    -1.228914    -0.700149
 C     5.011786    -0.779426    -1.905414
 C     2.844870    -1.039485    -2.912323
 H     6.068593    -0.508621    -1.964946
 C     4.186437    -0.691638    -3.020796
 C     0.777116    -1.821296    -1.650477
 C     0.654609    -3.351061    -1.943109
 C    -0.074127    -1.069911    -2.731656
 F    -0.617948    -3.741845    -1.995979
 F     1.249121    -4.058606    -0.989135
 F     1.227532    -3.684252    -3.101667
 F    -1.368968    -1.266620    -2.507584
 F     0.156042    -1.465386    -3.990246
 F     0.141819     0.245892    -2.682406
 H     5.129653    -1.313165     0.174818
 H     4.579609    -0.353630    -3.982071
 H     2.230091    -0.968991    -3.807680
 C     1.701697     3.936464    -2.056433
 H     3.417305     2.622829    -2.284389
 H     1.900094     1.952409    -2.911368
 C     0.189604     3.899749    -1.898274
 H     2.140380     4.505325    -1.221022
 H     1.971822     4.463626    -2.987274
 C    -0.451425     5.269678    -1.740352
 H    -0.256580     3.378707    -2.765363
 H    -0.062420     3.289877    -1.014101
 C    -1.957698     5.208394    -1.525084
 H     0.015522     5.788085    -0.882705
 H    -0.230624     5.892612    -2.626857
 C    -2.602312     6.572379    -1.344368
 H    -2.425293     4.688461    -2.380554
 H    -2.166558     4.578574    -0.641462
 H    -3.689793     6.491187    -1.188542
 H    -2.180850     7.101551    -0.473565
 H    -2.440282     7.212571    -2.227501
 O     3.281960     2.412907     2.676719
 O     2.216347     3.842477     1.322522
 C     3.276848     3.394519     3.714252
 C     3.969746     2.810841     4.915629
 H     2.233019     3.668549     3.938240
 H     3.782450     4.304590     3.352756
 H     3.978591     3.545775     5.734353
 H     3.450862     1.906975     5.270017
 H     5.011739     2.544677     4.680680
