# Supplementary material for: Accessing elusive σ-type cyclopropenium cation equivalents through redox gold catalysis
Source: Nat Chem. 2024 May 23;16(6):901–12. doi: 10.1038/s41557-024-01535-8 (PMC11164686; doi:10.1038/s41557-024-01535-8)
Supplement: Supplementary file 5 — Cartesian coordinates for the computation performed in Fig. 3. [file 41557_2024_1535_MOESM5_ESM.zip › CartesianCoordinates/Int-IX.xyz]

  70
scf done:    -2242.411532
Au    -0.310784    -0.110271    -0.158117
 N     1.021107    -1.592534    -0.950303
 N     1.528090     0.929250    -0.184785
Cl    -0.713733     1.190366    -2.683819
 C     0.692807    -2.828416    -1.330370
 C     1.659698    -3.763668    -1.690463
 C     2.998257    -3.398473    -1.641712
 C     3.336226    -2.100519    -1.250607
 C     2.309507    -1.215031    -0.912501
 C     2.584078     0.167503    -0.515768
 C     3.882303     0.683792    -0.508122
 C     4.067016     2.028136    -0.175677
 C     2.958028     2.807046     0.119639
 C     1.693555     2.221992     0.109297
 H    -0.372761    -3.069127    -1.336537
 H     1.353116    -4.764611    -1.996629
 H     3.791904    -4.101079    -1.904461
 H     0.789739     2.800224     0.328331
 H     5.077796     2.441123    -0.162819
 H     3.054956     3.864819     0.367523
 C     5.036371    -0.187328    -0.830963
 C     4.751600    -1.663213    -1.187105
 O     5.676130    -2.404101    -1.409326
 O     6.176521     0.204481    -0.819243
 C    -1.402748     1.936108     1.959611
 C    -1.315995     1.234794     0.873902
 C    -0.951278     2.290908     3.320104
 C    -2.341675     2.320213     0.825629
 H    -3.415418     2.083734     0.861071
 C    -1.997523     3.513617     0.000838
 C    -1.923067    -1.197749     0.030124
 C     0.513537     1.915373     3.558731
 H    -1.101515     3.370638     3.477478
 H    -1.605191     1.783615     4.052982
 C     0.805119     0.429039     3.395682
 H     1.135446     2.486513     2.848734
 H     0.808346     2.255089     4.565800
 C     2.281557     0.086269     3.254275
 H     0.363529    -0.134131     4.237151
 H     0.294621     0.061154     2.491776
 C     2.509385    -1.363431     2.846146
 H     2.730563     0.745792     2.489041
 H     2.821935     0.304373     4.193453
 C     3.967904    -1.717656     2.614491
 H     2.081070    -2.032280     3.613865
 H     1.929641    -1.559673     1.925917
 H     4.087423    -2.766384     2.299490
 H     4.414177    -1.083292     1.830883
 H     4.567841    -1.574130     3.528302
 O    -3.010430     3.905455    -0.762292
 O    -0.913056     4.057830     0.002049
 C    -2.733559     4.926465    -1.725836
 C    -4.005934     5.226411    -2.469702
 H    -1.944404     4.554568    -2.399155
 H    -2.339907     5.815757    -1.208970
 H    -3.818936     6.002273    -3.227011
 H    -4.383280     4.328440    -2.982305
 H    -4.787376     5.593516    -1.786772
 C    -2.935306    -1.878864     0.107229
 C    -4.117610    -2.678080     0.190256
 C    -5.305025    -2.136488     0.717203
 C    -6.457135    -2.913419     0.793650
 C    -6.445432    -4.236583     0.348863
 C    -4.114824    -4.012883    -0.255474
 C    -5.271968    -4.781983    -0.174820
 H    -5.312698    -1.100520     1.063665
 H    -7.373347    -2.481390     1.204134
 H    -7.352360    -4.843412     0.409569
 H    -3.196638    -4.438852    -0.666447
 H    -5.257750    -5.817173    -0.525110
