# Supplementary material for: Accessing elusive σ-type cyclopropenium cation equivalents through redox gold catalysis
Source: Nat Chem. 2024 May 23;16(6):901–12. doi: 10.1038/s41557-024-01535-8 (PMC11164686; doi:10.1038/s41557-024-01535-8)
Supplement: Supplementary file 5 — Cartesian coordinates for the computation performed in Fig. 3. [file 41557_2024_1535_MOESM5_ESM.zip › CartesianCoordinates/TS-X.xyz]

  70
scf done:    -2242.396820
Au    -0.279065    -0.008802    -0.296309
 N     1.189320    -1.425883    -1.107047
 N     1.632863     0.990587    -0.039546
Cl    -0.485277     1.392536    -2.717061
 C     0.893911    -2.620385    -1.619607
 C     1.885525    -3.521970    -2.000696
 C     3.216106    -3.162724    -1.832095
 C     3.520344    -1.908775    -1.295945
 C     2.466365    -1.059796    -0.944234
 C     2.709257     0.271898    -0.376838
 C     4.004650     0.769478    -0.201578
 C     4.158424     2.054496     0.325495
 C     3.027905     2.791822     0.650148
 C     1.770542     2.222162     0.456128
 H    -0.168327    -2.857810    -1.719238
 H     1.605689    -4.490603    -2.416998
 H     4.029653    -3.836926    -2.108252
 H     0.844283     2.758437     0.691717
 H     5.164230     2.454643     0.470982
 H     3.105444     3.800633     1.057854
 C     5.180863    -0.060257    -0.550135
 C     4.925076    -1.484575    -1.093853
 O     5.866746    -2.197284    -1.338410
 O     6.317250     0.322845    -0.421347
 C    -1.823027     1.410876     2.019519
 C    -1.649147     0.902342     0.830796
 C    -1.485387     1.494347     3.452832
 C    -2.611210     2.047542     0.897561
 H    -3.690414     1.864137     0.782106
 C    -2.149147     3.358957     0.356866
 C    -2.044780    -0.824333    -0.028276
 C    -0.021353     1.133668     3.719974
 H    -1.702551     2.511969     3.812813
 H    -2.154662     0.820538     4.019960
 C     0.339408    -0.304300     3.369001
 H     0.612462     1.820991     3.133911
 H     0.205696     1.333684     4.780537
 C     1.837026    -0.558601     3.264188
 H    -0.112106    -0.992824     4.105431
 H    -0.116238    -0.566157     2.399934
 C     2.173821    -1.932653     2.700098
 H     2.284532     0.213196     2.611555
 H     2.316674    -0.430162     4.251679
 C     3.663277    -2.172051     2.520954
 H     1.747112    -2.712792     3.355471
 H     1.662214    -2.048257     1.727473
 H     3.867878    -3.168413     2.098242
 H     4.107601    -1.426695     1.840809
 H     4.201729    -2.099971     3.480379
 O    -3.110492     3.974596    -0.326234
 O    -1.032749     3.806169     0.509178
 C    -2.763595     5.154927    -1.061908
 C    -2.469209     4.804058    -2.500395
 H    -1.902269     5.636494    -0.578292
 H    -3.634240     5.821116    -0.978939
 H    -2.190978     5.712638    -3.056578
 H    -1.645219     4.076218    -2.573749
 H    -3.354065     4.362605    -2.984816
 C    -3.054356    -1.523230    -0.061301
 C    -4.229219    -2.326955    -0.079073
 C    -5.235791    -2.102674    -1.039162
 C    -6.381467    -2.891553    -1.050180
 C    -6.544156    -3.912840    -0.111926
 C    -4.402414    -3.359228     0.864257
 C    -5.551731    -4.142591     0.842986
 H    -5.107025    -1.303882    -1.772964
 H    -7.155728    -2.708137    -1.799458
 H    -7.445643    -4.530523    -0.124933
 H    -3.625529    -3.537355     1.611184
 H    -5.674737    -4.940575     1.579660
