# Supplementary material for: Accessing elusive σ-type cyclopropenium cation equivalents through redox gold catalysis
Source: Nat Chem. 2024 May 23;16(6):901–12. doi: 10.1038/s41557-024-01535-8 (PMC11164686; doi:10.1038/s41557-024-01535-8)
Supplement: Supplementary file 5 — Cartesian coordinates for the computation performed in Fig. 3. [file 41557_2024_1535_MOESM5_ESM.zip › CartesianCoordinates/Int-VI.xyz]

  78
scf done:    -3251.615507
Au     1.854956     0.847694    -0.587592
 N     2.060072    -1.848860    -0.092673
 N     3.919176     0.188140    -0.015795
Cl     2.435502     0.624151    -2.943833
 C     1.137284    -2.801549    -0.159727
 C     1.445573    -4.162245    -0.105958
 C     2.777627    -4.522451     0.034396
 C     3.751212    -3.522011     0.111601
 C     3.340826    -2.177709     0.033452
 C     4.336111    -1.078358     0.105148
 C     5.698239    -1.362587     0.308279
 C     6.610038    -0.309712     0.408968
 C     6.150555     0.994082     0.308927
 C     4.791595     1.195613     0.091290
 H     0.098156    -2.469103    -0.259033
 H     0.654538    -4.911521    -0.169168
 H     3.087607    -5.568285     0.090154
 H     4.372642     2.201747    -0.001159
 H     7.666397    -0.538191     0.566124
 H     6.823266     1.849020     0.389503
 C     6.193793    -2.753986     0.407999
 C     5.170234    -3.894544     0.280874
 O     5.554869    -5.038694     0.332667
 O     7.358465    -3.023462     0.579537
 C     0.614697     1.287069     1.069229
 C    -0.028696     1.605064    -0.118581
 C     0.446675     0.388774     2.250275
 C     0.277972     2.744045     0.831239
 I    -1.514947     0.603913    -1.313369
 H    -0.553764     3.144796     1.421971
 C     1.312169     3.788966     0.561379
 C    -3.204441     1.097714    -0.117728
 O    -3.195929    -0.670201    -2.142331
 C    -4.285682     0.228564    -0.214979
 C    -3.204989     2.206648     0.716702
 C    -4.317059     2.428789     1.528032
 C    -5.379987     0.453679     0.627030
 H    -4.335024     3.300278     2.186610
 C    -5.392672     1.543753     1.495069
 C    -4.186557    -0.896851    -1.257243
 C    -5.503707    -0.985605    -2.070852
 C    -3.925371    -2.234347    -0.510601
 F    -5.371573    -1.816321    -3.101370
 F    -5.816308     0.214120    -2.559437
 F    -6.554516    -1.414899    -1.356526
 F    -3.876155    -3.267367    -1.349035
 F    -4.840136    -2.517914     0.423719
 F    -2.740206    -2.170751     0.111348
 H    -2.365926     2.899122     0.734698
 H    -6.259108     1.708386     2.139460
 H    -6.237008    -0.219933     0.598954
 C    -1.026295     0.207317     2.607871
 H     0.883497    -0.591306     2.003223
 H     1.018636     0.784996     3.104604
 C    -1.283576    -0.780486     3.733982
 H    -1.472780     1.184064     2.860073
 H    -1.555926    -0.145316     1.709264
 C    -2.769304    -1.060961     3.915159
 H    -0.757939    -1.727846     3.514782
 H    -0.851969    -0.402669     4.678362
 C    -3.091917    -2.052348     5.023421
 H    -3.300342    -0.110481     4.107894
 H    -3.177876    -1.442034     2.961258
 C    -4.578558    -2.343757     5.145885
 H    -2.544297    -2.993616     4.836847
 H    -2.707032    -1.665530     5.983995
 H    -4.788830    -3.067780     5.948905
 H    -5.149091    -1.426443     5.367404
 H    -4.980749    -2.760613     4.207354
 O     0.879151     4.978459     0.961031
 O     2.401615     3.614634     0.062279
 C     1.765098     6.090847     0.780257
 C     1.075579     7.324833     1.293256
 H     2.014422     6.173990    -0.289401
 H     2.702191     5.888113     1.322610
 H     1.736079     8.195393     1.166436
 H     0.143587     7.516492     0.740068
 H     0.834926     7.228300     2.362907
