# Supplementary material for: Accessing elusive σ-type cyclopropenium cation equivalents through redox gold catalysis
Source: Nat Chem. 2024 May 23;16(6):901–12. doi: 10.1038/s41557-024-01535-8 (PMC11164686; doi:10.1038/s41557-024-01535-8)
Supplement: Supplementary file 5 — Cartesian coordinates for the computation performed in Fig. 3. [file 41557_2024_1535_MOESM5_ESM.zip › CartesianCoordinates/TS-VII.xyz]

  78
scf done:    -3251.566210
Au     0.129028     0.598132    -0.748302
 N     1.557087    -1.036406    -1.459126
 N     2.757162     0.815306     0.162052
Cl     0.316356     2.211577    -2.655238
 C     0.948116    -1.920853    -2.255693
 C     1.608068    -3.009820    -2.817234
 C     2.951029    -3.184673    -2.525105
 C     3.588689    -2.266173    -1.687790
 C     2.852410    -1.186383    -1.167932
 C     3.503363    -0.187020    -0.288208
 C     4.867030    -0.302142     0.042365
 C     5.442690     0.680222     0.853193
 C     4.656649     1.732022     1.297547
 C     3.310340     1.752673     0.926718
 H    -0.122782    -1.761451    -2.399927
 H     1.064007    -3.704445    -3.458877
 H     3.525418    -4.021868    -2.927457
 H     2.641789     2.557527     1.244016
 H     6.499765     0.598510     1.115421
 H     5.066396     2.524938     1.925536
 C     5.693784    -1.422113    -0.447222
 C     5.019425    -2.455154    -1.366246
 O     5.672748    -3.377965    -1.792948
 O     6.861013    -1.559458    -0.164435
 C    -1.222141     1.739680     1.462028
 C    -1.412891     1.633134     0.133649
 C    -1.390596     1.226838     2.829195
 C    -1.315555     3.022404     0.699472
 I    -3.230747     0.971987    -0.893782
 H    -2.254000     3.596418     0.794281
 C    -0.147859     3.892254     0.359654
 C    -3.872279    -0.350952     0.635965
 O    -1.531256    -1.203999    -0.731435
 C    -3.287548    -1.596323     0.880745
 C    -4.928312     0.152467     1.395822
 C    -5.437934    -0.606687     2.445616
 C    -3.835812    -2.339814     1.935447
 H    -6.260223    -0.215525     3.049009
 C    -4.885749    -1.855543     2.712308
 C    -2.114593    -2.135296     0.014209
 C    -2.717398    -3.206619    -0.945246
 C    -1.052290    -2.813067     0.936016
 F    -1.768288    -3.774589    -1.695642
 F    -3.580849    -2.616881    -1.774385
 F    -3.377048    -4.199610    -0.333024
 F     0.057388    -3.095053     0.256262
 F    -1.443446    -3.963812     1.507859
 F    -0.707428    -1.981007     1.923834
 H    -5.345146     1.136797     1.172872
 H    -5.271025    -2.465260     3.532884
 H    -3.431411    -3.324987     2.164985
 C    -0.135513     1.363377     3.701455
 H    -2.214759     1.805983     3.285963
 H    -1.715949     0.176384     2.788672
 C     0.940793     0.346446     3.356310
 H     0.263001     2.387287     3.597535
 H    -0.429413     1.248003     4.758045
 C     2.255849     0.552218     4.090890
 H     0.559073    -0.665834     3.571954
 H     1.127029     0.368120     2.267814
 C     3.282870    -0.531063     3.789204
 H     2.675417     1.539290     3.822868
 H     2.072659     0.589612     5.180894
 C     4.626001    -0.302300     4.460859
 H     2.874802    -1.510254     4.097537
 H     3.423222    -0.598576     2.696276
 H     5.347417    -1.095781     4.208670
 H     5.069231     0.658595     4.151508
 H     4.527137    -0.279419     5.558976
 O    -0.507855     4.850184    -0.482440
 O     0.973645     3.764536     0.791660
 C     0.536404     5.657716    -1.033290
 C    -0.047282     6.460537    -2.163344
 H     1.340345     4.992426    -1.382691
 H     0.950484     6.300874    -0.239594
 H     0.730890     7.098399    -2.608338
 H    -0.436721     5.791733    -2.945936
 H    -0.865925     7.107917    -1.813521
