# Supplementary material for: Accessing elusive σ-type cyclopropenium cation equivalents through redox gold catalysis
Source: Nat Chem. 2024 May 23;16(6):901–12. doi: 10.1038/s41557-024-01535-8 (PMC11164686; doi:10.1038/s41557-024-01535-8)
Supplement: Supplementary file 5 — Cartesian coordinates for the computation performed in Fig. 3. [file 41557_2024_1535_MOESM5_ESM.zip › CartesianCoordinates/1a.xyz]

  54
scf done:    -1935.388310
 C     2.562926    -0.011710    -0.526185
 C     1.290116     0.174493    -0.356142
 C     3.746932    -0.679138    -1.082999
 C     2.180614     1.209457     0.280849
 I    -0.664040    -0.235792    -1.042085
 H     2.313753     1.227002     1.371491
 C     2.314189     2.540735    -0.377239
 C    -1.394122    -0.400015     0.944306
 O    -2.851848    -0.654978    -1.320986
 C    -2.771923    -0.519817     1.073862
 C    -0.528295    -0.380482     2.028681
 C    -1.070846    -0.469605     3.309984
 C    -3.295395    -0.595095     2.370042
 H    -0.405661    -0.460015     4.176591
 C    -2.450637    -0.570807     3.477681
 C    -3.613725    -0.555883    -0.213700
 C    -4.436613     0.756009    -0.300387
 C    -4.547744    -1.792841    -0.191977
 F    -5.187222     0.790216    -1.400372
 F    -3.597483     1.793108    -0.355253
 F    -5.250618     0.956445     0.742696
 F    -5.185444    -1.931607    -1.351609
 F    -5.483546    -1.751129     0.766448
 F    -3.824919    -2.895925     0.003525
 H     0.551040    -0.302246     1.886079
 H    -2.877437    -0.635921     4.481037
 H    -4.372202    -0.678809     2.518548
 C     4.798621    -1.013896    -0.026477
 H     3.429473    -1.587228    -1.620559
 H     4.188651     0.000756    -1.833948
 C     6.038934    -1.661799    -0.622268
 H     5.081670    -0.090258     0.507441
 H     4.354720    -1.684516     0.729271
 C     7.099442    -2.004788     0.413357
 H     5.746651    -2.578628    -1.165551
 H     6.471953    -0.985726    -1.381768
 C     8.345556    -2.649960    -0.177690
 H     7.387740    -1.087177     0.958515
 H     6.663969    -2.680685     1.172183
 C     9.400615    -2.990051     0.861845
 H     8.054316    -3.565294    -0.723483
 H     8.777453    -1.972975    -0.936455
 H    10.288394    -3.454230     0.403929
 H     9.737655    -2.088543     1.400018
 H     9.008711    -3.694307     1.614426
 O     2.615422     3.495228     0.500885
 O     2.169050     2.739780    -1.562088
 C     2.771417     4.821798    -0.012213
 C     3.088032     5.736062     1.139692
 H     1.842494     5.117498    -0.525613
 H     3.575102     4.820628    -0.766138
 H     3.214271     6.765253     0.771956
 H     2.275092     5.733156     1.881810
 H     4.019851     5.433016     1.641193
