# Supplementary material for: Accessing elusive σ-type cyclopropenium cation equivalents through redox gold catalysis
Source: Nat Chem. 2024 May 23;16(6):901–12. doi: 10.1038/s41557-024-01535-8 (PMC11164686; doi:10.1038/s41557-024-01535-8)
Supplement: Supplementary file 5 — Cartesian coordinates for the computation performed in Fig. 3. [file 41557_2024_1535_MOESM5_ESM.zip › CartesianCoordinates/Int-XI.xyz]

  70
scf done:    -2242.467036
Au     1.438912     0.882190    -1.228566
 N    -1.223572     1.501376    -1.480875
 N     0.295912    -0.826375    -1.663335
Cl     2.875040     2.612392    -0.737146
 C    -1.910817     2.625573    -1.315565
 C    -3.292433     2.649408    -1.115293
 C    -3.970012     1.439743    -1.119094
 C    -3.252902     0.255962    -1.315209
 C    -1.855505     0.333862    -1.474620
 C    -1.048472    -0.897509    -1.670462
 C    -1.690233    -2.131392    -1.876863
 C    -0.932012    -3.270822    -2.148890
 C     0.448526    -3.168887    -2.170127
 C     1.021945    -1.933978    -1.895101
 H    -1.336765     3.556780    -1.344301
 H    -3.814681     3.596644    -0.973364
 H    -5.052608     1.385378    -0.985639
 H     2.103724    -1.821380    -1.826355
 H    -1.445190    -4.219730    -2.317673
 H     1.088598    -4.030079    -2.365602
 C    -3.159929    -2.273024    -1.760512
 C    -3.976203    -1.027774    -1.385043
 O    -5.164046    -1.135935    -1.191984
 O    -3.729138    -3.324708    -1.929550
 C     1.493291    -2.393478     2.122838
 C     1.424895    -1.090817     2.156318
 C     0.799491    -3.677266     1.933792
 C     2.799593    -1.696104     2.347327
 H     3.269104    -1.674949     3.341349
 C     3.770367    -1.595084     1.214927
 C     0.697800     0.091893     2.101582
 C    -0.638708    -3.464285     1.469493
 H     1.368023    -4.273913     1.200079
 H     0.841569    -4.251533     2.877756
 C    -1.544269    -2.803264     2.502192
 H    -0.608898    -2.833322     0.567560
 H    -1.066804    -4.429851     1.153746
 C    -2.796930    -2.189028     1.893397
 H    -1.821105    -3.536306     3.280797
 H    -0.989711    -2.005792     3.025295
 C    -3.700354    -1.510893     2.913710
 H    -2.490323    -1.445947     1.133547
 H    -3.368480    -2.959990     1.344366
 C    -4.881874    -0.784794     2.292810
 H    -4.061496    -2.263026     3.637548
 H    -3.097096    -0.796161     3.502382
 H    -5.517657    -0.315243     3.060155
 H    -4.545896     0.010687     1.607655
 H    -5.515171    -1.471037     1.707867
 O     4.991184    -1.302040     1.654711
 O     3.485710    -1.752424     0.048692
 C     6.022234    -1.060252     0.688542
 C     6.187774     0.420691     0.450327
 H     5.775307    -1.594260    -0.239682
 H     6.933807    -1.499469     1.118230
 H     7.010130     0.590632    -0.261704
 H     5.273534     0.869927     0.032056
 H     6.432675     0.943948     1.387436
 C     0.033231     1.115500     2.050085
 C    -0.753935     2.298935     1.980255
 C    -0.184639     3.509116     1.540567
 C    -0.965718     4.658677     1.471836
 C    -2.313274     4.619567     1.834992
 C    -2.115289     2.263828     2.337758
 C    -2.884851     3.420008     2.264510
 H     0.865123     3.528818     1.238449
 H    -0.518653     5.594232     1.126581
 H    -2.921683     5.525639     1.778293
 H    -2.558707     1.323246     2.671041
 H    -3.941207     3.383551     2.541966
