# Supplementary material for: Accessing elusive σ-type cyclopropenium cation equivalents through redox gold catalysis
Source: Nat Chem. 2024 May 23;16(6):901–12. doi: 10.1038/s41557-024-01535-8 (PMC11164686; doi:10.1038/s41557-024-01535-8)
Supplement: Supplementary file 5 — Cartesian coordinates for the computation performed in Fig. 3. [file 41557_2024_1535_MOESM5_ESM.zip › CartesianCoordinates/2a.xyz]

  14
scf done:     -308.147720
 C     3.236339     0.000018     0.000052
 C     2.021338    -0.000075    -0.000024
 C     0.590419    -0.000089    -0.000068
 C    -0.120166    -1.213829    -0.000008
 H     0.429295    -2.157782     0.000012
 C    -1.511864    -1.208264     0.000012
 H    -2.055993    -2.156001     0.000038
 C    -2.210661     0.000077     0.000007
 H    -3.303597     0.000138     0.000041
 C    -1.511722     1.208360     0.000012
 H    -2.055760     2.156149     0.000040
 C    -0.120044     1.213758    -0.000010
 H     0.429563     2.157628     0.000012
 H     4.314656     0.000129     0.000026
