# Supplementary material for: Accessing elusive σ-type cyclopropenium cation equivalents through redox gold catalysis
Source: Nat Chem. 2024 May 23;16(6):901–12. doi: 10.1038/s41557-024-01535-8 (PMC11164686; doi:10.1038/s41557-024-01535-8)
Supplement: Supplementary file 5 — Cartesian coordinates for the computation performed in Fig. 3. [file 41557_2024_1535_MOESM5_ESM.zip › CartesianCoordinates/4.xyz]

  22
scf done:    -1317.384863
 O     0.518796    -1.347047    -0.898861
 C     1.102478    -0.315153    -0.183213
 C     2.437400     0.002550    -0.931906
 F     3.321055     0.703278    -0.219267
 F     2.167105     0.684551    -2.044545
 F     3.038197    -1.125756    -1.288970
 C     1.407030    -0.922017     1.208756
 F     0.277039    -1.280840     1.807089
 F     2.026599    -0.045340     1.995183
 F     2.176838    -2.002439     1.111404
 C     0.218477     0.925732    -0.004494
 C     0.840863     2.161923     0.239645
 H     1.926635     2.222260     0.286067
 C     0.118960     3.332824     0.430948
 H     0.650535     4.269527     0.611382
 C    -1.270565     3.297813     0.391073
 H    -1.859775     4.206667     0.534166
 C    -1.916290     2.086285     0.175136
 H    -3.007141     2.052450     0.157609
 C    -1.191213     0.903449    -0.012419
 I    -2.442847    -0.796863    -0.242495
 H     0.065934    -0.982302    -1.675326
