# Supplementary material for: Accessing elusive σ-type cyclopropenium cation equivalents through redox gold catalysis
Source: Nat Chem. 2024 May 23;16(6):901–12. doi: 10.1038/s41557-024-01535-8 (PMC11164686; doi:10.1038/s41557-024-01535-8)
Supplement: Supplementary file 6 — Statistical source data of Fig. 3d. [file 41557_2024_1535_MOESM6_ESM.xlsx]

## Sheet: Sheet1
Time (h)	1l	23
0	0.59733	0.037
0.04611	0.54283	0.039
0.09361	0.49967	0.045
0.13972	0.46433	0.058
0.18667	0.4365	0.059
0.23333	0.41	0.07
0.28139	0.3855	0.077
0.33861	0.36233	0.092
0.40417	0.33633	0.096
0.46056	0.31283	0.1
0.5375	0.29917	0.115
0.61333	0.282	0.119
0.68917	0.259	0.127
0.76444	0.24767	0.137
0.84083	0.23	0.137
0.91833	0.21717	0.14
0.99444	0.20533	0.153
1.06972	0.19517	0.147
1.145	0.1845	0.159
1.22083	0.17567	0.166
1.29639	0.16683	0.159
1.37389	0.15967	0.173
1.45444	0.14767	0.177
1.60667	0.135	0.179
1.75806	0.12433	0.183
2.03722	0.1125	0.196
2.24361	0.09283	0.205
2.48889	0.081	0.213
2.67167	0.073	0.215
2.86111	0.06617	0.23
3.04556	0.06183	0.235
3.23	0.05367	0.241
3.43778	0.048	0.239
3.63639	0.04233	0.241
3.86111	0.03817	0.259
4.06583	0.0345	0.243
4.29417	0.02967	0.255
